# Supplementary material for: Alveolar echinococcosis drives functional reprogramming of hepatic CD8+ T cells
Source: Front Cell Infect Microbiol. 2026 Feb 19;16:1747682. doi: 10.3389/fcimb.2026.1747682 (PMC12960575; doi:10.3389/fcimb.2026.1747682)
Supplement: Supplementary file 1 [file DataSheet1.zip]

Archive with 19 entries (18 files):
- Supplementary Data 1/
- Supplementary Data 1/3dpi-B1.jpeg
- Supplementary Data 1/3dpi-B2.jpeg
- Supplementary Data 1/3dpi-B3.jpeg
- Supplementary Data 1/3mpi-C1.jpeg
- Supplementary Data 1/3mpi-C1_FKDL240065752-1A_22C5LMLT4_L8_summary.csv
- Supplementary Data 1/3mpi-C2.jpeg
- Supplementary Data 1/3mpi-C2_FKDL240065752-1A_22C5LMLT4_L8_summary.csv
- Supplementary Data 1/3mpi-C3.jpeg
- Supplementary Data 1/3mpi-C3_FKDL240065752-1A_22C5LMLT4_L8_summary.csv
- Supplementary Data 1/Ctrl--A1.jpeg
- Supplementary Data 1/Ctrl--A2.jpeg
- Supplementary Data 1/Ctrl--A3.jpeg
- Supplementary Data 1/SQ23048989-B2-3dpi_combined_summary.csv
- Supplementary Data 1/SQ23055617-A1-Ctrl_combined_summary.csv
- Supplementary Data 1/SQ23055618-A2-Ctrl_combined_summary.csv
- Supplementary Data 1/SQ23055619-A3-Ctrl_combined_summary.csv
- Supplementary Data 1/SQ23055620-B1-3dpi_combined_summary.csv
- Supplementary Data 1/SQ23055621-B3-3dpi_combined_summary.csv
