# Supplementary material for: Alveolar echinococcosis drives functional reprogramming of hepatic CD8+ T cells
Source: Front Cell Infect Microbiol. 2026 Feb 19;16:1747682. doi: 10.3389/fcimb.2026.1747682 (PMC12960575; doi:10.3389/fcimb.2026.1747682)
Supplement: Supplementary file 1 [file DataSheet1.zip › Supplementary Data 1/SQ23055619-A3-Ctrl_combined_summary.csv]

id	version	reference	kit	Median Genes per Cell	Number of Raw Reads	Number of Valid Reads	Fraction of Valid Reads	Sequencing Saturation	Q30 Bases in Barcode+UMI	Q30 Bases in RNA Read	Reads Mapped to Genome	Reads Mapped Confidently to Genome	Reads Mapped Confidently to Exonic Regions	Reads Mapped Confidently to Intronic Regions	Reads Mapped Confidently to Intergenic Regions	Reads Mapped Confidently to Transcriptome	Reads Mapped Antisense to Gene	Estimated Number of Cells	Mean Reads per Cell	Median UMI Counts per Cell	Fraction of Unique Reads in Cells
SQ23055619-A3-A3_combine d	MobiVision v3.0 ( Intron included )	GRCm39	MobiCube 3'RNA	1,354	362,982,185	259,336,761	71.45%	59.7%	94.56%	88.71%	86.06%	71.34%	47.98%	20.75%	2.61%	62.93%	5.01%	11,509	22,002	2,569	65.04
