# Supplementary material for: Alveolar echinococcosis drives functional reprogramming of hepatic CD8+ T cells
Source: Front Cell Infect Microbiol. 2026 Feb 19;16:1747682. doi: 10.3389/fcimb.2026.1747682 (PMC12960575; doi:10.3389/fcimb.2026.1747682)
Supplement: Supplementary file 2 [file DataSheet2.zip]

Archive with 61 entries (47 files):
- Supplementary Date 2/
- Supplementary Date 2/DC_T_Interactions/
- Supplementary Date 2/DC_T_Interactions/DC_T_ligand_receptor_pairs.xlsx
- Supplementary Date 2/DEGs/
- Supplementary Date 2/DEGs/CD8_Cytotoxic/
- Supplementary Date 2/DEGs/CD8_Cytotoxic/CD8_Cytotoxic_3dpi_vs_3mpi_markers.csv
- Supplementary Date 2/DEGs/CD8_Cytotoxic/CD8_Cytotoxic_Ctrl_vs_3mpi_markers.csv
- Supplementary Date 2/DEGs/CD8_Cytotoxic/CD8_Cytotoxic_Ctrl__vs_3dpi_markers.csv
- Supplementary Date 2/DEGs/CD8_Effector_Mmemory/
- Supplementary Date 2/DEGs/CD8_Effector_Mmemory/CD8_Effector_Mmemory_3dpi_vs_3mpi_markers.csv
- Supplementary Date 2/DEGs/CD8_Effector_Mmemory/CD8_Effector_Mmemory_Ctrl__vs_3dpi_markers.csv
- Supplementary Date 2/DEGs/CD8_Effector_Mmemory/CD8_Effector_Mmemory_Ctrl__vs_3mpi_markers.csv
- Supplementary Date 2/DEGs/CD8_Exhausted/
- Supplementary Date 2/DEGs/CD8_Exhausted/CD8_Exhausted_3dpi_vs_3mpi_markers.csv
- Supplementary Date 2/DEGs/CD8_Exhausted/CD8_Exhausted_Ctrl__vs_3dpi_markers.csv
- Supplementary Date 2/DEGs/CD8_Exhausted/CD8_Exhausted_Ctrl__vs_3mpi_markers.csv
- Supplementary Date 2/Enrichment_GO_KEGG_with_geneSymbol/
- Supplementary Date 2/Enrichment_GO_KEGG_with_geneSymbol/CD8_Cytotoxic 3dpi vs 3mpi/
- Supplementary Date 2/Enrichment_GO_KEGG_with_geneSymbol/CD8_Cytotoxic 3dpi vs 3mpi/3D-A vs 3M-A GO_visualization.pdf
- Supplementary Date 2/Enrichment_GO_KEGG_with_geneSymbol/CD8_Cytotoxic 3dpi vs 3mpi/3D-A vs 3M-A KEGG_visualization.pdf
- Supplementary Date 2/Enrichment_GO_KEGG_with_geneSymbol/CD8_Cytotoxic 3dpi vs 3mpi/GO_enrichment.csv
- Supplementary Date 2/Enrichment_GO_KEGG_with_geneSymbol/CD8_Cytotoxic 3dpi vs 3mpi/GO_enrichment_with_GeneSymbol.csv
- Supplementary Date 2/Enrichment_GO_KEGG_with_geneSymbol/CD8_Cytotoxic 3dpi vs 3mpi/KEGG_enrichment.csv
- Supplementary Date 2/Enrichment_GO_KEGG_with_geneSymbol/CD8_Cytotoxic 3dpi vs 3mpi/KEGG_enrichment_with_GeneSymbol.csv
- Supplementary Date 2/Enrichment_GO_KEGG_with_geneSymbol/CD8_Cytotoxic Ctrl vs 3dpi/
- Supplementary Date 2/Enrichment_GO_KEGG_with_geneSymbol/CD8_Cytotoxic Ctrl vs 3dpi/3D-PBS vs 3D-A GO_visualization.pdf
- Supplementary Date 2/Enrichment_GO_KEGG_with_geneSymbol/CD8_Cytotoxic Ctrl vs 3dpi/GO_enrichment.csv
- Supplementary Date 2/Enrichment_GO_KEGG_with_geneSymbol/CD8_Cytotoxic Ctrl vs 3dpi/GO_enrichment_with_GeneSymbol.csv
- Supplementary Date 2/Enrichment_GO_KEGG_with_geneSymbol/CD8_Cytotoxic Ctrl vs 3mpi/
- Supplementary Date 2/Enrichment_GO_KEGG_with_geneSymbol/CD8_Cytotoxic Ctrl vs 3mpi/3D-PBS vs 3M-A GO_visualization.pdf
- Supplementary Date 2/Enrichment_GO_KEGG_with_geneSymbol/CD8_Cytotoxic Ctrl vs 3mpi/3D-PBS vs 3M-A KEGG_visualization.pdf
- Supplementary Date 2/Enrichment_GO_KEGG_with_geneSymbol/CD8_Cytotoxic Ctrl vs 3mpi/GO_enrichment.csv
- Supplementary Date 2/Enrichment_GO_KEGG_with_geneSymbol/CD8_Cytotoxic Ctrl vs 3mpi/GO_enrichment_with_GeneSymbol.csv
- Supplementary Date 2/Enrichment_GO_KEGG_with_geneSymbol/CD8_Cytotoxic Ctrl vs 3mpi/KEGG_enrichment.csv
- Supplementary Date 2/Enrichment_GO_KEGG_with_geneSymbol/CD8_Cytotoxic Ctrl vs 3mpi/KEGG_enrichment_with_GeneSymbol.csv
- Supplementary Date 2/Enrichment_GO_KEGG_with_geneSymbol/CD8_Effector_Mmemory 3dpi vs 3mpi/
- Supplementary Date 2/Enrichment_GO_KEGG_with_geneSymbol/CD8_Effector_Mmemory 3dpi vs 3mpi/GO_enrichment.csv
- Supplementary Date 2/Enrichment_GO_KEGG_with_geneSymbol/CD8_Effector_Mmemory 3dpi vs 3mpi/GO_enrichment_with_GeneSymbol.csv
- Supplementary Date 2/Enrichment_GO_KEGG_with_geneSymbol/CD8_Effector_Mmemory 3dpi vs 3mpi/GO_visualization.pdf
- Supplementary Date 2/Enrichment_GO_KEGG_with_geneSymbol/CD8_Effector_Mmemory 3dpi vs 3mpi/KEGG_enrichment.csv
- Supplementary Date 2/Enrichment_GO_KEGG_with_geneSymbol/CD8_Effector_Mmemory 3dpi vs 3mpi/KEGG_enrichment_with_GeneSymbol.csv
- Supplementary Date 2/Enrichment_GO_KEGG_with_geneSymbol/CD8_Effector_Mmemory 3dpi vs 3mpi/KEGG_visualization.pdf
- Supplementary Date 2/Enrichment_GO_KEGG_with_geneSymbol/CD8_Effector_Mmemory Ctrl vs 3mpi/
- Supplementary Date 2/Enrichment_GO_KEGG_with_geneSymbol/CD8_Effector_Mmemory Ctrl vs 3mpi/GO_enrichment.csv
- Supplementary Date 2/Enrichment_GO_KEGG_with_geneSymbol/CD8_Effector_Mmemory Ctrl vs 3mpi/GO_enrichment_with_GeneSymbol.csv
- Supplementary Date 2/Enrichment_GO_KEGG_with_geneSymbol/CD8_Effector_Mmemory Ctrl vs 3mpi/GO_visualization.pdf
- Supplementary Date 2/Enrichment_GO_KEGG_with_geneSymbol/CD8_Effector_Mmemory Ctrl vs 3mpi/KEGG_enrichment.csv
- Supplementary Date 2/Enrichment_GO_KEGG_with_geneSymbol/CD8_Effector_Mmemory Ctrl vs 3mpi/KEGG_enrichment_with_GeneSymbol.csv
- Supplementary Date 2/Enrichment_GO_KEGG_with_geneSymbol/CD8_Effector_Mmemory Ctrl vs 3mpi/KEGG_visualization.pdf
- Supplementary Date 2/Enrichment_GO_KEGG_with_geneSymbol/CD8_Exhausted 3dpiA vs 3mpi/
- Supplementary Date 2/Enrichment_GO_KEGG_with_geneSymbol/CD8_Exhausted 3dpiA vs 3mpi/CD8_Exhausted  3D-A vs 3M-A GO_visualization.pdf
- Supplementary Date 2/Enrichment_GO_KEGG_with_geneSymbol/CD8_Exhausted 3dpiA vs 3mpi/GO_enrichment.csv
- Supplementary Date 2/Enrichment_GO_KEGG_with_geneSymbol/CD8_Exhausted 3dpiA vs 3mpi/GO_enrichment_with_GeneSymbol.csv
- Supplementary Date 2/Enrichment_GO_KEGG_with_geneSymbol/CD8_Exhausted Ctrl vs 3mpi/
- Supplementary Date 2/Enrichment_GO_KEGG_with_geneSymbol/CD8_Exhausted Ctrl vs 3mpi/.Rhistory
- Supplementary Date 2/Enrichment_GO_KEGG_with_geneSymbol/CD8_Exhausted Ctrl vs 3mpi/CD8_Exhausted  3D-D(PBS) vs 3M-A GO_visualization.pdf
- Supplementary Date 2/Enrichment_GO_KEGG_with_geneSymbol/CD8_Exhausted Ctrl vs 3mpi/CD8_Exhausted  3D-D(PBS) vs 3M-A KEGG_visualization.pdf
- Supplementary Date 2/Enrichment_GO_KEGG_with_geneSymbol/CD8_Exhausted Ctrl vs 3mpi/GO_enrichment.csv
- Supplementary Date 2/Enrichment_GO_KEGG_with_geneSymbol/CD8_Exhausted Ctrl vs 3mpi/GO_enrichment_with_GeneSymbol.csv
- Supplementary Date 2/Enrichment_GO_KEGG_with_geneSymbol/CD8_Exhausted Ctrl vs 3mpi/KEGG_enrichment.csv
- Supplementary Date 2/Enrichment_GO_KEGG_with_geneSymbol/CD8_Exhausted Ctrl vs 3mpi/KEGG_enrichment_with_GeneSymbol.csv
