# Supplementary material for: Alveolar echinococcosis drives functional reprogramming of hepatic CD8+ T cells
Source: Front Cell Infect Microbiol. 2026 Feb 19;16:1747682. doi: 10.3389/fcimb.2026.1747682 (PMC12960575; doi:10.3389/fcimb.2026.1747682)
Supplement: Supplementary file 2 [file DataSheet2.zip › Supplementary Date 2/DC_T_Interactions/DC_T_ligand_receptor_pairs.xlsx]

## Sheet: Sheet1
Source (T subset)	Target	Ligand	Receptor	Source (T subset)	Target	Ligand	Receptor	Source (T subset)	Target	Source (T subset)	Target	Ligand	Receptor	Source (T subset)	Target	Ligand	Receptor	Source (T subset)	Source (T subset)	Target	Ligand	Receptor	Source (T subset)	Target	Ligand	Receptor	Source (T subset)	Target	Source (T subset)	Target	Ligand	Receptor	Source (T subset)	Target	Ligand	Receptor	Source (T subset)	Source (T subset)	Target	Ligand	Receptor	Source (T subset)	Target	Ligand	Receptor	Source (T subset)
CD4_Th1 / CD4_Th2 / CD4_Treg / CD8_Cytotoxic	Dendritic cell	Itgav+Itgb1	Adgre5	CD4_Th1 / CD4_Th2 / CD4_Treg / CD9_Cytotoxic	Dendritic cell	Itgav+Itgb2	Adgre6	CD4_Th1 / CD4_Th2 / CD4_Treg / CD10_Cytotoxic	Dendritic cell	CD4_Th1 / CD4_Th2 / CD4_Treg / CD9_Cytotoxic	Dendritic cell	Itgav+Itgb2	Adgre6	CD4_Th1 / CD4_Th2 / CD4_Treg / CD10_Cytotoxic	Dendritic cell	Itgav+Itgb3	Adgre7	CD4_Th1 / CD4_Th2 / CD4_Treg / CD11_Cytotoxic	CD4_Th1 / CD4_Th2 / CD4_Treg / CD9_Cytotoxic	Dendritic cell	Itgav+Itgb2	Adgre6	CD4_Th1 / CD4_Th2 / CD4_Treg / CD10_Cytotoxic	Dendritic cell	Itgav+Itgb3	Adgre7	CD4_Th1 / CD4_Th2 / CD4_Treg / CD11_Cytotoxic	Dendritic cell	CD4_Th1 / CD4_Th2 / CD4_Treg / CD10_Cytotoxic	Dendritic cell	Itgav+Itgb3	Adgre7	CD4_Th1 / CD4_Th2 / CD4_Treg / CD11_Cytotoxic	Dendritic cell	Itgav+Itgb4	Adgre8	CD4_Th1 / CD4_Th2 / CD4_Treg / CD12_Cytotoxic	CD4_Th1 / CD4_Th2 / CD4_Treg / CD10_Cytotoxic	Dendritic cell	Itgav+Itgb3	Adgre7	CD4_Th1 / CD4_Th2 / CD4_Treg / CD11_Cytotoxic	Dendritic cell	Itgav+Itgb4	Adgre8	CD4_Th1 / CD4_Th2 / CD4_Treg / CD12_Cytotoxic
CD4_Th1 / CD4_Th2 / CD4_Treg / CD8_Cytotoxic	Dendritic cell	Itgav+Itgb3	Adgre5	CD4_Th1 / CD4_Th2 / CD4_Treg / CD9_Cytotoxic	Dendritic cell	Itgav+Itgb4	Adgre6	CD4_Th1 / CD4_Th2 / CD4_Treg / CD10_Cytotoxic	Dendritic cell	CD4_Th1 / CD4_Th2 / CD4_Treg / CD9_Cytotoxic	Dendritic cell	Itgav+Itgb4	Adgre6	CD4_Th1 / CD4_Th2 / CD4_Treg / CD10_Cytotoxic	Dendritic cell	Itgav+Itgb5	Adgre7	CD4_Th1 / CD4_Th2 / CD4_Treg / CD11_Cytotoxic	CD4_Th1 / CD4_Th2 / CD4_Treg / CD9_Cytotoxic	Dendritic cell	Itgav+Itgb4	Adgre6	CD4_Th1 / CD4_Th2 / CD4_Treg / CD10_Cytotoxic	Dendritic cell	Itgav+Itgb5	Adgre7	CD4_Th1 / CD4_Th2 / CD4_Treg / CD11_Cytotoxic	Dendritic cell	CD4_Th1 / CD4_Th2 / CD4_Treg / CD10_Cytotoxic	Dendritic cell	Itgav+Itgb5	Adgre7	CD4_Th1 / CD4_Th2 / CD4_Treg / CD11_Cytotoxic	Dendritic cell	Itgav+Itgb6	Adgre8	CD4_Th1 / CD4_Th2 / CD4_Treg / CD12_Cytotoxic	CD4_Th1 / CD4_Th2 / CD4_Treg / CD10_Cytotoxic	Dendritic cell	Itgav+Itgb5	Adgre7	CD4_Th1 / CD4_Th2 / CD4_Treg / CD11_Cytotoxic	Dendritic cell	Itgav+Itgb6	Adgre8	CD4_Th1 / CD4_Th2 / CD4_Treg / CD12_Cytotoxic
CD4_Th1 / CD4_Th2 / CD4_Treg / CD8_Cytotoxic	Dendritic cell	Cd6	Alcam	CD4_Th1 / CD4_Th2 / CD4_Treg / CD9_Cytotoxic	Dendritic cell	Cd7	Alcam	CD4_Th1 / CD4_Th2 / CD4_Treg / CD10_Cytotoxic	Dendritic cell	CD4_Th1 / CD4_Th2 / CD4_Treg / CD9_Cytotoxic	Dendritic cell	Cd7	Alcam	CD4_Th1 / CD4_Th2 / CD4_Treg / CD10_Cytotoxic	Dendritic cell	Cd8	Alcam	CD4_Th1 / CD4_Th2 / CD4_Treg / CD11_Cytotoxic	CD4_Th1 / CD4_Th2 / CD4_Treg / CD9_Cytotoxic	Dendritic cell	Cd7	Alcam	CD4_Th1 / CD4_Th2 / CD4_Treg / CD10_Cytotoxic	Dendritic cell	Cd8	Alcam	CD4_Th1 / CD4_Th2 / CD4_Treg / CD11_Cytotoxic	Dendritic cell	CD4_Th1 / CD4_Th2 / CD4_Treg / CD10_Cytotoxic	Dendritic cell	Cd8	Alcam	CD4_Th1 / CD4_Th2 / CD4_Treg / CD11_Cytotoxic	Dendritic cell	Cd9	Alcam	CD4_Th1 / CD4_Th2 / CD4_Treg / CD12_Cytotoxic	CD4_Th1 / CD4_Th2 / CD4_Treg / CD10_Cytotoxic	Dendritic cell	Cd8	Alcam	CD4_Th1 / CD4_Th2 / CD4_Treg / CD11_Cytotoxic	Dendritic cell	Cd9	Alcam	CD4_Th1 / CD4_Th2 / CD4_Treg / CD12_Cytotoxic
CD4_Th1 / CD4_Th2 / CD4_Treg / CD8_Cytotoxic	Dendritic cell	Icam1	Itgal	CD4_Th1 / CD4_Th2 / CD4_Treg / CD9_Cytotoxic	Dendritic cell	Icam2	Itgal	CD4_Th1 / CD4_Th2 / CD4_Treg / CD10_Cytotoxic	Dendritic cell	CD4_Th1 / CD4_Th2 / CD4_Treg / CD9_Cytotoxic	Dendritic cell	Icam2	Itgal	CD4_Th1 / CD4_Th2 / CD4_Treg / CD10_Cytotoxic	Dendritic cell	Icam3	Itgal	CD4_Th1 / CD4_Th2 / CD4_Treg / CD11_Cytotoxic	CD4_Th1 / CD4_Th2 / CD4_Treg / CD9_Cytotoxic	Dendritic cell	Icam2	Itgal	CD4_Th1 / CD4_Th2 / CD4_Treg / CD10_Cytotoxic	Dendritic cell	Icam3	Itgal	CD4_Th1 / CD4_Th2 / CD4_Treg / CD11_Cytotoxic	Dendritic cell	CD4_Th1 / CD4_Th2 / CD4_Treg / CD10_Cytotoxic	Dendritic cell	Icam3	Itgal	CD4_Th1 / CD4_Th2 / CD4_Treg / CD11_Cytotoxic	Dendritic cell	Icam4	Itgal	CD4_Th1 / CD4_Th2 / CD4_Treg / CD12_Cytotoxic	CD4_Th1 / CD4_Th2 / CD4_Treg / CD10_Cytotoxic	Dendritic cell	Icam3	Itgal	CD4_Th1 / CD4_Th2 / CD4_Treg / CD11_Cytotoxic	Dendritic cell	Icam4	Itgal	CD4_Th1 / CD4_Th2 / CD4_Treg / CD12_Cytotoxic
CD4_Th1 / CD4_Th2 / CD4_Treg / CD8_Cytotoxic	Dendritic cell	Lamc1	Cd44	CD4_Th1 / CD4_Th2 / CD4_Treg / CD9_Cytotoxic	Dendritic cell	Lamc2	Cd45	CD4_Th1 / CD4_Th2 / CD4_Treg / CD10_Cytotoxic	Dendritic cell	CD4_Th1 / CD4_Th2 / CD4_Treg / CD9_Cytotoxic	Dendritic cell	Lamc2	Cd45	CD4_Th1 / CD4_Th2 / CD4_Treg / CD10_Cytotoxic	Dendritic cell	Lamc3	Cd46	CD4_Th1 / CD4_Th2 / CD4_Treg / CD11_Cytotoxic	CD4_Th1 / CD4_Th2 / CD4_Treg / CD9_Cytotoxic	Dendritic cell	Lamc2	Cd45	CD4_Th1 / CD4_Th2 / CD4_Treg / CD10_Cytotoxic	Dendritic cell	Lamc3	Cd46	CD4_Th1 / CD4_Th2 / CD4_Treg / CD11_Cytotoxic	Dendritic cell	CD4_Th1 / CD4_Th2 / CD4_Treg / CD10_Cytotoxic	Dendritic cell	Lamc3	Cd46	CD4_Th1 / CD4_Th2 / CD4_Treg / CD11_Cytotoxic	Dendritic cell	Lamc4	Cd47	CD4_Th1 / CD4_Th2 / CD4_Treg / CD12_Cytotoxic	CD4_Th1 / CD4_Th2 / CD4_Treg / CD10_Cytotoxic	Dendritic cell	Lamc3	Cd46	CD4_Th1 / CD4_Th2 / CD4_Treg / CD11_Cytotoxic	Dendritic cell	Lamc4	Cd47	CD4_Th1 / CD4_Th2 / CD4_Treg / CD12_Cytotoxic
CD4_Th1 / CD4_Th2 / CD4_Treg / CD8_Cytotoxic	Dendritic cell	Mif	Cd74+Cd44	CD4_Th1 / CD4_Th2 / CD4_Treg / CD9_Cytotoxic	Dendritic cell	Mif	Cd74+Cd45	CD4_Th1 / CD4_Th2 / CD4_Treg / CD10_Cytotoxic	Dendritic cell	CD4_Th1 / CD4_Th2 / CD4_Treg / CD9_Cytotoxic	Dendritic cell	Mif	Cd74+Cd45	CD4_Th1 / CD4_Th2 / CD4_Treg / CD10_Cytotoxic	Dendritic cell	Mif	Cd74+Cd46	CD4_Th1 / CD4_Th2 / CD4_Treg / CD11_Cytotoxic	CD4_Th1 / CD4_Th2 / CD4_Treg / CD9_Cytotoxic	Dendritic cell	Mif	Cd74+Cd45	CD4_Th1 / CD4_Th2 / CD4_Treg / CD10_Cytotoxic	Dendritic cell	Mif	Cd74+Cd46	CD4_Th1 / CD4_Th2 / CD4_Treg / CD11_Cytotoxic	Dendritic cell	CD4_Th1 / CD4_Th2 / CD4_Treg / CD10_Cytotoxic	Dendritic cell	Mif	Cd74+Cd46	CD4_Th1 / CD4_Th2 / CD4_Treg / CD11_Cytotoxic	Dendritic cell	Mif	Cd74+Cd47	CD4_Th1 / CD4_Th2 / CD4_Treg / CD12_Cytotoxic	CD4_Th1 / CD4_Th2 / CD4_Treg / CD10_Cytotoxic	Dendritic cell	Mif	Cd74+Cd46	CD4_Th1 / CD4_Th2 / CD4_Treg / CD11_Cytotoxic	Dendritic cell	Mif	Cd74+Cd47	CD4_Th1 / CD4_Th2 / CD4_Treg / CD12_Cytotoxic
CD4_Th1 / CD4_Th2 / CD4_Treg / CD8_Cytotoxic	Dendritic cell	Mif	Cd74+Cxcr4	CD4_Th1 / CD4_Th2 / CD4_Treg / CD9_Cytotoxic	Dendritic cell	Mif	Cd74+Cxcr5	CD4_Th1 / CD4_Th2 / CD4_Treg / CD10_Cytotoxic	Dendritic cell	CD4_Th1 / CD4_Th2 / CD4_Treg / CD9_Cytotoxic	Dendritic cell	Mif	Cd74+Cxcr5	CD4_Th1 / CD4_Th2 / CD4_Treg / CD10_Cytotoxic	Dendritic cell	Mif	Cd74+Cxcr6	CD4_Th1 / CD4_Th2 / CD4_Treg / CD11_Cytotoxic	CD4_Th1 / CD4_Th2 / CD4_Treg / CD9_Cytotoxic	Dendritic cell	Mif	Cd74+Cxcr5	CD4_Th1 / CD4_Th2 / CD4_Treg / CD10_Cytotoxic	Dendritic cell	Mif	Cd74+Cxcr6	CD4_Th1 / CD4_Th2 / CD4_Treg / CD11_Cytotoxic	Dendritic cell	CD4_Th1 / CD4_Th2 / CD4_Treg / CD10_Cytotoxic	Dendritic cell	Mif	Cd74+Cxcr6	CD4_Th1 / CD4_Th2 / CD4_Treg / CD11_Cytotoxic	Dendritic cell	Mif	Cd74+Cxcr7	CD4_Th1 / CD4_Th2 / CD4_Treg / CD12_Cytotoxic	CD4_Th1 / CD4_Th2 / CD4_Treg / CD10_Cytotoxic	Dendritic cell	Mif	Cd74+Cxcr6	CD4_Th1 / CD4_Th2 / CD4_Treg / CD11_Cytotoxic	Dendritic cell	Mif	Cd74+Cxcr7	CD4_Th1 / CD4_Th2 / CD4_Treg / CD12_Cytotoxic
CD4_Th1 / CD4_Th2 / CD4_Treg / CD8_Cytotoxic	Dendritic cell	Ptprc	Cd22	CD4_Th1 / CD4_Th2 / CD4_Treg / CD9_Cytotoxic	Dendritic cell	Ptprc	Cd23	CD4_Th1 / CD4_Th2 / CD4_Treg / CD10_Cytotoxic	Dendritic cell	CD4_Th1 / CD4_Th2 / CD4_Treg / CD9_Cytotoxic	Dendritic cell	Ptprc	Cd23	CD4_Th1 / CD4_Th2 / CD4_Treg / CD10_Cytotoxic	Dendritic cell	Ptprc	Cd24	CD4_Th1 / CD4_Th2 / CD4_Treg / CD11_Cytotoxic	CD4_Th1 / CD4_Th2 / CD4_Treg / CD9_Cytotoxic	Dendritic cell	Ptprc	Cd23	CD4_Th1 / CD4_Th2 / CD4_Treg / CD10_Cytotoxic	Dendritic cell	Ptprc	Cd24	CD4_Th1 / CD4_Th2 / CD4_Treg / CD11_Cytotoxic	Dendritic cell	CD4_Th1 / CD4_Th2 / CD4_Treg / CD10_Cytotoxic	Dendritic cell	Ptprc	Cd24	CD4_Th1 / CD4_Th2 / CD4_Treg / CD11_Cytotoxic	Dendritic cell	Ptprc	Cd25	CD4_Th1 / CD4_Th2 / CD4_Treg / CD12_Cytotoxic	CD4_Th1 / CD4_Th2 / CD4_Treg / CD10_Cytotoxic	Dendritic cell	Ptprc	Cd24	CD4_Th1 / CD4_Th2 / CD4_Treg / CD11_Cytotoxic	Dendritic cell	Ptprc	Cd25	CD4_Th1 / CD4_Th2 / CD4_Treg / CD12_Cytotoxic
CD4_Th1 / CD4_Th2 / CD4_Treg / CD8_Cytotoxic	Dendritic cell	Selplg	Sell	CD4_Th1 / CD4_Th2 / CD4_Treg / CD9_Cytotoxic	Dendritic cell	Selplg	Sell	CD4_Th1 / CD4_Th2 / CD4_Treg / CD10_Cytotoxic	Dendritic cell	CD4_Th1 / CD4_Th2 / CD4_Treg / CD9_Cytotoxic	Dendritic cell	Selplg	Sell	CD4_Th1 / CD4_Th2 / CD4_Treg / CD10_Cytotoxic	Dendritic cell	Selplg	Sell	CD4_Th1 / CD4_Th2 / CD4_Treg / CD11_Cytotoxic	CD4_Th1 / CD4_Th2 / CD4_Treg / CD9_Cytotoxic	Dendritic cell	Selplg	Sell	CD4_Th1 / CD4_Th2 / CD4_Treg / CD10_Cytotoxic	Dendritic cell	Selplg	Sell	CD4_Th1 / CD4_Th2 / CD4_Treg / CD11_Cytotoxic	Dendritic cell	CD4_Th1 / CD4_Th2 / CD4_Treg / CD10_Cytotoxic	Dendritic cell	Selplg	Sell	CD4_Th1 / CD4_Th2 / CD4_Treg / CD11_Cytotoxic	Dendritic cell	Selplg	Sell	CD4_Th1 / CD4_Th2 / CD4_Treg / CD12_Cytotoxic	CD4_Th1 / CD4_Th2 / CD4_Treg / CD10_Cytotoxic	Dendritic cell	Selplg	Sell	CD4_Th1 / CD4_Th2 / CD4_Treg / CD11_Cytotoxic	Dendritic cell	Selplg	Sell	CD4_Th1 / CD4_Th2 / CD4_Treg / CD12_Cytotoxic
CD4_Th1 / CD4_Th2 / CD4_Treg / CD8_Cytotoxic	Dendritic cell	Thy1	Adgre5	CD4_Th1 / CD4_Th2 / CD4_Treg / CD9_Cytotoxic	Dendritic cell	Thy2	Adgre6	CD4_Th1 / CD4_Th2 / CD4_Treg / CD10_Cytotoxic	Dendritic cell	CD4_Th1 / CD4_Th2 / CD4_Treg / CD9_Cytotoxic	Dendritic cell	Thy2	Adgre6	CD4_Th1 / CD4_Th2 / CD4_Treg / CD10_Cytotoxic	Dendritic cell	Thy3	Adgre7	CD4_Th1 / CD4_Th2 / CD4_Treg / CD11_Cytotoxic	CD4_Th1 / CD4_Th2 / CD4_Treg / CD9_Cytotoxic	Dendritic cell	Thy2	Adgre6	CD4_Th1 / CD4_Th2 / CD4_Treg / CD10_Cytotoxic	Dendritic cell	Thy3	Adgre7	CD4_Th1 / CD4_Th2 / CD4_Treg / CD11_Cytotoxic	Dendritic cell	CD4_Th1 / CD4_Th2 / CD4_Treg / CD10_Cytotoxic	Dendritic cell	Thy3	Adgre7	CD4_Th1 / CD4_Th2 / CD4_Treg / CD11_Cytotoxic	Dendritic cell	Thy4	Adgre8	CD4_Th1 / CD4_Th2 / CD4_Treg / CD12_Cytotoxic	CD4_Th1 / CD4_Th2 / CD4_Treg / CD10_Cytotoxic	Dendritic cell	Thy3	Adgre7	CD4_Th1 / CD4_Th2 / CD4_Treg / CD11_Cytotoxic	Dendritic cell	Thy4	Adgre8	CD4_Th1 / CD4_Th2 / CD4_Treg / CD12_Cytotoxic
