# Supplementary material for: Alveolar echinococcosis drives functional reprogramming of hepatic CD8+ T cells
Source: Front Cell Infect Microbiol. 2026 Feb 19;16:1747682. doi: 10.3389/fcimb.2026.1747682 (PMC12960575; doi:10.3389/fcimb.2026.1747682)
Supplement: Supplementary file 2 [file DataSheet2.zip › Supplementary Date 2/DEGs/CD8_Cytotoxic/CD8_Cytotoxic_3dpi_vs_3mpi_markers.csv]

	p_val	avg_log2FC	pct.1	pct.2	p_val_adj	cell_type	comparison
Apoe	1.71113604212252e-28	1.27510723813437	0.633	0.056	3.09664289542913e-24	CD8_Cytotoxic	3D-A vs 3M-A
Btg1	7.29625714826454e-25	-2.00324583724549	0.918	0.993	1.32040365612143e-20	CD8_Cytotoxic	3D-A vs 3M-A
S100a9	8.83518885569671e-24	1.06511184294739	0.571	0.056	1.59890412721543e-19	CD8_Cytotoxic	3D-A vs 3M-A
Hba-a1	3.45046411480947e-23	1.01014538372946	0.653	0.087	6.2443049085707e-19	CD8_Cytotoxic	3D-A vs 3M-A
Tnfaip3	5.17628090838641e-23	-2.08309676798699	0.673	0.997	9.36751555990689e-19	CD8_Cytotoxic	3D-A vs 3M-A
Junb	4.96361370498183e-22	-2.15746815656874	0.714	0.993	8.98265172190561e-18	CD8_Cytotoxic	3D-A vs 3M-A
Lyz2	1.01571310500821e-21	1.00666329679563	0.592	0.076	1.83813600613335e-17	CD8_Cytotoxic	3D-A vs 3M-A
Jund	1.21013314255641e-20	-1.8563163984502	0.653	0.969	2.18997794808434e-16	CD8_Cytotoxic	3D-A vs 3M-A
Rn18s	1.38777091644537e-20	1.01731800549494	1	1	2.51144902749118e-16	CD8_Cytotoxic	3D-A vs 3M-A
Hbb-bs	1.56948210850366e-20	1.57973747646117	0.714	0.16	2.84029177175908e-16	CD8_Cytotoxic	3D-A vs 3M-A
mt-Nd2	2.80572980558048e-19	1.50448278880372	1	0.986	5.07752922915899e-15	CD8_Cytotoxic	3D-A vs 3M-A
Rpl18a	2.15268226688696e-17	1.29298425752404	1	0.889	3.89570909838532e-13	CD8_Cytotoxic	3D-A vs 3M-A
Ddx5	5.75336761877584e-17	-1.15036001769156	0.939	0.986	1.04118693796986e-12	CD8_Cytotoxic	3D-A vs 3M-A
mt-Nd4	8.50388113329828e-17	1.15638788522952	1	0.986	1.53894736869299e-12	CD8_Cytotoxic	3D-A vs 3M-A
Klf6	3.22784998481785e-16	-1.73924436956727	0.592	0.934	5.84144011752486e-12	CD8_Cytotoxic	3D-A vs 3M-A
Rpl26	7.99943619000955e-16	1.16778145838407	1	0.799	1.44765796730603e-11	CD8_Cytotoxic	3D-A vs 3M-A
Rps16	9.32926842106523e-16	1.20965731605484	1	0.792	1.68831770616017e-11	CD8_Cytotoxic	3D-A vs 3M-A
S100a8	2.18799513217986e-15	0.807658151893183	0.51	0.083	3.95961479070589e-11	CD8_Cytotoxic	3D-A vs 3M-A
Hbb-bt	3.50789053266397e-15	0.535315599889399	0.286	0.014	6.34822949696199e-11	CD8_Cytotoxic	3D-A vs 3M-A
Rpl17	4.98842025487265e-15	1.05437978529303	0.98	0.941	9.02754413524303e-11	CD8_Cytotoxic	3D-A vs 3M-A
Ms4a4c	1.08515266849009e-14	0.441395257769942	0.245	0.007	1.96380078416651e-10	CD8_Cytotoxic	3D-A vs 3M-A
Rpl31	1.34584655118251e-14	1.09037410212765	1	0.635	2.43557850367498e-10	CD8_Cytotoxic	3D-A vs 3M-A
Rpl28	3.12640564455891e-14	1.10254442342325	0.878	0.424	5.65785629495825e-10	CD8_Cytotoxic	3D-A vs 3M-A
Zfp36l2	6.33605753794539e-14	-1.41900820773947	0.143	0.743	1.14663633264198e-09	CD8_Cytotoxic	3D-A vs 3M-A
Hba-a2	8.5380931694718e-14	0.729244557102153	0.449	0.076	1.54513872087931e-09	CD8_Cytotoxic	3D-A vs 3M-A
Wfdc17	8.86081551709026e-14	0.520569014520213	0.306	0.024	1.60354178412782e-09	CD8_Cytotoxic	3D-A vs 3M-A
Ifitm3	9.7478558064732e-14	0.479927030022867	0.306	0.024	1.76406946529746e-09	CD8_Cytotoxic	3D-A vs 3M-A
H2-K1	1.03300685735021e-13	-0.759420444993902	1	1	1.86943250974668e-09	CD8_Cytotoxic	3D-A vs 3M-A
Dusp2	2.18375551983264e-13	-1.56189314567176	0.204	0.781	3.95194236424113e-09	CD8_Cytotoxic	3D-A vs 3M-A
Ccl4	4.76683298060473e-13	-2.78710648405976	0.224	0.75	8.62653764500038e-09	CD8_Cytotoxic	3D-A vs 3M-A
H3f3b	5.34614703229409e-13	-1.11578717446074	0.776	0.993	9.67492228434262e-09	CD8_Cytotoxic	3D-A vs 3M-A
Stk17b	5.95007915893135e-13	-1.08338530699613	0.857	0.972	1.07678582539181e-08	CD8_Cytotoxic	3D-A vs 3M-A
mt-Cytb	7.81700728465769e-13	0.951487974328795	1	0.99	1.4146438083045e-08	CD8_Cytotoxic	3D-A vs 3M-A
Rpl19	1.61838236605807e-12	0.96552250469355	0.959	0.58	2.92878656785529e-08	CD8_Cytotoxic	3D-A vs 3M-A
Ctss	1.70423491049555e-12	0.821196847211235	0.49	0.101	3.08415391752379e-08	CD8_Cytotoxic	3D-A vs 3M-A
Rpl29	2.23894908394468e-12	1.13087991346617	0.796	0.375	4.05182615721468e-08	CD8_Cytotoxic	3D-A vs 3M-A
Rps11	2.57810452182537e-12	1.04870653270091	0.959	0.774	4.66559575314738e-08	CD8_Cytotoxic	3D-A vs 3M-A
Rps23	3.8351648561145e-12	0.989329893801095	1	0.938	6.9404978401104e-08	CD8_Cytotoxic	3D-A vs 3M-A
Clk1	4.08523631063725e-12	-1.01887543783048	0.633	0.951	7.39305215136023e-08	CD8_Cytotoxic	3D-A vs 3M-A
Pf4	4.32271925808558e-12	0.362570079384708	0.163	0	7.82282504135748e-08	CD8_Cytotoxic	3D-A vs 3M-A
mt-Nd5	5.40533102547223e-12	1.12145846070167	0.959	0.618	9.7820275567971e-08	CD8_Cytotoxic	3D-A vs 3M-A
Rpl32	6.64427778936503e-12	0.89510753322123	1	0.948	1.20241495154139e-07	CD8_Cytotoxic	3D-A vs 3M-A
Il1b	6.87258074497577e-12	0.651891176738778	0.347	0.049	1.24373093741826e-07	CD8_Cytotoxic	3D-A vs 3M-A
mt-Atp8	7.22659142843876e-12	0.806904589566889	0.694	0.25	1.30779625080456e-07	CD8_Cytotoxic	3D-A vs 3M-A
Bhlhe40	9.62443885619622e-12	-1.45866146495835	0.49	0.858	1.74173469980583e-07	CD8_Cytotoxic	3D-A vs 3M-A
C1qc	1.52388038434453e-11	0.360458302904856	0.245	0.017	2.75776633154829e-07	CD8_Cytotoxic	3D-A vs 3M-A
Gvin-ps6	1.71291452671161e-11	0.941520938062632	0.571	0.174	3.09986141899e-07	CD8_Cytotoxic	3D-A vs 3M-A
Cpeb1	2.51753880347698e-11	-1.10272678875116	0.061	0.608	4.55598997265228e-07	CD8_Cytotoxic	3D-A vs 3M-A
Nr4a2	2.85164699205326e-11	-1.89171108072074	0.245	0.74	5.16062556151879e-07	CD8_Cytotoxic	3D-A vs 3M-A
Rpl10	4.6846853669233e-11	0.857844351300257	0.959	0.545	8.47787510852109e-07	CD8_Cytotoxic	3D-A vs 3M-A
Nr4a1	5.82135295171552e-11	-1.48609693769987	0.245	0.726	1.05349024367196e-06	CD8_Cytotoxic	3D-A vs 3M-A
C1qb	7.4766543617402e-11	0.447921144155196	0.204	0.01	1.35305013984412e-06	CD8_Cytotoxic	3D-A vs 3M-A
Retnlg	7.91197561145729e-11	0.277230410027339	0.204	0.01	1.43183022640543e-06	CD8_Cytotoxic	3D-A vs 3M-A
Gm2682	9.43130669685387e-11	1.13567626581332	0.959	0.632	1.70678357292964e-06	CD8_Cytotoxic	3D-A vs 3M-A
Rpl10a	9.47435668954582e-11	0.829880000241396	0.796	0.382	1.71457433010711e-06	CD8_Cytotoxic	3D-A vs 3M-A
Pabpc1	1.03384075151546e-10	-0.81824323820034	0.98	0.993	1.87094160801752e-06	CD8_Cytotoxic	3D-A vs 3M-A
Fosb	1.09296573626436e-10	-1.30580842952409	0	0.524	1.97794009291761e-06	CD8_Cytotoxic	3D-A vs 3M-A
Ly6c2	4.60861855042423e-10	1.06583031658818	0.51	0.153	8.34021699070274e-06	CD8_Cytotoxic	3D-A vs 3M-A
B2m	4.72384886645563e-10	0.603663195305734	1	1	8.54874929362475e-06	CD8_Cytotoxic	3D-A vs 3M-A
ENSMUSG00000118642	5.69358651763281e-10	0.684725890323508	0.592	0.201	1.03036835209601e-05	CD8_Cytotoxic	3D-A vs 3M-A
Lgmn	1.03908074549972e-09	0.679203874602558	0.367	0.076	1.88042442513085e-05	CD8_Cytotoxic	3D-A vs 3M-A
Ccl6	1.26679138029626e-09	0.399936931849193	0.224	0.021	2.29251236092214e-05	CD8_Cytotoxic	3D-A vs 3M-A
Rps15	1.27814213507274e-09	0.814247632603402	0.98	0.896	2.31305382184114e-05	CD8_Cytotoxic	3D-A vs 3M-A
mt-Nd1	1.41548587382005e-09	0.777368741639434	1	0.997	2.56160478585214e-05	CD8_Cytotoxic	3D-A vs 3M-A
Rgs1	1.48227160733427e-09	-1.77225112110169	0.612	0.858	2.68246692779283e-05	CD8_Cytotoxic	3D-A vs 3M-A
Fosl2	1.49603976324566e-09	-1.23514669381719	0.143	0.618	2.70738315954568e-05	CD8_Cytotoxic	3D-A vs 3M-A
Rpl23	1.64574138837071e-09	0.761489331378192	1	0.962	2.97829819053447e-05	CD8_Cytotoxic	3D-A vs 3M-A
Rps13	1.80376973058917e-09	0.753789127343474	1	0.969	3.26428208144722e-05	CD8_Cytotoxic	3D-A vs 3M-A
Alb	2.24021217294468e-09	0.493205495051679	0.306	0.049	4.05411196937798e-05	CD8_Cytotoxic	3D-A vs 3M-A
Rplp0	2.53663721292058e-09	0.826252585830435	0.98	0.712	4.59055236422237e-05	CD8_Cytotoxic	3D-A vs 3M-A
Rpl18	2.62187454109499e-09	0.879554346314211	0.98	0.785	4.74480635701961e-05	CD8_Cytotoxic	3D-A vs 3M-A
Btg2	2.84331079203812e-09	-1.1338944368146	0.592	0.858	5.14553954035139e-05	CD8_Cytotoxic	3D-A vs 3M-A
Rpl34	3.26828847629016e-09	0.568262227487608	1	0.972	5.91462165554231e-05	CD8_Cytotoxic	3D-A vs 3M-A
Hdac9	3.83057896676781e-09	0.337738226404773	0.204	0.017	6.9321987561597e-05	CD8_Cytotoxic	3D-A vs 3M-A
Ctsb	4.72851942303454e-09	0.826038911266461	0.673	0.299	8.5572015998656e-05	CD8_Cytotoxic	3D-A vs 3M-A
ENSMUSG00002076173	1.07877722800085e-08	0.741140637463132	0.796	0.462	0.000195226314951314	CD8_Cytotoxic	3D-A vs 3M-A
Dusp1	1.13200144092917e-08	-1.20117671936359	0.571	0.889	0.000204858300764951	CD8_Cytotoxic	3D-A vs 3M-A
Rpl6	1.20482059453085e-08	0.659442526202741	0.98	0.58	0.000218036382992248	CD8_Cytotoxic	3D-A vs 3M-A
Zc3h7a	1.23384099759326e-08	0.727396132709784	0.878	0.611	0.000223288205334452	CD8_Cytotoxic	3D-A vs 3M-A
Ms4a4b	1.26637435266113e-08	0.993746359272884	0.898	0.559	0.000229175766601084	CD8_Cytotoxic	3D-A vs 3M-A
Ubc	1.32677497491378e-08	-0.835339656752396	0.735	0.903	0.000240106467210147	CD8_Cytotoxic	3D-A vs 3M-A
Gzma	1.33353975967662e-08	-1.37536759196444	0.143	0.615	0.000241330690308678	CD8_Cytotoxic	3D-A vs 3M-A
Rgs2	1.63980191032385e-08	-1.36695070262033	0.592	0.816	0.000296754951711308	CD8_Cytotoxic	3D-A vs 3M-A
Sh3bgrl3	2.27651758350841e-08	0.83173279252452	0.878	0.517	0.000411981387087516	CD8_Cytotoxic	3D-A vs 3M-A
Lgals1	2.60523199677132e-08	1.02374406337031	0.694	0.396	0.000471468834455706	CD8_Cytotoxic	3D-A vs 3M-A
C1qa	2.73955959293807e-08	0.272281194055606	0.163	0.01	0.000495778099534003	CD8_Cytotoxic	3D-A vs 3M-A
Rpl35	2.85885066585447e-08	0.835323076519839	0.612	0.281	0.000517366204999683	CD8_Cytotoxic	3D-A vs 3M-A
Tsc22d3	2.86711518600885e-08	-1.07803593208863	0.265	0.681	0.000518861835212021	CD8_Cytotoxic	3D-A vs 3M-A
Nedd4l	2.9738996210295e-08	0.271633374089225	0.204	0.021	0.000538186614417708	CD8_Cytotoxic	3D-A vs 3M-A
Gapdh	3.71999781464178e-08	0.449015753495179	0.327	0.069	0.000673208004515723	CD8_Cytotoxic	3D-A vs 3M-A
mt-Rnr2	3.76364312202406e-08	0.75092328321606	1	1	0.000681106495792695	CD8_Cytotoxic	3D-A vs 3M-A
Foxp1	4.03047820187164e-08	0.759071627226124	0.918	0.59	0.00072939564019271	CD8_Cytotoxic	3D-A vs 3M-A
Cox8a	4.4483286336339e-08	0.794193537817334	0.571	0.226	0.000805014032828726	CD8_Cytotoxic	3D-A vs 3M-A
Rpl21	4.6082785806074e-08	0.742300709927599	1	0.858	0.00083396017473252	CD8_Cytotoxic	3D-A vs 3M-A
Il18r1	4.74101624248271e-08	0.657465215575055	0.449	0.132	0.000857981709402096	CD8_Cytotoxic	3D-A vs 3M-A
Nr4a3	5.07890029961811e-08	-1.23467879466428	0.347	0.681	0.00091912858722189	CD8_Cytotoxic	3D-A vs 3M-A
Dusp5	6.57577231968344e-08	-1.06567988400431	0.327	0.701	0.00119001751669311	CD8_Cytotoxic	3D-A vs 3M-A
Ptma	9.31863173098172e-08	-0.726264915827508	1	0.993	0.00168639278435576	CD8_Cytotoxic	3D-A vs 3M-A
Tob1	9.6109437441822e-08	-0.948085568820882	0.061	0.476	0.00173929248938465	CD8_Cytotoxic	3D-A vs 3M-A
Sidt1	1.24507717963482e-07	0.78757786741848	0.531	0.184	0.00225321617198513	CD8_Cytotoxic	3D-A vs 3M-A
Tmsb10	1.26847970634281e-07	0.64951835164263	1	0.955	0.00229556772456858	CD8_Cytotoxic	3D-A vs 3M-A
Ptgs2	1.5646530093793e-07	0.319586908833962	0.163	0.014	0.00283155255107372	CD8_Cytotoxic	3D-A vs 3M-A
Ets1	1.70318058170568e-07	-0.806135914768443	0.857	0.938	0.00308224589871277	CD8_Cytotoxic	3D-A vs 3M-A
Rbm39	1.83040802078931e-07	-0.677307944290042	0.918	1	0.00331248939522241	CD8_Cytotoxic	3D-A vs 3M-A
Arhgdib	2.66987670626733e-07	0.59788162212984	0.918	0.562	0.00483167587533199	CD8_Cytotoxic	3D-A vs 3M-A
Rps2	2.95847683571966e-07	0.774996365207014	0.959	0.753	0.00535395552960187	CD8_Cytotoxic	3D-A vs 3M-A
Smad7	3.40389086820918e-07	-0.902257608272136	0.204	0.597	0.00616002130419816	CD8_Cytotoxic	3D-A vs 3M-A
Rps19	3.48019341958176e-07	0.805193410335452	0.98	0.865	0.00629810603141711	CD8_Cytotoxic	3D-A vs 3M-A
Dennd4a	3.63075681139101e-07	-0.667969735900123	0.918	0.997	0.0065705806015743	CD8_Cytotoxic	3D-A vs 3M-A
Ppp1r15a	5.48662168690051e-07	-0.766712937560258	0.265	0.635	0.00992913926678385	CD8_Cytotoxic	3D-A vs 3M-A
Fam107b	5.85580908265687e-07	-0.898664068154406	0.714	0.899	0.0105972576968841	CD8_Cytotoxic	3D-A vs 3M-A
Gimap4	6.57393285887254e-07	0.605013390445255	0.837	0.521	0.0118968462947016	CD8_Cytotoxic	3D-A vs 3M-A
Rps5	6.80102859488261e-07	0.620234949177514	1	0.896	0.0123078214481591	CD8_Cytotoxic	3D-A vs 3M-A
Srsf5	6.8342281517726e-07	-0.738698561390662	0.327	0.691	0.0123679026862629	CD8_Cytotoxic	3D-A vs 3M-A
Hmgb2	7.15551048902088e-07	-0.883134327161073	0.51	0.76	0.0129493273319811	CD8_Cytotoxic	3D-A vs 3M-A
Ahnak	7.94757576413408e-07	-0.805003791240062	0.755	0.885	0.0143827278603534	CD8_Cytotoxic	3D-A vs 3M-A
Lrmda	8.95716137306239e-07	0.4790434768417	0.388	0.111	0.016209774936831	CD8_Cytotoxic	3D-A vs 3M-A
Slco3a1	9.20943776350545e-07	0.528603427079784	0.51	0.194	0.0166663195206158	CD8_Cytotoxic	3D-A vs 3M-A
Slamf6	9.8589037762149e-07	0.368129604726609	0.163	0.017	0.0178416581638161	CD8_Cytotoxic	3D-A vs 3M-A
Rps25	1.07503317743124e-06	0.633944598642747	0.939	0.705	0.0194548754119732	CD8_Cytotoxic	3D-A vs 3M-A
Gpi1	1.29122584590025e-06	0.357769093120887	0.449	0.146	0.0233673141332569	CD8_Cytotoxic	3D-A vs 3M-A
Fau	1.33634301907277e-06	0.610522529006201	1	0.958	0.0241837996161599	CD8_Cytotoxic	3D-A vs 3M-A
Edf1	1.36220256449812e-06	0.32668359889325	0.306	0.073	0.0246517798097224	CD8_Cytotoxic	3D-A vs 3M-A
Tra2b	1.4056156879412e-06	-0.733546073625059	0.653	0.851	0.0254374271046718	CD8_Cytotoxic	3D-A vs 3M-A
Naca	1.45499450809152e-06	0.605644584170244	0.776	0.448	0.0263310356129322	CD8_Cytotoxic	3D-A vs 3M-A
Pnrc1	1.48447748016078e-06	-0.78463484555752	0.612	0.788	0.0268645889584696	CD8_Cytotoxic	3D-A vs 3M-A
Nrp1	1.79108420444297e-06	0.355400583965866	0.286	0.066	0.0324132508478044	CD8_Cytotoxic	3D-A vs 3M-A
Rps3	1.90873445916902e-06	0.594134146619407	1	0.878	0.0345423675075817	CD8_Cytotoxic	3D-A vs 3M-A
Zdhhc15	2.27524435016416e-06	0.318838506554955	0.245	0.049	0.0411750970049208	CD8_Cytotoxic	3D-A vs 3M-A
Ly6e	2.40062169615009e-06	0.585358030549786	0.796	0.448	0.0434440508352282	CD8_Cytotoxic	3D-A vs 3M-A
Rps17	2.43413239023223e-06	0.611504288173648	0.959	0.729	0.0440504938660327	CD8_Cytotoxic	3D-A vs 3M-A
Rasgef1b	2.48786283686507e-06	0.501138484571312	0.204	0.035	0.0450228537587472	CD8_Cytotoxic	3D-A vs 3M-A
Rps6	3.31174246251111e-06	0.286280150053626	0.163	0.021	0.0599326033440635	CD8_Cytotoxic	3D-A vs 3M-A
Idh3g	3.35321707113861e-06	0.261950820691885	0.204	0.035	0.0606831693363954	CD8_Cytotoxic	3D-A vs 3M-A
Wsb1	3.54703136981978e-06	-0.698922848018293	0.143	0.514	0.0641906266996285	CD8_Cytotoxic	3D-A vs 3M-A
Pid1	3.62186310712803e-06	0.257534608686419	0.163	0.021	0.065544856649696	CD8_Cytotoxic	3D-A vs 3M-A
Slc3a2	3.71234788226288e-06	-0.71185100252574	0.184	0.556	0.0671823596253114	CD8_Cytotoxic	3D-A vs 3M-A
Ptpn22	4.26227851376958e-06	-0.79336297402224	0.878	0.927	0.077134454263688	CD8_Cytotoxic	3D-A vs 3M-A
Arf4	4.34515292094657e-06	-0.842937238181747	0.571	0.771	0.0786342324103701	CD8_Cytotoxic	3D-A vs 3M-A
Ifng	5.18763696066186e-06	-1.07414146275251	0.204	0.549	0.0938806660770977	CD8_Cytotoxic	3D-A vs 3M-A
Aopep	5.2420658562287e-06	-0.877059046877044	0.265	0.608	0.0948656658001709	CD8_Cytotoxic	3D-A vs 3M-A
Txnip	6.08355488108548e-06	-0.92283213947754	0.551	0.757	0.110094092683004	CD8_Cytotoxic	3D-A vs 3M-A
Arhgap15	6.434931444417e-06	0.65352202765079	1	0.962	0.116452954349614	CD8_Cytotoxic	3D-A vs 3M-A
Id2	6.62816320331917e-06	-0.901442935865998	0.816	0.847	0.119949869490467	CD8_Cytotoxic	3D-A vs 3M-A
Egr1	6.89450646020824e-06	-0.894817763307943	0.082	0.424	0.124769883410389	CD8_Cytotoxic	3D-A vs 3M-A
Rpl4	7.45959710804357e-06	0.589907875493264	0.959	0.833	0.134996328864265	CD8_Cytotoxic	3D-A vs 3M-A
Tpd52	7.54674644171597e-06	0.387549663066917	0.306	0.087	0.136573470355734	CD8_Cytotoxic	3D-A vs 3M-A
Cd52	7.68849361303542e-06	0.758606616733496	1	0.875	0.139138668915102	CD8_Cytotoxic	3D-A vs 3M-A
Prkch	7.84576880655064e-06	-0.677273141744851	0.776	0.924	0.141984878092147	CD8_Cytotoxic	3D-A vs 3M-A
Rpl15	7.9589323060334e-06	0.252023625021328	0.224	0.045	0.144032797942286	CD8_Cytotoxic	3D-A vs 3M-A
Tyrobp	8.05304274592567e-06	0.538727034538535	0.367	0.122	0.145735914573017	CD8_Cytotoxic	3D-A vs 3M-A
Cxcr4	8.15118362254314e-06	-0.741524605469425	0.041	0.368	0.147511970017163	CD8_Cytotoxic	3D-A vs 3M-A
Hspa5	8.19846419696899e-06	-0.753264621259518	0.653	0.771	0.148367606572548	CD8_Cytotoxic	3D-A vs 3M-A
Rps18	8.48063983123384e-06	0.531810552992161	0.98	0.951	0.153474139025839	CD8_Cytotoxic	3D-A vs 3M-A
Slc9a7	8.48742508668e-06	0.491084819907389	0.286	0.076	0.153596931793648	CD8_Cytotoxic	3D-A vs 3M-A
Fgf13	8.88895344716523e-06	0.751988120892177	0.367	0.128	0.160863390533349	CD8_Cytotoxic	3D-A vs 3M-A
Ckb	8.92754319132718e-06	0.275107238134369	0.204	0.038	0.161561749133448	CD8_Cytotoxic	3D-A vs 3M-A
St6galnac3	8.99571504323442e-06	0.749564541481749	0.49	0.194	0.162795455137413	CD8_Cytotoxic	3D-A vs 3M-A
Ccnl1	9.02815169724554e-06	-0.668239240532003	0.551	0.774	0.163382461265052	CD8_Cytotoxic	3D-A vs 3M-A
Phf11b	9.03675420136365e-06	0.331285500852258	0.265	0.066	0.163538140782078	CD8_Cytotoxic	3D-A vs 3M-A
Ier2	9.30672679757505e-06	-0.665661031561964	0.204	0.566	0.168423834855716	CD8_Cytotoxic	3D-A vs 3M-A
Cd37	9.32977182357039e-06	0.480538471032608	0.367	0.122	0.168840880691153	CD8_Cytotoxic	3D-A vs 3M-A
H2-D1	9.38002379512538e-06	-0.494983830174058	0.959	0.99	0.169750290620384	CD8_Cytotoxic	3D-A vs 3M-A
App	9.58796528991562e-06	0.531368415372736	0.224	0.049	0.173513407851603	CD8_Cytotoxic	3D-A vs 3M-A
Oaz1	9.69313561308407e-06	-0.660255296299307	0.612	0.764	0.175416675189982	CD8_Cytotoxic	3D-A vs 3M-A
Fos	9.90187008511456e-06	-1.09789297714599	0.653	0.826	0.179194142930318	CD8_Cytotoxic	3D-A vs 3M-A
Fus	1.16969431544442e-05	-0.646771053347507	0.469	0.747	0.211679580265977	CD8_Cytotoxic	3D-A vs 3M-A
S100a11	1.18936187862272e-05	0.527734420904997	0.49	0.212	0.215238819174354	CD8_Cytotoxic	3D-A vs 3M-A
Ier5	1.22826446987918e-05	-0.823998678177476	0.347	0.66	0.222279021114036	CD8_Cytotoxic	3D-A vs 3M-A
Tob2	1.23913190149011e-05	-0.728130475241207	0.286	0.608	0.224245700212665	CD8_Cytotoxic	3D-A vs 3M-A
St3gal4	1.31290714824317e-05	0.94625717553697	0.571	0.306	0.237596806617567	CD8_Cytotoxic	3D-A vs 3M-A
Sh2d1a	1.34140554286897e-05	0.32491753790531	0.224	0.049	0.242754161092997	CD8_Cytotoxic	3D-A vs 3M-A
Cdk11b	1.44655683664223e-05	-0.723320342046878	0.347	0.642	0.261783390727145	CD8_Cytotoxic	3D-A vs 3M-A
Kcnq1ot1	1.45876599620961e-05	0.509700498074735	0.265	0.069	0.263992882334053	CD8_Cytotoxic	3D-A vs 3M-A
Rpl9	1.50238442920033e-05	0.527250148791125	1	0.906	0.271886510152384	CD8_Cytotoxic	3D-A vs 3M-A
Klrc1	1.55956695764616e-05	0.357070282237334	0.469	0.17	0.282234832325226	CD8_Cytotoxic	3D-A vs 3M-A
Itga1	1.89001783570205e-05	-0.755906182603675	0.184	0.528	0.342036527727	CD8_Cytotoxic	3D-A vs 3M-A
Hnrnph1	1.9653965503592e-05	-0.718272582502505	0.551	0.767	0.355677813718505	CD8_Cytotoxic	3D-A vs 3M-A
Rpl30	1.99516632377092e-05	0.571232554664473	1	0.944	0.361065249612823	CD8_Cytotoxic	3D-A vs 3M-A
Rps15a	2.09530396740131e-05	0.554566609309489	1	0.993	0.379187158980615	CD8_Cytotoxic	3D-A vs 3M-A
4933406I18Rik	2.12961259447865e-05	0.401644768735094	0.224	0.052	0.385395991222801	CD8_Cytotoxic	3D-A vs 3M-A
Sh2d2a	2.14186599264128e-05	-0.6407519779532	0.184	0.503	0.387613488688292	CD8_Cytotoxic	3D-A vs 3M-A
Rbis	2.14303432535833e-05	0.356234122600709	0.306	0.09	0.387824921860098	CD8_Cytotoxic	3D-A vs 3M-A
Celsr1	2.27522602132763e-05	0.322096329397598	0.245	0.059	0.411747653079661	CD8_Cytotoxic	3D-A vs 3M-A
Il7r	2.2866767980774e-05	0.52144442067186	0.449	0.174	0.413819900148068	CD8_Cytotoxic	3D-A vs 3M-A
Rpl11	2.35373310474874e-05	0.630942483490349	0.939	0.792	0.425955079966379	CD8_Cytotoxic	3D-A vs 3M-A
Rac2	2.39566946713034e-05	0.651430472586407	0.878	0.632	0.433544303466577	CD8_Cytotoxic	3D-A vs 3M-A
Ccr2	2.39986521224751e-05	0.449604969366505	0.286	0.083	0.434303607460432	CD8_Cytotoxic	3D-A vs 3M-A
Rps27a	2.41987527816417e-05	0.52418826170648	0.959	0.913	0.437924829089371	CD8_Cytotoxic	3D-A vs 3M-A
Atrnl1	2.43715096402516e-05	0.343963293595857	0.184	0.035	0.441051209959633	CD8_Cytotoxic	3D-A vs 3M-A
Rpl41	2.64403827857006e-05	0.520180283040266	1	0.99	0.478491607272825	CD8_Cytotoxic	3D-A vs 3M-A
Rps20	2.73574803746015e-05	0.546346928536995	1	0.983	0.495088322339163	CD8_Cytotoxic	3D-A vs 3M-A
Itk	2.93684450909677e-05	-0.620774782278467	0.857	0.951	0.531480750811242	CD8_Cytotoxic	3D-A vs 3M-A
P2ry10	2.96042710854152e-05	-0.80283236336691	0.245	0.556	0.535748493832759	CD8_Cytotoxic	3D-A vs 3M-A
Gzmb	3.01023215133918e-05	-0.96605012266904	0.49	0.715	0.544761712427851	CD8_Cytotoxic	3D-A vs 3M-A
Jmy	3.01501274288819e-05	-0.771595158940004	0.163	0.465	0.545626856080476	CD8_Cytotoxic	3D-A vs 3M-A
Cytip	3.35589760216128e-05	-0.694144311609613	0.673	0.812	0.607316789063127	CD8_Cytotoxic	3D-A vs 3M-A
Capg	3.36993813994881e-05	0.286280150053626	0.122	0.014	0.609857705186537	CD8_Cytotoxic	3D-A vs 3M-A
Arhgef3	3.38139767398703e-05	0.749157039887952	0.755	0.441	0.611931537061434	CD8_Cytotoxic	3D-A vs 3M-A
Cd247	3.57863687626243e-05	0.500767373304728	0.612	0.34	0.647625915497212	CD8_Cytotoxic	3D-A vs 3M-A
Pip4p2	3.72190803778467e-05	0.295828528508454	0.265	0.073	0.673553697597891	CD8_Cytotoxic	3D-A vs 3M-A
Dazap2	3.76273631062522e-05	-0.612966405787158	0.429	0.729	0.680942390133846	CD8_Cytotoxic	3D-A vs 3M-A
Eif2b3	3.79510864707459e-05	0.257534608686419	0.143	0.021	0.686800811861089	CD8_Cytotoxic	3D-A vs 3M-A
Pdcd6ip	3.82185066284634e-05	-0.667177264009344	0.408	0.694	0.691640314455302	CD8_Cytotoxic	3D-A vs 3M-A
Sirpa	4.03856262788314e-05	0.252652387306673	0.143	0.021	0.730858678768012	CD8_Cytotoxic	3D-A vs 3M-A
Pmaip1	4.07769013931504e-05	-0.586140691918437	0.041	0.326	0.737939584511843	CD8_Cytotoxic	3D-A vs 3M-A
Emb	4.23909976532078e-05	0.396225633565947	0.531	0.233	0.767149884530101	CD8_Cytotoxic	3D-A vs 3M-A
Ppp1r16b	4.71301742861264e-05	-0.634609401552913	0.306	0.594	0.85291476405603	CD8_Cytotoxic	3D-A vs 3M-A
Pdcd4	4.80466790086242e-05	-0.601289328352887	0.694	0.84	0.869500750019071	CD8_Cytotoxic	3D-A vs 3M-A
Emp3	4.83958158687019e-05	0.442233952711238	0.49	0.219	0.875819079775897	CD8_Cytotoxic	3D-A vs 3M-A
Erlec1	5.35535194314588e-05	0.261950820691885	0.184	0.038	0.96915804115111	CD8_Cytotoxic	3D-A vs 3M-A
Tmsb4x	5.66879035752474e-05	0.468439855196823	1	1	1	CD8_Cytotoxic	3D-A vs 3M-A
Casp8	6.15563225909367e-05	0.314207057823309	0.449	0.181	1	CD8_Cytotoxic	3D-A vs 3M-A
Csnk2a1	6.17660692013642e-05	0.332822735990656	0.347	0.122	1	CD8_Cytotoxic	3D-A vs 3M-A
Stab2	6.37380923360925e-05	0.401181528654683	0.265	0.08	1	CD8_Cytotoxic	3D-A vs 3M-A
Krtcap2	6.55317969252078e-05	0.439737939907168	0.449	0.198	1	CD8_Cytotoxic	3D-A vs 3M-A
Arih1	6.69309464340252e-05	-0.747183772475005	0.653	0.833	1	CD8_Cytotoxic	3D-A vs 3M-A
Cish	6.73884194577194e-05	-0.586309418313681	0.102	0.396	1	CD8_Cytotoxic	3D-A vs 3M-A
Atp5j	7.15216475174885e-05	0.420204052925946	0.388	0.156	1	CD8_Cytotoxic	3D-A vs 3M-A
Cd69	7.43201648929223e-05	-1.19469323707829	0.551	0.66	1	CD8_Cytotoxic	3D-A vs 3M-A
Dapk1	7.86032904613211e-05	-0.430570983453195	0.041	0.312	1	CD8_Cytotoxic	3D-A vs 3M-A
St6gal1	8.34631086699102e-05	0.302549724876856	0.204	0.049	1	CD8_Cytotoxic	3D-A vs 3M-A
Sfpq	8.80794793925396e-05	-0.627124014488904	0.531	0.705	1	CD8_Cytotoxic	3D-A vs 3M-A
BC031181	9.60813151654713e-05	0.338640062585971	0.306	0.104	1	CD8_Cytotoxic	3D-A vs 3M-A
Rps8	9.76686823224416e-05	0.504589084257136	1	0.951	1	CD8_Cytotoxic	3D-A vs 3M-A
Rpl23a	9.88042730718245e-05	0.488024711103026	1	0.976	1	CD8_Cytotoxic	3D-A vs 3M-A
Abcb1a	0.000100490554204709	-0.577235138696545	0.245	0.576	1	CD8_Cytotoxic	3D-A vs 3M-A
Itga6	0.000102582921927137	0.279090752052867	0.204	0.049	1	CD8_Cytotoxic	3D-A vs 3M-A
Sytl3	0.000106253446207657	-0.650158680119498	0.224	0.524	1	CD8_Cytotoxic	3D-A vs 3M-A
Nfkbid	0.000112502846985827	-0.72642934209491	0.204	0.51	1	CD8_Cytotoxic	3D-A vs 3M-A
Vps37b	0.000114371438092596	-0.609247152844584	0.633	0.847	1	CD8_Cytotoxic	3D-A vs 3M-A
1700025G04Rik	0.000116934962535717	0.431540786940548	0.367	0.142	1	CD8_Cytotoxic	3D-A vs 3M-A
Slc20a1	0.000119239384353653	-0.614709844115208	0.143	0.417	1	CD8_Cytotoxic	3D-A vs 3M-A
Per1	0.000134372206389799	-0.475087602836422	0.082	0.351	1	CD8_Cytotoxic	3D-A vs 3M-A
Gramd1b	0.000139788613935829	0.62615106413805	0.429	0.215	1	CD8_Cytotoxic	3D-A vs 3M-A
Lgals3	0.000149815648125595	0.3935341499797	0.388	0.16	1	CD8_Cytotoxic	3D-A vs 3M-A
Rhob	0.000150013751280489	-0.651450390930226	0.082	0.358	1	CD8_Cytotoxic	3D-A vs 3M-A
Rack1	0.000150526812952398	0.377035441322981	0.939	0.823	1	CD8_Cytotoxic	3D-A vs 3M-A
Atp8a2	0.000152166375492489	-0.914926941392194	0.163	0.424	1	CD8_Cytotoxic	3D-A vs 3M-A
Ptger4	0.000164241893681717	-0.773566608601321	0.245	0.493	1	CD8_Cytotoxic	3D-A vs 3M-A
Lncpint	0.000166300835671614	-0.687641366569059	0.714	0.781	1	CD8_Cytotoxic	3D-A vs 3M-A
Pgm2l1	0.000168020760499031	-0.578325693621019	0.102	0.378	1	CD8_Cytotoxic	3D-A vs 3M-A
Gvin3	0.000169198391604727	0.385290155884792	0.327	0.125	1	CD8_Cytotoxic	3D-A vs 3M-A
Rassf5	0.00018559290445498	-0.667177264009344	0.204	0.455	1	CD8_Cytotoxic	3D-A vs 3M-A
Pcbp1	0.000198452209812287	-0.480827592598427	0.347	0.649	1	CD8_Cytotoxic	3D-A vs 3M-A
Atp2b1	0.00019909808176837	0.395401471852081	0.898	0.628	1	CD8_Cytotoxic	3D-A vs 3M-A
Rpl12	0.000207714096245606	0.461453855736639	0.939	0.837	1	CD8_Cytotoxic	3D-A vs 3M-A
Rnf19b	0.000209387485073337	-0.683972506552322	0.184	0.444	1	CD8_Cytotoxic	3D-A vs 3M-A
Card11	0.000224359041609486	0.336950621613333	0.388	0.167	1	CD8_Cytotoxic	3D-A vs 3M-A
Rbpj	0.000232354377989597	-0.541358102367949	0.163	0.448	1	CD8_Cytotoxic	3D-A vs 3M-A
Atp5g1	0.000232883417818826	0.376877916068592	0.367	0.149	1	CD8_Cytotoxic	3D-A vs 3M-A
Gvin-ps7	0.000236916376402681	0.427262426360108	0.735	0.455	1	CD8_Cytotoxic	3D-A vs 3M-A
Ifi27l2a	0.000241024036811036	0.460057924286764	0.265	0.087	1	CD8_Cytotoxic	3D-A vs 3M-A
Cebpb	0.000242751099932441	-0.513426508278026	0.143	0.424	1	CD8_Cytotoxic	3D-A vs 3M-A
Filip1l	0.000243145502411454	0.252332818130289	0.184	0.045	1	CD8_Cytotoxic	3D-A vs 3M-A
Rap1gap2	0.00024694299365093	0.551940025294243	0.449	0.201	1	CD8_Cytotoxic	3D-A vs 3M-A
Rpl36	0.00024944975155736	0.564737931445611	0.98	0.806	1	CD8_Cytotoxic	3D-A vs 3M-A
Clec4g	0.000250799229785106	0.279090752052867	0.224	0.066	1	CD8_Cytotoxic	3D-A vs 3M-A
Rpl27	0.000253564017387357	0.457822727529099	0.959	0.872	1	CD8_Cytotoxic	3D-A vs 3M-A
Pdlim1	0.00025474118465869	0.331285500852258	0.224	0.066	1	CD8_Cytotoxic	3D-A vs 3M-A
Acyp1	0.000256043713048965	0.276499129261041	0.143	0.028	1	CD8_Cytotoxic	3D-A vs 3M-A
S100a10	0.000261951493268381	0.550144167779682	0.776	0.493	1	CD8_Cytotoxic	3D-A vs 3M-A
Lbr	0.000275493622967587	-0.570721831737871	0.367	0.601	1	CD8_Cytotoxic	3D-A vs 3M-A
S1pr1	0.000278044816682633	0.479371399343598	0.367	0.153	1	CD8_Cytotoxic	3D-A vs 3M-A
Rpl8	0.000282091374636828	0.480840481484528	0.98	0.823	1	CD8_Cytotoxic	3D-A vs 3M-A
Dhx40	0.000282228629081747	-0.937220728362501	0.122	0.365	1	CD8_Cytotoxic	3D-A vs 3M-A
Rpl37a	0.000285592791154073	-0.390745002960007	0.98	1	1	CD8_Cytotoxic	3D-A vs 3M-A
Eif2s3x	0.000287465746469324	-0.493147864234295	0.122	0.375	1	CD8_Cytotoxic	3D-A vs 3M-A
2610037D02Rik	0.000289188649453223	0.280592777218098	0.143	0.028	1	CD8_Cytotoxic	3D-A vs 3M-A
Arf6	0.000290159527622325	-0.577009134929985	0.122	0.378	1	CD8_Cytotoxic	3D-A vs 3M-A
Ddx3x	0.000293762365566962	-0.614709844115208	0.571	0.733	1	CD8_Cytotoxic	3D-A vs 3M-A
Zc3h12a	0.000303669005618909	-0.5002799552646	0.041	0.278	1	CD8_Cytotoxic	3D-A vs 3M-A
Hnrnpdl	0.000305953730825645	-0.494313113502786	0.286	0.556	1	CD8_Cytotoxic	3D-A vs 3M-A
Efhd2	0.000339193080607163	-0.524011533823471	0.224	0.476	1	CD8_Cytotoxic	3D-A vs 3M-A
Birc2	0.00034056972887098	-0.468858977651753	0.061	0.302	1	CD8_Cytotoxic	3D-A vs 3M-A
Trp53inp1	0.000345095928994683	-0.623271857618632	0.122	0.372	1	CD8_Cytotoxic	3D-A vs 3M-A
Fgl2	0.000384803015811151	-0.698726099884165	0.163	0.431	1	CD8_Cytotoxic	3D-A vs 3M-A
Erap1	0.000389393132762319	0.270334049195062	0.367	0.149	1	CD8_Cytotoxic	3D-A vs 3M-A
Zfp36l1	0.000434834980569472	-0.877028449864415	0.694	0.757	1	CD8_Cytotoxic	3D-A vs 3M-A
Arpc1b	0.000439172004059714	0.456651322843514	0.551	0.323	1	CD8_Cytotoxic	3D-A vs 3M-A
Tmem164	0.000441688626917715	0.385290155884792	0.388	0.17	1	CD8_Cytotoxic	3D-A vs 3M-A
Hip1	0.000457896320512846	0.470326259740591	0.49	0.257	1	CD8_Cytotoxic	3D-A vs 3M-A
Cox7b	0.000472615984177186	0.476808811861784	0.469	0.253	1	CD8_Cytotoxic	3D-A vs 3M-A
Ddx39b	0.000475764609919611	-0.489973616439151	0.122	0.365	1	CD8_Cytotoxic	3D-A vs 3M-A
Rpl7a	0.000488073125727909	0.329795043293088	0.857	0.625	1	CD8_Cytotoxic	3D-A vs 3M-A
Selenop	0.000488122553528196	0.585875710028899	0.49	0.288	1	CD8_Cytotoxic	3D-A vs 3M-A
Camk1d	0.000490052458564224	0.399344246442341	0.837	0.573	1	CD8_Cytotoxic	3D-A vs 3M-A
Prmt3	0.0005013045104185	0.274444387196502	0.204	0.059	1	CD8_Cytotoxic	3D-A vs 3M-A
Prkcb	0.000514936876574904	0.487136915297787	0.633	0.413	1	CD8_Cytotoxic	3D-A vs 3M-A
Irf2bp2	0.00053096560645298	-0.539421716810971	0.184	0.427	1	CD8_Cytotoxic	3D-A vs 3M-A
Igfbp7	0.000535111904811172	0.439737939907168	0.224	0.073	1	CD8_Cytotoxic	3D-A vs 3M-A
Slc38a2	0.0005399214292254	-0.6254590852069	0.612	0.705	1	CD8_Cytotoxic	3D-A vs 3M-A
Rps21	0.00054419899775937	-0.397650867081801	0.98	0.997	1	CD8_Cytotoxic	3D-A vs 3M-A
Rgcc	0.000551041101150105	-0.729559939142792	0.163	0.399	1	CD8_Cytotoxic	3D-A vs 3M-A
Sorl1	0.000557179607171211	-0.621467210290517	0.306	0.531	1	CD8_Cytotoxic	3D-A vs 3M-A
Pvt1	0.000561160892585435	0.389303218391415	0.367	0.156	1	CD8_Cytotoxic	3D-A vs 3M-A
Ptpn4	0.000561195883329038	0.507182460905302	0.449	0.24	1	CD8_Cytotoxic	3D-A vs 3M-A
Gm14303	0.000561224568976678	-0.438955763870698	0.204	0.465	1	CD8_Cytotoxic	3D-A vs 3M-A
Spry2	0.000574608744591228	-0.658055874040795	0.041	0.26	1	CD8_Cytotoxic	3D-A vs 3M-A
Gls	0.000580901305423154	-0.558566766077675	0.796	0.816	1	CD8_Cytotoxic	3D-A vs 3M-A
Tle5	0.000593095511621759	0.36934861201577	0.429	0.201	1	CD8_Cytotoxic	3D-A vs 3M-A
Ifit1bl1	0.000611103608615489	0.298875404067318	0.143	0.031	1	CD8_Cytotoxic	3D-A vs 3M-A
Wnk1	0.000623035760411128	-0.523353895047006	0.776	0.858	1	CD8_Cytotoxic	3D-A vs 3M-A
Rell1	0.00064209178095311	-0.537043350524884	0.082	0.309	1	CD8_Cytotoxic	3D-A vs 3M-A
Ranbp2	0.000656984925479163	-0.505196359368718	0.286	0.562	1	CD8_Cytotoxic	3D-A vs 3M-A
Bzw1	0.000661104014921847	-0.489872732201434	0.224	0.472	1	CD8_Cytotoxic	3D-A vs 3M-A
Galnt10	0.000686468881627644	0.273179789563255	0.265	0.097	1	CD8_Cytotoxic	3D-A vs 3M-A
Nfkbia	0.000705943189907607	-1.02786761017583	0.633	0.757	1	CD8_Cytotoxic	3D-A vs 3M-A
Braf	0.000721982610418184	-0.563570995123407	0.204	0.451	1	CD8_Cytotoxic	3D-A vs 3M-A
Jun	0.000738565830767701	-1.00903463474376	0.367	0.556	1	CD8_Cytotoxic	3D-A vs 3M-A
Rad21	0.000752187923860042	-0.566615555914163	0.163	0.403	1	CD8_Cytotoxic	3D-A vs 3M-A
Heca	0.000770323867928029	-0.481372476581664	0.306	0.535	1	CD8_Cytotoxic	3D-A vs 3M-A
Kpna1	0.000779640019011241	-0.568167258178178	0.286	0.517	1	CD8_Cytotoxic	3D-A vs 3M-A
Sla	0.000793827551605203	-0.682476400392227	0.265	0.486	1	CD8_Cytotoxic	3D-A vs 3M-A
Inpp5d	0.000820569747382833	-0.483258990487531	0.612	0.774	1	CD8_Cytotoxic	3D-A vs 3M-A
Rpl27a	0.000844003280986845	0.486110508987104	0.571	0.347	1	CD8_Cytotoxic	3D-A vs 3M-A
Hint1	0.000844573402273339	0.347106961996904	0.49	0.267	1	CD8_Cytotoxic	3D-A vs 3M-A
Lars2	0.000876205450424277	0.353581296157454	0.429	0.215	1	CD8_Cytotoxic	3D-A vs 3M-A
Hexim1	0.000895869195523298	-0.478415620554176	0.082	0.302	1	CD8_Cytotoxic	3D-A vs 3M-A
Ets2	0.000919039119658614	0.28756412342294	0.224	0.076	1	CD8_Cytotoxic	3D-A vs 3M-A
Eif2s1	0.000944988905688262	0.264218921991633	0.245	0.087	1	CD8_Cytotoxic	3D-A vs 3M-A
Ifi206	0.000949680619892937	0.297956489997469	0.327	0.135	1	CD8_Cytotoxic	3D-A vs 3M-A
Plxdc2	0.00095134958829968	-0.45049849386729	0.163	0.42	1	CD8_Cytotoxic	3D-A vs 3M-A
Sod1	0.000964534053019254	-0.536042587577966	0.224	0.476	1	CD8_Cytotoxic	3D-A vs 3M-A
Gm44174	0.000989627205010978	0.520025728864804	0.265	0.108	1	CD8_Cytotoxic	3D-A vs 3M-A
Cd3d	0.000996999172276141	0.45567948377619	0.653	0.42	1	CD8_Cytotoxic	3D-A vs 3M-A
Lck	0.00101157064583001	0.475892704665699	0.612	0.41	1	CD8_Cytotoxic	3D-A vs 3M-A
Cxcl2	0.00108623908899957	0.314207057823309	0.204	0.066	1	CD8_Cytotoxic	3D-A vs 3M-A
Klf13	0.00109015157485265	-0.419867210468566	0.265	0.535	1	CD8_Cytotoxic	3D-A vs 3M-A
Ptprb	0.00109165516225599	0.35995886592817	0.224	0.08	1	CD8_Cytotoxic	3D-A vs 3M-A
Spty2d1	0.00110820635510628	-0.625357088314717	0.184	0.41	1	CD8_Cytotoxic	3D-A vs 3M-A
Ppia	0.0011103027526331	0.411249382947473	0.959	0.698	1	CD8_Cytotoxic	3D-A vs 3M-A
Calm2	0.00115158660033398	-0.651115490543945	0.633	0.722	1	CD8_Cytotoxic	3D-A vs 3M-A
Mdfic	0.00115914674492278	0.300218070558729	0.327	0.139	1	CD8_Cytotoxic	3D-A vs 3M-A
Klf3	0.00116161693859292	0.386943674737306	0.51	0.267	1	CD8_Cytotoxic	3D-A vs 3M-A
Gpr183	0.00119037275655714	0.447255909191185	0.224	0.08	1	CD8_Cytotoxic	3D-A vs 3M-A
Bcl2	0.00122011244330839	0.721313080657941	0.735	0.517	1	CD8_Cytotoxic	3D-A vs 3M-A
Rps14	0.00122105756130625	0.34557343801411	0.98	0.993	1	CD8_Cytotoxic	3D-A vs 3M-A
Aplp2	0.00123613273802272	-0.512718518837982	0.265	0.51	1	CD8_Cytotoxic	3D-A vs 3M-A
Ipcef1	0.00127663022392929	0.396517411308046	0.408	0.205	1	CD8_Cytotoxic	3D-A vs 3M-A
Gpr132	0.00128554025393023	-0.636480466786427	0.51	0.691	1	CD8_Cytotoxic	3D-A vs 3M-A
Adcy7	0.00129080458210503	0.300401258298279	0.49	0.253	1	CD8_Cytotoxic	3D-A vs 3M-A
mt-Nd3	0.00132250298849466	0.401825523611092	0.347	0.167	1	CD8_Cytotoxic	3D-A vs 3M-A
Elf4	0.00136776599646187	0.323589456212619	0.51	0.288	1	CD8_Cytotoxic	3D-A vs 3M-A
Prkar1a	0.0013770700049617	-0.549581032684505	0.347	0.566	1	CD8_Cytotoxic	3D-A vs 3M-A
Grn	0.00140265225135167	0.261483954270394	0.163	0.045	1	CD8_Cytotoxic	3D-A vs 3M-A
Cops4	0.0014102061467287	-0.405354697844358	0.041	0.24	1	CD8_Cytotoxic	3D-A vs 3M-A
Tmem30a	0.00141108015781958	-0.545944258703475	0.306	0.535	1	CD8_Cytotoxic	3D-A vs 3M-A
Tcp11l2	0.00144793878764541	-0.412604436923746	0.041	0.24	1	CD8_Cytotoxic	3D-A vs 3M-A
Tmem64	0.00145722185542664	0.309590429752939	0.184	0.056	1	CD8_Cytotoxic	3D-A vs 3M-A
Sh3kbp1	0.00147006747069654	0.481317043658567	0.837	0.667	1	CD8_Cytotoxic	3D-A vs 3M-A
Rpl37	0.00147785714805524	0.368601768056266	1	0.955	1	CD8_Cytotoxic	3D-A vs 3M-A
Hspa1a	0.0015158104504554	0.721225108766033	0.429	0.215	1	CD8_Cytotoxic	3D-A vs 3M-A
Gem	0.00162288302605865	-0.69632360966886	0.163	0.392	1	CD8_Cytotoxic	3D-A vs 3M-A
Tle4	0.00162511747353829	-0.569112977675097	0.347	0.535	1	CD8_Cytotoxic	3D-A vs 3M-A
Gigyf2	0.0016267326571728	0.318774961505024	0.306	0.132	1	CD8_Cytotoxic	3D-A vs 3M-A
Malt1	0.00166872676612772	-0.498933529557083	0.673	0.76	1	CD8_Cytotoxic	3D-A vs 3M-A
Ubl3	0.00168605198651976	-0.65033375384593	0.429	0.615	1	CD8_Cytotoxic	3D-A vs 3M-A
Rps12	0.00168990790579432	0.332822735990656	1	0.983	1	CD8_Cytotoxic	3D-A vs 3M-A
Itm2c	0.00171469112060261	-0.381101552214632	0.102	0.319	1	CD8_Cytotoxic	3D-A vs 3M-A
Bcl11b	0.00176977790847577	0.398001207634346	0.796	0.549	1	CD8_Cytotoxic	3D-A vs 3M-A
Lbh	0.00184905174847448	-0.493147864234295	0.224	0.444	1	CD8_Cytotoxic	3D-A vs 3M-A
Satb1	0.00185186837377005	0.746439560569873	0.51	0.312	1	CD8_Cytotoxic	3D-A vs 3M-A
Rpl7a-ps7	0.00185745282808486	-0.264703226194412	0	0.17	1	CD8_Cytotoxic	3D-A vs 3M-A
Dennd1a	0.00188821665329295	0.419700186670623	0.51	0.299	1	CD8_Cytotoxic	3D-A vs 3M-A
Elob	0.00191528341543877	0.340771489106147	0.408	0.212	1	CD8_Cytotoxic	3D-A vs 3M-A
Snhg8	0.00195965048652113	-0.469032388919573	0.163	0.375	1	CD8_Cytotoxic	3D-A vs 3M-A
Ifngr1	0.00198887577985503	-0.466387097158107	0.673	0.788	1	CD8_Cytotoxic	3D-A vs 3M-A
Zcchc7	0.00199515375630249	0.463443616883418	0.571	0.389	1	CD8_Cytotoxic	3D-A vs 3M-A
Bbs9	0.00200170242336287	0.294874860662574	0.224	0.08	1	CD8_Cytotoxic	3D-A vs 3M-A
Itgal	0.00202772001837473	-0.496446962495388	0.857	0.892	1	CD8_Cytotoxic	3D-A vs 3M-A
Cd2ap	0.00204750148876237	0.285409793515874	0.122	0.028	1	CD8_Cytotoxic	3D-A vs 3M-A
Dync1li1	0.002057951561067	-0.292781749227846	0.02	0.201	1	CD8_Cytotoxic	3D-A vs 3M-A
Akna	0.00213744534988481	-0.466811149002895	0.245	0.469	1	CD8_Cytotoxic	3D-A vs 3M-A
Pou2f2	0.00215713075281279	0.251724310696418	0.184	0.059	1	CD8_Cytotoxic	3D-A vs 3M-A
Dnaja1	0.00215912464335869	-0.540503472065435	0.388	0.576	1	CD8_Cytotoxic	3D-A vs 3M-A
Rnpc3	0.0021650044252599	-0.398981153059771	0.061	0.257	1	CD8_Cytotoxic	3D-A vs 3M-A
Lasp1	0.00221022164684559	-0.55611519020436	0.286	0.49	1	CD8_Cytotoxic	3D-A vs 3M-A
Rap1a	0.00221198418908551	0.311153733845755	0.735	0.49	1	CD8_Cytotoxic	3D-A vs 3M-A
Sertad1	0.00226120118578618	-0.36481653796948	0.041	0.229	1	CD8_Cytotoxic	3D-A vs 3M-A
Impact	0.00229619619891346	-0.484649303550835	0.143	0.358	1	CD8_Cytotoxic	3D-A vs 3M-A
Bach2	0.00229748272399877	0.561044236129302	0.551	0.365	1	CD8_Cytotoxic	3D-A vs 3M-A
Nr3c1	0.00231155346839756	-0.754640105259683	0.857	0.889	1	CD8_Cytotoxic	3D-A vs 3M-A
Arpc2	0.00232937981493345	-0.4029299997259	0.878	0.91	1	CD8_Cytotoxic	3D-A vs 3M-A
Mif	0.00236440184948773	0.345761791698154	0.408	0.215	1	CD8_Cytotoxic	3D-A vs 3M-A
Hacd3	0.00240310257659967	-0.444784842672896	0.102	0.312	1	CD8_Cytotoxic	3D-A vs 3M-A
Cpne3	0.00242590670573806	0.260170356590689	0.224	0.083	1	CD8_Cytotoxic	3D-A vs 3M-A
Gna13	0.002435895832841	-0.57301055283482	0.408	0.562	1	CD8_Cytotoxic	3D-A vs 3M-A
Azin1	0.00243722149905922	-0.453213464743476	0.184	0.413	1	CD8_Cytotoxic	3D-A vs 3M-A
Lyst	0.00250497182091629	0.528191983560558	0.531	0.326	1	CD8_Cytotoxic	3D-A vs 3M-A
Tspan5	0.00256088024936817	0.299714424178718	0.408	0.212	1	CD8_Cytotoxic	3D-A vs 3M-A
Grk2	0.00257840306509924	-0.462706750670158	0.204	0.406	1	CD8_Cytotoxic	3D-A vs 3M-A
Ddx17	0.00262375453372923	-0.442049874951657	0.224	0.448	1	CD8_Cytotoxic	3D-A vs 3M-A
Parp8	0.00268085523665189	0.309140816958996	0.429	0.222	1	CD8_Cytotoxic	3D-A vs 3M-A
Ankrd28	0.00268702048998368	0.415940368724976	0.224	0.087	1	CD8_Cytotoxic	3D-A vs 3M-A
Atp5h	0.00269875640448508	0.430442192277167	0.633	0.434	1	CD8_Cytotoxic	3D-A vs 3M-A
Polr2a	0.00273113910233086	-0.533477079004779	0.286	0.49	1	CD8_Cytotoxic	3D-A vs 3M-A
Rybp	0.00273308589876087	-0.448059974705757	0.102	0.302	1	CD8_Cytotoxic	3D-A vs 3M-A
Rpl39	0.00275602790932006	0.340520285764769	1	0.983	1	CD8_Cytotoxic	3D-A vs 3M-A
Ccnl2	0.00276300949461058	-0.416025849691472	0.143	0.351	1	CD8_Cytotoxic	3D-A vs 3M-A
Hspa9	0.00284446739797109	-0.421648343874961	0.082	0.281	1	CD8_Cytotoxic	3D-A vs 3M-A
Ly6a	0.00289340407135257	0.61445436070178	0.265	0.122	1	CD8_Cytotoxic	3D-A vs 3M-A
Rpl14	0.00290686974195344	0.355277586818352	0.98	0.826	1	CD8_Cytotoxic	3D-A vs 3M-A
Rap1gds1	0.00291322227385795	0.478399560276273	0.449	0.267	1	CD8_Cytotoxic	3D-A vs 3M-A
Matr3	0.00291485114375493	-0.359895945086383	0.204	0.455	1	CD8_Cytotoxic	3D-A vs 3M-A
Rbx1	0.00292358661792644	0.2792028974951	0.49	0.267	1	CD8_Cytotoxic	3D-A vs 3M-A
Rps7	0.00294282809812521	0.355783884433968	0.98	0.941	1	CD8_Cytotoxic	3D-A vs 3M-A
Tab2	0.00302346279045299	-0.473251497974956	0.306	0.5	1	CD8_Cytotoxic	3D-A vs 3M-A
Fasl	0.00310899707397009	-0.553309299451065	0.224	0.424	1	CD8_Cytotoxic	3D-A vs 3M-A
H2-Q6	0.00310918815496178	-0.499508029013735	0.633	0.705	1	CD8_Cytotoxic	3D-A vs 3M-A
Nfe2l2	0.00314336701588307	0.357070282237334	0.469	0.26	1	CD8_Cytotoxic	3D-A vs 3M-A
Srsf7	0.0031643100016428	-0.571048615319068	0.51	0.625	1	CD8_Cytotoxic	3D-A vs 3M-A
Klra9	0.00320714821140002	-0.6411820554764	0.122	0.333	1	CD8_Cytotoxic	3D-A vs 3M-A
Tgoln1	0.00326960528258668	-0.419596510582063	0.224	0.451	1	CD8_Cytotoxic	3D-A vs 3M-A
Rnf4	0.00331096421851896	-0.451098616605098	0.143	0.34	1	CD8_Cytotoxic	3D-A vs 3M-A
H2-Ab1	0.00338604125324279	0.343906235119673	0.429	0.233	1	CD8_Cytotoxic	3D-A vs 3M-A
Trbc2	0.00343272624610304	0.580962926524756	0.837	0.646	1	CD8_Cytotoxic	3D-A vs 3M-A
Eml4	0.00349102553551151	-0.452384658531056	0.306	0.503	1	CD8_Cytotoxic	3D-A vs 3M-A
Stau1	0.00350382018816104	-0.301826888830853	0.041	0.229	1	CD8_Cytotoxic	3D-A vs 3M-A
Zhx2	0.00352813195194394	0.301458565081321	0.184	0.062	1	CD8_Cytotoxic	3D-A vs 3M-A
Eef2	0.00353209277413924	0.386396093110961	0.796	0.618	1	CD8_Cytotoxic	3D-A vs 3M-A
Gcnt2	0.00353665515693873	-0.558347401496096	0.122	0.323	1	CD8_Cytotoxic	3D-A vs 3M-A
Srpk1	0.00369280773912223	0.253186619877447	0.367	0.184	1	CD8_Cytotoxic	3D-A vs 3M-A
Rps4x	0.0037259126332545	0.348434935025263	0.98	0.941	1	CD8_Cytotoxic	3D-A vs 3M-A
Smarca5	0.00382625459182092	-0.422758536342897	0.224	0.441	1	CD8_Cytotoxic	3D-A vs 3M-A
Septin6	0.00384285610454227	0.325969064949594	0.469	0.271	1	CD8_Cytotoxic	3D-A vs 3M-A
Hspe1	0.0040600598235511	0.426348562679989	0.49	0.309	1	CD8_Cytotoxic	3D-A vs 3M-A
Kcnq5	0.00417988536755811	0.587570530639489	0.449	0.26	1	CD8_Cytotoxic	3D-A vs 3M-A
Ddx6	0.00418042831130681	-0.480827592598427	0.367	0.587	1	CD8_Cytotoxic	3D-A vs 3M-A
Ubald2	0.0042125827692381	-0.501167312570415	0.306	0.483	1	CD8_Cytotoxic	3D-A vs 3M-A
Klf2	0.00421993264108969	-1.07057484773231	0.755	0.792	1	CD8_Cytotoxic	3D-A vs 3M-A
Cyba	0.00433811720826116	0.414436501544308	0.49	0.326	1	CD8_Cytotoxic	3D-A vs 3M-A
Map3k3	0.00434754788552287	0.315011459874196	0.245	0.104	1	CD8_Cytotoxic	3D-A vs 3M-A
Eif4g2	0.00438212193657693	-0.441776092800557	0.735	0.792	1	CD8_Cytotoxic	3D-A vs 3M-A
Tagap	0.00440772853910578	-0.454588017703255	0.122	0.306	1	CD8_Cytotoxic	3D-A vs 3M-A
Arl15	0.00441759708321458	0.338780191287056	0.776	0.545	1	CD8_Cytotoxic	3D-A vs 3M-A
Nbr1	0.00444659125305998	0.264700015071203	0.204	0.076	1	CD8_Cytotoxic	3D-A vs 3M-A
Tinf2	0.00452624949116957	-0.319253960589037	0.02	0.184	1	CD8_Cytotoxic	3D-A vs 3M-A
Rps24	0.00454757734065902	0.32750778454756	1	1	1	CD8_Cytotoxic	3D-A vs 3M-A
Dock2	0.00467013643044803	0.412055583047183	0.959	0.979	1	CD8_Cytotoxic	3D-A vs 3M-A
Prkacb	0.00467374756156523	-0.481525389487914	0.224	0.424	1	CD8_Cytotoxic	3D-A vs 3M-A
Brip1os	0.00475004530917443	0.261032052922646	0.184	0.066	1	CD8_Cytotoxic	3D-A vs 3M-A
Cnot7	0.00481905718288873	-0.291995753544613	0.041	0.208	1	CD8_Cytotoxic	3D-A vs 3M-A
Gnas	0.00484135648293649	0.367038451328569	0.939	0.778	1	CD8_Cytotoxic	3D-A vs 3M-A
Cmah	0.00484391088856821	0.331351348773988	0.224	0.09	1	CD8_Cytotoxic	3D-A vs 3M-A
Dnajb6	0.00484834616321421	-0.452492937808159	0.286	0.486	1	CD8_Cytotoxic	3D-A vs 3M-A
mt-Co1	0.00487141509691285	0.351182301564528	0.959	0.861	1	CD8_Cytotoxic	3D-A vs 3M-A
Cox7c	0.00491628913211912	0.393751734632988	0.612	0.413	1	CD8_Cytotoxic	3D-A vs 3M-A
Kdm2b	0.00497921021123805	-0.537608875677651	0.306	0.524	1	CD8_Cytotoxic	3D-A vs 3M-A
Tmx4	0.00499619415597074	-0.264703226194412	0	0.142	1	CD8_Cytotoxic	3D-A vs 3M-A
Skap1	0.00501924444971904	0.47482137747636	0.98	0.934	1	CD8_Cytotoxic	3D-A vs 3M-A
Atf4	0.00502129501988739	-0.406816992473875	0.367	0.58	1	CD8_Cytotoxic	3D-A vs 3M-A
Stat4	0.00513169239056843	0.349142989677022	0.653	0.483	1	CD8_Cytotoxic	3D-A vs 3M-A
Sirt1	0.00513247501064085	-0.380079153285081	0.102	0.302	1	CD8_Cytotoxic	3D-A vs 3M-A
Ldb1	0.00528010998005424	-0.320490733095888	0.082	0.26	1	CD8_Cytotoxic	3D-A vs 3M-A
Sfr1	0.00528194705387217	-0.431845786965398	0.143	0.319	1	CD8_Cytotoxic	3D-A vs 3M-A
Kdm7a	0.00528393818140689	-0.486337332117402	0.306	0.486	1	CD8_Cytotoxic	3D-A vs 3M-A
Ifrd1	0.00533013428008092	-0.640677528441746	0.571	0.667	1	CD8_Cytotoxic	3D-A vs 3M-A
Lsp1	0.00551492619526514	0.427207544951033	0.469	0.323	1	CD8_Cytotoxic	3D-A vs 3M-A
Rel	0.00560098235049896	-0.4638936656206	0.347	0.531	1	CD8_Cytotoxic	3D-A vs 3M-A
Cd200r4	0.00564221037401853	-0.281286110390016	0	0.139	1	CD8_Cytotoxic	3D-A vs 3M-A
Mid1	0.00572201302473674	-0.343213859533218	0.082	0.271	1	CD8_Cytotoxic	3D-A vs 3M-A
Ralgapb	0.00573194435652468	0.281454344900252	0.245	0.108	1	CD8_Cytotoxic	3D-A vs 3M-A
Ints6	0.00591787434996489	-0.543156583090174	0.204	0.385	1	CD8_Cytotoxic	3D-A vs 3M-A
Hnrnpc	0.00595845639437308	-0.490108833182386	0.633	0.694	1	CD8_Cytotoxic	3D-A vs 3M-A
Atp5j2	0.00605518283904586	0.297259391531071	0.429	0.243	1	CD8_Cytotoxic	3D-A vs 3M-A
Klre1	0.00626334472573409	-0.608368317241382	0.265	0.431	1	CD8_Cytotoxic	3D-A vs 3M-A
Mdm2	0.00626617578557248	-0.377670646814359	0.102	0.281	1	CD8_Cytotoxic	3D-A vs 3M-A
Vcp	0.00655117234842914	-0.384465373399084	0.143	0.33	1	CD8_Cytotoxic	3D-A vs 3M-A
Twf2	0.00662625997576487	-0.263981377375016	0.041	0.205	1	CD8_Cytotoxic	3D-A vs 3M-A
Litaf	0.00667865107369819	-0.404445913536582	0.204	0.417	1	CD8_Cytotoxic	3D-A vs 3M-A
Anp32e	0.00670909714149099	-0.333631262811653	0.122	0.319	1	CD8_Cytotoxic	3D-A vs 3M-A
Mcl1	0.00673552978888864	-0.420973881401827	0.388	0.569	1	CD8_Cytotoxic	3D-A vs 3M-A
Fbxw11	0.00701232025726127	-0.382320755726242	0.143	0.333	1	CD8_Cytotoxic	3D-A vs 3M-A
Atp2a2	0.00701434591947562	0.272281194055605	0.347	0.177	1	CD8_Cytotoxic	3D-A vs 3M-A
Eif4a2	0.00702761506418913	-0.448877597306779	0.531	0.653	1	CD8_Cytotoxic	3D-A vs 3M-A
Rpl38	0.00703867868653179	-0.301100442198614	1	0.986	1	CD8_Cytotoxic	3D-A vs 3M-A
Tox	0.00722898346083706	0.577145797396607	0.429	0.264	1	CD8_Cytotoxic	3D-A vs 3M-A
Kctd12	0.00725324536998023	-0.353489008653345	0.061	0.229	1	CD8_Cytotoxic	3D-A vs 3M-A
Prim2	0.00727574963900459	0.265196310394486	0.184	0.069	1	CD8_Cytotoxic	3D-A vs 3M-A
Taok3	0.00739822250537359	0.480201802910259	0.367	0.219	1	CD8_Cytotoxic	3D-A vs 3M-A
Irf2bpl	0.00747034260668174	-0.371500416637664	0.082	0.247	1	CD8_Cytotoxic	3D-A vs 3M-A
Psme2	0.00751574529500552	0.314900827993394	0.388	0.233	1	CD8_Cytotoxic	3D-A vs 3M-A
Pced1b	0.00754289476789671	0.254045622606539	0.306	0.149	1	CD8_Cytotoxic	3D-A vs 3M-A
Anxa6	0.00760315733283933	0.347773077456628	0.51	0.347	1	CD8_Cytotoxic	3D-A vs 3M-A
Desi2	0.00779657834163951	0.328535377587558	0.265	0.128	1	CD8_Cytotoxic	3D-A vs 3M-A
Cd7	0.00781080170591841	-0.33976867159724	0.184	0.399	1	CD8_Cytotoxic	3D-A vs 3M-A
Klf9	0.00793544012508711	-0.333059760114067	0.041	0.198	1	CD8_Cytotoxic	3D-A vs 3M-A
Gm8129	0.00806889994422088	-0.32393044779851	0.143	0.319	1	CD8_Cytotoxic	3D-A vs 3M-A
Mideas	0.0081083641222144	-0.453484537623281	0.184	0.372	1	CD8_Cytotoxic	3D-A vs 3M-A
Yrdc	0.00834362221063962	-0.268214527588571	0.02	0.167	1	CD8_Cytotoxic	3D-A vs 3M-A
Dock10	0.00847904071022775	-0.286425956324424	0.98	0.983	1	CD8_Cytotoxic	3D-A vs 3M-A
Ptprc	0.0086685017948345	-0.279674760586369	1	1	1	CD8_Cytotoxic	3D-A vs 3M-A
Rasa3	0.00874563450156157	0.300401258298279	0.449	0.264	1	CD8_Cytotoxic	3D-A vs 3M-A
Pik3r1	0.00880643470366337	-0.479494496960543	0.347	0.524	1	CD8_Cytotoxic	3D-A vs 3M-A
H1f2	0.00909179202321509	-0.533735765582644	0.143	0.312	1	CD8_Cytotoxic	3D-A vs 3M-A
Akr1a1	0.00912026467484738	0.295571340694084	0.286	0.142	1	CD8_Cytotoxic	3D-A vs 3M-A
Themis	0.00919203118699999	0.348902475658518	0.816	0.569	1	CD8_Cytotoxic	3D-A vs 3M-A
Runx1	0.00932122281857541	-0.347971469517996	0.837	0.847	1	CD8_Cytotoxic	3D-A vs 3M-A
Foxn3	0.00938390044924047	0.492930879072762	0.837	0.656	1	CD8_Cytotoxic	3D-A vs 3M-A
Sik1	0.00948940774255224	-0.376766419244245	0.143	0.316	1	CD8_Cytotoxic	3D-A vs 3M-A
Cox6a1	0.00954266430284396	0.31255983209815	0.551	0.406	1	CD8_Cytotoxic	3D-A vs 3M-A
Slc25a36	0.00968432957049426	-0.274449926455589	0.082	0.25	1	CD8_Cytotoxic	3D-A vs 3M-A
Cdk19	0.00969291070803322	0.271761210254377	0.347	0.188	1	CD8_Cytotoxic	3D-A vs 3M-A
Cbx4	0.00987915676962357	-0.382418961712522	0.204	0.396	1	CD8_Cytotoxic	3D-A vs 3M-A
Jarid2	0.00993004994568194	-0.496355190920605	0.286	0.479	1	CD8_Cytotoxic	3D-A vs 3M-A
Serinc3	0.0099340785296877	-0.433954909472144	0.673	0.74	1	CD8_Cytotoxic	3D-A vs 3M-A
Trps1	0.00994347599535526	0.284932667990442	0.449	0.257	1	CD8_Cytotoxic	3D-A vs 3M-A
Maf	0.00998029701686497	0.310907959562216	0.347	0.188	1	CD8_Cytotoxic	3D-A vs 3M-A
Rsu1	0.0100720948970791	0.255654875468196	0.184	0.073	1	CD8_Cytotoxic	3D-A vs 3M-A
Ssr1	0.0101265139722741	0.273929046937088	0.327	0.174	1	CD8_Cytotoxic	3D-A vs 3M-A
Gm29721	0.0101322305637604	-0.272603867290215	0.02	0.156	1	CD8_Cytotoxic	3D-A vs 3M-A
Camk2n1	0.0101346032351041	-0.292781749227846	0.02	0.156	1	CD8_Cytotoxic	3D-A vs 3M-A
H2-T22	0.0101710879829169	-0.351675438281414	0.122	0.292	1	CD8_Cytotoxic	3D-A vs 3M-A
Ywhaz	0.0101775129959201	-0.375702708927864	0.837	0.851	1	CD8_Cytotoxic	3D-A vs 3M-A
Pptc7	0.0101904555323719	-0.272205387784606	0.041	0.188	1	CD8_Cytotoxic	3D-A vs 3M-A
Tut4	0.0102515621599063	-0.43886000871579	0.735	0.764	1	CD8_Cytotoxic	3D-A vs 3M-A
Tma7	0.0102629767103898	0.271908356467049	0.612	0.431	1	CD8_Cytotoxic	3D-A vs 3M-A
Selenok	0.0102832846337587	-0.407680848010156	0.204	0.389	1	CD8_Cytotoxic	3D-A vs 3M-A
Nudt3	0.010291424919231	-0.2521397647305	0.02	0.156	1	CD8_Cytotoxic	3D-A vs 3M-A
Spata13	0.0103213449734627	-0.434869373807813	0.286	0.472	1	CD8_Cytotoxic	3D-A vs 3M-A
Sfmbt1	0.0103729625729681	0.25088112245448	0.224	0.097	1	CD8_Cytotoxic	3D-A vs 3M-A
Fnip1	0.0104706791961715	-0.51234812648553	0.286	0.476	1	CD8_Cytotoxic	3D-A vs 3M-A
Chka	0.010591439468176	-0.303670065370582	0.082	0.247	1	CD8_Cytotoxic	3D-A vs 3M-A
Wasf2	0.0107166078206127	0.263449032949994	0.469	0.288	1	CD8_Cytotoxic	3D-A vs 3M-A
Sptbn1	0.0108761033552963	0.270238198612633	0.51	0.316	1	CD8_Cytotoxic	3D-A vs 3M-A
Il6st	0.0108914724880948	0.316944991486651	0.265	0.125	1	CD8_Cytotoxic	3D-A vs 3M-A
Arhgap26.1	0.0109225101082046	0.349370581629849	0.612	0.434	1	CD8_Cytotoxic	3D-A vs 3M-A
Trim12a	0.0110415102162874	0.284361247034011	0.265	0.132	1	CD8_Cytotoxic	3D-A vs 3M-A
Arhgap31	0.0110427664587322	-0.379895311928873	0.082	0.24	1	CD8_Cytotoxic	3D-A vs 3M-A
Cnot1	0.0111484617973436	-0.362625737841955	0.265	0.462	1	CD8_Cytotoxic	3D-A vs 3M-A
Tcf4	0.0113079252970609	0.263752343166793	0.224	0.101	1	CD8_Cytotoxic	3D-A vs 3M-A
Man2a1	0.0113633427482485	0.283802333693989	0.51	0.326	1	CD8_Cytotoxic	3D-A vs 3M-A
Brd2	0.0113830439783946	-0.366625779747386	0.245	0.42	1	CD8_Cytotoxic	3D-A vs 3M-A
1810013L24Rik	0.0114634283412087	-0.310883555603157	0.102	0.267	1	CD8_Cytotoxic	3D-A vs 3M-A
Ripor2	0.0114673143308017	0.407571603260798	0.776	0.656	1	CD8_Cytotoxic	3D-A vs 3M-A
Gm8960	0.0115644466111937	-0.281810631406843	0.102	0.267	1	CD8_Cytotoxic	3D-A vs 3M-A
Esyt2	0.0115942074764782	-0.449522761679559	0.673	0.722	1	CD8_Cytotoxic	3D-A vs 3M-A
Btg3	0.011777793205987	-0.422417029644441	0.204	0.382	1	CD8_Cytotoxic	3D-A vs 3M-A
Plcxd2	0.0118168020575566	-0.54318854673389	0.327	0.521	1	CD8_Cytotoxic	3D-A vs 3M-A
Dgkh	0.0119033685413381	0.277434166124124	0.265	0.128	1	CD8_Cytotoxic	3D-A vs 3M-A
Chst11	0.0119667442588231	-0.358782324775675	0.102	0.26	1	CD8_Cytotoxic	3D-A vs 3M-A
S100a13	0.0119817714467361	0.344318374828486	0.347	0.198	1	CD8_Cytotoxic	3D-A vs 3M-A
Psmb1	0.0120150785138676	0.327233054295019	0.51	0.337	1	CD8_Cytotoxic	3D-A vs 3M-A
Ucp2	0.0120831619371209	0.357677924676932	0.469	0.306	1	CD8_Cytotoxic	3D-A vs 3M-A
Hccs	0.0121373241691715	-0.321773952567552	0.061	0.208	1	CD8_Cytotoxic	3D-A vs 3M-A
Golph3	0.0121456004130262	-0.281810631406843	0.102	0.267	1	CD8_Cytotoxic	3D-A vs 3M-A
Ms4a6b	0.0122466175092907	0.335401280092433	0.612	0.451	1	CD8_Cytotoxic	3D-A vs 3M-A
Pde7a	0.0125703543977325	-0.379287669489274	0.776	0.799	1	CD8_Cytotoxic	3D-A vs 3M-A
Usp3	0.0126107832602807	0.272281194055605	0.51	0.319	1	CD8_Cytotoxic	3D-A vs 3M-A
Marchf7	0.0127007114081437	-0.442242648110443	0.306	0.462	1	CD8_Cytotoxic	3D-A vs 3M-A
Usp38	0.0127340473031908	-0.332994017215339	0.143	0.309	1	CD8_Cytotoxic	3D-A vs 3M-A
Mrpl52	0.0127464184631609	0.266538868236127	0.388	0.222	1	CD8_Cytotoxic	3D-A vs 3M-A
Cdkn2aip	0.0128562299741351	-0.268214527588571	0.041	0.181	1	CD8_Cytotoxic	3D-A vs 3M-A
Srpk2	0.0128902610366528	0.367588154151333	0.408	0.267	1	CD8_Cytotoxic	3D-A vs 3M-A
Egr2	0.0129199527878553	-0.309855262586787	0	0.115	1	CD8_Cytotoxic	3D-A vs 3M-A
Dnajb9	0.013017781753071	-0.316777230296824	0.082	0.233	1	CD8_Cytotoxic	3D-A vs 3M-A
Prf1	0.0134212992337446	-0.38897397970439	0.122	0.281	1	CD8_Cytotoxic	3D-A vs 3M-A
Rnf125	0.0134341389910934	-0.32663888734409	0.184	0.365	1	CD8_Cytotoxic	3D-A vs 3M-A
Arhgef1	0.0134870606617436	-0.362670445539347	0.204	0.368	1	CD8_Cytotoxic	3D-A vs 3M-A
Bcl2l11	0.0135118593618575	-0.365750623493137	0.143	0.33	1	CD8_Cytotoxic	3D-A vs 3M-A
Rnf157	0.013769502202103	-0.319253960589037	0.041	0.177	1	CD8_Cytotoxic	3D-A vs 3M-A
Purb	0.0140097128304516	-0.400310213532291	0.306	0.476	1	CD8_Cytotoxic	3D-A vs 3M-A
Tomm34	0.0143018144070516	-0.319253960589037	0.143	0.306	1	CD8_Cytotoxic	3D-A vs 3M-A
H2-Eb1	0.0143210229360563	0.263580984753341	0.408	0.253	1	CD8_Cytotoxic	3D-A vs 3M-A
Tiparp	0.0143265900131524	-0.484941969144879	0.184	0.34	1	CD8_Cytotoxic	3D-A vs 3M-A
Actn4	0.0145454105285071	-0.325796806455809	0.204	0.368	1	CD8_Cytotoxic	3D-A vs 3M-A
Ifi203	0.0145672390331438	0.316542566089094	0.571	0.41	1	CD8_Cytotoxic	3D-A vs 3M-A
Septin1	0.0148209995327828	0.28512599395936	0.429	0.271	1	CD8_Cytotoxic	3D-A vs 3M-A
Mrtfa	0.0149896686572404	0.263188548153604	0.388	0.222	1	CD8_Cytotoxic	3D-A vs 3M-A
Atp2a3	0.015016316832208	-0.263758847997333	0.082	0.233	1	CD8_Cytotoxic	3D-A vs 3M-A
Gimap3	0.0150703715894894	0.259759273800933	0.735	0.517	1	CD8_Cytotoxic	3D-A vs 3M-A
Actg1	0.0152198607297665	-0.25849176196318	0.959	0.962	1	CD8_Cytotoxic	3D-A vs 3M-A
Bcl6	0.015236905771834	-0.300049749691885	0.102	0.26	1	CD8_Cytotoxic	3D-A vs 3M-A
Crybg1	0.0152729585980197	-0.514760257194394	0.388	0.569	1	CD8_Cytotoxic	3D-A vs 3M-A
Cdk8	0.0153803070476602	-0.361823393657497	0.429	0.597	1	CD8_Cytotoxic	3D-A vs 3M-A
Gadd45b	0.0155849977029606	-0.38550903335729	0.163	0.323	1	CD8_Cytotoxic	3D-A vs 3M-A
Nup153	0.0155937713960166	-0.42382522403725	0.367	0.528	1	CD8_Cytotoxic	3D-A vs 3M-A
Epc2	0.0161002689148069	-0.325203226920223	0.102	0.253	1	CD8_Cytotoxic	3D-A vs 3M-A
Chaserr	0.0161625944690897	-0.431463464175062	0.286	0.438	1	CD8_Cytotoxic	3D-A vs 3M-A
Ccng2	0.0162305845107465	-0.276662083864569	0.02	0.142	1	CD8_Cytotoxic	3D-A vs 3M-A
Mapre1	0.0163441378020124	-0.439225317330995	0.245	0.396	1	CD8_Cytotoxic	3D-A vs 3M-A
Diaph1	0.0163859377814694	-0.431435289013876	0.51	0.646	1	CD8_Cytotoxic	3D-A vs 3M-A
Cited2	0.016554572078822	-0.40989005222671	0.224	0.396	1	CD8_Cytotoxic	3D-A vs 3M-A
G3bp2	0.017218308488463	-0.43996782637512	0.388	0.517	1	CD8_Cytotoxic	3D-A vs 3M-A
Klra7	0.017316589167926	-0.665335917185176	0.082	0.219	1	CD8_Cytotoxic	3D-A vs 3M-A
Ptpn12	0.0173451856525793	0.398245810988705	0.347	0.198	1	CD8_Cytotoxic	3D-A vs 3M-A
Ighm	0.0174442823330507	-0.389643288480435	0.265	0.441	1	CD8_Cytotoxic	3D-A vs 3M-A
Hivep2	0.0174539411313053	0.266783974427829	0.673	0.49	1	CD8_Cytotoxic	3D-A vs 3M-A
Elk4	0.0175825952598793	-0.304607184624636	0.102	0.25	1	CD8_Cytotoxic	3D-A vs 3M-A
Rps27l	0.0177552463974655	0.282196662920688	0.286	0.156	1	CD8_Cytotoxic	3D-A vs 3M-A
Ipo8	0.0178400926674384	-0.256175277965657	0.041	0.17	1	CD8_Cytotoxic	3D-A vs 3M-A
Taf5l	0.0178446203933293	-0.276185238697151	0.041	0.17	1	CD8_Cytotoxic	3D-A vs 3M-A
Fto	0.0180428624408098	0.309140816958996	0.367	0.222	1	CD8_Cytotoxic	3D-A vs 3M-A
Ythdf1	0.0180695346850044	-0.280154140900096	0.041	0.17	1	CD8_Cytotoxic	3D-A vs 3M-A
Chn2	0.0180935156312332	-0.306232467520247	0.245	0.427	1	CD8_Cytotoxic	3D-A vs 3M-A
Prpf18	0.0181792965486499	-0.256175277965657	0.041	0.17	1	CD8_Cytotoxic	3D-A vs 3M-A
Slbp	0.0182022832774144	-0.275598737554489	0.163	0.33	1	CD8_Cytotoxic	3D-A vs 3M-A
Utrn	0.0182308725021182	0.26919309096192	0.878	0.764	1	CD8_Cytotoxic	3D-A vs 3M-A
Aggf1	0.018317213409761	-0.259896208364934	0.082	0.226	1	CD8_Cytotoxic	3D-A vs 3M-A
Rpl5	0.0183370155065948	0.260555306240332	0.98	0.906	1	CD8_Cytotoxic	3D-A vs 3M-A
Gxylt1	0.018450308283094	-0.280154140900096	0.02	0.142	1	CD8_Cytotoxic	3D-A vs 3M-A
Serinc1	0.0184750997019987	-0.258667807727998	0.163	0.344	1	CD8_Cytotoxic	3D-A vs 3M-A
Hnrnpm	0.0185034760303486	-0.393217700524598	0.551	0.646	1	CD8_Cytotoxic	3D-A vs 3M-A
Sf1	0.0185257174108271	-0.255123623169321	0.224	0.403	1	CD8_Cytotoxic	3D-A vs 3M-A
Gimap6	0.0186687189418862	-0.486217561660242	0.776	0.76	1	CD8_Cytotoxic	3D-A vs 3M-A
Nkg7	0.0188108031423597	0.328914756063653	0.98	0.844	1	CD8_Cytotoxic	3D-A vs 3M-A
Myo1f	0.0188438524499835	0.365872702057551	0.327	0.184	1	CD8_Cytotoxic	3D-A vs 3M-A
Mapk1ip1l	0.0189694063273112	-0.357867271995682	0.184	0.347	1	CD8_Cytotoxic	3D-A vs 3M-A
Camk2d	0.0189892809422408	0.32014215459415	0.429	0.288	1	CD8_Cytotoxic	3D-A vs 3M-A
Iqgap1	0.0192606602738202	-0.346776638868575	0.714	0.747	1	CD8_Cytotoxic	3D-A vs 3M-A
Rpl13a-ps1	0.0195264260565749	-0.3151495622563	0.265	0.427	1	CD8_Cytotoxic	3D-A vs 3M-A
Emsy	0.0201637477265332	-0.285476948604613	0.102	0.25	1	CD8_Cytotoxic	3D-A vs 3M-A
Zfand6	0.020177919565443	-0.311033453784068	0.265	0.458	1	CD8_Cytotoxic	3D-A vs 3M-A
P2rx7	0.0205672811051299	-0.262760880487073	0.102	0.257	1	CD8_Cytotoxic	3D-A vs 3M-A
Phlda1	0.020723074391356	-0.268534202981169	0.02	0.135	1	CD8_Cytotoxic	3D-A vs 3M-A
Pias1	0.0209511159189365	-0.344886272618775	0.327	0.483	1	CD8_Cytotoxic	3D-A vs 3M-A
Rsrc2	0.0209816641194717	-0.423411191880329	0.408	0.576	1	CD8_Cytotoxic	3D-A vs 3M-A
BC005537	0.0211404579398586	-0.414709178767458	0.633	0.688	1	CD8_Cytotoxic	3D-A vs 3M-A
Dusp10	0.0211777219441026	-0.421648343874961	0.122	0.264	1	CD8_Cytotoxic	3D-A vs 3M-A
Suz12	0.0223454335763531	-0.353154367207328	0.224	0.378	1	CD8_Cytotoxic	3D-A vs 3M-A
Msl2	0.0227051431563703	-0.292065949143259	0.122	0.271	1	CD8_Cytotoxic	3D-A vs 3M-A
Etv3	0.0230377153041318	-0.358782324775675	0.102	0.24	1	CD8_Cytotoxic	3D-A vs 3M-A
Kdm5c	0.0231021072077504	-0.265591564199108	0.122	0.288	1	CD8_Cytotoxic	3D-A vs 3M-A
Hnrnpk	0.0231842637025324	-0.374011768259515	0.531	0.66	1	CD8_Cytotoxic	3D-A vs 3M-A
Setd1b	0.0236325795790938	-0.286087096653838	0.082	0.219	1	CD8_Cytotoxic	3D-A vs 3M-A
Xcl1	0.0236611594260931	-0.587124012443309	0.184	0.344	1	CD8_Cytotoxic	3D-A vs 3M-A
Gramd4	0.0237705989786884	0.285913993090952	0.204	0.101	1	CD8_Cytotoxic	3D-A vs 3M-A
Cd160	0.0238147451208109	-0.312334546649246	0.102	0.25	1	CD8_Cytotoxic	3D-A vs 3M-A
Tmem163	0.0240678772427839	0.558687349233909	0.388	0.267	1	CD8_Cytotoxic	3D-A vs 3M-A
Akap13	0.0242049509866833	-0.298284186741914	0.878	0.92	1	CD8_Cytotoxic	3D-A vs 3M-A
Cfl1	0.0242595462928235	0.302119775524578	0.918	0.764	1	CD8_Cytotoxic	3D-A vs 3M-A
Gfi1	0.0244204638297462	-0.255951378680519	0.061	0.194	1	CD8_Cytotoxic	3D-A vs 3M-A
Hp1bp3	0.0246185973909258	-0.327427892034737	0.224	0.382	1	CD8_Cytotoxic	3D-A vs 3M-A
Maml2	0.0247894854497811	0.384294850539424	0.796	0.642	1	CD8_Cytotoxic	3D-A vs 3M-A
Prkcq	0.0249373585396487	0.449086806465761	0.612	0.462	1	CD8_Cytotoxic	3D-A vs 3M-A
Alyref	0.0249607447756461	-0.259353254963075	0.102	0.25	1	CD8_Cytotoxic	3D-A vs 3M-A
Khdrbs1	0.025668411793372	-0.346858421983638	0.408	0.545	1	CD8_Cytotoxic	3D-A vs 3M-A
Zfp36	0.0262574617366764	-0.459140135649966	0.694	0.726	1	CD8_Cytotoxic	3D-A vs 3M-A
Pfn1	0.0264678059853146	0.278742377168506	0.898	0.795	1	CD8_Cytotoxic	3D-A vs 3M-A
Med14	0.026470967879864	-0.411892961115521	0.184	0.337	1	CD8_Cytotoxic	3D-A vs 3M-A
Myo9b	0.0271173347915305	-0.274449926455589	0.122	0.26	1	CD8_Cytotoxic	3D-A vs 3M-A
Gm10073	0.0272590226055307	-0.269798431227007	0.163	0.309	1	CD8_Cytotoxic	3D-A vs 3M-A
Tagln2	0.0274680230426908	0.305436848195577	0.388	0.253	1	CD8_Cytotoxic	3D-A vs 3M-A
Map4	0.027492270429212	0.342221433992906	0.306	0.184	1	CD8_Cytotoxic	3D-A vs 3M-A
Gmip	0.0281392037684025	-0.263758847997333	0.082	0.212	1	CD8_Cytotoxic	3D-A vs 3M-A
Ankrd12	0.0281431087178589	-0.497896179132458	0.469	0.587	1	CD8_Cytotoxic	3D-A vs 3M-A
Atp5a1	0.0281543092735408	-0.373701744611413	0.388	0.538	1	CD8_Cytotoxic	3D-A vs 3M-A
Atp6v0c	0.0282240911160405	0.288935091989656	0.306	0.188	1	CD8_Cytotoxic	3D-A vs 3M-A
Cmss1	0.0283302044618388	0.262730840332224	0.592	0.455	1	CD8_Cytotoxic	3D-A vs 3M-A
Ubqln2	0.0284749937765122	-0.256175277965657	0.041	0.156	1	CD8_Cytotoxic	3D-A vs 3M-A
Eif2a	0.0290444433546923	-0.2521397647305	0.082	0.219	1	CD8_Cytotoxic	3D-A vs 3M-A
Tnfsf10	0.0290586240609122	-0.263337971335364	0.082	0.219	1	CD8_Cytotoxic	3D-A vs 3M-A
Zmym2	0.0292319635917608	-0.299208018387279	0.102	0.243	1	CD8_Cytotoxic	3D-A vs 3M-A
Fryl	0.0299805903904676	-0.414940331739431	0.755	0.747	1	CD8_Cytotoxic	3D-A vs 3M-A
Sqstm1	0.0302140453135065	-0.292781749227846	0.224	0.382	1	CD8_Cytotoxic	3D-A vs 3M-A
Ikzf1	0.0302175386629	0.3374305171062	0.878	0.837	1	CD8_Cytotoxic	3D-A vs 3M-A
Tax1bp1	0.0302477057500257	-0.334474697527806	0.469	0.597	1	CD8_Cytotoxic	3D-A vs 3M-A
Cltc	0.0316867292055566	-0.43214801699497	0.49	0.587	1	CD8_Cytotoxic	3D-A vs 3M-A
Kif1b	0.0321289409331464	-0.281286110390016	0.102	0.236	1	CD8_Cytotoxic	3D-A vs 3M-A
Dipk2a	0.0325221789009373	-0.342573231174162	0.082	0.205	1	CD8_Cytotoxic	3D-A vs 3M-A
Cmip	0.0325457519228064	-0.378504140997164	0.612	0.656	1	CD8_Cytotoxic	3D-A vs 3M-A
Srek1	0.0327506815236679	-0.2521397647305	0.082	0.215	1	CD8_Cytotoxic	3D-A vs 3M-A
Srsf11	0.0327749956103289	-0.338872090475389	0.408	0.559	1	CD8_Cytotoxic	3D-A vs 3M-A
Kdm6a	0.0329831035113896	-0.399528561543246	0.429	0.562	1	CD8_Cytotoxic	3D-A vs 3M-A
Capza2	0.033054820177941	-0.370217498290819	0.306	0.434	1	CD8_Cytotoxic	3D-A vs 3M-A
Smc3	0.0333506818006596	-0.30943298977801	0.224	0.385	1	CD8_Cytotoxic	3D-A vs 3M-A
Hsp90b1	0.0338294577514139	-0.370171781898804	0.755	0.771	1	CD8_Cytotoxic	3D-A vs 3M-A
Chd6	0.0341287129716227	-0.262946519687083	0.122	0.257	1	CD8_Cytotoxic	3D-A vs 3M-A
Pbx3	0.0346300133955525	-0.311518311809432	0.041	0.149	1	CD8_Cytotoxic	3D-A vs 3M-A
Rb1	0.0356747612394934	-0.279973972927226	0.204	0.365	1	CD8_Cytotoxic	3D-A vs 3M-A
Aak1	0.035970207626624	0.388009657238384	0.612	0.483	1	CD8_Cytotoxic	3D-A vs 3M-A
Ndfip1	0.0360082155232981	-0.334360852979245	0.612	0.656	1	CD8_Cytotoxic	3D-A vs 3M-A
Pcbp2	0.0360362306945802	-0.271552467966949	0.714	0.771	1	CD8_Cytotoxic	3D-A vs 3M-A
Chuk	0.0360435384914607	-0.306314904881539	0.143	0.271	1	CD8_Cytotoxic	3D-A vs 3M-A
Rap1b	0.0360667142391292	-0.333162140630087	0.857	0.889	1	CD8_Cytotoxic	3D-A vs 3M-A
Il2rb	0.0361438866050305	-0.362873644886278	0.776	0.826	1	CD8_Cytotoxic	3D-A vs 3M-A
Psme1	0.0362097797344172	0.281650084001141	0.469	0.344	1	CD8_Cytotoxic	3D-A vs 3M-A
Chsy1	0.0364310766572948	-0.276573983040696	0.408	0.597	1	CD8_Cytotoxic	3D-A vs 3M-A
Atp8b4	0.0376852220165179	0.302136470195629	0.51	0.358	1	CD8_Cytotoxic	3D-A vs 3M-A
Snrnp200	0.038270011964219	-0.263758847997333	0.082	0.201	1	CD8_Cytotoxic	3D-A vs 3M-A
St8sia4	0.0384207077036554	-0.471584902016611	0.367	0.497	1	CD8_Cytotoxic	3D-A vs 3M-A
Pitpnc1	0.0387636218195523	0.274763698415901	0.959	0.899	1	CD8_Cytotoxic	3D-A vs 3M-A
Tnik	0.0391913221301032	0.297198826259935	0.653	0.507	1	CD8_Cytotoxic	3D-A vs 3M-A
Zbtb38	0.040015124295906	-0.286655646431004	0.143	0.281	1	CD8_Cytotoxic	3D-A vs 3M-A
Trip12	0.0407636428625082	-0.314875520078463	0.49	0.608	1	CD8_Cytotoxic	3D-A vs 3M-A
Slc9a9	0.0411776316555802	0.356143810225275	0.816	0.771	1	CD8_Cytotoxic	3D-A vs 3M-A
Shoc2	0.04118443087086	-0.271097922434385	0.102	0.222	1	CD8_Cytotoxic	3D-A vs 3M-A
Traf3	0.0413031290376853	0.254820223989383	0.367	0.233	1	CD8_Cytotoxic	3D-A vs 3M-A
Apbb1ip	0.0415840169178553	0.479399375628363	0.592	0.524	1	CD8_Cytotoxic	3D-A vs 3M-A
Tmem50a	0.0415857367579945	-0.312681306665551	0.286	0.438	1	CD8_Cytotoxic	3D-A vs 3M-A
Odc1	0.0426432992367535	-0.289810182696555	0.082	0.201	1	CD8_Cytotoxic	3D-A vs 3M-A
Prdx6	0.0430116384865032	-0.287045379678701	0.265	0.427	1	CD8_Cytotoxic	3D-A vs 3M-A
Eef1b2	0.0433969553366522	0.270306251870547	0.837	0.694	1	CD8_Cytotoxic	3D-A vs 3M-A
Fem1c	0.0434370920350304	-0.279620501152607	0.061	0.17	1	CD8_Cytotoxic	3D-A vs 3M-A
Fam117b	0.0436943559616211	-0.345651650653644	0.224	0.354	1	CD8_Cytotoxic	3D-A vs 3M-A
Atl2	0.043810850663834	-0.260044962815846	0.061	0.17	1	CD8_Cytotoxic	3D-A vs 3M-A
Ube2h	0.0440361448826194	-0.358695865959186	0.449	0.562	1	CD8_Cytotoxic	3D-A vs 3M-A
Snrpb	0.044080590445726	-0.354344625057399	0.327	0.465	1	CD8_Cytotoxic	3D-A vs 3M-A
4932438A13Rik	0.0446267353392051	-0.312681306665551	0.796	0.747	1	CD8_Cytotoxic	3D-A vs 3M-A
Abcb1b	0.0448944583511761	-0.37213954084113	0.061	0.177	1	CD8_Cytotoxic	3D-A vs 3M-A
Slc7a1	0.0449195919668129	-0.31170903096377	0.184	0.312	1	CD8_Cytotoxic	3D-A vs 3M-A
Kdm5a	0.0454833314311654	-0.316628491182213	0.347	0.486	1	CD8_Cytotoxic	3D-A vs 3M-A
Phf6	0.0455633792967489	-0.283771373779611	0.143	0.274	1	CD8_Cytotoxic	3D-A vs 3M-A
Nt5e	0.0456535574456712	0.433751644841437	0.163	0.08	1	CD8_Cytotoxic	3D-A vs 3M-A
Ubr2	0.045707770012183	-0.312952006552054	0.306	0.458	1	CD8_Cytotoxic	3D-A vs 3M-A
Rpsa	0.0477396616669872	0.253638897380173	0.898	0.924	1	CD8_Cytotoxic	3D-A vs 3M-A
Luc7l2	0.0486569862265379	-0.3567286660077	0.694	0.74	1	CD8_Cytotoxic	3D-A vs 3M-A
Psme4	0.0488444798095202	-0.300394933337721	0.184	0.319	1	CD8_Cytotoxic	3D-A vs 3M-A
Spp1	0.0489454357547073	0.256007138939825	0.163	0.08	1	CD8_Cytotoxic	3D-A vs 3M-A
Tnpo3	0.050054609330482	-0.277674856837638	0.204	0.344	1	CD8_Cytotoxic	3D-A vs 3M-A
Srrm2	0.0503449285120693	-0.325856695413284	0.694	0.719	1	CD8_Cytotoxic	3D-A vs 3M-A
Hipk1	0.0511818583873217	-0.262946519687083	0.306	0.469	1	CD8_Cytotoxic	3D-A vs 3M-A
Fam193a	0.0522977748783308	0.347815450466129	0.265	0.16	1	CD8_Cytotoxic	3D-A vs 3M-A
Csde1	0.052843358525952	-0.398391937188445	0.469	0.531	1	CD8_Cytotoxic	3D-A vs 3M-A
Eef1a1	0.0531288306072837	0.261483954270394	0.49	0.382	1	CD8_Cytotoxic	3D-A vs 3M-A
Sik3	0.0545180869307149	-0.379196501045319	0.714	0.764	1	CD8_Cytotoxic	3D-A vs 3M-A
Oga	0.0545930864723658	-0.344062254171539	0.408	0.51	1	CD8_Cytotoxic	3D-A vs 3M-A
Cox6b1	0.0555835970543997	0.355357649807961	0.51	0.424	1	CD8_Cytotoxic	3D-A vs 3M-A
Srsf3	0.0567298242836305	-0.399503963372029	0.51	0.58	1	CD8_Cytotoxic	3D-A vs 3M-A
Smchd1	0.0568131810233271	-0.408592191049515	0.592	0.674	1	CD8_Cytotoxic	3D-A vs 3M-A
Zfp148	0.0569509748895634	-0.327427892034737	0.224	0.354	1	CD8_Cytotoxic	3D-A vs 3M-A
Hnrnpf	0.0571593362236908	-0.295542888904903	0.837	0.844	1	CD8_Cytotoxic	3D-A vs 3M-A
Klhl24	0.0575832236746592	-0.32957125157455	0.143	0.257	1	CD8_Cytotoxic	3D-A vs 3M-A
Cd3e	0.0582535420557127	-0.271869235156432	0.429	0.535	1	CD8_Cytotoxic	3D-A vs 3M-A
R3hcc1l	0.0584167725019874	0.341435866295364	0.204	0.115	1	CD8_Cytotoxic	3D-A vs 3M-A
Cebpz	0.0584403879537501	-0.312334546649246	0.122	0.24	1	CD8_Cytotoxic	3D-A vs 3M-A
Pdia4	0.0588250093650958	0.255654875468196	0.163	0.083	1	CD8_Cytotoxic	3D-A vs 3M-A
Tiprl	0.0591629665300681	-0.2521397647305	0.082	0.191	1	CD8_Cytotoxic	3D-A vs 3M-A
Serpinb9	0.0604685850189919	-0.435739703069889	0.204	0.302	1	CD8_Cytotoxic	3D-A vs 3M-A
Macroh2a1	0.0612349059537277	-0.355517504575809	0.653	0.653	1	CD8_Cytotoxic	3D-A vs 3M-A
Otulin	0.0613173520114953	-0.28432017047965	0.143	0.257	1	CD8_Cytotoxic	3D-A vs 3M-A
Usp47	0.0621415029447699	-0.333528091571155	0.265	0.378	1	CD8_Cytotoxic	3D-A vs 3M-A
Grap2	0.0624187362081881	0.410036818220477	0.714	0.604	1	CD8_Cytotoxic	3D-A vs 3M-A
Brd4	0.0624456779559288	-0.306587548752876	0.347	0.479	1	CD8_Cytotoxic	3D-A vs 3M-A
Commd10	0.0627034199749982	0.276355784331628	0.204	0.115	1	CD8_Cytotoxic	3D-A vs 3M-A
Ptprcap	0.0627905007278943	0.299629557268438	0.469	0.337	1	CD8_Cytotoxic	3D-A vs 3M-A
Lnpep	0.0638170131077476	-0.419693861710065	0.714	0.74	1	CD8_Cytotoxic	3D-A vs 3M-A
Dbf4	0.0639983228539013	-0.255751018282879	0.082	0.194	1	CD8_Cytotoxic	3D-A vs 3M-A
Vsir	0.0642532560320751	-0.266045366755718	0.143	0.264	1	CD8_Cytotoxic	3D-A vs 3M-A
U2af2	0.0646667461123075	-0.25922918951682	0.143	0.257	1	CD8_Cytotoxic	3D-A vs 3M-A
Cep120	0.0652297800075111	-0.320424504296975	0.143	0.25	1	CD8_Cytotoxic	3D-A vs 3M-A
Senp7	0.0656593151921103	-0.271097922434385	0.102	0.208	1	CD8_Cytotoxic	3D-A vs 3M-A
Baz2a	0.0663670207830056	-0.258772857062947	0.184	0.309	1	CD8_Cytotoxic	3D-A vs 3M-A
Stat3	0.0668867378266634	-0.385684330446313	0.633	0.677	1	CD8_Cytotoxic	3D-A vs 3M-A
Plcl2	0.0668937759235787	0.277511062696425	0.51	0.399	1	CD8_Cytotoxic	3D-A vs 3M-A
Mapk6	0.0684237107676683	-0.319253960589037	0.143	0.253	1	CD8_Cytotoxic	3D-A vs 3M-A
Pum1	0.0684796735879819	-0.334907224900522	0.367	0.469	1	CD8_Cytotoxic	3D-A vs 3M-A
Slc15a2	0.0700886094556078	-0.330916878114617	0.122	0.229	1	CD8_Cytotoxic	3D-A vs 3M-A
Smg7	0.0702883674998198	-0.317137019576935	0.204	0.319	1	CD8_Cytotoxic	3D-A vs 3M-A
Itgb1	0.0707365076960578	0.460464546341567	0.612	0.51	1	CD8_Cytotoxic	3D-A vs 3M-A
H2az2	0.0709024379151223	-0.259752948840375	0.102	0.205	1	CD8_Cytotoxic	3D-A vs 3M-A
Kif21b	0.0714346298222505	-0.346937519274751	0.224	0.323	1	CD8_Cytotoxic	3D-A vs 3M-A
Elmo1	0.0718764129026812	0.258487616564884	0.939	0.84	1	CD8_Cytotoxic	3D-A vs 3M-A
Etf1	0.0720882215681986	-0.328865555373329	0.265	0.389	1	CD8_Cytotoxic	3D-A vs 3M-A
Slc25a5	0.0732309739084263	0.311127664891337	0.469	0.389	1	CD8_Cytotoxic	3D-A vs 3M-A
Rab7	0.0733017954115638	-0.255356477414043	0.224	0.347	1	CD8_Cytotoxic	3D-A vs 3M-A
Tacc1	0.0740351547771403	-0.345834559692354	0.265	0.368	1	CD8_Cytotoxic	3D-A vs 3M-A
Zfp281	0.0772592667631012	0.260170356590689	0.163	0.087	1	CD8_Cytotoxic	3D-A vs 3M-A
Tmem123	0.077611120543442	-0.277674856837638	0.224	0.344	1	CD8_Cytotoxic	3D-A vs 3M-A
Nup98	0.0784780609976846	-0.254885141469317	0.306	0.448	1	CD8_Cytotoxic	3D-A vs 3M-A
Cd8a	0.0819815004222842	-0.416602074902187	0.367	0.451	1	CD8_Cytotoxic	3D-A vs 3M-A
Diaph2	0.0822804881702136	0.258323613377066	0.429	0.306	1	CD8_Cytotoxic	3D-A vs 3M-A
Ythdf3	0.0825364608544143	-0.266187539216132	0.306	0.431	1	CD8_Cytotoxic	3D-A vs 3M-A
Nr1d2	0.0825385206325432	-0.30092213781678	0.102	0.198	1	CD8_Cytotoxic	3D-A vs 3M-A
Ric1	0.083752824210481	-0.262408100184327	0.204	0.312	1	CD8_Cytotoxic	3D-A vs 3M-A
Med13	0.084403391860829	-0.372755156400242	0.429	0.493	1	CD8_Cytotoxic	3D-A vs 3M-A
Dnaja2	0.0855820470427268	-0.40171612078101	0.327	0.399	1	CD8_Cytotoxic	3D-A vs 3M-A
Ago2	0.0863984298556082	-0.262806689782356	0.347	0.479	1	CD8_Cytotoxic	3D-A vs 3M-A
Tmbim6	0.0878210590141778	-0.278879612682921	0.469	0.556	1	CD8_Cytotoxic	3D-A vs 3M-A
Crebbp	0.0930464395629909	-0.305025344982593	0.51	0.573	1	CD8_Cytotoxic	3D-A vs 3M-A
Sema4d	0.0939249491128194	-0.257853415924894	0.347	0.451	1	CD8_Cytotoxic	3D-A vs 3M-A
Tbx21	0.0940203418697358	-0.285128176684411	0.551	0.625	1	CD8_Cytotoxic	3D-A vs 3M-A
Uhmk1	0.0963558121632891	-0.258881342609555	0.204	0.306	1	CD8_Cytotoxic	3D-A vs 3M-A
Elf1	0.0967578714408109	-0.35498817232225	0.735	0.729	1	CD8_Cytotoxic	3D-A vs 3M-A
Zdhhc18	0.0970098093270109	-0.279361233465524	0.204	0.299	1	CD8_Cytotoxic	3D-A vs 3M-A
Pde3b	0.097576592982425	-0.372798729847169	0.633	0.646	1	CD8_Cytotoxic	3D-A vs 3M-A
Wipf1	0.0976822199605473	-0.349670302391037	0.592	0.649	1	CD8_Cytotoxic	3D-A vs 3M-A
Herc4	0.0984106727606968	-0.343127918326253	0.429	0.483	1	CD8_Cytotoxic	3D-A vs 3M-A
Mirt1	0.0989554714261487	0.260110850515452	0.286	0.194	1	CD8_Cytotoxic	3D-A vs 3M-A
Vps13a	0.0997784009409801	0.260310236206288	0.469	0.358	1	CD8_Cytotoxic	3D-A vs 3M-A
Psap	0.100799869986893	0.276583896442292	0.612	0.535	1	CD8_Cytotoxic	3D-A vs 3M-A
Srgap3	0.100845043198821	0.293052207298055	0.163	0.09	1	CD8_Cytotoxic	3D-A vs 3M-A
Srp9	0.102843310395571	-0.359668229034945	0.347	0.424	1	CD8_Cytotoxic	3D-A vs 3M-A
Cysltr2	0.10396201590247	-0.273834835829819	0.224	0.333	1	CD8_Cytotoxic	3D-A vs 3M-A
Arf1	0.104140755914797	-0.263869057312607	0.306	0.41	1	CD8_Cytotoxic	3D-A vs 3M-A
Herc1	0.104811409868198	-0.359054968647012	0.408	0.497	1	CD8_Cytotoxic	3D-A vs 3M-A
Scaf8	0.105268943202215	0.254555679193393	0.367	0.274	1	CD8_Cytotoxic	3D-A vs 3M-A
Setx	0.106944804305851	0.270281269921943	0.327	0.229	1	CD8_Cytotoxic	3D-A vs 3M-A
Rlim	0.108355211355658	-0.25922918951682	0.184	0.274	1	CD8_Cytotoxic	3D-A vs 3M-A
Ar	0.1095000799177	-0.275285101378361	0.061	0.142	1	CD8_Cytotoxic	3D-A vs 3M-A
Nmnat2	0.109871552900778	-0.266786540694901	0.143	0.236	1	CD8_Cytotoxic	3D-A vs 3M-A
Pds5a	0.110917794059918	-0.268754478581396	0.306	0.42	1	CD8_Cytotoxic	3D-A vs 3M-A
Atp6v0a2	0.111850923195494	-0.277674856837638	0.143	0.233	1	CD8_Cytotoxic	3D-A vs 3M-A
Kdm6b	0.112184237191834	-0.282134505028337	0.265	0.382	1	CD8_Cytotoxic	3D-A vs 3M-A
Atp1b3	0.113349956277882	-0.325732171029132	0.51	0.604	1	CD8_Cytotoxic	3D-A vs 3M-A
Cd84	0.114385169356602	0.410985770388856	0.449	0.372	1	CD8_Cytotoxic	3D-A vs 3M-A
Cplane1	0.115005532785279	-0.259896208364934	0.082	0.163	1	CD8_Cytotoxic	3D-A vs 3M-A
Epb41	0.115383637734398	-0.317613602207781	0.367	0.476	1	CD8_Cytotoxic	3D-A vs 3M-A
Fyb	0.117095243194929	0.362360400575984	0.878	0.812	1	CD8_Cytotoxic	3D-A vs 3M-A
Bcas2	0.119801952021488	-0.269500925391937	0.163	0.257	1	CD8_Cytotoxic	3D-A vs 3M-A
Gpr174	0.122734751635253	-0.289695769354103	0.184	0.288	1	CD8_Cytotoxic	3D-A vs 3M-A
Sub1	0.122807725895315	-0.31535854249001	0.776	0.708	1	CD8_Cytotoxic	3D-A vs 3M-A
mt-Rnr1	0.123584075197302	0.401756396150455	0.98	0.944	1	CD8_Cytotoxic	3D-A vs 3M-A
Cdk13	0.124178058721016	-0.263704516363422	0.306	0.41	1	CD8_Cytotoxic	3D-A vs 3M-A
Slc38a1	0.129429823399559	-0.347195015298745	0.469	0.528	1	CD8_Cytotoxic	3D-A vs 3M-A
Prrc2b	0.129706215320776	-0.307803939845499	0.327	0.406	1	CD8_Cytotoxic	3D-A vs 3M-A
Atad2	0.131194248207921	-0.264767373058249	0.204	0.309	1	CD8_Cytotoxic	3D-A vs 3M-A
Itm2b	0.132172974077723	-0.258467384702511	0.857	0.799	1	CD8_Cytotoxic	3D-A vs 3M-A
Tnfrsf1b	0.134740564327512	-0.260822007830301	0.306	0.399	1	CD8_Cytotoxic	3D-A vs 3M-A
Sema4a	0.135121888733089	-0.278076553914126	0.245	0.33	1	CD8_Cytotoxic	3D-A vs 3M-A
Sgk1	0.135176260590379	-0.317405536196668	0.224	0.34	1	CD8_Cytotoxic	3D-A vs 3M-A
Kif13b	0.136824045142676	-0.2521397647305	0.204	0.302	1	CD8_Cytotoxic	3D-A vs 3M-A
Ell2	0.139813264474433	-0.270106311259949	0.143	0.226	1	CD8_Cytotoxic	3D-A vs 3M-A
Nebl	0.14123586737655	-0.261338701576965	0.184	0.281	1	CD8_Cytotoxic	3D-A vs 3M-A
Ggnbp2	0.141825934173146	-0.276030384938521	0.347	0.444	1	CD8_Cytotoxic	3D-A vs 3M-A
Vav3	0.142413632035808	0.259759273800933	0.429	0.347	1	CD8_Cytotoxic	3D-A vs 3M-A
Gpbp1l1	0.143812178776054	-0.288250058139781	0.224	0.309	1	CD8_Cytotoxic	3D-A vs 3M-A
Pafah1b1	0.149083194052875	-0.266639334425615	0.531	0.608	1	CD8_Cytotoxic	3D-A vs 3M-A
Fbxo8	0.154194942734082	-0.270755442897847	0.122	0.198	1	CD8_Cytotoxic	3D-A vs 3M-A
Zeb2	0.154325193759637	0.39732522080514	0.673	0.58	1	CD8_Cytotoxic	3D-A vs 3M-A
Sumo1	0.155805357397128	-0.260701778233924	0.327	0.417	1	CD8_Cytotoxic	3D-A vs 3M-A
Creb1	0.15608139751124	0.254555679193393	0.347	0.25	1	CD8_Cytotoxic	3D-A vs 3M-A
Arglu1	0.156484064362598	-0.262760880487073	0.184	0.26	1	CD8_Cytotoxic	3D-A vs 3M-A
Icos	0.158800296071715	0.387270520013033	0.204	0.142	1	CD8_Cytotoxic	3D-A vs 3M-A
Notch1	0.16178238861003	-0.261768465928277	0.245	0.326	1	CD8_Cytotoxic	3D-A vs 3M-A
Taf3	0.171161955275293	0.286398398899304	0.327	0.264	1	CD8_Cytotoxic	3D-A vs 3M-A
Paip2	0.173902778258911	-0.302765837800468	0.327	0.389	1	CD8_Cytotoxic	3D-A vs 3M-A
Wwox	0.178867635426514	0.278969877766768	0.224	0.153	1	CD8_Cytotoxic	3D-A vs 3M-A
Immp2l	0.185195614035201	0.31763633217598	0.224	0.163	1	CD8_Cytotoxic	3D-A vs 3M-A
Map3k2	0.197102448374309	-0.259109319545342	0.204	0.271	1	CD8_Cytotoxic	3D-A vs 3M-A
Nptn	0.198224571286232	-0.318482259559196	0.429	0.497	1	CD8_Cytotoxic	3D-A vs 3M-A
Cab39	0.218315438361163	-0.362322682480923	0.469	0.497	1	CD8_Cytotoxic	3D-A vs 3M-A
Chd7	0.224606044472662	-0.294450569588464	0.694	0.708	1	CD8_Cytotoxic	3D-A vs 3M-A
Eprs	0.249305192424056	-0.358835229854281	0.245	0.312	1	CD8_Cytotoxic	3D-A vs 3M-A
Elovl5	0.249760721145369	0.330341746486901	0.286	0.212	1	CD8_Cytotoxic	3D-A vs 3M-A
Efr3a	0.256863950735418	-0.27583960020942	0.306	0.361	1	CD8_Cytotoxic	3D-A vs 3M-A
Ccl3	0.259396407574367	-0.910375254188969	0.286	0.34	1	CD8_Cytotoxic	3D-A vs 3M-A
Ankhd1	0.260348074092745	-0.339075401501781	0.327	0.372	1	CD8_Cytotoxic	3D-A vs 3M-A
Ube2b	0.275374589499442	-0.271333329963811	0.592	0.601	1	CD8_Cytotoxic	3D-A vs 3M-A
Tsc22d2	0.285373301659162	-0.332785544310494	0.388	0.434	1	CD8_Cytotoxic	3D-A vs 3M-A
Sltm	0.286472800393024	-0.2521397647305	0.327	0.382	1	CD8_Cytotoxic	3D-A vs 3M-A
Vrk2	0.301028883678797	0.268813496068883	0.224	0.174	1	CD8_Cytotoxic	3D-A vs 3M-A
Fcer1g	0.318201606825585	-0.269698136114805	0.204	0.267	1	CD8_Cytotoxic	3D-A vs 3M-A
Ldlrad4	0.328095817330481	0.346220591206199	0.245	0.205	1	CD8_Cytotoxic	3D-A vs 3M-A
Trappc9	0.38561256571286	0.262433408099258	0.163	0.125	1	CD8_Cytotoxic	3D-A vs 3M-A
Zc3hav1	0.38941001741778	-0.250656273555169	0.776	0.76	1	CD8_Cytotoxic	3D-A vs 3M-A
Asxl1	0.42278063605248	0.316703070627379	0.306	0.267	1	CD8_Cytotoxic	3D-A vs 3M-A
Ccl5	0.43074062815246	0.525303338638923	1	0.997	1	CD8_Cytotoxic	3D-A vs 3M-A
Katna1	0.442729563596241	-0.2521397647305	0.245	0.267	1	CD8_Cytotoxic	3D-A vs 3M-A
Tnf	0.466228846687044	-0.266530857036122	0.122	0.16	1	CD8_Cytotoxic	3D-A vs 3M-A
Hsph1	0.487219439823989	0.272725373566777	0.306	0.271	1	CD8_Cytotoxic	3D-A vs 3M-A
S100a6	0.597854559676577	-0.360392655382523	0.796	0.694	1	CD8_Cytotoxic	3D-A vs 3M-A
Inpp4b	0.647991348453736	0.291138718193484	0.694	0.708	1	CD8_Cytotoxic	3D-A vs 3M-A
Pim1	0.702477764793896	-0.306446184288417	0.653	0.587	1	CD8_Cytotoxic	3D-A vs 3M-A
