# Supplementary material for: Alveolar echinococcosis drives functional reprogramming of hepatic CD8+ T cells
Source: Front Cell Infect Microbiol. 2026 Feb 19;16:1747682. doi: 10.3389/fcimb.2026.1747682 (PMC12960575; doi:10.3389/fcimb.2026.1747682)
Supplement: Supplementary file 2 [file DataSheet2.zip › Supplementary Date 2/DEGs/CD8_Cytotoxic/CD8_Cytotoxic_Ctrl_vs_3mpi_markers.csv]

	p_val	avg_log2FC	pct.1	pct.2	p_val_adj	cell_type	comparison
Hbb-bs	4.799678728859e-47	1.98599776844514	0.841	0.16	8.68597859561613e-43	CD8_Cytotoxic	3D-D(PBS) vs 3M-A
Junb	3.5477383721721e-43	-2.26394818023735	0.85	0.993	6.42034213211984e-39	CD8_Cytotoxic	3D-D(PBS) vs 3M-A
Btg1	1.27370655391402e-42	-1.77575554826937	0.938	0.993	2.3050267506182e-38	CD8_Cytotoxic	3D-D(PBS) vs 3M-A
Tnfaip3	1.04874303592517e-39	-1.84176582462333	0.885	0.997	1.89791027211378e-35	CD8_Cytotoxic	3D-D(PBS) vs 3M-A
Rn18s	2.01627320355425e-36	1.24168411459438	1	1	3.64884961647212e-32	CD8_Cytotoxic	3D-D(PBS) vs 3M-A
mt-Nd2	1.15388065525054e-35	1.72326969981196	1	0.986	2.08817782180691e-31	CD8_Cytotoxic	3D-D(PBS) vs 3M-A
Jund	9.36466992238774e-34	-1.66082320268306	0.699	0.969	1.69472431585451e-29	CD8_Cytotoxic	3D-D(PBS) vs 3M-A
mt-Nd4	5.05752917889242e-31	1.39369549971635	1	0.986	9.15261055504161e-27	CD8_Cytotoxic	3D-D(PBS) vs 3M-A
mt-Cytb	8.58346537064816e-30	1.20293879530565	1	0.99	1.5533497281262e-25	CD8_Cytotoxic	3D-D(PBS) vs 3M-A
St6galnac3	1.42408185274185e-29	1.47698122732323	0.761	0.194	2.57716092890693e-25	CD8_Cytotoxic	3D-D(PBS) vs 3M-A
H3f3b	3.86570663463658e-29	-1.25817761013734	0.867	0.993	6.99576929670182e-25	CD8_Cytotoxic	3D-D(PBS) vs 3M-A
H2-K1	2.84277634973518e-28	-0.836230174771392	1	1	5.14457236011576e-24	CD8_Cytotoxic	3D-D(PBS) vs 3M-A
Rpl37a	1.02779776371998e-25	-0.903289088052991	0.991	1	1.86000561300404e-21	CD8_Cytotoxic	3D-D(PBS) vs 3M-A
Hba-a1	3.45531507102227e-24	0.977512862291697	0.531	0.087	6.25308368402901e-20	CD8_Cytotoxic	3D-D(PBS) vs 3M-A
Nr4a1	1.7144869391147e-23	-1.61249448500865	0.15	0.726	3.10270701371588e-19	CD8_Cytotoxic	3D-D(PBS) vs 3M-A
Ptma	5.41161066272645e-23	-1.06732937105092	0.982	0.993	9.79339181633606e-19	CD8_Cytotoxic	3D-D(PBS) vs 3M-A
Bhlhe40	8.26093217699885e-23	-1.53612297088226	0.522	0.858	1.49498089607148e-18	CD8_Cytotoxic	3D-D(PBS) vs 3M-A
Kcnq5	1.5541393681808e-22	1.66391929385272	0.726	0.26	2.8125260145968e-18	CD8_Cytotoxic	3D-D(PBS) vs 3M-A
mt-Nd1	5.72327208834562e-22	1.1168205688279	0.991	0.997	1.03574054982791e-17	CD8_Cytotoxic	3D-D(PBS) vs 3M-A
Inpp4b	6.31852088303308e-22	1.30209306343571	0.92	0.708	1.1434627242025e-17	CD8_Cytotoxic	3D-D(PBS) vs 3M-A
Hbb-bt	1.69809709965129e-21	0.602864975995836	0.336	0.014	3.07304632123894e-17	CD8_Cytotoxic	3D-D(PBS) vs 3M-A
Cpeb1	1.83398750753261e-21	-1.0936018562751	0.071	0.608	3.31896719238177e-17	CD8_Cytotoxic	3D-D(PBS) vs 3M-A
Ccl4	4.59489069839512e-21	-2.2737573549038	0.239	0.75	8.31537369688565e-17	CD8_Cytotoxic	3D-D(PBS) vs 3M-A
Skap1	1.06406208117444e-20	1.02561703594649	0.991	0.934	1.92563314830138e-16	CD8_Cytotoxic	3D-D(PBS) vs 3M-A
Tsc22d3	2.42501964383705e-20	-1.28350505038861	0.177	0.681	4.38855804945191e-16	CD8_Cytotoxic	3D-D(PBS) vs 3M-A
mt-Nd5	2.69571138859476e-20	1.2400691081441	0.929	0.618	4.87842889993994e-16	CD8_Cytotoxic	3D-D(PBS) vs 3M-A
Dusp2	2.96071450347098e-20	-1.34703046502338	0.301	0.781	5.35800503693144e-16	CD8_Cytotoxic	3D-D(PBS) vs 3M-A
Rps21	4.95865635340793e-20	-0.787934948901752	0.991	0.997	8.97368040276233e-16	CD8_Cytotoxic	3D-D(PBS) vs 3M-A
Klf6	9.12584139821903e-20	-1.21918278876333	0.894	0.934	1.6515035178357e-15	CD8_Cytotoxic	3D-D(PBS) vs 3M-A
Dennd4a	2.61525952635681e-19	-0.898062641168925	0.929	0.997	4.73283516484792e-15	CD8_Cytotoxic	3D-D(PBS) vs 3M-A
S100a9	3.24464744511489e-19	0.839834243567229	0.407	0.056	5.87183848142442e-15	CD8_Cytotoxic	3D-D(PBS) vs 3M-A
Gzma	3.78476745418862e-19	-2.35440877569282	0.124	0.615	6.84929366184515e-15	CD8_Cytotoxic	3D-D(PBS) vs 3M-A
Zfp36l2	6.52634631135952e-19	-1.13905049886921	0.248	0.743	1.18107289196673e-14	CD8_Cytotoxic	3D-D(PBS) vs 3M-A
Hba-a2	1.02576396499725e-18	0.878125011381913	0.434	0.076	1.85632504745553e-14	CD8_Cytotoxic	3D-D(PBS) vs 3M-A
Tpt1	1.78143610796481e-18	-0.616597217562379	1	1	3.22386492458391e-14	CD8_Cytotoxic	3D-D(PBS) vs 3M-A
Dusp1	5.40458986782604e-18	-1.39148603049257	0.708	0.889	9.78068628380478e-14	CD8_Cytotoxic	3D-D(PBS) vs 3M-A
Fos	8.07225664986404e-18	-1.58671648565936	0.655	0.826	1.46083628592589e-13	CD8_Cytotoxic	3D-D(PBS) vs 3M-A
Actg1	1.18574226830353e-17	-0.866059323834505	0.947	0.962	2.14583778294889e-13	CD8_Cytotoxic	3D-D(PBS) vs 3M-A
Fosl2	2.23327574457319e-17	-1.16189978405111	0.133	0.618	4.04155911495411e-13	CD8_Cytotoxic	3D-D(PBS) vs 3M-A
Fosb	3.02372999492402e-17	-1.18347288660003	0.062	0.524	5.47204417181399e-13	CD8_Cytotoxic	3D-D(PBS) vs 3M-A
Arhgap15	4.12204660838451e-17	0.825182420053467	1	0.962	7.45966774719345e-13	CD8_Cytotoxic	3D-D(PBS) vs 3M-A
Rpl38	4.60965933807248e-17	-0.751483435764302	0.991	0.986	8.34210050410976e-13	CD8_Cytotoxic	3D-D(PBS) vs 3M-A
Pabpc1	5.89609260395543e-17	-0.75652032519287	1	0.993	1.06701587853781e-12	CD8_Cytotoxic	3D-D(PBS) vs 3M-A
Cd226	2.44490942836903e-16	0.921908453084396	0.912	0.58	4.42455259251944e-12	CD8_Cytotoxic	3D-D(PBS) vs 3M-A
Ier5	2.54137209596081e-16	-1.09484380532948	0.212	0.66	4.59912108206029e-12	CD8_Cytotoxic	3D-D(PBS) vs 3M-A
Stk17b	3.10093988704435e-16	-0.823016919010029	0.938	0.972	5.61177091358415e-12	CD8_Cytotoxic	3D-D(PBS) vs 3M-A
Srsf5	3.53469245984336e-16	-0.907641803665527	0.23	0.691	6.39673294457852e-12	CD8_Cytotoxic	3D-D(PBS) vs 3M-A
S100a8	5.69250269826144e-16	0.718833952445474	0.416	0.083	1.03017221330437e-11	CD8_Cytotoxic	3D-D(PBS) vs 3M-A
Ppp1r15a	7.25435619458878e-16	-0.900797422623472	0.186	0.635	1.31282084053473e-11	CD8_Cytotoxic	3D-D(PBS) vs 3M-A
mt-Atp8	1.41646229501672e-15	0.953420800010451	0.611	0.25	2.56337181529176e-11	CD8_Cytotoxic	3D-D(PBS) vs 3M-A
Rplp2	1.68934912810768e-15	-0.64133311127224	1	1	3.05721511713646e-11	CD8_Cytotoxic	3D-D(PBS) vs 3M-A
Eif1	4.51184709074009e-15	-0.766094990030319	0.903	0.944	8.16508968011235e-11	CD8_Cytotoxic	3D-D(PBS) vs 3M-A
Plxdc2	7.39250509982448e-15	-0.78775748472281	0.018	0.42	1.33782164791524e-10	CD8_Cytotoxic	3D-D(PBS) vs 3M-A
Nr4a2	1.48375547405227e-14	-1.30820380627797	0.327	0.74	2.6851522813924e-10	CD8_Cytotoxic	3D-D(PBS) vs 3M-A
Hmgb2	5.0207064853511e-14	-0.970766955167194	0.46	0.76	9.08597252653989e-10	CD8_Cytotoxic	3D-D(PBS) vs 3M-A
Smad7	6.84762791520354e-14	-0.935411177704809	0.186	0.597	1.23921522381438e-09	CD8_Cytotoxic	3D-D(PBS) vs 3M-A
Gm36723	6.85423709059549e-14	1.08335262110342	0.442	0.132	1.24041128628507e-09	CD8_Cytotoxic	3D-D(PBS) vs 3M-A
Rgs1	1.31914010340729e-13	-1.43023244409917	0.717	0.858	2.38724784513617e-09	CD8_Cytotoxic	3D-D(PBS) vs 3M-A
Klf2	1.4416433805196e-13	-1.74552924933351	0.655	0.792	2.60894202572632e-09	CD8_Cytotoxic	3D-D(PBS) vs 3M-A
Dusp5	2.16805102661828e-13	-0.941647687712126	0.283	0.701	3.9235219428711e-09	CD8_Cytotoxic	3D-D(PBS) vs 3M-A
Slc9a9	3.11709427067443e-13	0.752710706005393	0.991	0.771	5.64100550163951e-09	CD8_Cytotoxic	3D-D(PBS) vs 3M-A
Igfbp7	3.35990528331858e-13	0.595725280681189	0.354	0.073	6.08042059122163e-09	CD8_Cytotoxic	3D-D(PBS) vs 3M-A
Tob1	4.01866708484945e-13	-0.870247886260807	0.08	0.476	7.27258182345204e-09	CD8_Cytotoxic	3D-D(PBS) vs 3M-A
Hspa5	5.42122094368765e-13	-0.87916648224118	0.549	0.771	9.81078354179155e-09	CD8_Cytotoxic	3D-D(PBS) vs 3M-A
Pdcd6ip	5.91583265337627e-13	-0.813752693255755	0.301	0.694	1.0705882352815e-08	CD8_Cytotoxic	3D-D(PBS) vs 3M-A
Rgs2	8.64020109053873e-13	-1.36394977581623	0.752	0.816	1.56361719135479e-08	CD8_Cytotoxic	3D-D(PBS) vs 3M-A
Zcchc7	9.30714881995922e-13	0.82241467543125	0.735	0.389	1.68431472194802e-08	CD8_Cytotoxic	3D-D(PBS) vs 3M-A
Pnrc1	2.24919042678462e-12	-0.826873614989196	0.584	0.788	4.07035991535212e-08	CD8_Cytotoxic	3D-D(PBS) vs 3M-A
Bcl2	3.00834790995967e-12	0.823272487550208	0.876	0.517	5.44420721265402e-08	CD8_Cytotoxic	3D-D(PBS) vs 3M-A
Ddx5	3.56707373444801e-12	-0.59141885970956	1	0.986	6.45533333723056e-08	CD8_Cytotoxic	3D-D(PBS) vs 3M-A
Dock2	4.06128437977004e-12	0.591932279089242	0.991	0.979	7.34970634206983e-08	CD8_Cytotoxic	3D-D(PBS) vs 3M-A
Btg2	4.57260581834233e-12	-0.998004930278316	0.858	0.858	8.27504474945411e-08	CD8_Cytotoxic	3D-D(PBS) vs 3M-A
mt-Rnr2	6.9355474821568e-12	0.878659325041749	1	1	1.25512602784592e-07	CD8_Cytotoxic	3D-D(PBS) vs 3M-A
Klra9	1.20357478136125e-11	-1.05815527897009	0.009	0.333	2.17810928182945e-07	CD8_Cytotoxic	3D-D(PBS) vs 3M-A
Ubc	1.23042347884743e-11	-0.677553817876078	0.814	0.903	2.22669736967019e-07	CD8_Cytotoxic	3D-D(PBS) vs 3M-A
H2-D1	2.37516199420781e-11	-0.525720103836016	0.973	0.99	4.29833066091787e-07	CD8_Cytotoxic	3D-D(PBS) vs 3M-A
Egr1	2.41362771422206e-11	-0.907641803665527	0.071	0.424	4.36794207442766e-07	CD8_Cytotoxic	3D-D(PBS) vs 3M-A
Clk1	2.58946670521004e-11	-0.630743137135432	0.841	0.951	4.68615789641861e-07	CD8_Cytotoxic	3D-D(PBS) vs 3M-A
Wsb1	2.67637899870476e-11	-0.72660484710299	0.15	0.514	4.843443073956e-07	CD8_Cytotoxic	3D-D(PBS) vs 3M-A
Tnik	3.19069961871998e-11	0.72011448897224	0.779	0.507	5.77420909999754e-07	CD8_Cytotoxic	3D-D(PBS) vs 3M-A
Sh2d2a	4.00597326851425e-11	-0.689495592565726	0.15	0.503	7.24960982403024e-07	CD8_Cytotoxic	3D-D(PBS) vs 3M-A
Ier2	4.63246952022513e-11	-0.729774300616402	0.204	0.566	8.38338009075142e-07	CD8_Cytotoxic	3D-D(PBS) vs 3M-A
Oaz1	4.98348817292467e-11	-0.730927636560576	0.593	0.764	9.01861854654177e-07	CD8_Cytotoxic	3D-D(PBS) vs 3M-A
Ccl5	6.49502775488769e-11	-0.471490591899712	1	0.997	1.17540517280203e-06	CD8_Cytotoxic	3D-D(PBS) vs 3M-A
Ifngr1	9.60266732572063e-11	-0.722482288528055	0.566	0.788	1.73779470593566e-06	CD8_Cytotoxic	3D-D(PBS) vs 3M-A
Gm2682	9.63468403905399e-11	0.969735511699978	0.912	0.632	1.7435887705476e-06	CD8_Cytotoxic	3D-D(PBS) vs 3M-A
Slc3a2	1.07145384593821e-10	-0.698007092421243	0.195	0.556	1.93901002499438e-06	CD8_Cytotoxic	3D-D(PBS) vs 3M-A
Per1	1.47190238647629e-10	-0.525834126337759	0.035	0.351	2.66370174880614e-06	CD8_Cytotoxic	3D-D(PBS) vs 3M-A
Nfkbia	2.05460479196811e-10	-1.39413294037887	0.673	0.757	3.7182182920247e-06	CD8_Cytotoxic	3D-D(PBS) vs 3M-A
Foxn3	2.35184395832741e-10	0.77674091343863	0.876	0.656	4.25613201138512e-06	CD8_Cytotoxic	3D-D(PBS) vs 3M-A
Zc3h7a	2.96153177860226e-10	0.576968377967767	0.867	0.611	5.3594840597365e-06	CD8_Cytotoxic	3D-D(PBS) vs 3M-A
Hcst	3.10045634569683e-10	-0.669619285839807	0.363	0.701	5.61089584880756e-06	CD8_Cytotoxic	3D-D(PBS) vs 3M-A
Rgcc	3.11829132637966e-10	-0.806444851381359	0.071	0.399	5.64317181334926e-06	CD8_Cytotoxic	3D-D(PBS) vs 3M-A
Txnip	3.4913381720306e-10	-0.916462614601813	0.575	0.757	6.31827468992379e-06	CD8_Cytotoxic	3D-D(PBS) vs 3M-A
Zbtb16	5.18381743555093e-10	0.476091772892538	0.195	0.021	9.38115441311652e-06	CD8_Cytotoxic	3D-D(PBS) vs 3M-A
Ubald2	5.89607363971387e-10	-0.706636430870394	0.159	0.483	1.06701244657902e-05	CD8_Cytotoxic	3D-D(PBS) vs 3M-A
Fbxl7	5.94744249523425e-10	0.349746039027125	0.186	0.017	1.07630866836254e-05	CD8_Cytotoxic	3D-D(PBS) vs 3M-A
Atf4	6.44541486875998e-10	-0.631145138025171	0.239	0.58	1.16642672879949e-05	CD8_Cytotoxic	3D-D(PBS) vs 3M-A
Rnf19b	7.98072729484496e-10	-0.754089771957415	0.124	0.444	1.44427221854809e-05	CD8_Cytotoxic	3D-D(PBS) vs 3M-A
Gimap4	8.40625875664588e-10	0.66257867797907	0.805	0.521	1.5212806471902e-05	CD8_Cytotoxic	3D-D(PBS) vs 3M-A
Apoe	1.01321678483533e-09	0.458680410580289	0.265	0.056	1.8336184155165e-05	CD8_Cytotoxic	3D-D(PBS) vs 3M-A
Rpl18a	1.16400787728844e-09	0.638887278218158	0.991	0.889	2.10650505552889e-05	CD8_Cytotoxic	3D-D(PBS) vs 3M-A
Rhob	1.22453659094799e-09	-0.745411194013215	0.062	0.358	2.21604386863857e-05	CD8_Cytotoxic	3D-D(PBS) vs 3M-A
Mbnl1	1.2308594532028e-09	0.471602667142595	1	1	2.2274863524611e-05	CD8_Cytotoxic	3D-D(PBS) vs 3M-A
Oit3	1.9889524178989e-09	0.278862552870615	0.168	0.014	3.59940719067163e-05	CD8_Cytotoxic	3D-D(PBS) vs 3M-A
Gzmb	2.17048138139078e-09	-1.11121873070121	0.549	0.715	3.92792015590289e-05	CD8_Cytotoxic	3D-D(PBS) vs 3M-A
Setd5	2.19766525016853e-09	0.604410907009809	0.602	0.312	3.97711480322999e-05	CD8_Cytotoxic	3D-D(PBS) vs 3M-A
Rpl31	2.42219544855558e-09	0.641998779494821	0.92	0.635	4.38344710325103e-05	CD8_Cytotoxic	3D-D(PBS) vs 3M-A
Arf4	2.66434790957176e-09	-0.802095308239059	0.655	0.771	4.82167041195202e-05	CD8_Cytotoxic	3D-D(PBS) vs 3M-A
Snhg8	2.86239840714797e-09	-0.602948246194519	0.08	0.375	5.18008239741569e-05	CD8_Cytotoxic	3D-D(PBS) vs 3M-A
Gvin-ps6	3.58254220955224e-09	0.619537811036227	0.434	0.174	6.48332663662668e-05	CD8_Cytotoxic	3D-D(PBS) vs 3M-A
Ly6e	3.69413444818053e-09	0.563011216073696	0.77	0.448	6.68527511087231e-05	CD8_Cytotoxic	3D-D(PBS) vs 3M-A
Actb	3.82205648306954e-09	-0.484032607774822	1	1	6.91677561741094e-05	CD8_Cytotoxic	3D-D(PBS) vs 3M-A
Ccl3	4.16391175611782e-09	-1.39595229168168	0.053	0.34	7.53543110504643e-05	CD8_Cytotoxic	3D-D(PBS) vs 3M-A
Prkcq	4.48596557868127e-09	0.694010463892587	0.708	0.462	8.1182519077395e-05	CD8_Cytotoxic	3D-D(PBS) vs 3M-A
Clec4g	5.38666372050312e-09	0.439943847998703	0.274	0.066	9.74824533499449e-05	CD8_Cytotoxic	3D-D(PBS) vs 3M-A
Cebpb	6.66134906239289e-09	-0.535449485482075	0.115	0.424	0.000120550433982124	CD8_Cytotoxic	3D-D(PBS) vs 3M-A
Pcna	7.23276366647536e-09	-0.786942632941256	0.274	0.559	0.000130891324072205	CD8_Cytotoxic	3D-D(PBS) vs 3M-A
Ifng	7.8382161188758e-09	-0.902641122607161	0.23	0.549	0.000141848197103295	CD8_Cytotoxic	3D-D(PBS) vs 3M-A
Pcbp1	9.15394340976815e-09	-0.59479835641291	0.336	0.649	0.000165658913886574	CD8_Cytotoxic	3D-D(PBS) vs 3M-A
mt-Rnr1	1.01397979778658e-08	1.03511690945601	1	0.944	0.000183499924005437	CD8_Cytotoxic	3D-D(PBS) vs 3M-A
Cxcr4	1.13262521219427e-08	-0.647433441910497	0.08	0.368	0.000204971184650798	CD8_Cytotoxic	3D-D(PBS) vs 3M-A
Dhx40	1.1591043672877e-08	-0.879655440828686	0.08	0.365	0.000209763117348054	CD8_Cytotoxic	3D-D(PBS) vs 3M-A
Lyst	1.76689168298484e-08	0.666309841277714	0.584	0.326	0.000319754387869767	CD8_Cytotoxic	3D-D(PBS) vs 3M-A
Hnrnph1	1.92880420049005e-08	-0.720924817802798	0.708	0.767	0.000349055696162685	CD8_Cytotoxic	3D-D(PBS) vs 3M-A
Pmaip1	2.03327874984098e-08	-0.533297814627026	0.053	0.326	0.000367962455358722	CD8_Cytotoxic	3D-D(PBS) vs 3M-A
H1f2	2.46771296440669e-08	-0.677277134739422	0.053	0.312	0.000446582015168678	CD8_Cytotoxic	3D-D(PBS) vs 3M-A
Dazap2	2.50089146158953e-08	-0.620898291436965	0.531	0.729	0.000452586327803857	CD8_Cytotoxic	3D-D(PBS) vs 3M-A
Hexim1	2.97047220942772e-08	-0.516987430109411	0.044	0.302	0.000537566355740134	CD8_Cytotoxic	3D-D(PBS) vs 3M-A
Kdm2b	3.98791538370344e-08	-0.68930673753665	0.221	0.524	0.000721693046988812	CD8_Cytotoxic	3D-D(PBS) vs 3M-A
Jchain	4.33782855118499e-08	-0.400606108753992	0.027	0.274	0.000785016832907948	CD8_Cytotoxic	3D-D(PBS) vs 3M-A
Stab2	4.35187564416366e-08	0.403517295468105	0.283	0.08	0.000787558935324297	CD8_Cytotoxic	3D-D(PBS) vs 3M-A
Mid1	4.63881004751046e-08	-0.511208272414535	0.027	0.271	0.000839485454297968	CD8_Cytotoxic	3D-D(PBS) vs 3M-A
Tcf12	5.38250731173956e-08	0.534875912080769	0.938	0.649	0.000974072348205508	CD8_Cytotoxic	3D-D(PBS) vs 3M-A
Dnaja1	5.60828143293944e-08	-0.719820302509446	0.31	0.576	0.00101493069091905	CD8_Cytotoxic	3D-D(PBS) vs 3M-A
P2ry10	5.74815350212192e-08	-0.706837489339243	0.239	0.556	0.001040243339279	CD8_Cytotoxic	3D-D(PBS) vs 3M-A
Ms4a4b	6.49469045207693e-08	0.605584943456715	0.85	0.559	0.00117534413111236	CD8_Cytotoxic	3D-D(PBS) vs 3M-A
Ddx3x	6.60509899786871e-08	-0.643856189774725	0.575	0.733	0.0011953247656443	CD8_Cytotoxic	3D-D(PBS) vs 3M-A
Ywhaz	6.72710744835094e-08	-0.521837687845441	0.823	0.851	0.00121740463492807	CD8_Cytotoxic	3D-D(PBS) vs 3M-A
Hnrnpdl	6.77162418656262e-08	-0.465316978165743	0.239	0.556	0.00122546082904224	CD8_Cytotoxic	3D-D(PBS) vs 3M-A
Zc3h12a	7.54474478105163e-08	-0.495531366174233	0.035	0.278	0.00136537246302691	CD8_Cytotoxic	3D-D(PBS) vs 3M-A
Camk1d	9.02953417097947e-08	0.498268563737213	0.85	0.573	0.00163407479892215	CD8_Cytotoxic	3D-D(PBS) vs 3M-A
Srp9	9.07976241690443e-08	-0.60577933183227	0.15	0.424	0.00164316460458719	CD8_Cytotoxic	3D-D(PBS) vs 3M-A
Retnlg	9.24808898838949e-08	0.262902779079367	0.133	0.01	0.00167362666422885	CD8_Cytotoxic	3D-D(PBS) vs 3M-A
Maf	9.58490628949619e-08	0.696114993177786	0.425	0.188	0.00173458049121013	CD8_Cytotoxic	3D-D(PBS) vs 3M-A
Ahnak	1.0251338472185e-07	-0.609181417630018	0.867	0.885	0.00185518472331132	CD8_Cytotoxic	3D-D(PBS) vs 3M-A
Kdm6b	1.15163768087676e-07	-0.519784029077467	0.106	0.382	0.00208411871108268	CD8_Cytotoxic	3D-D(PBS) vs 3M-A
Klre1	1.25194311293084e-07	-0.695442734739131	0.15	0.431	0.00226564145147094	CD8_Cytotoxic	3D-D(PBS) vs 3M-A
Eif4g2	1.50578517441015e-07	-0.594133874640975	0.717	0.792	0.00272501943013005	CD8_Cytotoxic	3D-D(PBS) vs 3M-A
Id2	1.59872440824126e-07	-0.789053623587662	0.85	0.847	0.0028932115615942	CD8_Cytotoxic	3D-D(PBS) vs 3M-A
Gadd45b	1.72655993704945e-07	-0.507836916357023	0.071	0.323	0.00312455551807839	CD8_Cytotoxic	3D-D(PBS) vs 3M-A
Ptprb	1.90021886149162e-07	0.455356226987723	0.265	0.08	0.00343882607364138	CD8_Cytotoxic	3D-D(PBS) vs 3M-A
Dapk1	1.97458244295223e-07	-0.36595093838543	0.062	0.312	0.00357340184701066	CD8_Cytotoxic	3D-D(PBS) vs 3M-A
Cyp26b1	2.10668885601184e-07	0.340030884193913	0.186	0.035	0.00381247482272462	CD8_Cytotoxic	3D-D(PBS) vs 3M-A
Ccnl1	2.39018160081783e-07	-0.578803437711167	0.655	0.774	0.00432551164300002	CD8_Cytotoxic	3D-D(PBS) vs 3M-A
Cd8a	2.42284823462036e-07	-0.639349184634002	0.168	0.451	0.00438462845019246	CD8_Cytotoxic	3D-D(PBS) vs 3M-A
Atp8a2	2.522135700764e-07	0.867729840019535	0.628	0.424	0.0045643089776726	CD8_Cytotoxic	3D-D(PBS) vs 3M-A
Atp5a1	2.68154176430162e-07	-0.507021077155557	0.239	0.538	0.00485278613085665	CD8_Cytotoxic	3D-D(PBS) vs 3M-A
Rps28	2.75915859234945e-07	-0.466242631364283	0.965	0.976	0.0049932493045748	CD8_Cytotoxic	3D-D(PBS) vs 3M-A
Sntb2	2.89488809171231e-07	0.544433148507739	0.389	0.17	0.00523887897957178	CD8_Cytotoxic	3D-D(PBS) vs 3M-A
Rps16	3.4624071920414e-07	0.530624621869563	0.973	0.792	0.00626591829543732	CD8_Cytotoxic	3D-D(PBS) vs 3M-A
Ifitm3	3.54848665678757e-07	0.30504623155631	0.159	0.024	0.00642169630278846	CD8_Cytotoxic	3D-D(PBS) vs 3M-A
Ppm1h	3.67452034227375e-07	0.667865395030189	0.664	0.476	0.00664977946341281	CD8_Cytotoxic	3D-D(PBS) vs 3M-A
Foxp1	4.12408324740704e-07	0.469467173665926	0.876	0.59	0.00746335345283252	CD8_Cytotoxic	3D-D(PBS) vs 3M-A
Tra2b	4.27081243126284e-07	-0.550449904007386	0.761	0.851	0.00772888925685636	CD8_Cytotoxic	3D-D(PBS) vs 3M-A
Jmy	4.47277087137826e-07	-0.54682437131747	0.186	0.465	0.00809437344593324	CD8_Cytotoxic	3D-D(PBS) vs 3M-A
Sod1	4.56964923841124e-07	-0.598147530706768	0.221	0.476	0.00826969422675282	CD8_Cytotoxic	3D-D(PBS) vs 3M-A
Arf6	4.59531132395667e-07	-0.513017578236737	0.124	0.378	0.00831613490296438	CD8_Cytotoxic	3D-D(PBS) vs 3M-A
Prkar1a	5.39695543744328e-07	-0.56117041739045	0.301	0.566	0.0097668702551411	CD8_Cytotoxic	3D-D(PBS) vs 3M-A
Atp5g3	5.58395171455071e-07	-0.501842854190857	0.239	0.51	0.0101052774178224	CD8_Cytotoxic	3D-D(PBS) vs 3M-A
Kcnq1ot1	6.04783197647818e-07	0.411146583691268	0.248	0.069	0.0109447615278326	CD8_Cytotoxic	3D-D(PBS) vs 3M-A
Rpl10	6.71558326516859e-07	0.492379348801697	0.814	0.545	0.0121531910349756	CD8_Cytotoxic	3D-D(PBS) vs 3M-A
App	6.80125555574772e-07	0.445808760807954	0.204	0.049	0.0123082321792367	CD8_Cytotoxic	3D-D(PBS) vs 3M-A
Calm2	6.97885723003923e-07	-0.686659607401612	0.575	0.722	0.012629637929202	CD8_Cytotoxic	3D-D(PBS) vs 3M-A
Snrpb	7.72982003343651e-07	-0.520285379170741	0.204	0.465	0.0139886553145101	CD8_Cytotoxic	3D-D(PBS) vs 3M-A
Zbtb20	7.89239661071707e-07	0.493711813406756	0.788	0.497	0.0142828701464147	CD8_Cytotoxic	3D-D(PBS) vs 3M-A
Ctss	8.21942865827595e-07	0.367340099041863	0.292	0.101	0.014874700042882	CD8_Cytotoxic	3D-D(PBS) vs 3M-A
Gls	8.5383297390151e-07	-0.632551959239416	0.841	0.816	0.0154518153286956	CD8_Cytotoxic	3D-D(PBS) vs 3M-A
Fus	9.06139039916472e-07	-0.482483551669509	0.593	0.747	0.0163983982053684	CD8_Cytotoxic	3D-D(PBS) vs 3M-A
Irf2bp2	9.14596340217995e-07	-0.498250867527825	0.168	0.427	0.0165514499689251	CD8_Cytotoxic	3D-D(PBS) vs 3M-A
mt-Co1	9.37611666700575e-07	0.657522571645827	0.965	0.861	0.0169679583322803	CD8_Cytotoxic	3D-D(PBS) vs 3M-A
Utrn	9.78694530125823e-07	0.468651444295944	0.965	0.764	0.017711434911687	CD8_Cytotoxic	3D-D(PBS) vs 3M-A
Btbd11	1.02636417231538e-06	0.712707995377678	0.442	0.229	0.0185741124263914	CD8_Cytotoxic	3D-D(PBS) vs 3M-A
Skil	1.02743179656294e-06	-0.58638177780649	0.088	0.319	0.0185934332223996	CD8_Cytotoxic	3D-D(PBS) vs 3M-A
Rbm39	1.04728329175676e-06	-0.414550283360908	0.973	1	0.0189526857309222	CD8_Cytotoxic	3D-D(PBS) vs 3M-A
Rpl41	1.06307612897924e-06	-0.357336952744582	1	0.99	0.0192384887061373	CD8_Cytotoxic	3D-D(PBS) vs 3M-A
Tax1bp1	1.1620501122949e-06	-0.547981134893204	0.345	0.597	0.0210296208822009	CD8_Cytotoxic	3D-D(PBS) vs 3M-A
Fam107b	1.18875712156854e-06	-0.58499532169282	0.903	0.899	0.0215129376290259	CD8_Cytotoxic	3D-D(PBS) vs 3M-A
Fnip1	1.25951448878373e-06	-0.631517398391289	0.212	0.476	0.0227934337035192	CD8_Cytotoxic	3D-D(PBS) vs 3M-A
Selenop	1.30996530561861e-06	0.503125749982053	0.513	0.288	0.02370644213578	CD8_Cytotoxic	3D-D(PBS) vs 3M-A
Card11	1.33186844953899e-06	0.539287433361121	0.372	0.167	0.0241028233313071	CD8_Cytotoxic	3D-D(PBS) vs 3M-A
Wfdc17	1.36201435292248e-06	0.264115967501428	0.15	0.024	0.0246483737448382	CD8_Cytotoxic	3D-D(PBS) vs 3M-A
Itk	1.63311824487302e-06	-0.438818632507462	0.956	0.951	0.029554540877467	CD8_Cytotoxic	3D-D(PBS) vs 3M-A
Sfpq	1.69557344935512e-06	-0.582979242717412	0.558	0.705	0.0306847927129795	CD8_Cytotoxic	3D-D(PBS) vs 3M-A
Ifrd1	1.90248821350501e-06	-0.791698862719349	0.566	0.667	0.0344293291998002	CD8_Cytotoxic	3D-D(PBS) vs 3M-A
Mcl1	1.96079258260794e-06	-0.53494464521631	0.292	0.569	0.0354844633674559	CD8_Cytotoxic	3D-D(PBS) vs 3M-A
Psmb10	1.9859156459284e-06	-0.358536800434997	0.062	0.292	0.0359391154443662	CD8_Cytotoxic	3D-D(PBS) vs 3M-A
Sik1	2.01869066590162e-06	-0.403898296285712	0.08	0.316	0.0365322449808216	CD8_Cytotoxic	3D-D(PBS) vs 3M-A
Arf5	2.20594429396779e-06	-0.427402594176572	0.124	0.361	0.0399209738879351	CD8_Cytotoxic	3D-D(PBS) vs 3M-A
Ttc39b	2.32503220639465e-06	-0.454964161774916	0.204	0.462	0.042076107839124	CD8_Cytotoxic	3D-D(PBS) vs 3M-A
H2-Q6	2.46394207857831e-06	-0.543338757056363	0.566	0.705	0.0445899597960317	CD8_Cytotoxic	3D-D(PBS) vs 3M-A
Ldb1	2.57586307671722e-06	-0.359062542651124	0.053	0.26	0.0466153940993516	CD8_Cytotoxic	3D-D(PBS) vs 3M-A
Ranbp2	2.61988576771655e-06	-0.490987441029285	0.301	0.562	0.0474120727383665	CD8_Cytotoxic	3D-D(PBS) vs 3M-A
Rps29	2.62359983355448e-06	-0.337682081711269	1	0.997	0.0474792861878354	CD8_Cytotoxic	3D-D(PBS) vs 3M-A
Tob2	2.9179108679579e-06	-0.503611752796371	0.319	0.608	0.0528054329774341	CD8_Cytotoxic	3D-D(PBS) vs 3M-A
Zfp36	3.10089534045858e-06	-0.760028819028628	0.655	0.726	0.0561169029762788	CD8_Cytotoxic	3D-D(PBS) vs 3M-A
Mdfic	3.10747505302058e-06	0.443359089798617	0.336	0.139	0.0562359760345134	CD8_Cytotoxic	3D-D(PBS) vs 3M-A
Sik3	3.32500971196031e-06	-0.633575219826245	0.735	0.764	0.0601727007573458	CD8_Cytotoxic	3D-D(PBS) vs 3M-A
Gpr132	3.69181739125135e-06	-0.61090529349705	0.504	0.691	0.0668108193294756	CD8_Cytotoxic	3D-D(PBS) vs 3M-A
Tox	3.91982133757645e-06	0.683620685411367	0.478	0.264	0.070937006746121	CD8_Cytotoxic	3D-D(PBS) vs 3M-A
Rpl13a-ps1	4.11269991183634e-06	-0.370871561051598	0.177	0.427	0.0744275303045022	CD8_Cytotoxic	3D-D(PBS) vs 3M-A
Dnajb6	4.12387379141005e-06	-0.429693068435021	0.212	0.486	0.0746297440031476	CD8_Cytotoxic	3D-D(PBS) vs 3M-A
Btg3	4.1511832520411e-06	-0.520970944027909	0.15	0.382	0.0751239633121879	CD8_Cytotoxic	3D-D(PBS) vs 3M-A
Fam117b	4.24571779722138e-06	-0.463657927703285	0.115	0.354	0.0768347549763154	CD8_Cytotoxic	3D-D(PBS) vs 3M-A
Cd69	4.36118822315011e-06	-1.0715396079169	0.628	0.66	0.0789244232743475	CD8_Cytotoxic	3D-D(PBS) vs 3M-A
Mia3	4.44127991056726e-06	-0.425041020574049	0.106	0.326	0.0803738425415357	CD8_Cytotoxic	3D-D(PBS) vs 3M-A
Hnrnpa1	4.55917922595108e-06	-0.43486492737419	0.159	0.389	0.0825074664520367	CD8_Cytotoxic	3D-D(PBS) vs 3M-A
Prkcb	5.25514400561149e-06	0.591421177939068	0.575	0.413	0.0951023410695511	CD8_Cytotoxic	3D-D(PBS) vs 3M-A
Gm14303	5.33302283052649e-06	-0.389167826928603	0.212	0.465	0.0965117141640379	CD8_Cytotoxic	3D-D(PBS) vs 3M-A
Slc20a1	5.4661791194561e-06	-0.503321857075247	0.195	0.417	0.098921443524797	CD8_Cytotoxic	3D-D(PBS) vs 3M-A
Ppp1r12a	5.91840171863326e-06	0.409490624620186	0.956	0.819	0.107105315902106	CD8_Cytotoxic	3D-D(PBS) vs 3M-A
Kansl1	6.11117905603287e-06	0.429434927656285	0.894	0.649	0.110594007377027	CD8_Cytotoxic	3D-D(PBS) vs 3M-A
Rap1gds1	6.14473971698525e-06	0.715873937825022	0.451	0.267	0.111201354658282	CD8_Cytotoxic	3D-D(PBS) vs 3M-A
Rpl37	6.22765070890887e-06	-0.414296178279463	1	0.955	0.112701794879124	CD8_Cytotoxic	3D-D(PBS) vs 3M-A
Ash1l	6.35606012029475e-06	0.511315317813707	0.566	0.385	0.115025619996974	CD8_Cytotoxic	3D-D(PBS) vs 3M-A
Rplp1	7.81152498706789e-06	-0.314536272156031	1	1	0.141365167690968	CD8_Cytotoxic	3D-D(PBS) vs 3M-A
Cbx4	8.09766374297363e-06	-0.48097287609599	0.168	0.396	0.146543420756594	CD8_Cytotoxic	3D-D(PBS) vs 3M-A
Hsp90b1	8.24860253167793e-06	-0.52421266139178	0.717	0.771	0.149274960015775	CD8_Cytotoxic	3D-D(PBS) vs 3M-A
Sirt1	8.57049990100914e-06	-0.385015284212351	0.08	0.302	0.155100336708562	CD8_Cytotoxic	3D-D(PBS) vs 3M-A
S100a6	8.92051670577967e-06	-0.849654739683094	0.664	0.694	0.161434590824495	CD8_Cytotoxic	3D-D(PBS) vs 3M-A
Tiparp	8.92621535543025e-06	-0.578518207373961	0.133	0.34	0.161537719287221	CD8_Cytotoxic	3D-D(PBS) vs 3M-A
Lyz2	9.16674657130901e-06	0.354347940986133	0.23	0.076	0.165890612700979	CD8_Cytotoxic	3D-D(PBS) vs 3M-A
Sec62	9.24022958711016e-06	-0.412661476976505	0.23	0.486	0.167220434837933	CD8_Cytotoxic	3D-D(PBS) vs 3M-A
Ankrd44	9.56520736529175e-06	0.388740170642988	1	0.924	0.173101557689685	CD8_Cytotoxic	3D-D(PBS) vs 3M-A
Sh3kbp1	9.64398527838956e-06	0.397616888646248	0.885	0.667	0.174527201583016	CD8_Cytotoxic	3D-D(PBS) vs 3M-A
Hspa8	9.70108744249842e-06	-0.411066297093449	0.867	0.875	0.175560579446894	CD8_Cytotoxic	3D-D(PBS) vs 3M-A
Strap	9.72301333067928e-06	-0.319048052497502	0.027	0.205	0.175957372245303	CD8_Cytotoxic	3D-D(PBS) vs 3M-A
Atp1b3	9.74727509513016e-06	-0.52407685489573	0.354	0.604	0.176396437396571	CD8_Cytotoxic	3D-D(PBS) vs 3M-A
Ppp1r18	9.96928917114047e-06	-0.392757738680512	0.248	0.486	0.180414226130129	CD8_Cytotoxic	3D-D(PBS) vs 3M-A
Plcxd2	1.00945299652411e-05	-0.535996781715195	0.265	0.521	0.182680708780968	CD8_Cytotoxic	3D-D(PBS) vs 3M-A
Cd37	1.04567021000602e-05	0.362532193982968	0.301	0.122	0.189234937904789	CD8_Cytotoxic	3D-D(PBS) vs 3M-A
Rnf125	1.10091835207832e-05	-0.409488718980114	0.142	0.365	0.199233194175613	CD8_Cytotoxic	3D-D(PBS) vs 3M-A
Mndal	1.10704505383827e-05	0.361168862287243	0.832	0.531	0.200341943393111	CD8_Cytotoxic	3D-D(PBS) vs 3M-A
Birc2	1.13355639771892e-05	-0.397487890592909	0.097	0.302	0.205139701295192	CD8_Cytotoxic	3D-D(PBS) vs 3M-A
Gigyf2	1.15392010149524e-05	0.407297061589283	0.31	0.132	0.208824920767594	CD8_Cytotoxic	3D-D(PBS) vs 3M-A
Rap1b	1.20063091550222e-05	-0.495910383945445	0.92	0.889	0.217278176778438	CD8_Cytotoxic	3D-D(PBS) vs 3M-A
Odc1	1.20979875464115e-05	-0.379802083576599	0.027	0.201	0.21893728062741	CD8_Cytotoxic	3D-D(PBS) vs 3M-A
Klra7	1.23212933695994e-05	-0.666932702119506	0.035	0.219	0.22297844610964	CD8_Cytotoxic	3D-D(PBS) vs 3M-A
Lbr	1.24050323835677e-05	-0.385731473479672	0.336	0.601	0.224493871045424	CD8_Cytotoxic	3D-D(PBS) vs 3M-A
Hnrnpk	1.26974898821427e-05	-0.504713118157522	0.478	0.66	0.229786474397136	CD8_Cytotoxic	3D-D(PBS) vs 3M-A
Cd40lg	1.27712426590215e-05	0.473196610669937	0.257	0.094	0.231121178400312	CD8_Cytotoxic	3D-D(PBS) vs 3M-A
Sfr1	1.30072568291445e-05	-0.433442571899727	0.115	0.319	0.235392326837028	CD8_Cytotoxic	3D-D(PBS) vs 3M-A
Tmsb4x	1.41394696943023e-05	-0.27359910931181	1	1	0.255881983057788	CD8_Cytotoxic	3D-D(PBS) vs 3M-A
Fam172a	1.49010555570111e-05	0.470515547017258	0.699	0.521	0.269664402415231	CD8_Cytotoxic	3D-D(PBS) vs 3M-A
Ccdc6	1.53572358145308e-05	0.258192101137684	0.195	0.056	0.277919896535564	CD8_Cytotoxic	3D-D(PBS) vs 3M-A
Katna1	1.59725133319286e-05	-0.422561935931279	0.071	0.267	0.289054573767911	CD8_Cytotoxic	3D-D(PBS) vs 3M-A
Cish	1.63313852773544e-05	-0.415215185149452	0.168	0.396	0.295549079364283	CD8_Cytotoxic	3D-D(PBS) vs 3M-A
Igha	1.70004509918461e-05	-0.280497340994898	0.018	0.181	0.307657161599439	CD8_Cytotoxic	3D-D(PBS) vs 3M-A
Ubb	1.72915259515482e-05	-0.403205259311781	0.938	0.917	0.312924745145168	CD8_Cytotoxic	3D-D(PBS) vs 3M-A
Spry2	1.76615028695934e-05	-0.558670410812354	0.071	0.26	0.319620217431032	CD8_Cytotoxic	3D-D(PBS) vs 3M-A
Nr4a3	1.80231287015232e-05	-0.447761097074132	0.513	0.681	0.326164560111466	CD8_Cytotoxic	3D-D(PBS) vs 3M-A
Kpna1	1.846972737189e-05	-0.443487774785826	0.274	0.517	0.334246656249094	CD8_Cytotoxic	3D-D(PBS) vs 3M-A
Cst3	1.84700709750381e-05	0.318527308416404	0.274	0.108	0.334252874435265	CD8_Cytotoxic	3D-D(PBS) vs 3M-A
Adam19	1.88167979581507e-05	0.493982249428484	0.478	0.295	0.340527592648654	CD8_Cytotoxic	3D-D(PBS) vs 3M-A
Tgif1	1.99847206986062e-05	-0.344150833247195	0.044	0.222	0.361663490482677	CD8_Cytotoxic	3D-D(PBS) vs 3M-A
Mrtfa	2.13433148641061e-05	0.493416399698561	0.407	0.222	0.386249969095728	CD8_Cytotoxic	3D-D(PBS) vs 3M-A
Mrc1	2.16730361794791e-05	0.336027757779344	0.212	0.069	0.392216935740033	CD8_Cytotoxic	3D-D(PBS) vs 3M-A
Ythdc1	2.25314803149407e-05	-0.375223940439129	0.212	0.455	0.407752199259482	CD8_Cytotoxic	3D-D(PBS) vs 3M-A
Ndufa2	2.3393776756549e-05	-0.447039641320292	0.168	0.378	0.423357177963268	CD8_Cytotoxic	3D-D(PBS) vs 3M-A
Mideas	2.40788393654075e-05	-0.443224964867823	0.15	0.372	0.43575475599578	CD8_Cytotoxic	3D-D(PBS) vs 3M-A
Klra6	2.43877360545739e-05	-0.337869638756384	0	0.142	0.441344859379624	CD8_Cytotoxic	3D-D(PBS) vs 3M-A
Eif4a1	2.46475334581461e-05	-0.398122833040283	0.177	0.399	0.44604641299207	CD8_Cytotoxic	3D-D(PBS) vs 3M-A
Tspan7	2.47155580071678e-05	0.280798685309633	0.15	0.035	0.447277453255716	CD8_Cytotoxic	3D-D(PBS) vs 3M-A
Ndufa6	2.4876093431629e-05	-0.321373105443746	0.097	0.306	0.450182662832191	CD8_Cytotoxic	3D-D(PBS) vs 3M-A
Ccr2	2.51857269676179e-05	0.358207617775321	0.239	0.083	0.45578610093298	CD8_Cytotoxic	3D-D(PBS) vs 3M-A
Ikzf1	2.81825656276119e-05	0.435742146983324	0.965	0.837	0.510019890162892	CD8_Cytotoxic	3D-D(PBS) vs 3M-A
Eif2s3x	2.82519800426801e-05	-0.361035623335427	0.159	0.375	0.511276082832381	CD8_Cytotoxic	3D-D(PBS) vs 3M-A
Srsf7	2.83665510348889e-05	-0.475858255485337	0.416	0.625	0.513349474078385	CD8_Cytotoxic	3D-D(PBS) vs 3M-A
Tmem30a	2.87615548174083e-05	-0.501435123995106	0.31	0.535	0.520497857530639	CD8_Cytotoxic	3D-D(PBS) vs 3M-A
Polr2a	3.0157709301558e-05	-0.463766361608875	0.239	0.49	0.545764065230296	CD8_Cytotoxic	3D-D(PBS) vs 3M-A
Maml2	3.11958069503025e-05	0.488153790347174	0.867	0.642	0.564550518379625	CD8_Cytotoxic	3D-D(PBS) vs 3M-A
Themis	3.29366085314202e-05	0.421589050216995	0.841	0.569	0.596053804593112	CD8_Cytotoxic	3D-D(PBS) vs 3M-A
Sumo2	3.31151135972267e-05	-0.348598261111774	0.248	0.49	0.599284210769013	CD8_Cytotoxic	3D-D(PBS) vs 3M-A
Eri3	3.3381573128163e-05	0.259860535509929	0.142	0.031	0.604106328900365	CD8_Cytotoxic	3D-D(PBS) vs 3M-A
Becn1	3.3424350697351e-05	-0.380164797605131	0.071	0.253	0.604880474569962	CD8_Cytotoxic	3D-D(PBS) vs 3M-A
Fnbp1	3.41679767083147e-05	0.447211848462742	0.85	0.667	0.618337874490371	CD8_Cytotoxic	3D-D(PBS) vs 3M-A
Rasa1	3.41917680546856e-05	0.403360548940258	0.504	0.299	0.618768426485646	CD8_Cytotoxic	3D-D(PBS) vs 3M-A
Cnot7	3.44864455530493e-05	-0.251026976541493	0.035	0.208	0.624101205173533	CD8_Cytotoxic	3D-D(PBS) vs 3M-A
Msl2	3.49036485637397e-05	-0.327610066000926	0.08	0.271	0.631651328057998	CD8_Cytotoxic	3D-D(PBS) vs 3M-A
Hnrnpa0	3.55208040436275e-05	-0.425869691962731	0.239	0.444	0.642819990777527	CD8_Cytotoxic	3D-D(PBS) vs 3M-A
Camk2n1	3.56486670329248e-05	-0.296617006358175	0.009	0.156	0.645133927294841	CD8_Cytotoxic	3D-D(PBS) vs 3M-A
Hdac8	3.60343816705126e-05	0.349746039027125	0.274	0.111	0.652114205091266	CD8_Cytotoxic	3D-D(PBS) vs 3M-A
Itgax	3.64705656324751e-05	-0.255975021860829	0.009	0.156	0.660007826250903	CD8_Cytotoxic	3D-D(PBS) vs 3M-A
Grap2	3.6551048946443e-05	0.317778310368489	0.867	0.604	0.66146433278378	CD8_Cytotoxic	3D-D(PBS) vs 3M-A
Gem	3.7806634641847e-05	-0.602948246194518	0.186	0.392	0.684186667113505	CD8_Cytotoxic	3D-D(PBS) vs 3M-A
H2-Q7	3.89006283434491e-05	-0.360504935133972	0.982	0.99	0.703984671131398	CD8_Cytotoxic	3D-D(PBS) vs 3M-A
Zfand5	3.89993216892656e-05	-0.426213686754945	0.195	0.41	0.705770724610639	CD8_Cytotoxic	3D-D(PBS) vs 3M-A
Nedd9	3.93413387836834e-05	0.420537063995011	0.912	0.66	0.711960207968318	CD8_Cytotoxic	3D-D(PBS) vs 3M-A
Fli1	4.1200451955616e-05	0.39765602398851	0.858	0.653	0.745604579040783	CD8_Cytotoxic	3D-D(PBS) vs 3M-A
Rps9	4.31781570217671e-05	-0.3380801529627	0.965	0.955	0.78139510762292	CD8_Cytotoxic	3D-D(PBS) vs 3M-A
Snord13	4.33908634224807e-05	0.38915442358536	0.265	0.115	0.785244455356632	CD8_Cytotoxic	3D-D(PBS) vs 3M-A
Cept1	4.35528746839622e-05	0.334717829794793	0.372	0.184	0.788176373155663	CD8_Cytotoxic	3D-D(PBS) vs 3M-A
Lasp1	4.35685743138584e-05	-0.478945344731035	0.274	0.49	0.788460489357895	CD8_Cytotoxic	3D-D(PBS) vs 3M-A
Nfil3	4.52070520444814e-05	-0.336145370544812	0.018	0.167	0.81811202084898	CD8_Cytotoxic	3D-D(PBS) vs 3M-A
Dleu2	4.57070060613616e-05	0.421695880906139	0.319	0.149	0.827159688692462	CD8_Cytotoxic	3D-D(PBS) vs 3M-A
Rpl28	4.72100640998509e-05	0.43454888006311	0.628	0.424	0.854360530015002	CD8_Cytotoxic	3D-D(PBS) vs 3M-A
Tagap	4.84235629415382e-05	-0.419049036499439	0.115	0.306	0.876321218553016	CD8_Cytotoxic	3D-D(PBS) vs 3M-A
Pcbp2	4.9939330184237e-05	-0.42211324516454	0.717	0.771	0.903752058344137	CD8_Cytotoxic	3D-D(PBS) vs 3M-A
Hnrnpf	5.09707738991117e-05	-0.418826251849638	0.867	0.844	0.922418095252224	CD8_Cytotoxic	3D-D(PBS) vs 3M-A
Aqp1	5.1071737578525e-05	0.297793959392403	0.204	0.069	0.924245234958567	CD8_Cytotoxic	3D-D(PBS) vs 3M-A
Oga	5.24783118816836e-05	-0.413754593441052	0.292	0.51	0.949700010122827	CD8_Cytotoxic	3D-D(PBS) vs 3M-A
Bmp2	5.28291506574588e-05	0.335761809591423	0.212	0.076	0.956049139448032	CD8_Cytotoxic	3D-D(PBS) vs 3M-A
Sqstm1	5.51086855803064e-05	-0.370871561051598	0.177	0.382	0.997301882946805	CD8_Cytotoxic	3D-D(PBS) vs 3M-A
Tmem245	5.52458319758765e-05	0.336114173439358	0.23	0.087	0.999783821267438	CD8_Cytotoxic	3D-D(PBS) vs 3M-A
Dnajb9	5.93784411616536e-05	-0.331303565885408	0.062	0.233	1	CD8_Cytotoxic	3D-D(PBS) vs 3M-A
Galnt10	6.47775024800288e-05	0.407020844378874	0.239	0.097	1	CD8_Cytotoxic	3D-D(PBS) vs 3M-A
Elmo1	6.55106980764166e-05	0.422856578113652	0.982	0.84	1	CD8_Cytotoxic	3D-D(PBS) vs 3M-A
Arpc2	6.56938619434925e-05	-0.346150707875319	0.938	0.91	1	CD8_Cytotoxic	3D-D(PBS) vs 3M-A
Irs2	6.59314269162763e-05	-0.259261935660683	0.018	0.167	1	CD8_Cytotoxic	3D-D(PBS) vs 3M-A
Rel	6.60425161075056e-05	-0.422448043450063	0.301	0.531	1	CD8_Cytotoxic	3D-D(PBS) vs 3M-A
Tbc1d5	6.66155940915129e-05	0.453493963864953	0.478	0.292	1	CD8_Cytotoxic	3D-D(PBS) vs 3M-A
Rpl7	6.75489163211744e-05	-0.377549170940674	0.982	0.972	1	CD8_Cytotoxic	3D-D(PBS) vs 3M-A
Litaf	7.3009875254734e-05	-0.313673580612849	0.177	0.417	1	CD8_Cytotoxic	3D-D(PBS) vs 3M-A
Myo1f	7.42546401761578e-05	0.402764421326616	0.354	0.184	1	CD8_Cytotoxic	3D-D(PBS) vs 3M-A
Nup98	7.53900307011986e-05	-0.385392202088075	0.239	0.448	1	CD8_Cytotoxic	3D-D(PBS) vs 3M-A
H2az1	7.67319208572056e-05	-0.619729093959417	0.549	0.642	1	CD8_Cytotoxic	3D-D(PBS) vs 3M-A
Alyref	7.72765587668268e-05	-0.30902770065563	0.071	0.25	1	CD8_Cytotoxic	3D-D(PBS) vs 3M-A
Vav3	7.76032056658729e-05	0.644102055883505	0.522	0.347	1	CD8_Cytotoxic	3D-D(PBS) vs 3M-A
Rps15	8.28229241980737e-05	0.421213353725379	0.991	0.896	1	CD8_Cytotoxic	3D-D(PBS) vs 3M-A
Cdkn1a	8.44870920000152e-05	-0.276795565445431	0.009	0.142	1	CD8_Cytotoxic	3D-D(PBS) vs 3M-A
Ighm	8.49356233004965e-05	-0.402467328838018	0.221	0.441	1	CD8_Cytotoxic	3D-D(PBS) vs 3M-A
Myl6	8.76788506007308e-05	-0.440086055782886	0.77	0.795	1	CD8_Cytotoxic	3D-D(PBS) vs 3M-A
Zkscan3	9.07284963826623e-05	0.257233900237587	0.221	0.08	1	CD8_Cytotoxic	3D-D(PBS) vs 3M-A
Crybg1	9.12522615068199e-05	-0.451412617066574	0.327	0.569	1	CD8_Cytotoxic	3D-D(PBS) vs 3M-A
Gm8129	9.24549927213894e-05	-0.270665297698321	0.115	0.319	1	CD8_Cytotoxic	3D-D(PBS) vs 3M-A
Itgb3	9.67526296000687e-05	0.275997699045812	0.15	0.042	1	CD8_Cytotoxic	3D-D(PBS) vs 3M-A
Sem1	0.000102609726062553	-0.417473770841675	0.212	0.42	1	CD8_Cytotoxic	3D-D(PBS) vs 3M-A
Rnpc3	0.000104525412896621	-0.327610066000926	0.08	0.257	1	CD8_Cytotoxic	3D-D(PBS) vs 3M-A
Ifi203	0.00010472448774903	0.467638544348494	0.575	0.41	1	CD8_Cytotoxic	3D-D(PBS) vs 3M-A
Selplg	0.000105506380072366	-0.350693679113968	0.319	0.566	1	CD8_Cytotoxic	3D-D(PBS) vs 3M-A
BC005537	0.000105810846647712	-0.454929782834598	0.549	0.688	1	CD8_Cytotoxic	3D-D(PBS) vs 3M-A
Mapk6	0.000117097943344877	-0.368928406281592	0.08	0.253	1	CD8_Cytotoxic	3D-D(PBS) vs 3M-A
Sat1	0.000117992640464323	-0.355654240015701	0.124	0.316	1	CD8_Cytotoxic	3D-D(PBS) vs 3M-A
Abcb1a	0.00011830085999913	-0.388626376353327	0.319	0.576	1	CD8_Cytotoxic	3D-D(PBS) vs 3M-A
Stap1	0.000122106724325488	0.296752951413241	0.168	0.052	1	CD8_Cytotoxic	3D-D(PBS) vs 3M-A
Cxcr6	0.000125306431735867	0.303575857594199	0.575	0.34	1	CD8_Cytotoxic	3D-D(PBS) vs 3M-A
Arhgap10	0.000128451226709961	0.428676508248844	0.451	0.288	1	CD8_Cytotoxic	3D-D(PBS) vs 3M-A
Malt1	0.000130334830776163	-0.453079224549966	0.743	0.76	1	CD8_Cytotoxic	3D-D(PBS) vs 3M-A
Rps27	0.000131440014531068	-0.282203384063426	1	1	1	CD8_Cytotoxic	3D-D(PBS) vs 3M-A
G3bp2	0.000133020291524332	-0.374409748087775	0.283	0.517	1	CD8_Cytotoxic	3D-D(PBS) vs 3M-A
Nck2	0.000134718611383035	0.283250627240218	0.248	0.101	1	CD8_Cytotoxic	3D-D(PBS) vs 3M-A
Srsf6	0.000134933955316571	-0.296184478985459	0.133	0.333	1	CD8_Cytotoxic	3D-D(PBS) vs 3M-A
Rpl17	0.00013584121274451	0.434920496283535	1	0.941	1	CD8_Cytotoxic	3D-D(PBS) vs 3M-A
Scaper	0.000138124045570448	0.524832745585216	0.363	0.205	1	CD8_Cytotoxic	3D-D(PBS) vs 3M-A
Aak1	0.000143538861588786	0.424018801405751	0.619	0.483	1	CD8_Cytotoxic	3D-D(PBS) vs 3M-A
Sertad1	0.000146667079011714	-0.288514687854081	0.062	0.229	1	CD8_Cytotoxic	3D-D(PBS) vs 3M-A
Mdm2	0.000149307404685038	-0.342131665610543	0.106	0.281	1	CD8_Cytotoxic	3D-D(PBS) vs 3M-A
Arhgef3	0.000150022698190554	0.435376110552821	0.602	0.441	1	CD8_Cytotoxic	3D-D(PBS) vs 3M-A
Ddx39b	0.000151676426581833	-0.368277991485621	0.177	0.365	1	CD8_Cytotoxic	3D-D(PBS) vs 3M-A
Ewsr1	0.000153122765475352	-0.250548115450022	0.212	0.441	1	CD8_Cytotoxic	3D-D(PBS) vs 3M-A
Hccs	0.000155686315293206	-0.308819551734029	0.053	0.208	1	CD8_Cytotoxic	3D-D(PBS) vs 3M-A
Il18rap	0.000159402071105379	-0.546145557632137	0.204	0.396	1	CD8_Cytotoxic	3D-D(PBS) vs 3M-A
Marchf3	0.000159410579174855	-0.384963581198714	0.071	0.236	1	CD8_Cytotoxic	3D-D(PBS) vs 3M-A
Lars2	0.000161135451666477	0.388426507191185	0.372	0.215	1	CD8_Cytotoxic	3D-D(PBS) vs 3M-A
Ilf3	0.000166449497899867	-0.373048655007044	0.133	0.309	1	CD8_Cytotoxic	3D-D(PBS) vs 3M-A
Skp1	0.000166455959717942	-0.322021289231304	0.097	0.274	1	CD8_Cytotoxic	3D-D(PBS) vs 3M-A
Chka	0.000172837939317876	-0.324714612533134	0.08	0.247	1	CD8_Cytotoxic	3D-D(PBS) vs 3M-A
Atxn1	0.000173315312074764	0.402573727381339	0.903	0.74	1	CD8_Cytotoxic	3D-D(PBS) vs 3M-A
9930111J21Rik2	0.000178523421733944	0.270128870963756	0.133	0.035	1	CD8_Cytotoxic	3D-D(PBS) vs 3M-A
Lpar6	0.000187458691920592	0.309730360179245	0.257	0.115	1	CD8_Cytotoxic	3D-D(PBS) vs 3M-A
Klf9	0.00019088511655257	-0.284772286168264	0.044	0.198	1	CD8_Cytotoxic	3D-D(PBS) vs 3M-A
Canx	0.000193741980030229	-0.371194131213006	0.257	0.476	1	CD8_Cytotoxic	3D-D(PBS) vs 3M-A
Cdc14a	0.000194591850655188	0.341478423043524	0.283	0.132	1	CD8_Cytotoxic	3D-D(PBS) vs 3M-A
Rpl35a	0.000195402850375102	-0.402052353286822	0.912	0.872	1	CD8_Cytotoxic	3D-D(PBS) vs 3M-A
Rell1	0.000196545926474299	-0.33088157098927	0.124	0.309	1	CD8_Cytotoxic	3D-D(PBS) vs 3M-A
Efhd2	0.000200618262399807	-0.31735474826451	0.274	0.476	1	CD8_Cytotoxic	3D-D(PBS) vs 3M-A
Rpl10a	0.000204378472669949	0.415122047879149	0.549	0.382	1	CD8_Cytotoxic	3D-D(PBS) vs 3M-A
Map3k1	0.000208608596782552	-0.349948677785308	0.204	0.403	1	CD8_Cytotoxic	3D-D(PBS) vs 3M-A
Copg2	0.000211972871235716	0.270674468035926	0.133	0.035	1	CD8_Cytotoxic	3D-D(PBS) vs 3M-A
Gvin3	0.000213337510515261	0.43797322203886	0.265	0.125	1	CD8_Cytotoxic	3D-D(PBS) vs 3M-A
Klf4	0.000216366267438663	-0.335017068684473	0.053	0.205	1	CD8_Cytotoxic	3D-D(PBS) vs 3M-A
Gm10073	0.000228110001723204	-0.288854425296105	0.133	0.309	1	CD8_Cytotoxic	3D-D(PBS) vs 3M-A
Zfp36l1	0.000229995430027092	-0.661033799726118	0.841	0.757	1	CD8_Cytotoxic	3D-D(PBS) vs 3M-A
Zfand6	0.000230777856283174	-0.346577570641735	0.248	0.458	1	CD8_Cytotoxic	3D-D(PBS) vs 3M-A
Macf1	0.000236819262712956	0.289906630476637	0.858	0.639	1	CD8_Cytotoxic	3D-D(PBS) vs 3M-A
Sytl3	0.000236924451617231	-0.445983557910852	0.345	0.524	1	CD8_Cytotoxic	3D-D(PBS) vs 3M-A
Cops4	0.000239361790557682	-0.317464873453746	0.08	0.24	1	CD8_Cytotoxic	3D-D(PBS) vs 3M-A
Heca	0.000240112683008559	-0.306810545430713	0.301	0.535	1	CD8_Cytotoxic	3D-D(PBS) vs 3M-A
Tmem50a	0.000240538591602235	-0.307583439025872	0.221	0.438	1	CD8_Cytotoxic	3D-D(PBS) vs 3M-A
Rpl26	0.000246958706479841	0.487087834730156	0.929	0.799	1	CD8_Cytotoxic	3D-D(PBS) vs 3M-A
4933406I18Rik	0.000249053747847693	0.373053412519193	0.159	0.052	1	CD8_Cytotoxic	3D-D(PBS) vs 3M-A
Tspan13	0.000249132051128714	-0.346385837630504	0.097	0.267	1	CD8_Cytotoxic	3D-D(PBS) vs 3M-A
Tasp1	0.000257294513820973	0.41208309462379	0.327	0.17	1	CD8_Cytotoxic	3D-D(PBS) vs 3M-A
Fam222b	0.000263687662682211	0.257576195099257	0.177	0.062	1	CD8_Cytotoxic	3D-D(PBS) vs 3M-A
Icam1	0.000265215446132019	-0.362451649990139	0.106	0.281	1	CD8_Cytotoxic	3D-D(PBS) vs 3M-A
Klrd1	0.000267228989899339	-0.311837743296944	0.195	0.41	1	CD8_Cytotoxic	3D-D(PBS) vs 3M-A
Il12rb2	0.000268136441086213	-0.302330657552568	0.265	0.49	1	CD8_Cytotoxic	3D-D(PBS) vs 3M-A
Prr13	0.000269508951724543	-0.384494917802546	0.265	0.455	1	CD8_Cytotoxic	3D-D(PBS) vs 3M-A
Polr2m	0.000270430182535986	-0.271742337719145	0.088	0.26	1	CD8_Cytotoxic	3D-D(PBS) vs 3M-A
Jun	0.000275353358497753	-0.869974229219242	0.46	0.556	1	CD8_Cytotoxic	3D-D(PBS) vs 3M-A
Pitpnm2	0.000277198022642619	0.345300133995932	0.248	0.115	1	CD8_Cytotoxic	3D-D(PBS) vs 3M-A
Serpinb6b	0.000282897089412157	-0.290925894280319	0.071	0.226	1	CD8_Cytotoxic	3D-D(PBS) vs 3M-A
Gatad2a	0.000282897705456022	-0.309763415059086	0.133	0.306	1	CD8_Cytotoxic	3D-D(PBS) vs 3M-A
Nck1	0.000288256765410705	0.357873919910525	0.274	0.128	1	CD8_Cytotoxic	3D-D(PBS) vs 3M-A
Rcsd1	0.000295693090473716	0.362762924693959	0.265	0.125	1	CD8_Cytotoxic	3D-D(PBS) vs 3M-A
Ncor1	0.000303974401262108	0.286635995172487	0.876	0.722	1	CD8_Cytotoxic	3D-D(PBS) vs 3M-A
Sh3bgrl3	0.000314064840679577	0.428817610018323	0.664	0.517	1	CD8_Cytotoxic	3D-D(PBS) vs 3M-A
Rpl19	0.000317059958411909	0.398498217385498	0.823	0.58	1	CD8_Cytotoxic	3D-D(PBS) vs 3M-A
Ndufb1	0.000319750491548365	-0.347691190952444	0.204	0.385	1	CD8_Cytotoxic	3D-D(PBS) vs 3M-A
Bcas2	0.00032003386390363	-0.357613093053758	0.097	0.257	1	CD8_Cytotoxic	3D-D(PBS) vs 3M-A
Stat3	0.000326354434422827	-0.501356778395647	0.575	0.677	1	CD8_Cytotoxic	3D-D(PBS) vs 3M-A
Azin1	0.000329546239985452	-0.364061834151829	0.221	0.413	1	CD8_Cytotoxic	3D-D(PBS) vs 3M-A
Eif4a2	0.000343139788935042	-0.42029137674473	0.522	0.653	1	CD8_Cytotoxic	3D-D(PBS) vs 3M-A
Epsti1	0.000363810435333403	0.353269105590822	0.894	0.715	1	CD8_Cytotoxic	3D-D(PBS) vs 3M-A
H2-T22	0.000369306685303503	-0.298410288181225	0.124	0.292	1	CD8_Cytotoxic	3D-D(PBS) vs 3M-A
Lin54	0.000373651060895164	-0.329024676969067	0.097	0.26	1	CD8_Cytotoxic	3D-D(PBS) vs 3M-A
U2af1	0.000376852077308369	-0.265913258916948	0.071	0.222	1	CD8_Cytotoxic	3D-D(PBS) vs 3M-A
Ssr3	0.000381780183577148	-0.286370549644135	0.186	0.385	1	CD8_Cytotoxic	3D-D(PBS) vs 3M-A
Pde11a	0.000391232748442082	0.262868588347158	0.142	0.042	1	CD8_Cytotoxic	3D-D(PBS) vs 3M-A
Ppp2r5a	0.000397047950738531	-0.345752937843697	0.283	0.479	1	CD8_Cytotoxic	3D-D(PBS) vs 3M-A
Nfat5	0.000403054479837335	-0.357123130392948	0.204	0.403	1	CD8_Cytotoxic	3D-D(PBS) vs 3M-A
Ccm2	0.000404760797879715	0.404331176792728	0.389	0.25	1	CD8_Cytotoxic	3D-D(PBS) vs 3M-A
Hivep2	0.000407646570743457	0.368982257890042	0.673	0.49	1	CD8_Cytotoxic	3D-D(PBS) vs 3M-A
G3bp1	0.000412900371131581	-0.392020541402903	0.345	0.528	1	CD8_Cytotoxic	3D-D(PBS) vs 3M-A
Gramd1b	0.000421784519860798	0.477825852941679	0.354	0.215	1	CD8_Cytotoxic	3D-D(PBS) vs 3M-A
Tnrc6a	0.000423565944074837	-0.267565239391892	0.168	0.361	1	CD8_Cytotoxic	3D-D(PBS) vs 3M-A
Ralgps2	0.000429806984558975	0.312751831544923	0.195	0.076	1	CD8_Cytotoxic	3D-D(PBS) vs 3M-A
Cdkn2aip	0.00043062572914754	-0.251291224552103	0.044	0.181	1	CD8_Cytotoxic	3D-D(PBS) vs 3M-A
Afg1l	0.000430806745150085	0.25369935155609	0.106	0.024	1	CD8_Cytotoxic	3D-D(PBS) vs 3M-A
Rbms2	0.000435654406916057	-0.295970492773128	0.062	0.208	1	CD8_Cytotoxic	3D-D(PBS) vs 3M-A
Tuba1c	0.000484940261732424	-0.261898504346537	0.08	0.233	1	CD8_Cytotoxic	3D-D(PBS) vs 3M-A
Peak1	0.000489091302536065	0.387833223776103	0.885	0.698	1	CD8_Cytotoxic	3D-D(PBS) vs 3M-A
Ski	0.000495206112056413	-0.37395095398357	0.177	0.351	1	CD8_Cytotoxic	3D-D(PBS) vs 3M-A
Zfas1	0.000506204441093312	-0.289922353784166	0.142	0.316	1	CD8_Cytotoxic	3D-D(PBS) vs 3M-A
Mef2d	0.000514562364907008	-0.261688673055222	0.168	0.358	1	CD8_Cytotoxic	3D-D(PBS) vs 3M-A
Ybx3	0.000517743755369263	-0.309763415059086	0.097	0.26	1	CD8_Cytotoxic	3D-D(PBS) vs 3M-A
Rps11	0.000553862959534931	0.428199915122086	0.938	0.774	1	CD8_Cytotoxic	3D-D(PBS) vs 3M-A
Mtarc2	0.000560096261380363	-0.258486241016879	0.062	0.205	1	CD8_Cytotoxic	3D-D(PBS) vs 3M-A
Mxi1	0.000575016343144131	-0.250402865508708	0.071	0.222	1	CD8_Cytotoxic	3D-D(PBS) vs 3M-A
Rpa2	0.000584454882194674	-0.305605789585429	0.062	0.198	1	CD8_Cytotoxic	3D-D(PBS) vs 3M-A
Vasp	0.000589286865168383	-0.333224665498352	0.239	0.406	1	CD8_Cytotoxic	3D-D(PBS) vs 3M-A
Insr	0.000591001518162107	0.258192101137684	0.159	0.056	1	CD8_Cytotoxic	3D-D(PBS) vs 3M-A
Snrnp200	0.000591085834502807	-0.266411083297626	0.062	0.201	1	CD8_Cytotoxic	3D-D(PBS) vs 3M-A
Rreb1	0.000593613692182747	0.358359169331833	0.257	0.125	1	CD8_Cytotoxic	3D-D(PBS) vs 3M-A
Esco1	0.00060177396049856	-0.350693679113968	0.159	0.323	1	CD8_Cytotoxic	3D-D(PBS) vs 3M-A
Rnf4	0.000608615239203982	-0.270289228607658	0.159	0.34	1	CD8_Cytotoxic	3D-D(PBS) vs 3M-A
Slc4a7	0.000611154796467336	-0.323893619770252	0.195	0.392	1	CD8_Cytotoxic	3D-D(PBS) vs 3M-A
Mllt3	0.000619489782305862	0.381031727954072	0.699	0.486	1	CD8_Cytotoxic	3D-D(PBS) vs 3M-A
Eif3j1	0.000621872483510328	-0.330373694734372	0.124	0.285	1	CD8_Cytotoxic	3D-D(PBS) vs 3M-A
Prdx6	0.000629647093448709	-0.336395296061399	0.239	0.427	1	CD8_Cytotoxic	3D-D(PBS) vs 3M-A
Zeb1	0.000632074821646297	0.287772017772018	0.611	0.413	1	CD8_Cytotoxic	3D-D(PBS) vs 3M-A
Dnajb4	0.000636400012330656	-0.259063203648399	0.035	0.163	1	CD8_Cytotoxic	3D-D(PBS) vs 3M-A
Cox7a2l	0.000641433051525318	-0.318057530631686	0.177	0.344	1	CD8_Cytotoxic	3D-D(PBS) vs 3M-A
Rpl29	0.000643236591744362	0.309015786608378	0.566	0.375	1	CD8_Cytotoxic	3D-D(PBS) vs 3M-A
Ptger4	0.000656379507333049	-0.394073226180144	0.31	0.493	1	CD8_Cytotoxic	3D-D(PBS) vs 3M-A
Gas5	0.000666593781386226	-0.411066297093449	0.31	0.472	1	CD8_Cytotoxic	3D-D(PBS) vs 3M-A
St3gal4	0.000688668584868241	0.627577446788999	0.451	0.306	1	CD8_Cytotoxic	3D-D(PBS) vs 3M-A
Rps19	0.000691680982213465	0.337698411262594	0.973	0.865	1	CD8_Cytotoxic	3D-D(PBS) vs 3M-A
Aff4	0.000706969396983486	-0.341905661843983	0.212	0.392	1	CD8_Cytotoxic	3D-D(PBS) vs 3M-A
Braf	0.000710875733673255	-0.392185808032431	0.257	0.451	1	CD8_Cytotoxic	3D-D(PBS) vs 3M-A
Prf1	0.000711018833671804	-0.335708829604201	0.124	0.281	1	CD8_Cytotoxic	3D-D(PBS) vs 3M-A
Serpinb9	0.000727756496682676	-0.388228080199998	0.142	0.302	1	CD8_Cytotoxic	3D-D(PBS) vs 3M-A
Ccnl2	0.000729848049743422	-0.294513645377804	0.177	0.351	1	CD8_Cytotoxic	3D-D(PBS) vs 3M-A
Sgk1	0.000731706562043132	-0.46316840837238	0.168	0.34	1	CD8_Cytotoxic	3D-D(PBS) vs 3M-A
Slc7a1	0.000746276020830124	-0.339391030048466	0.15	0.312	1	CD8_Cytotoxic	3D-D(PBS) vs 3M-A
Eif3f	0.000752208281744219	-0.346473212795772	0.257	0.431	1	CD8_Cytotoxic	3D-D(PBS) vs 3M-A
Nol10	0.000754907043565816	-0.305037911191603	0.044	0.174	1	CD8_Cytotoxic	3D-D(PBS) vs 3M-A
Gcnt2	0.000757814178873861	-0.373870001480062	0.159	0.323	1	CD8_Cytotoxic	3D-D(PBS) vs 3M-A
Rabgap1l	0.00077448490928701	0.349746039027125	0.858	0.67	1	CD8_Cytotoxic	3D-D(PBS) vs 3M-A
Nono	0.000800587135096228	-0.326432979252556	0.212	0.372	1	CD8_Cytotoxic	3D-D(PBS) vs 3M-A
Tbc1d1	0.000814030055284919	0.371225766437576	0.398	0.25	1	CD8_Cytotoxic	3D-D(PBS) vs 3M-A
Ptpn4	0.000821432120696809	0.49153790148534	0.372	0.24	1	CD8_Cytotoxic	3D-D(PBS) vs 3M-A
Serinc1	0.00083824214918265	-0.312133832582927	0.177	0.344	1	CD8_Cytotoxic	3D-D(PBS) vs 3M-A
Bclaf1	0.000882168842585839	-0.282522176472388	0.274	0.465	1	CD8_Cytotoxic	3D-D(PBS) vs 3M-A
Spty2d1	0.000896564638390791	-0.406799924108598	0.239	0.41	1	CD8_Cytotoxic	3D-D(PBS) vs 3M-A
Gfi1	0.000901003405914826	-0.285570661581081	0.062	0.194	1	CD8_Cytotoxic	3D-D(PBS) vs 3M-A
Abhd17b	0.000939041058669022	-0.32552723273284	0.097	0.243	1	CD8_Cytotoxic	3D-D(PBS) vs 3M-A
Taf4b	0.000952901367238656	-0.334478093067108	0.035	0.153	1	CD8_Cytotoxic	3D-D(PBS) vs 3M-A
Fbxo33	0.000960935349973977	-0.276600382459151	0.097	0.24	1	CD8_Cytotoxic	3D-D(PBS) vs 3M-A
Rassf5	0.000995362273144663	-0.387219555139081	0.283	0.455	1	CD8_Cytotoxic	3D-D(PBS) vs 3M-A
Dbf4	0.00101051295362627	-0.328325866085513	0.062	0.194	1	CD8_Cytotoxic	3D-D(PBS) vs 3M-A
Fbl	0.00101891440894503	-0.265670258235746	0.08	0.219	1	CD8_Cytotoxic	3D-D(PBS) vs 3M-A
Ipcef1	0.00103409438188596	0.327025962527041	0.354	0.205	1	CD8_Cytotoxic	3D-D(PBS) vs 3M-A
Tomm34	0.00105592994553861	-0.259581010093231	0.142	0.306	1	CD8_Cytotoxic	3D-D(PBS) vs 3M-A
Herpud1	0.00107593041067305	-0.26451076848807	0.088	0.236	1	CD8_Cytotoxic	3D-D(PBS) vs 3M-A
Tiprl	0.00108675104516132	-0.293633147919353	0.062	0.191	1	CD8_Cytotoxic	3D-D(PBS) vs 3M-A
Gadd45a	0.00108879821820934	-0.259464007940709	0.027	0.139	1	CD8_Cytotoxic	3D-D(PBS) vs 3M-A
Ccnd3	0.00109570725866251	0.289912789509942	0.717	0.562	1	CD8_Cytotoxic	3D-D(PBS) vs 3M-A
Irf2bpl	0.00110759965049651	-0.316205302728677	0.106	0.247	1	CD8_Cytotoxic	3D-D(PBS) vs 3M-A
Wdr1	0.00111594605455441	-0.321116535099679	0.239	0.417	1	CD8_Cytotoxic	3D-D(PBS) vs 3M-A
Copb1	0.0011200406712514	-0.27504244218722	0.115	0.264	1	CD8_Cytotoxic	3D-D(PBS) vs 3M-A
Tespa1	0.00114317782621703	0.307925863332498	0.354	0.205	1	CD8_Cytotoxic	3D-D(PBS) vs 3M-A
Gm12185	0.00117451012369942	0.327516091643659	0.221	0.104	1	CD8_Cytotoxic	3D-D(PBS) vs 3M-A
Mta2	0.00118534825636023	-0.25811686380411	0.08	0.219	1	CD8_Cytotoxic	3D-D(PBS) vs 3M-A
Ptp4a2	0.00118672268021291	-0.424530448244534	0.788	0.781	1	CD8_Cytotoxic	3D-D(PBS) vs 3M-A
Pdcd6	0.0011902734463657	-0.297712387427796	0.097	0.24	1	CD8_Cytotoxic	3D-D(PBS) vs 3M-A
Puf60	0.00120732578624644	-0.25691153279335	0.115	0.267	1	CD8_Cytotoxic	3D-D(PBS) vs 3M-A
Hip1	0.00123230348462184	0.356599710068187	0.398	0.257	1	CD8_Cytotoxic	3D-D(PBS) vs 3M-A
Chuk	0.00124785304072508	-0.285715943701672	0.124	0.271	1	CD8_Cytotoxic	3D-D(PBS) vs 3M-A
Sarnp	0.00125223849499996	-0.286931498238187	0.142	0.299	1	CD8_Cytotoxic	3D-D(PBS) vs 3M-A
Trim28	0.00126912196568748	-0.271466987963392	0.115	0.264	1	CD8_Cytotoxic	3D-D(PBS) vs 3M-A
Aplp2	0.00128327749781175	-0.316089193566615	0.31	0.51	1	CD8_Cytotoxic	3D-D(PBS) vs 3M-A
Dusp6	0.00128738423404755	-0.317464873453746	0.088	0.222	1	CD8_Cytotoxic	3D-D(PBS) vs 3M-A
Ywhab	0.00129336662008252	-0.301525806741798	0.248	0.441	1	CD8_Cytotoxic	3D-D(PBS) vs 3M-A
Nlk	0.00130736650025706	0.405509310549133	0.389	0.26	1	CD8_Cytotoxic	3D-D(PBS) vs 3M-A
Coq10b	0.00131400034357333	-0.291799990060399	0.195	0.372	1	CD8_Cytotoxic	3D-D(PBS) vs 3M-A
Ptpn1	0.00132859055892388	-0.34484095286853	0.212	0.378	1	CD8_Cytotoxic	3D-D(PBS) vs 3M-A
Tbc1d15	0.00133647617351622	-0.275962804037341	0.097	0.24	1	CD8_Cytotoxic	3D-D(PBS) vs 3M-A
Cd247	0.00135831028810344	0.349746039027125	0.478	0.34	1	CD8_Cytotoxic	3D-D(PBS) vs 3M-A
Leprotl1	0.00139831022386938	-0.310445092739074	0.168	0.323	1	CD8_Cytotoxic	3D-D(PBS) vs 3M-A
Slbp	0.00140438765858941	-0.251933856638965	0.168	0.33	1	CD8_Cytotoxic	3D-D(PBS) vs 3M-A
Hivep3	0.0014078175208687	0.275968112887577	0.23	0.111	1	CD8_Cytotoxic	3D-D(PBS) vs 3M-A
Macroh2a1	0.0014089509728136	-0.416940253259081	0.54	0.653	1	CD8_Cytotoxic	3D-D(PBS) vs 3M-A
Bzw1	0.00142344966364445	-0.28030435122257	0.292	0.472	1	CD8_Cytotoxic	3D-D(PBS) vs 3M-A
R3hdm1	0.00149047724295092	0.334639146636916	0.372	0.236	1	CD8_Cytotoxic	3D-D(PBS) vs 3M-A
Gclc	0.00150278260883455	-0.250051502856973	0.088	0.226	1	CD8_Cytotoxic	3D-D(PBS) vs 3M-A
Cox5a	0.00151538608100404	-0.293461602729985	0.301	0.49	1	CD8_Cytotoxic	3D-D(PBS) vs 3M-A
Purb	0.00151655908929817	-0.308797594075139	0.283	0.476	1	CD8_Cytotoxic	3D-D(PBS) vs 3M-A
Gm9320	0.00153313847949647	-0.256590112486599	0.159	0.312	1	CD8_Cytotoxic	3D-D(PBS) vs 3M-A
Snu13	0.00153396344894172	-0.278609057207412	0.106	0.25	1	CD8_Cytotoxic	3D-D(PBS) vs 3M-A
Rpl22	0.00155579172390806	-0.296791740814985	0.929	0.854	1	CD8_Cytotoxic	3D-D(PBS) vs 3M-A
Matr3	0.00155610021637339	-0.293768644049145	0.265	0.455	1	CD8_Cytotoxic	3D-D(PBS) vs 3M-A
Pip5k1b	0.00159559728952998	0.376713086627394	0.31	0.181	1	CD8_Cytotoxic	3D-D(PBS) vs 3M-A
Cemip2	0.00160144538033585	0.256349502573617	0.239	0.118	1	CD8_Cytotoxic	3D-D(PBS) vs 3M-A
Brd2	0.00162178751578402	-0.295970492773128	0.248	0.42	1	CD8_Cytotoxic	3D-D(PBS) vs 3M-A
Plek	0.00163609573860292	-0.412859376297181	0.168	0.319	1	CD8_Cytotoxic	3D-D(PBS) vs 3M-A
Tmem164	0.00168059580522845	0.345830989023741	0.301	0.17	1	CD8_Cytotoxic	3D-D(PBS) vs 3M-A
Dnajb1	0.00176501479461804	-0.266467395678471	0.142	0.288	1	CD8_Cytotoxic	3D-D(PBS) vs 3M-A
Ube2b	0.00178583224373004	-0.3822848494795	0.478	0.601	1	CD8_Cytotoxic	3D-D(PBS) vs 3M-A
Pttg1	0.00180255112471426	-0.25373654966483	0.106	0.247	1	CD8_Cytotoxic	3D-D(PBS) vs 3M-A
Ttc3	0.00186041153673113	0.349746039027125	0.327	0.194	1	CD8_Cytotoxic	3D-D(PBS) vs 3M-A
Cited2	0.00187645847302598	-0.380893916889667	0.23	0.396	1	CD8_Cytotoxic	3D-D(PBS) vs 3M-A
Exoc5	0.00188908890833264	-0.304163815411523	0.15	0.302	1	CD8_Cytotoxic	3D-D(PBS) vs 3M-A
Cox6b1	0.00189078602133071	-0.265148967770862	0.257	0.424	1	CD8_Cytotoxic	3D-D(PBS) vs 3M-A
Cct6a	0.00189614174808756	-0.311602508494387	0.15	0.299	1	CD8_Cytotoxic	3D-D(PBS) vs 3M-A
Chn2	0.001912209072332	0.541813923506775	0.54	0.427	1	CD8_Cytotoxic	3D-D(PBS) vs 3M-A
Lbh	0.00191596040925348	-0.342131665610544	0.274	0.444	1	CD8_Cytotoxic	3D-D(PBS) vs 3M-A
Gna13	0.00194580877247858	-0.471424852728967	0.46	0.562	1	CD8_Cytotoxic	3D-D(PBS) vs 3M-A
Eya2	0.00197100390753424	0.345272562447817	0.204	0.097	1	CD8_Cytotoxic	3D-D(PBS) vs 3M-A
Anp32e	0.00201244645104449	-0.323711347512947	0.177	0.319	1	CD8_Cytotoxic	3D-D(PBS) vs 3M-A
Avl9	0.00201910560060898	-0.256125451457012	0.124	0.267	1	CD8_Cytotoxic	3D-D(PBS) vs 3M-A
Senp2	0.00202100698918571	-0.288458482971011	0.142	0.285	1	CD8_Cytotoxic	3D-D(PBS) vs 3M-A
Egr2	0.00202234629325636	-0.272053229874403	0.018	0.115	1	CD8_Cytotoxic	3D-D(PBS) vs 3M-A
4930523C07Rik	0.00213488166561468	-0.314886829419662	0.301	0.483	1	CD8_Cytotoxic	3D-D(PBS) vs 3M-A
Rpl27	0.00213699661761205	-0.2994088411737	0.912	0.872	1	CD8_Cytotoxic	3D-D(PBS) vs 3M-A
Ccndbp1	0.00213706696983529	-0.250402865508708	0.08	0.208	1	CD8_Cytotoxic	3D-D(PBS) vs 3M-A
Rapgef6	0.00217803171628171	0.275199085662071	0.841	0.642	1	CD8_Cytotoxic	3D-D(PBS) vs 3M-A
Trerf1	0.00220958370659119	0.40563723991917	0.478	0.368	1	CD8_Cytotoxic	3D-D(PBS) vs 3M-A
Srsf11	0.00221972093879941	-0.334418139401137	0.381	0.559	1	CD8_Cytotoxic	3D-D(PBS) vs 3M-A
Tcf7	0.00222894229441412	-0.284126062174978	0.159	0.316	1	CD8_Cytotoxic	3D-D(PBS) vs 3M-A
AW112010	0.00226017238377929	-0.301159163342124	0.929	0.875	1	CD8_Cytotoxic	3D-D(PBS) vs 3M-A
Rpl36a	0.00230394791604696	-0.36749912917617	0.885	0.837	1	CD8_Cytotoxic	3D-D(PBS) vs 3M-A
Ddx17	0.00231696014942302	-0.291033676327906	0.274	0.448	1	CD8_Cytotoxic	3D-D(PBS) vs 3M-A
Dnaja2	0.00232355239895668	-0.310943787857277	0.248	0.399	1	CD8_Cytotoxic	3D-D(PBS) vs 3M-A
Arih1	0.00232536283525097	-0.351615627195757	0.85	0.833	1	CD8_Cytotoxic	3D-D(PBS) vs 3M-A
Sema4a	0.00233109069271065	-0.321274243315229	0.186	0.33	1	CD8_Cytotoxic	3D-D(PBS) vs 3M-A
Ppp3cc	0.00234730674233439	0.381148138166259	0.389	0.26	1	CD8_Cytotoxic	3D-D(PBS) vs 3M-A
Calm1	0.00239137172073288	-0.261252465234427	0.938	0.924	1	CD8_Cytotoxic	3D-D(PBS) vs 3M-A
Retreg1	0.00241519884471716	0.311833622731048	0.265	0.146	1	CD8_Cytotoxic	3D-D(PBS) vs 3M-A
Dgat1	0.00242284712449729	-0.250166803160003	0.088	0.219	1	CD8_Cytotoxic	3D-D(PBS) vs 3M-A
Nebl	0.00243714594116405	-0.313728489872555	0.133	0.281	1	CD8_Cytotoxic	3D-D(PBS) vs 3M-A
Otulin	0.0024563613629329	-0.256590112486599	0.115	0.257	1	CD8_Cytotoxic	3D-D(PBS) vs 3M-A
Pitpnc1	0.00255823413013745	0.300836438546178	0.965	0.899	1	CD8_Cytotoxic	3D-D(PBS) vs 3M-A
Prkch	0.00261979681187935	-0.295080609722719	0.947	0.924	1	CD8_Cytotoxic	3D-D(PBS) vs 3M-A
Smarcc1	0.00267260865484155	0.28283938039701	0.23	0.118	1	CD8_Cytotoxic	3D-D(PBS) vs 3M-A
Tprgl	0.00272958152597944	-0.341622688698971	0.15	0.288	1	CD8_Cytotoxic	3D-D(PBS) vs 3M-A
Huwe1	0.00273149727123466	-0.311511642086707	0.292	0.455	1	CD8_Cytotoxic	3D-D(PBS) vs 3M-A
Rhoh	0.00280391722742078	-0.299346799113747	0.283	0.455	1	CD8_Cytotoxic	3D-D(PBS) vs 3M-A
Sptan1	0.00283296496197321	-0.255826741369318	0.15	0.299	1	CD8_Cytotoxic	3D-D(PBS) vs 3M-A
Wapl	0.0028378640014028	-0.289155268804835	0.292	0.458	1	CD8_Cytotoxic	3D-D(PBS) vs 3M-A
Cytip	0.00288935063778018	-0.379606371029207	0.85	0.812	1	CD8_Cytotoxic	3D-D(PBS) vs 3M-A
Srgap2	0.00289231783871898	0.316997456687413	0.389	0.257	1	CD8_Cytotoxic	3D-D(PBS) vs 3M-A
Apbb1ip	0.00290197901005642	0.319896111280564	0.637	0.524	1	CD8_Cytotoxic	3D-D(PBS) vs 3M-A
Herpud2	0.00290377753311591	-0.25304975478135	0.133	0.271	1	CD8_Cytotoxic	3D-D(PBS) vs 3M-A
Atp5mpl	0.00290558606972805	-0.300155193394352	0.31	0.479	1	CD8_Cytotoxic	3D-D(PBS) vs 3M-A
Man1a	0.00292669496450456	0.371998845874252	0.593	0.427	1	CD8_Cytotoxic	3D-D(PBS) vs 3M-A
Hsd11b1	0.00293324022662389	0.285233277472396	0.239	0.125	1	CD8_Cytotoxic	3D-D(PBS) vs 3M-A
Mapre1	0.00296040548405724	-0.336145370544812	0.239	0.396	1	CD8_Cytotoxic	3D-D(PBS) vs 3M-A
Tbc1d9b	0.00296327532212229	0.28283938039701	0.204	0.097	1	CD8_Cytotoxic	3D-D(PBS) vs 3M-A
Akr1b3	0.00298125277542543	-0.305263959222288	0.124	0.26	1	CD8_Cytotoxic	3D-D(PBS) vs 3M-A
Selenok	0.00305956465746827	-0.337025561035898	0.239	0.389	1	CD8_Cytotoxic	3D-D(PBS) vs 3M-A
Itsn2	0.00311817466535074	0.352470676363661	0.558	0.434	1	CD8_Cytotoxic	3D-D(PBS) vs 3M-A
Hnrnpa2b1	0.00312847633336388	-0.307547149649588	0.894	0.872	1	CD8_Cytotoxic	3D-D(PBS) vs 3M-A
Arf1	0.00314716348837181	-0.29484044438045	0.257	0.41	1	CD8_Cytotoxic	3D-D(PBS) vs 3M-A
ENSMUSG00002076173	0.0031881699361615	0.33356611197169	0.611	0.462	1	CD8_Cytotoxic	3D-D(PBS) vs 3M-A
Atp5md	0.00320884377085285	-0.322679302944371	0.186	0.326	1	CD8_Cytotoxic	3D-D(PBS) vs 3M-A
Slc25a30	0.003217143134146	-0.286817658181244	0.044	0.149	1	CD8_Cytotoxic	3D-D(PBS) vs 3M-A
Ets1	0.0032589027331161	-0.344541452132372	0.929	0.938	1	CD8_Cytotoxic	3D-D(PBS) vs 3M-A
Trgc4	0.00326576046953056	0.269180557723456	0.142	0.056	1	CD8_Cytotoxic	3D-D(PBS) vs 3M-A
Rpl11	0.00329328301797896	0.327108235347393	0.929	0.792	1	CD8_Cytotoxic	3D-D(PBS) vs 3M-A
Eif4ebp2	0.00332572009702718	-0.289066435638286	0.204	0.354	1	CD8_Cytotoxic	3D-D(PBS) vs 3M-A
Hopx	0.00334103856182681	-0.300883379343026	0.177	0.309	1	CD8_Cytotoxic	3D-D(PBS) vs 3M-A
Atad2	0.00338006156727225	-0.292931959550319	0.159	0.309	1	CD8_Cytotoxic	3D-D(PBS) vs 3M-A
Srsf2	0.00342264174280682	-0.401781849341973	0.451	0.58	1	CD8_Cytotoxic	3D-D(PBS) vs 3M-A
Pgm2l1	0.00342581101094241	-0.266736375701646	0.221	0.378	1	CD8_Cytotoxic	3D-D(PBS) vs 3M-A
Lncpint	0.00342955924390345	-0.359428489091576	0.805	0.781	1	CD8_Cytotoxic	3D-D(PBS) vs 3M-A
Rnf138	0.00352334723242872	-0.25105300974474	0.204	0.358	1	CD8_Cytotoxic	3D-D(PBS) vs 3M-A
Fcer1g	0.00355742422216252	-0.356522757916165	0.133	0.267	1	CD8_Cytotoxic	3D-D(PBS) vs 3M-A
Chd4	0.00356159490419061	-0.287384287559286	0.31	0.479	1	CD8_Cytotoxic	3D-D(PBS) vs 3M-A
Mllt10	0.00378480601151986	0.453493963864953	0.469	0.385	1	CD8_Cytotoxic	3D-D(PBS) vs 3M-A
Gimap3	0.00393185198493261	0.315336008241293	0.655	0.517	1	CD8_Cytotoxic	3D-D(PBS) vs 3M-A
Furin	0.0039602383572227	-0.257075895657771	0.088	0.215	1	CD8_Cytotoxic	3D-D(PBS) vs 3M-A
Tdp2	0.00403462662708945	-0.269704838079322	0.08	0.194	1	CD8_Cytotoxic	3D-D(PBS) vs 3M-A
2610035D17Rik	0.00407800911063123	0.254168379044894	0.168	0.076	1	CD8_Cytotoxic	3D-D(PBS) vs 3M-A
Sipa1l1	0.00411394516981927	-0.355510695411743	0.265	0.406	1	CD8_Cytotoxic	3D-D(PBS) vs 3M-A
Sdcbp	0.00414232624477808	-0.320347808661989	0.301	0.462	1	CD8_Cytotoxic	3D-D(PBS) vs 3M-A
Sf3b6	0.00421071565024506	-0.269649958757905	0.159	0.292	1	CD8_Cytotoxic	3D-D(PBS) vs 3M-A
Lcp2	0.00422277266271738	0.325361880400165	0.593	0.476	1	CD8_Cytotoxic	3D-D(PBS) vs 3M-A
Plac8	0.00426205296823073	-0.263598263063854	0.177	0.33	1	CD8_Cytotoxic	3D-D(PBS) vs 3M-A
Zfp207	0.00436856902072651	-0.300507921945751	0.204	0.34	1	CD8_Cytotoxic	3D-D(PBS) vs 3M-A
Atg10	0.0043807466584839	0.332970326276298	0.257	0.146	1	CD8_Cytotoxic	3D-D(PBS) vs 3M-A
Eed	0.00438089204294719	-0.263644870020549	0.133	0.264	1	CD8_Cytotoxic	3D-D(PBS) vs 3M-A
Jpt1	0.00440248399022137	-0.278285183585918	0.186	0.326	1	CD8_Cytotoxic	3D-D(PBS) vs 3M-A
Mbd5	0.00446999252373356	0.342621604593743	0.363	0.247	1	CD8_Cytotoxic	3D-D(PBS) vs 3M-A
Tsc22d2	0.00447721339456079	-0.444595555396229	0.283	0.434	1	CD8_Cytotoxic	3D-D(PBS) vs 3M-A
Rps5	0.00448046376405426	0.265477122129521	0.982	0.896	1	CD8_Cytotoxic	3D-D(PBS) vs 3M-A
Cdc42	0.00450578804275917	-0.307472550735542	0.885	0.847	1	CD8_Cytotoxic	3D-D(PBS) vs 3M-A
Arl4c	0.00454370385907648	-0.262352591631546	0.239	0.389	1	CD8_Cytotoxic	3D-D(PBS) vs 3M-A
Cox8a	0.00457140367536145	0.276340097300864	0.354	0.226	1	CD8_Cytotoxic	3D-D(PBS) vs 3M-A
Elavl1	0.0045736813427382	-0.288714010186656	0.221	0.368	1	CD8_Cytotoxic	3D-D(PBS) vs 3M-A
Slc28a2	0.00462005646371193	0.277880052827804	0.363	0.236	1	CD8_Cytotoxic	3D-D(PBS) vs 3M-A
Pik3r1	0.00464264140244	-0.286414238770248	0.345	0.524	1	CD8_Cytotoxic	3D-D(PBS) vs 3M-A
Rhoa	0.00468687418031074	-0.31428803268523	0.469	0.615	1	CD8_Cytotoxic	3D-D(PBS) vs 3M-A
Nr1d2	0.00492339010278132	-0.318764252940988	0.088	0.198	1	CD8_Cytotoxic	3D-D(PBS) vs 3M-A
Fyb	0.00498486303544546	0.300482135904854	0.965	0.812	1	CD8_Cytotoxic	3D-D(PBS) vs 3M-A
Cd7	0.00501360047830663	-0.308797594075139	0.239	0.399	1	CD8_Cytotoxic	3D-D(PBS) vs 3M-A
Desi2	0.00504043649329969	0.256922006022369	0.239	0.128	1	CD8_Cytotoxic	3D-D(PBS) vs 3M-A
Exoc6b	0.00512198133408503	0.365599990227962	0.265	0.156	1	CD8_Cytotoxic	3D-D(PBS) vs 3M-A
Atp5e	0.00527068254654298	-0.311619533353113	0.398	0.542	1	CD8_Cytotoxic	3D-D(PBS) vs 3M-A
Rlim	0.00530588151985246	-0.267396867443181	0.15	0.274	1	CD8_Cytotoxic	3D-D(PBS) vs 3M-A
Abcb1b	0.00531617455446591	-0.430767270811839	0.071	0.177	1	CD8_Cytotoxic	3D-D(PBS) vs 3M-A
Snrpg	0.00544648720342885	-0.331510122552794	0.434	0.566	1	CD8_Cytotoxic	3D-D(PBS) vs 3M-A
Mob1a	0.00544770326399673	-0.303522475084941	0.283	0.431	1	CD8_Cytotoxic	3D-D(PBS) vs 3M-A
Chic2	0.00546967792490687	-0.258895458163542	0.177	0.316	1	CD8_Cytotoxic	3D-D(PBS) vs 3M-A
Gm7536	0.00550021421464012	-0.261153250877658	0.239	0.378	1	CD8_Cytotoxic	3D-D(PBS) vs 3M-A
Iqgap2	0.00560305894482853	0.36539930333861	0.549	0.476	1	CD8_Cytotoxic	3D-D(PBS) vs 3M-A
Slmap	0.00567036355296823	0.318114429978014	0.381	0.264	1	CD8_Cytotoxic	3D-D(PBS) vs 3M-A
Trp53inp1	0.0057135845468662	-0.341475149084589	0.239	0.372	1	CD8_Cytotoxic	3D-D(PBS) vs 3M-A
Lmnb1	0.00577908619158012	-0.322891980034885	0.124	0.243	1	CD8_Cytotoxic	3D-D(PBS) vs 3M-A
Cpsf6	0.00585227412564423	-0.287349266014154	0.23	0.361	1	CD8_Cytotoxic	3D-D(PBS) vs 3M-A
Itpr2	0.00586733624872722	0.349746039027125	0.487	0.389	1	CD8_Cytotoxic	3D-D(PBS) vs 3M-A
Nab1	0.00588659623101573	-0.265718550091376	0.204	0.354	1	CD8_Cytotoxic	3D-D(PBS) vs 3M-A
Fbxl17	0.0059955743391	0.398109060588524	0.54	0.413	1	CD8_Cytotoxic	3D-D(PBS) vs 3M-A
Etf1	0.00604191313795962	-0.32717676603202	0.248	0.389	1	CD8_Cytotoxic	3D-D(PBS) vs 3M-A
Znrf2	0.00616385285064842	-0.25691153279335	0.416	0.604	1	CD8_Cytotoxic	3D-D(PBS) vs 3M-A
Ddx60	0.00621995489107428	0.270225699383598	0.168	0.08	1	CD8_Cytotoxic	3D-D(PBS) vs 3M-A
Pde3b	0.0062459194549115	0.339645449058155	0.823	0.646	1	CD8_Cytotoxic	3D-D(PBS) vs 3M-A
Xist	0.00627049737185355	0.268445936925277	0.912	0.729	1	CD8_Cytotoxic	3D-D(PBS) vs 3M-A
Arpc5	0.00631191202584518	-0.357206986072642	0.522	0.604	1	CD8_Cytotoxic	3D-D(PBS) vs 3M-A
Ywhaq	0.00632671863021337	-0.27297138368945	0.301	0.462	1	CD8_Cytotoxic	3D-D(PBS) vs 3M-A
Sf1	0.00645445277015116	-0.265336450070367	0.248	0.403	1	CD8_Cytotoxic	3D-D(PBS) vs 3M-A
Rpl32	0.0065946447332747	0.292567462171856	0.991	0.948	1	CD8_Cytotoxic	3D-D(PBS) vs 3M-A
Spn	0.00661196419347002	-0.290559495537806	0.31	0.472	1	CD8_Cytotoxic	3D-D(PBS) vs 3M-A
Dusp10	0.00678359332749178	-0.331661578648769	0.142	0.264	1	CD8_Cytotoxic	3D-D(PBS) vs 3M-A
Tnf	0.00722691513293406	0.449997512662626	0.265	0.16	1	CD8_Cytotoxic	3D-D(PBS) vs 3M-A
Polr1d	0.00731958869913304	-0.255394343631662	0.168	0.299	1	CD8_Cytotoxic	3D-D(PBS) vs 3M-A
Klf13	0.00734524546341017	-0.260572035970926	0.363	0.535	1	CD8_Cytotoxic	3D-D(PBS) vs 3M-A
Chd1	0.00737511144015395	-0.269163793617369	0.274	0.417	1	CD8_Cytotoxic	3D-D(PBS) vs 3M-A
Tbl1x	0.00745153486165076	0.317861978007339	0.283	0.181	1	CD8_Cytotoxic	3D-D(PBS) vs 3M-A
Mpp7	0.00751149616818562	-0.358519242885773	0.265	0.406	1	CD8_Cytotoxic	3D-D(PBS) vs 3M-A
Top1	0.00765551440754083	-0.332746999354569	0.566	0.67	1	CD8_Cytotoxic	3D-D(PBS) vs 3M-A
Cfl1	0.00789899746825254	-0.285965364361868	0.788	0.764	1	CD8_Cytotoxic	3D-D(PBS) vs 3M-A
Tcf20	0.00791007480740345	0.370940261296248	0.478	0.368	1	CD8_Cytotoxic	3D-D(PBS) vs 3M-A
Uhmk1	0.00792496434973548	-0.255536446073627	0.177	0.306	1	CD8_Cytotoxic	3D-D(PBS) vs 3M-A
Birc3	0.00794875938000481	-0.257339272592172	0.195	0.34	1	CD8_Cytotoxic	3D-D(PBS) vs 3M-A
Cwc15	0.00811330833014645	-0.274744825880669	0.195	0.323	1	CD8_Cytotoxic	3D-D(PBS) vs 3M-A
Tnrc6c	0.00824236419729863	0.349746039027125	0.434	0.319	1	CD8_Cytotoxic	3D-D(PBS) vs 3M-A
Plcl2	0.00844509803449222	0.304123421901327	0.513	0.399	1	CD8_Cytotoxic	3D-D(PBS) vs 3M-A
Atp11b	0.00863815216867567	-0.253012044658081	0.336	0.483	1	CD8_Cytotoxic	3D-D(PBS) vs 3M-A
Ikzf2	0.00867786389231274	-0.451708281590795	0.15	0.274	1	CD8_Cytotoxic	3D-D(PBS) vs 3M-A
Gtf2b	0.00872091825768866	-0.261482116387837	0.106	0.212	1	CD8_Cytotoxic	3D-D(PBS) vs 3M-A
Snrpe	0.0087504272090624	-0.285293334163173	0.212	0.337	1	CD8_Cytotoxic	3D-D(PBS) vs 3M-A
Marchf7	0.00895186630668486	-0.266077425398792	0.301	0.462	1	CD8_Cytotoxic	3D-D(PBS) vs 3M-A
Nup153	0.00907316049625432	-0.307366247449867	0.389	0.528	1	CD8_Cytotoxic	3D-D(PBS) vs 3M-A
Ostf1	0.00997580577520448	-0.271113118384803	0.301	0.434	1	CD8_Cytotoxic	3D-D(PBS) vs 3M-A
Ext1	0.0104850799636567	0.326784890583814	0.301	0.198	1	CD8_Cytotoxic	3D-D(PBS) vs 3M-A
Akap13	0.010665829074944	-0.255424094521819	0.947	0.92	1	CD8_Cytotoxic	3D-D(PBS) vs 3M-A
Cplane1	0.0107672470471676	-0.274422543953518	0.071	0.163	1	CD8_Cytotoxic	3D-D(PBS) vs 3M-A
Khdc4	0.0108999453476666	-0.276735731132298	0.142	0.26	1	CD8_Cytotoxic	3D-D(PBS) vs 3M-A
Csde1	0.0109455568129292	-0.278285183585917	0.398	0.531	1	CD8_Cytotoxic	3D-D(PBS) vs 3M-A
Tmem123	0.0110674887486307	-0.273690609508667	0.221	0.344	1	CD8_Cytotoxic	3D-D(PBS) vs 3M-A
Bcl11b	0.0110892984379027	0.275521454005397	0.69	0.549	1	CD8_Cytotoxic	3D-D(PBS) vs 3M-A
Sub1	0.0112627790010984	-0.364551720859528	0.814	0.708	1	CD8_Cytotoxic	3D-D(PBS) vs 3M-A
Diaph1	0.0113042017708983	-0.336395296061399	0.558	0.646	1	CD8_Cytotoxic	3D-D(PBS) vs 3M-A
Wdr26	0.0113773262636797	-0.257584274722486	0.381	0.517	1	CD8_Cytotoxic	3D-D(PBS) vs 3M-A
Irf1	0.0114093391829797	-0.259063203648399	0.265	0.392	1	CD8_Cytotoxic	3D-D(PBS) vs 3M-A
Xcl1	0.0117787359880872	-0.792593130743288	0.239	0.344	1	CD8_Cytotoxic	3D-D(PBS) vs 3M-A
Npm1	0.0118730837222267	-0.309305440860999	0.788	0.747	1	CD8_Cytotoxic	3D-D(PBS) vs 3M-A
Gm44174	0.011943396604773	0.349746039027125	0.195	0.108	1	CD8_Cytotoxic	3D-D(PBS) vs 3M-A
Impact	0.0120378448489926	-0.281312876283486	0.23	0.358	1	CD8_Cytotoxic	3D-D(PBS) vs 3M-A
Slc38a2	0.012167529596433	-0.38162080214329	0.708	0.705	1	CD8_Cytotoxic	3D-D(PBS) vs 3M-A
Eif3e	0.0124200063380596	-0.295159002150313	0.301	0.427	1	CD8_Cytotoxic	3D-D(PBS) vs 3M-A
Cd6	0.0125260072562345	-0.271742337719145	0.212	0.34	1	CD8_Cytotoxic	3D-D(PBS) vs 3M-A
Ahcyl2	0.0126280860987929	0.270931655850296	0.301	0.198	1	CD8_Cytotoxic	3D-D(PBS) vs 3M-A
Aff3	0.0126750100767189	0.292991260729891	0.221	0.132	1	CD8_Cytotoxic	3D-D(PBS) vs 3M-A
Sppl3	0.0129719348770732	0.264664538137357	0.451	0.333	1	CD8_Cytotoxic	3D-D(PBS) vs 3M-A
P2rx7	0.0131735353046013	0.281119319834987	0.363	0.257	1	CD8_Cytotoxic	3D-D(PBS) vs 3M-A
Gabarapl2	0.0131943437827334	-0.26416783539016	0.204	0.326	1	CD8_Cytotoxic	3D-D(PBS) vs 3M-A
ENSMUSG00000118642	0.013194984980102	0.292843647792648	0.301	0.201	1	CD8_Cytotoxic	3D-D(PBS) vs 3M-A
Coro2a	0.0133817119793996	0.360087983248584	0.363	0.267	1	CD8_Cytotoxic	3D-D(PBS) vs 3M-A
Alkbh5	0.0136462250954245	-0.26451076848807	0.133	0.236	1	CD8_Cytotoxic	3D-D(PBS) vs 3M-A
Cog5	0.0137775183102309	0.380119688070643	0.469	0.382	1	CD8_Cytotoxic	3D-D(PBS) vs 3M-A
Bcas3	0.0138001010242025	0.321456994595701	0.336	0.229	1	CD8_Cytotoxic	3D-D(PBS) vs 3M-A
Scml4	0.0141586883762196	-0.333357553173193	0.221	0.333	1	CD8_Cytotoxic	3D-D(PBS) vs 3M-A
N4bp1	0.0143468556735927	-0.261078525005997	0.106	0.205	1	CD8_Cytotoxic	3D-D(PBS) vs 3M-A
Ddx6	0.0147206877027809	-0.271259211619563	0.451	0.587	1	CD8_Cytotoxic	3D-D(PBS) vs 3M-A
Cux1	0.0148703008212485	0.272185055733472	0.283	0.184	1	CD8_Cytotoxic	3D-D(PBS) vs 3M-A
Rps26	0.0155003272277492	-0.27884339409429	0.832	0.802	1	CD8_Cytotoxic	3D-D(PBS) vs 3M-A
Hnrnpc	0.015845772318788	-0.261482116387837	0.646	0.694	1	CD8_Cytotoxic	3D-D(PBS) vs 3M-A
Kdm7a	0.0158541958196808	-0.272092463929064	0.354	0.486	1	CD8_Cytotoxic	3D-D(PBS) vs 3M-A
Fhit	0.0158782180623539	0.446499271906712	0.204	0.122	1	CD8_Cytotoxic	3D-D(PBS) vs 3M-A
Dennd1b	0.0164630997835047	0.369298836448525	0.504	0.427	1	CD8_Cytotoxic	3D-D(PBS) vs 3M-A
Aopep	0.0164929691206073	-0.312647948538082	0.504	0.608	1	CD8_Cytotoxic	3D-D(PBS) vs 3M-A
Dennd1a	0.0168672196260041	0.359661507892208	0.389	0.299	1	CD8_Cytotoxic	3D-D(PBS) vs 3M-A
Ctnna1	0.0169300019168114	0.269706541102007	0.15	0.076	1	CD8_Cytotoxic	3D-D(PBS) vs 3M-A
Ripor2	0.0169429681491958	0.336587817147839	0.752	0.656	1	CD8_Cytotoxic	3D-D(PBS) vs 3M-A
Pfn1	0.0169685616338073	-0.269050056769907	0.841	0.795	1	CD8_Cytotoxic	3D-D(PBS) vs 3M-A
Aff1	0.017359353226113	-0.270307126162393	0.292	0.41	1	CD8_Cytotoxic	3D-D(PBS) vs 3M-A
Rad50	0.0173976783838049	0.267804425490948	0.195	0.111	1	CD8_Cytotoxic	3D-D(PBS) vs 3M-A
Crip1	0.0181592165863606	-0.326876649448443	0.655	0.694	1	CD8_Cytotoxic	3D-D(PBS) vs 3M-A
Cd8b1	0.0183575589944487	-0.309217043137808	0.177	0.285	1	CD8_Cytotoxic	3D-D(PBS) vs 3M-A
Prkca	0.0188372997811817	0.292581163890307	0.699	0.587	1	CD8_Cytotoxic	3D-D(PBS) vs 3M-A
Irf2	0.0189494776673196	0.26508364195774	0.336	0.24	1	CD8_Cytotoxic	3D-D(PBS) vs 3M-A
Paip2	0.0193605741779362	-0.273769702463424	0.274	0.389	1	CD8_Cytotoxic	3D-D(PBS) vs 3M-A
Pdcd4	0.0204284904761542	-0.295796527375487	0.841	0.84	1	CD8_Cytotoxic	3D-D(PBS) vs 3M-A
Hnrnpu	0.0207484393682957	-0.260307442656862	0.46	0.566	1	CD8_Cytotoxic	3D-D(PBS) vs 3M-A
Rnf169	0.0215376717990029	0.333626373663848	0.265	0.181	1	CD8_Cytotoxic	3D-D(PBS) vs 3M-A
Usp3	0.0219779498471902	0.349746039027125	0.416	0.319	1	CD8_Cytotoxic	3D-D(PBS) vs 3M-A
Gng2	0.0225750873917845	0.349746039027125	0.425	0.351	1	CD8_Cytotoxic	3D-D(PBS) vs 3M-A
AU020206	0.0226767216692045	0.254867041024943	0.726	0.611	1	CD8_Cytotoxic	3D-D(PBS) vs 3M-A
Pim1	0.0242983797896937	-0.446623842336677	0.549	0.587	1	CD8_Cytotoxic	3D-D(PBS) vs 3M-A
Tpm3	0.0244808708780879	-0.272793919510508	0.549	0.649	1	CD8_Cytotoxic	3D-D(PBS) vs 3M-A
Rabep1	0.0247714420025847	0.313726816226143	0.274	0.191	1	CD8_Cytotoxic	3D-D(PBS) vs 3M-A
Edem1	0.024816181840206	-0.254656342517719	0.319	0.417	1	CD8_Cytotoxic	3D-D(PBS) vs 3M-A
Ankrd11	0.0252608975680961	0.251000558589701	0.982	0.872	1	CD8_Cytotoxic	3D-D(PBS) vs 3M-A
Dtnb	0.0258290770854926	0.312271333608462	0.239	0.156	1	CD8_Cytotoxic	3D-D(PBS) vs 3M-A
Cers4	0.0274343759805528	0.285615701607409	0.221	0.139	1	CD8_Cytotoxic	3D-D(PBS) vs 3M-A
Spata13	0.0277090697552745	-0.283268591100173	0.354	0.472	1	CD8_Cytotoxic	3D-D(PBS) vs 3M-A
Slc25a3	0.0285900267315799	-0.282336752008295	0.611	0.681	1	CD8_Cytotoxic	3D-D(PBS) vs 3M-A
Ubl3	0.0294635388031161	-0.307366247449867	0.504	0.615	1	CD8_Cytotoxic	3D-D(PBS) vs 3M-A
Tmem131l	0.0297769105649894	0.275745457583348	0.398	0.309	1	CD8_Cytotoxic	3D-D(PBS) vs 3M-A
Azi2	0.0330218842523148	-0.277990485384323	0.204	0.299	1	CD8_Cytotoxic	3D-D(PBS) vs 3M-A
Chd9	0.0362166584387387	0.299622559601288	0.345	0.264	1	CD8_Cytotoxic	3D-D(PBS) vs 3M-A
Vps13b	0.0374283387551782	0.361105901191672	0.46	0.403	1	CD8_Cytotoxic	3D-D(PBS) vs 3M-A
Hspa1b	0.0375461641158765	-0.41928076437138	0.549	0.351	1	CD8_Cytotoxic	3D-D(PBS) vs 3M-A
Chd7	0.0383371632965066	-0.282688971667775	0.655	0.708	1	CD8_Cytotoxic	3D-D(PBS) vs 3M-A
Evl	0.0389541423139293	0.268826043643557	0.336	0.253	1	CD8_Cytotoxic	3D-D(PBS) vs 3M-A
Slc10a7	0.0394661588216993	0.268674428379807	0.265	0.188	1	CD8_Cytotoxic	3D-D(PBS) vs 3M-A
Wwox	0.0404546197868462	0.306560105855092	0.23	0.153	1	CD8_Cytotoxic	3D-D(PBS) vs 3M-A
Sidt1	0.0407731529829856	0.299870132387555	0.265	0.184	1	CD8_Cytotoxic	3D-D(PBS) vs 3M-A
Ubac2	0.0454875787148399	0.255716841782754	0.487	0.413	1	CD8_Cytotoxic	3D-D(PBS) vs 3M-A
Vti1a	0.0455365978541273	0.320664975163175	0.381	0.309	1	CD8_Cytotoxic	3D-D(PBS) vs 3M-A
Tspan5	0.0463186397180754	0.364774248259456	0.283	0.212	1	CD8_Cytotoxic	3D-D(PBS) vs 3M-A
Cpeb2	0.0511415058822019	-0.257584274722486	0.115	0.191	1	CD8_Cytotoxic	3D-D(PBS) vs 3M-A
Prkce	0.0515681613776122	0.334670718565026	0.434	0.365	1	CD8_Cytotoxic	3D-D(PBS) vs 3M-A
Pde4b	0.051742095931488	-0.432207009912391	0.558	0.559	1	CD8_Cytotoxic	3D-D(PBS) vs 3M-A
Apobec3	0.0524293447936798	0.300558489399593	0.239	0.167	1	CD8_Cytotoxic	3D-D(PBS) vs 3M-A
Fgl2	0.0558299362678103	-0.259423322227684	0.31	0.431	1	CD8_Cytotoxic	3D-D(PBS) vs 3M-A
Nfkbiz	0.0584347590247974	-0.272813248351683	0.434	0.51	1	CD8_Cytotoxic	3D-D(PBS) vs 3M-A
Rps6ka3	0.059656241915788	0.296851090594999	0.442	0.378	1	CD8_Cytotoxic	3D-D(PBS) vs 3M-A
Crim1	0.0617635241799611	0.27457164857035	0.381	0.316	1	CD8_Cytotoxic	3D-D(PBS) vs 3M-A
Stat4	0.0637404176351421	0.289415504825803	0.558	0.483	1	CD8_Cytotoxic	3D-D(PBS) vs 3M-A
Rptor	0.0657974547192887	0.284937743399026	0.31	0.247	1	CD8_Cytotoxic	3D-D(PBS) vs 3M-A
Spag9	0.0671833026197059	-0.273907850141647	0.496	0.569	1	CD8_Cytotoxic	3D-D(PBS) vs 3M-A
Rftn1	0.0673346606091675	0.328050967927806	0.319	0.264	1	CD8_Cytotoxic	3D-D(PBS) vs 3M-A
Lef1	0.0728935701560428	0.263331287209652	0.425	0.372	1	CD8_Cytotoxic	3D-D(PBS) vs 3M-A
Lrch3	0.0732608682624081	0.264965618830105	0.327	0.267	1	CD8_Cytotoxic	3D-D(PBS) vs 3M-A
Septin6	0.074969923892225	0.279698541498868	0.336	0.271	1	CD8_Cytotoxic	3D-D(PBS) vs 3M-A
Rpl22l1	0.0751767965797495	-0.286040720771714	0.699	0.66	1	CD8_Cytotoxic	3D-D(PBS) vs 3M-A
Rad21	0.0769506469448636	-0.276557257074931	0.327	0.403	1	CD8_Cytotoxic	3D-D(PBS) vs 3M-A
Pip4k2a	0.083374097583117	0.26707838135729	0.354	0.299	1	CD8_Cytotoxic	3D-D(PBS) vs 3M-A
Srsf3	0.0854971014228876	-0.305919453037233	0.575	0.58	1	CD8_Cytotoxic	3D-D(PBS) vs 3M-A
Tcerg1	0.0909178183592745	0.265844781418179	0.239	0.177	1	CD8_Cytotoxic	3D-D(PBS) vs 3M-A
Smg6	0.09483401369998	0.299942483106511	0.451	0.413	1	CD8_Cytotoxic	3D-D(PBS) vs 3M-A
Vim	0.094979474270789	-0.289155268804835	0.425	0.493	1	CD8_Cytotoxic	3D-D(PBS) vs 3M-A
Elf4	0.0958692352884728	0.279011527489891	0.336	0.288	1	CD8_Cytotoxic	3D-D(PBS) vs 3M-A
Atp10d	0.0975098687350754	-0.258208104320261	0.265	0.344	1	CD8_Cytotoxic	3D-D(PBS) vs 3M-A
mt-Nd3	0.100243821566436	0.328806701334761	0.221	0.167	1	CD8_Cytotoxic	3D-D(PBS) vs 3M-A
Cd84	0.116231705849857	0.32823581034201	0.407	0.372	1	CD8_Cytotoxic	3D-D(PBS) vs 3M-A
Sntb1	0.116931129220732	0.295939595331331	0.407	0.372	1	CD8_Cytotoxic	3D-D(PBS) vs 3M-A
Thada	0.132961105269351	0.267894285038837	0.319	0.26	1	CD8_Cytotoxic	3D-D(PBS) vs 3M-A
Tet3	0.138047114347676	0.280483376590011	0.274	0.229	1	CD8_Cytotoxic	3D-D(PBS) vs 3M-A
Ly6c2	0.15712385878935	0.280936881108473	0.204	0.153	1	CD8_Cytotoxic	3D-D(PBS) vs 3M-A
Itch	0.165244997021864	0.267488356908046	0.336	0.295	1	CD8_Cytotoxic	3D-D(PBS) vs 3M-A
Stk39	0.179813282995682	0.293892804293607	0.389	0.351	1	CD8_Cytotoxic	3D-D(PBS) vs 3M-A
Slamf7	0.195586820007977	0.256636634635643	0.372	0.344	1	CD8_Cytotoxic	3D-D(PBS) vs 3M-A
Ambra1	0.207695872217706	0.268357712186469	0.389	0.382	1	CD8_Cytotoxic	3D-D(PBS) vs 3M-A
Tbx21	0.223061016018391	0.322634193409883	0.584	0.625	1	CD8_Cytotoxic	3D-D(PBS) vs 3M-A
Smchd1	0.239059279438671	-0.253659066647496	0.708	0.674	1	CD8_Cytotoxic	3D-D(PBS) vs 3M-A
Mbtd1	0.2690581248503	0.25637454088601	0.212	0.177	1	CD8_Cytotoxic	3D-D(PBS) vs 3M-A
Dgkd	0.403855576342295	0.273070448288295	0.398	0.417	1	CD8_Cytotoxic	3D-D(PBS) vs 3M-A
Setbp1	0.589487348273673	0.292645631796607	0.115	0.104	1	CD8_Cytotoxic	3D-D(PBS) vs 3M-A
