# Supplementary material for: Alveolar echinococcosis drives functional reprogramming of hepatic CD8+ T cells
Source: Front Cell Infect Microbiol. 2026 Feb 19;16:1747682. doi: 10.3389/fcimb.2026.1747682 (PMC12960575; doi:10.3389/fcimb.2026.1747682)
Supplement: Supplementary file 2 [file DataSheet2.zip › Supplementary Date 2/DEGs/CD8_Cytotoxic/CD8_Cytotoxic_Ctrl__vs_3dpi_markers.csv]

	p_val	avg_log2FC	pct.1	pct.2	p_val_adj	cell_type	comparison
Rpl34	1.13048670010236e-09	-0.73842813984989	0.991	1	2.04584178117523e-05	CD8_Cytotoxic	3D-D(PBS) vs 3D-A
Rpl41	1.78308281830612e-09	-0.877517235784847	1	1	3.22684497628859e-05	CD8_Cytotoxic	3D-D(PBS) vs 3D-A
Atp8a2	3.74344338377397e-09	1.78265678141173	0.628	0.163	6.77450949161575e-05	CD8_Cytotoxic	3D-D(PBS) vs 3D-A
Rps23	4.04713788323646e-08	-0.807409954196646	0.991	1	0.000732410542729303	CD8_Cytotoxic	3D-D(PBS) vs 3D-A
Rpl37	4.60843153465193e-08	-0.782897946335728	1	1	0.000833987854825959	CD8_Cytotoxic	3D-D(PBS) vs 3D-A
Inpp4b	1.19092519500851e-07	1.01095434524222	0.92	0.694	0.0021552173254069	CD8_Cytotoxic	3D-D(PBS) vs 3D-A
Rpl27	3.14569692406545e-07	-0.757231568702799	0.912	0.959	0.00569276772348124	CD8_Cytotoxic	3D-D(PBS) vs 3D-A
Tmsb4x	5.36736960513098e-07	-0.742038964508633	1	1	0.00971332877440553	CD8_Cytotoxic	3D-D(PBS) vs 3D-A
Rpl23	6.01061013789596e-07	-0.656692195208471	1	1	0.0108774011665503	CD8_Cytotoxic	3D-D(PBS) vs 3D-A
Lgals1	6.41380487757165e-07	-0.927313425441523	0.319	0.694	0.0116070626869414	CD8_Cytotoxic	3D-D(PBS) vs 3D-A
Rpl18a	1.05750620280363e-06	-0.654096979305885	0.991	1	0.0191376897521373	CD8_Cytotoxic	3D-D(PBS) vs 3D-A
Rpl17	1.1251043943579e-06	-0.619459289009496	1	0.98	0.0203610142246948	CD8_Cytotoxic	3D-D(PBS) vs 3D-A
Rpl26	1.32332577914499e-06	-0.680693623653913	0.929	1	0.023948226625187	CD8_Cytotoxic	3D-D(PBS) vs 3D-A
Rpl21	1.40346056724331e-06	-0.690408630808979	0.929	1	0.0253984258854022	CD8_Cytotoxic	3D-D(PBS) vs 3D-A
Rps16	1.81268448661608e-06	-0.679032694185279	0.973	1	0.0328041511542912	CD8_Cytotoxic	3D-D(PBS) vs 3D-A
Rpl18	2.07414187631187e-06	-0.739046232754225	0.947	0.98	0.0375357455356159	CD8_Cytotoxic	3D-D(PBS) vs 3D-A
Fau	2.21514786983361e-06	-0.662243349851646	0.965	1	0.0400875310003789	CD8_Cytotoxic	3D-D(PBS) vs 3D-A
Rps2	2.23619099021562e-06	-0.774834763970117	0.894	0.959	0.040468348349932	CD8_Cytotoxic	3D-D(PBS) vs 3D-A
B2m	2.52980747393654e-06	-0.529958852258436	1	1	0.0457819258558296	CD8_Cytotoxic	3D-D(PBS) vs 3D-A
Rps12	2.91826981653407e-06	-0.563751839281589	1	1	0.0528119288698171	CD8_Cytotoxic	3D-D(PBS) vs 3D-A
Rplp0	3.06630382381969e-06	-0.63077495303265	0.929	0.98	0.0554909002996649	CD8_Cytotoxic	3D-D(PBS) vs 3D-A
Rps3	3.47192787763777e-06	-0.607763487048633	0.929	1	0.0628314788016106	CD8_Cytotoxic	3D-D(PBS) vs 3D-A
Lgals3	4.43271130066194e-06	-0.468503524133773	0.08	0.388	0.0802187764080791	CD8_Cytotoxic	3D-D(PBS) vs 3D-A
Apoe	5.38003802933589e-06	-0.81642682755408	0.265	0.633	0.0973625482168916	CD8_Cytotoxic	3D-D(PBS) vs 3D-A
Rps13	5.59735724207498e-06	-0.588647703762121	0.991	1	0.101295374009831	CD8_Cytotoxic	3D-D(PBS) vs 3D-A
Rpl7a	6.18578082626889e-06	-0.544739109960859	0.575	0.857	0.111944075612988	CD8_Cytotoxic	3D-D(PBS) vs 3D-A
Rpl29	6.25404880228185e-06	-0.821864126857793	0.566	0.796	0.113179521174895	CD8_Cytotoxic	3D-D(PBS) vs 3D-A
Rps8	7.06711486824575e-06	-0.667995543360143	0.965	1	0.127893577770643	CD8_Cytotoxic	3D-D(PBS) vs 3D-A
Emp3	7.7921199727415e-06	-0.551919532321411	0.15	0.49	0.141013995146703	CD8_Cytotoxic	3D-D(PBS) vs 3D-A
Lyz2	8.11617973054915e-06	-0.6523153558095	0.23	0.592	0.146878504583748	CD8_Cytotoxic	3D-D(PBS) vs 3D-A
Rpl32	8.72286153550271e-06	-0.602540071049374	0.991	1	0.157857625207992	CD8_Cytotoxic	3D-D(PBS) vs 3D-A
Rpl19	9.69358176953524e-06	-0.567024287308052	0.823	0.959	0.175424749283279	CD8_Cytotoxic	3D-D(PBS) vs 3D-A
Rps20	9.93398682940785e-06	-0.664294350221145	1	1	0.179775359651794	CD8_Cytotoxic	3D-D(PBS) vs 3D-A
Rpl14	1.08436620101771e-05	-0.573620229947988	0.92	0.98	0.196237751398175	CD8_Cytotoxic	3D-D(PBS) vs 3D-A
Rpl35	1.17677647069681e-05	-0.733964667362107	0.283	0.612	0.212961237902002	CD8_Cytotoxic	3D-D(PBS) vs 3D-A
Rpl28	1.17807251712177e-05	-0.667995543360143	0.628	0.878	0.213195783423526	CD8_Cytotoxic	3D-D(PBS) vs 3D-A
Eif1	1.20237029089369e-05	-0.596659875624456	0.903	0.959	0.217592951543032	CD8_Cytotoxic	3D-D(PBS) vs 3D-A
Rpl23a	1.32055828977811e-05	-0.598310871464627	1	1	0.238981433701145	CD8_Cytotoxic	3D-D(PBS) vs 3D-A
Gm36723	1.33664493604865e-05	1.04751162286989	0.442	0.102	0.241892634076725	CD8_Cytotoxic	3D-D(PBS) vs 3D-A
Rps11	1.73145976622639e-05	-0.620506617578823	0.938	0.959	0.313342273893989	CD8_Cytotoxic	3D-D(PBS) vs 3D-A
Ddx5	2.03271976903084e-05	0.558941157981996	1	0.939	0.367861296601511	CD8_Cytotoxic	3D-D(PBS) vs 3D-A
Klrc1	2.18145890427359e-05	-0.402701465738027	0.133	0.469	0.394778617906391	CD8_Cytotoxic	3D-D(PBS) vs 3D-A
Alb	2.31389441671819e-05	-0.484185146366043	0.062	0.306	0.418745472593491	CD8_Cytotoxic	3D-D(PBS) vs 3D-A
Rps15a	2.4862448966911e-05	-0.617051058942604	1	1	0.449935738954188	CD8_Cytotoxic	3D-D(PBS) vs 3D-A
Il18rap	2.52946715116438e-05	-0.772053089706281	0.204	0.51	0.457757670346218	CD8_Cytotoxic	3D-D(PBS) vs 3D-A
Rpl38	2.6835709703013e-05	-0.450382993565688	0.991	1	0.485645838495427	CD8_Cytotoxic	3D-D(PBS) vs 3D-A
Rps17	3.28205660512372e-05	-0.572251448971602	0.858	0.959	0.593953783829239	CD8_Cytotoxic	3D-D(PBS) vs 3D-A
Mbnl1	3.43391829148847e-05	0.487654302586388	1	1	0.621436193210668	CD8_Cytotoxic	3D-D(PBS) vs 3D-A
Atp5g1	3.48580107389785e-05	-0.464711944971399	0.097	0.367	0.630825420343293	CD8_Cytotoxic	3D-D(PBS) vs 3D-A
Ly6c2	3.61463832383727e-05	-0.784893435479706	0.204	0.51	0.654141097464831	CD8_Cytotoxic	3D-D(PBS) vs 3D-A
Rpl35a	4.19736252392366e-05	-0.508861261749914	0.912	0.98	0.759596695954464	CD8_Cytotoxic	3D-D(PBS) vs 3D-A
Ccl3	4.41306400640554e-05	-0.485577037492715	0.053	0.286	0.79863219323921	CD8_Cytotoxic	3D-D(PBS) vs 3D-A
Cfl1	4.65966751581245e-05	-0.588085139886446	0.788	0.918	0.843260030336579	CD8_Cytotoxic	3D-D(PBS) vs 3D-A
Ets2	4.74646369000846e-05	-0.345193881966593	0.027	0.224	0.858967533980831	CD8_Cytotoxic	3D-D(PBS) vs 3D-A
Mrpl21	4.94045138509476e-05	-0.277022379325013	0.035	0.245	0.894073487160599	CD8_Cytotoxic	3D-D(PBS) vs 3D-A
Rpl37a	5.51162953631752e-05	-0.512544085092984	0.991	0.98	0.997439597187382	CD8_Cytotoxic	3D-D(PBS) vs 3D-A
Rps18	5.73156629484455e-05	-0.543213918650117	0.973	0.98	1	CD8_Cytotoxic	3D-D(PBS) vs 3D-A
Tpt1	5.94724417201183e-05	-0.386097676322646	1	1	1	CD8_Cytotoxic	3D-D(PBS) vs 3D-A
Kcnq5	6.040289378654e-05	1.07634876321323	0.726	0.449	1	CD8_Cytotoxic	3D-D(PBS) vs 3D-A
St6galnac3	6.28113240322356e-05	0.727416685841484	0.761	0.49	1	CD8_Cytotoxic	3D-D(PBS) vs 3D-A
Rplp1	7.73782520379718e-05	-0.498997553255037	1	1	1	CD8_Cytotoxic	3D-D(PBS) vs 3D-A
Cd226	8.07410761030741e-05	0.672613514444262	0.912	0.735	1	CD8_Cytotoxic	3D-D(PBS) vs 3D-A
Il1b	8.51447796890478e-05	-0.568039197684688	0.106	0.347	1	CD8_Cytotoxic	3D-D(PBS) vs 3D-A
Rpl39	9.09372580432432e-05	-0.510445287207082	0.991	1	1	CD8_Cytotoxic	3D-D(PBS) vs 3D-A
Ms4a4c	9.23441415061123e-05	-0.388915259395911	0.044	0.245	1	CD8_Cytotoxic	3D-D(PBS) vs 3D-A
Rpl27a	9.35942997885498e-05	-0.589384100083043	0.265	0.571	1	CD8_Cytotoxic	3D-D(PBS) vs 3D-A
Pf4	9.45068170616646e-05	-0.337258990855521	0.009	0.163	1	CD8_Cytotoxic	3D-D(PBS) vs 3D-A
H2az1	9.87825918505579e-05	-0.739805545951168	0.549	0.714	1	CD8_Cytotoxic	3D-D(PBS) vs 3D-A
Rpl36	9.91551358267781e-05	-0.624731203440549	0.885	0.98	1	CD8_Cytotoxic	3D-D(PBS) vs 3D-A
Rpl9	0.00010733617381646	-0.488146397104848	0.965	1	1	CD8_Cytotoxic	3D-D(PBS) vs 3D-A
Rack1	0.000111782585145747	-0.46444530755942	0.912	0.939	1	CD8_Cytotoxic	3D-D(PBS) vs 3D-A
Rpl6	0.000115595969259269	-0.422044213041113	0.796	0.98	1	CD8_Cytotoxic	3D-D(PBS) vs 3D-A
Actg1	0.000119646268580399	-0.607567561871325	0.947	0.959	1	CD8_Cytotoxic	3D-D(PBS) vs 3D-A
Rps14	0.000127686772775376	-0.458086908188435	1	0.98	1	CD8_Cytotoxic	3D-D(PBS) vs 3D-A
Arhgdib	0.000134416298734711	-0.466734431280717	0.664	0.918	1	CD8_Cytotoxic	3D-D(PBS) vs 3D-A
Rps21	0.000137069623892834	-0.390284081819951	0.991	0.98	1	CD8_Cytotoxic	3D-D(PBS) vs 3D-A
Actb	0.000142120775389419	-0.485733894795494	1	1	1	CD8_Cytotoxic	3D-D(PBS) vs 3D-A
Stx11	0.000151703696612532	-0.300105992438054	0.035	0.224	1	CD8_Cytotoxic	3D-D(PBS) vs 3D-A
Idh3g	0.000157404801008226	-0.253563406501024	0.027	0.204	1	CD8_Cytotoxic	3D-D(PBS) vs 3D-A
Tmsb10	0.000170420160974392	-0.480726779756684	1	1	1	CD8_Cytotoxic	3D-D(PBS) vs 3D-A
Skap1	0.000175156810046294	0.550795658470131	0.991	0.98	1	CD8_Cytotoxic	3D-D(PBS) vs 3D-A
Rpl5	0.000182428521010668	-0.474655751115368	0.929	0.98	1	CD8_Cytotoxic	3D-D(PBS) vs 3D-A
Sem1	0.00018329593408811	-0.506223190082932	0.212	0.49	1	CD8_Cytotoxic	3D-D(PBS) vs 3D-A
Ctsb	0.000189100448854874	-0.605785111872058	0.389	0.673	1	CD8_Cytotoxic	3D-D(PBS) vs 3D-A
Rpl8	0.000241807561871397	-0.533395953808785	0.956	0.98	1	CD8_Cytotoxic	3D-D(PBS) vs 3D-A
Chn2	0.000246648720726157	0.848046391027022	0.54	0.245	1	CD8_Cytotoxic	3D-D(PBS) vs 3D-A
Lipa	0.000296708702013242	-0.279469699743756	0.009	0.143	1	CD8_Cytotoxic	3D-D(PBS) vs 3D-A
Hcst	0.000303249160037107	-0.494266620198855	0.363	0.673	1	CD8_Cytotoxic	3D-D(PBS) vs 3D-A
Rps27	0.000308850378542248	-0.515490446503168	1	1	1	CD8_Cytotoxic	3D-D(PBS) vs 3D-A
Cox6b1	0.00030904427657001	-0.620506617578823	0.257	0.51	1	CD8_Cytotoxic	3D-D(PBS) vs 3D-A
S100a11	0.000322380784685103	-0.494095238036514	0.204	0.49	1	CD8_Cytotoxic	3D-D(PBS) vs 3D-A
Nkg7	0.000347763690740617	-0.578512528914196	0.867	0.98	1	CD8_Cytotoxic	3D-D(PBS) vs 3D-A
Wbp2	0.00036149192181275	-0.273640620941559	0.071	0.286	1	CD8_Cytotoxic	3D-D(PBS) vs 3D-A
Psmb1	0.000364710272798255	-0.481103560913407	0.221	0.51	1	CD8_Cytotoxic	3D-D(PBS) vs 3D-A
Rps24	0.000370875432911438	-0.478624653318314	1	1	1	CD8_Cytotoxic	3D-D(PBS) vs 3D-A
Ccl5	0.000374621278290958	-0.996793930538635	1	1	1	CD8_Cytotoxic	3D-D(PBS) vs 3D-A
Plxdc2	0.000379403068288645	-0.337258990855521	0.018	0.163	1	CD8_Cytotoxic	3D-D(PBS) vs 3D-A
Cd164	0.000386531655363383	-0.340696498994203	0.257	0.592	1	CD8_Cytotoxic	3D-D(PBS) vs 3D-A
Pfn1	0.000413751973463426	-0.547792433938412	0.841	0.898	1	CD8_Cytotoxic	3D-D(PBS) vs 3D-A
Rps26	0.000429583966965187	-0.481103560913407	0.832	0.939	1	CD8_Cytotoxic	3D-D(PBS) vs 3D-A
Gm11867	0.000433624605320998	0.470833693959602	0.283	0.041	1	CD8_Cytotoxic	3D-D(PBS) vs 3D-A
Zeb2	0.00044225994921759	-0.475260890309082	0.327	0.673	1	CD8_Cytotoxic	3D-D(PBS) vs 3D-A
Cox6a1	0.000444858569084182	-0.479976308577722	0.274	0.551	1	CD8_Cytotoxic	3D-D(PBS) vs 3D-A
Rplp2	0.000456924047967826	-0.411392887598996	1	1	1	CD8_Cytotoxic	3D-D(PBS) vs 3D-A
Gapdh	0.000469823093923493	-0.386709432970126	0.106	0.327	1	CD8_Cytotoxic	3D-D(PBS) vs 3D-A
Rpl31	0.00047763589256015	-0.448375322632825	0.92	1	1	CD8_Cytotoxic	3D-D(PBS) vs 3D-A
Rbx1	0.000493950679858739	-0.361340029184742	0.204	0.49	1	CD8_Cytotoxic	3D-D(PBS) vs 3D-A
Klf6	0.00050700335747471	0.520061580803943	0.894	0.592	1	CD8_Cytotoxic	3D-D(PBS) vs 3D-A
Pde3b	0.000532972802779238	0.712444178905323	0.823	0.633	1	CD8_Cytotoxic	3D-D(PBS) vs 3D-A
Gvin-ps7	0.000543513717882512	-0.371762869295423	0.407	0.735	1	CD8_Cytotoxic	3D-D(PBS) vs 3D-A
Ctsc	0.000612934047448992	-0.284903585794385	0.212	0.51	1	CD8_Cytotoxic	3D-D(PBS) vs 3D-A
Cox20	0.00065310004570389	-0.312384322216491	0.088	0.306	1	CD8_Cytotoxic	3D-D(PBS) vs 3D-A
P2rx7	0.000749207466983557	0.543880200322059	0.363	0.102	1	CD8_Cytotoxic	3D-D(PBS) vs 3D-A
Atp6v1a	0.000755961007771842	-0.304247272778153	0.08	0.286	1	CD8_Cytotoxic	3D-D(PBS) vs 3D-A
Il18r1	0.000760956648644063	-0.417772722012844	0.177	0.449	1	CD8_Cytotoxic	3D-D(PBS) vs 3D-A
Atp5h	0.000766141354134982	-0.492956567858312	0.336	0.633	1	CD8_Cytotoxic	3D-D(PBS) vs 3D-A
Rpl22	0.000797658568828846	-0.444540280783058	0.929	0.939	1	CD8_Cytotoxic	3D-D(PBS) vs 3D-A
N4bp1	0.000833218902113108	-0.281704704127065	0.106	0.327	1	CD8_Cytotoxic	3D-D(PBS) vs 3D-A
Atp5g3	0.000836006148284184	-0.474655751115369	0.239	0.49	1	CD8_Cytotoxic	3D-D(PBS) vs 3D-A
Becn1	0.000851291005029241	-0.26295461296074	0.071	0.265	1	CD8_Cytotoxic	3D-D(PBS) vs 3D-A
Gpr183	0.000859997759269334	-0.496059246654334	0.053	0.224	1	CD8_Cytotoxic	3D-D(PBS) vs 3D-A
Rps27a	0.000863574229556972	-0.446995706593143	0.929	0.959	1	CD8_Cytotoxic	3D-D(PBS) vs 3D-A
Tpd52	0.000873347464374925	-0.355216237804662	0.097	0.306	1	CD8_Cytotoxic	3D-D(PBS) vs 3D-A
Casp8	0.000904906857691511	-0.282431100114864	0.177	0.449	1	CD8_Cytotoxic	3D-D(PBS) vs 3D-A
ENSMUSG00000118642	0.000905208359530679	-0.391882242530861	0.301	0.592	1	CD8_Cytotoxic	3D-D(PBS) vs 3D-A
Pde7a	0.000906357885517117	0.550192569576132	0.912	0.776	1	CD8_Cytotoxic	3D-D(PBS) vs 3D-A
Celsr1	0.000936995766824708	-0.340820971194866	0.062	0.245	1	CD8_Cytotoxic	3D-D(PBS) vs 3D-A
S1pr1	0.000968831370386161	-0.588085139886446	0.15	0.367	1	CD8_Cytotoxic	3D-D(PBS) vs 3D-A
Dtx3l	0.000987670124058708	-0.251272807913105	0.071	0.265	1	CD8_Cytotoxic	3D-D(PBS) vs 3D-A
Selplg	0.00104697798040375	-0.365125784288465	0.319	0.633	1	CD8_Cytotoxic	3D-D(PBS) vs 3D-A
Rpl10a	0.00105051730832123	-0.414757952362247	0.549	0.796	1	CD8_Cytotoxic	3D-D(PBS) vs 3D-A
Klra9	0.00105317499529843	-0.416973223493691	0.009	0.122	1	CD8_Cytotoxic	3D-D(PBS) vs 3D-A
H2-Eb1	0.00105856304938277	-0.322508539490199	0.159	0.408	1	CD8_Cytotoxic	3D-D(PBS) vs 3D-A
Fgf13	0.00108376874750018	-0.518408429960087	0.142	0.367	1	CD8_Cytotoxic	3D-D(PBS) vs 3D-A
S100a6	0.00109393513900957	-0.489262084300571	0.664	0.796	1	CD8_Cytotoxic	3D-D(PBS) vs 3D-A
Eif3f	0.00110095059019224	-0.377421801089274	0.257	0.531	1	CD8_Cytotoxic	3D-D(PBS) vs 3D-A
Nkapd1	0.00111125635582207	-0.255222153497079	0.009	0.122	1	CD8_Cytotoxic	3D-D(PBS) vs 3D-A
Lpar6	0.00113034454495748	0.444033634615887	0.257	0.041	1	CD8_Cytotoxic	3D-D(PBS) vs 3D-A
Skil	0.00114364181407732	-0.366531551032496	0.088	0.286	1	CD8_Cytotoxic	3D-D(PBS) vs 3D-A
Cx3cr1	0.00119963729994508	-0.277362036781765	0.106	0.327	1	CD8_Cytotoxic	3D-D(PBS) vs 3D-A
ENSMUSG00002076173	0.00124089308174415	-0.407574525491442	0.611	0.796	1	CD8_Cytotoxic	3D-D(PBS) vs 3D-A
Tcf12	0.00124431460159815	0.505870668190732	0.938	0.755	1	CD8_Cytotoxic	3D-D(PBS) vs 3D-A
Eef1d	0.00124721379361272	-0.342972642049914	0.168	0.408	1	CD8_Cytotoxic	3D-D(PBS) vs 3D-A
Rps27l	0.00126311031777123	-0.353026306713837	0.088	0.286	1	CD8_Cytotoxic	3D-D(PBS) vs 3D-A
Stmn1	0.0012751421683279	-0.312384322216491	0.035	0.184	1	CD8_Cytotoxic	3D-D(PBS) vs 3D-A
Adam19	0.00129828288117926	0.655435272034359	0.478	0.245	1	CD8_Cytotoxic	3D-D(PBS) vs 3D-A
Ldha	0.00130596205004465	-0.40059945963197	0.168	0.408	1	CD8_Cytotoxic	3D-D(PBS) vs 3D-A
Npc2	0.00134156990696593	-0.299796500848133	0.195	0.449	1	CD8_Cytotoxic	3D-D(PBS) vs 3D-A
Ten1	0.00134465812681652	-0.266869662964123	0.018	0.143	1	CD8_Cytotoxic	3D-D(PBS) vs 3D-A
Cxcl10	0.00134472524746484	-0.359979067355604	0.018	0.143	1	CD8_Cytotoxic	3D-D(PBS) vs 3D-A
Dock10	0.00134531102655649	0.40676024819017	0.991	0.98	1	CD8_Cytotoxic	3D-D(PBS) vs 3D-A
Atf3	0.00136702447289929	-0.277022379325013	0.035	0.184	1	CD8_Cytotoxic	3D-D(PBS) vs 3D-A
Atp5mpl	0.00137020617123485	-0.349479420991499	0.31	0.612	1	CD8_Cytotoxic	3D-D(PBS) vs 3D-A
Psma4	0.00142216806232933	-0.277022379325013	0.035	0.184	1	CD8_Cytotoxic	3D-D(PBS) vs 3D-A
Cxxc1	0.00146413851231914	-0.25201170423701	0.08	0.265	1	CD8_Cytotoxic	3D-D(PBS) vs 3D-A
Ets1	0.00146668065476743	0.46159446263607	0.929	0.857	1	CD8_Cytotoxic	3D-D(PBS) vs 3D-A
Eif2b3	0.00148017668187086	-0.254378718780926	0.018	0.143	1	CD8_Cytotoxic	3D-D(PBS) vs 3D-A
Rbis	0.00151874574270776	-0.366531551032496	0.106	0.306	1	CD8_Cytotoxic	3D-D(PBS) vs 3D-A
Gpi1	0.00152619621357525	-0.254378718780926	0.186	0.449	1	CD8_Cytotoxic	3D-D(PBS) vs 3D-A
Ppp1r12a	0.00160509463629272	0.401435935301854	0.956	0.837	1	CD8_Cytotoxic	3D-D(PBS) vs 3D-A
Setd5	0.00161497959107597	0.57589059522468	0.602	0.408	1	CD8_Cytotoxic	3D-D(PBS) vs 3D-A
Csnk2a1	0.00163977646975576	-0.331000000383838	0.133	0.347	1	CD8_Cytotoxic	3D-D(PBS) vs 3D-A
Mif	0.00164296729532358	-0.337572654307325	0.177	0.408	1	CD8_Cytotoxic	3D-D(PBS) vs 3D-A
Klf2	0.00164365702832461	-0.6749544016012	0.655	0.755	1	CD8_Cytotoxic	3D-D(PBS) vs 3D-A
Pip4p2	0.0016950049621226	-0.284078952996346	0.08	0.265	1	CD8_Cytotoxic	3D-D(PBS) vs 3D-A
Hint1	0.0018265128304165	-0.353791865257081	0.23	0.49	1	CD8_Cytotoxic	3D-D(PBS) vs 3D-A
Rpl12	0.00185198835660946	-0.389622735348736	0.973	0.939	1	CD8_Cytotoxic	3D-D(PBS) vs 3D-A
Runx1	0.00187513562325604	0.442819317790006	0.965	0.837	1	CD8_Cytotoxic	3D-D(PBS) vs 3D-A
Rac2	0.00188004366280093	-0.525459408945849	0.779	0.878	1	CD8_Cytotoxic	3D-D(PBS) vs 3D-A
Rps3a1	0.00191719823127615	-0.381546346723887	0.947	1	1	CD8_Cytotoxic	3D-D(PBS) vs 3D-A
Lgmn	0.00197639120113239	-0.454988717659292	0.15	0.367	1	CD8_Cytotoxic	3D-D(PBS) vs 3D-A
Rabgap1l	0.0020036662044254	0.488017839199346	0.858	0.694	1	CD8_Cytotoxic	3D-D(PBS) vs 3D-A
Srrm2	0.00203577451752023	0.498021771315139	0.85	0.694	1	CD8_Cytotoxic	3D-D(PBS) vs 3D-A
Ssr1	0.00207762811418992	-0.298578522691461	0.115	0.327	1	CD8_Cytotoxic	3D-D(PBS) vs 3D-A
Rpl4	0.00213195740255875	-0.396411901011375	0.956	0.959	1	CD8_Cytotoxic	3D-D(PBS) vs 3D-A
Rps15	0.00222249935435792	-0.393034278878022	0.991	0.98	1	CD8_Cytotoxic	3D-D(PBS) vs 3D-A
Banf1	0.00238733873525462	-0.262052646666347	0.071	0.245	1	CD8_Cytotoxic	3D-D(PBS) vs 3D-A
Eya2	0.002433780783242	0.481591570039913	0.204	0.02	1	CD8_Cytotoxic	3D-D(PBS) vs 3D-A
Rpl30	0.00244905855457345	-0.434323364612572	0.991	1	1	CD8_Cytotoxic	3D-D(PBS) vs 3D-A
Cd52	0.00250792195480401	-0.52681182261697	0.956	1	1	CD8_Cytotoxic	3D-D(PBS) vs 3D-A
Atp8b4	0.00251770265138153	-0.392123758399992	0.239	0.51	1	CD8_Cytotoxic	3D-D(PBS) vs 3D-A
Itga1	0.00260116087121502	0.535796613299852	0.434	0.184	1	CD8_Cytotoxic	3D-D(PBS) vs 3D-A
Sh2d1a	0.00261130446781318	-0.297099593765548	0.062	0.224	1	CD8_Cytotoxic	3D-D(PBS) vs 3D-A
Man2a1	0.00264331393826182	-0.387075924789927	0.257	0.51	1	CD8_Cytotoxic	3D-D(PBS) vs 3D-A
Itpr2	0.00268400086135398	0.529518826425784	0.487	0.245	1	CD8_Cytotoxic	3D-D(PBS) vs 3D-A
Eif2s1	0.00270012459853128	-0.319125900095547	0.08	0.245	1	CD8_Cytotoxic	3D-D(PBS) vs 3D-A
Tmem131l	0.00272783861627566	0.524610090280987	0.398	0.163	1	CD8_Cytotoxic	3D-D(PBS) vs 3D-A
Rpl10	0.00273314657112819	-0.36546500249856	0.814	0.959	1	CD8_Cytotoxic	3D-D(PBS) vs 3D-A
Slc9a7	0.00278649145837482	-0.449887845966426	0.106	0.286	1	CD8_Cytotoxic	3D-D(PBS) vs 3D-A
Nr3c1	0.00279366735374086	0.796297807874208	0.938	0.857	1	CD8_Cytotoxic	3D-D(PBS) vs 3D-A
Itga6	0.0028217758569915	-0.310651354992036	0.053	0.204	1	CD8_Cytotoxic	3D-D(PBS) vs 3D-A
Aldoa	0.00294787806895752	-0.298578522691461	0.124	0.327	1	CD8_Cytotoxic	3D-D(PBS) vs 3D-A
Ndufb1	0.00301876986213876	-0.317943847558392	0.204	0.429	1	CD8_Cytotoxic	3D-D(PBS) vs 3D-A
Cox7b	0.00309228522623471	-0.483933564703379	0.257	0.469	1	CD8_Cytotoxic	3D-D(PBS) vs 3D-A
Sntb2	0.00317012250619165	0.49854605406494	0.389	0.163	1	CD8_Cytotoxic	3D-D(PBS) vs 3D-A
Elob	0.00319090294023	-0.301046778282211	0.177	0.408	1	CD8_Cytotoxic	3D-D(PBS) vs 3D-A
Ifnar2	0.00321867273647813	0.309104054529779	0.159	0	1	CD8_Cytotoxic	3D-D(PBS) vs 3D-A
Rps25	0.00333521530584674	-0.397046719285876	0.894	0.939	1	CD8_Cytotoxic	3D-D(PBS) vs 3D-A
Dld	0.00343167225961833	-0.320946335719915	0.044	0.184	1	CD8_Cytotoxic	3D-D(PBS) vs 3D-A
Tgif1	0.00354867773126131	-0.287931278491952	0.044	0.184	1	CD8_Cytotoxic	3D-D(PBS) vs 3D-A
Naca	0.00359849264617438	-0.380911124709858	0.628	0.776	1	CD8_Cytotoxic	3D-D(PBS) vs 3D-A
Malat1	0.00363043514049789	0.297331773261344	1	1	1	CD8_Cytotoxic	3D-D(PBS) vs 3D-A
Rps7	0.00363658629142749	-0.354662678158205	1	0.98	1	CD8_Cytotoxic	3D-D(PBS) vs 3D-A
Gm8369	0.00368168184439725	-0.379005373294671	0.115	0.306	1	CD8_Cytotoxic	3D-D(PBS) vs 3D-A
Pcna	0.00369029708329978	-0.61601922658651	0.274	0.469	1	CD8_Cytotoxic	3D-D(PBS) vs 3D-A
Tyrobp	0.00370214288982838	-0.429244093686546	0.159	0.367	1	CD8_Cytotoxic	3D-D(PBS) vs 3D-A
Aopep	0.00370478959091111	0.564411098338962	0.504	0.265	1	CD8_Cytotoxic	3D-D(PBS) vs 3D-A
Hspa1a	0.00370742381762186	-0.744137966747201	0.195	0.429	1	CD8_Cytotoxic	3D-D(PBS) vs 3D-A
Wdr1	0.00390369615441617	-0.266131900206604	0.239	0.49	1	CD8_Cytotoxic	3D-D(PBS) vs 3D-A
Ptgs2	0.00403289473838847	-0.277022379325013	0.035	0.163	1	CD8_Cytotoxic	3D-D(PBS) vs 3D-A
Phf11b	0.00410288672626569	-0.305774024095665	0.097	0.265	1	CD8_Cytotoxic	3D-D(PBS) vs 3D-A
Btbd11	0.00411951308010462	0.704166854047356	0.442	0.224	1	CD8_Cytotoxic	3D-D(PBS) vs 3D-A
Canx	0.00429093621305704	-0.379117205785009	0.257	0.49	1	CD8_Cytotoxic	3D-D(PBS) vs 3D-A
Rps5	0.00433714783080483	-0.354757827047993	0.982	1	1	CD8_Cytotoxic	3D-D(PBS) vs 3D-A
Sidt1	0.00437755338603749	-0.487707735030925	0.265	0.531	1	CD8_Cytotoxic	3D-D(PBS) vs 3D-A
1110004F10Rik	0.00443729418264326	-0.279469699743756	0.133	0.327	1	CD8_Cytotoxic	3D-D(PBS) vs 3D-A
Zbtb20	0.00459673173197543	0.31256237430219	0.788	0.592	1	CD8_Cytotoxic	3D-D(PBS) vs 3D-A
Rap1gap2	0.00467030097147119	-0.401866331103483	0.204	0.449	1	CD8_Cytotoxic	3D-D(PBS) vs 3D-A
Cox8a	0.00469809525127099	-0.517853440516471	0.354	0.571	1	CD8_Cytotoxic	3D-D(PBS) vs 3D-A
Tagln2	0.0047052612399428	-0.403149786139674	0.186	0.388	1	CD8_Cytotoxic	3D-D(PBS) vs 3D-A
Krtcap2	0.00483486960722864	-0.410007874823629	0.239	0.449	1	CD8_Cytotoxic	3D-D(PBS) vs 3D-A
Wnk1	0.00511810840347857	0.343151535357456	0.929	0.776	1	CD8_Cytotoxic	3D-D(PBS) vs 3D-A
Atp5j2	0.00514857526750378	-0.313722008952003	0.212	0.429	1	CD8_Cytotoxic	3D-D(PBS) vs 3D-A
Septin1	0.00532910641469791	-0.415187709601317	0.239	0.429	1	CD8_Cytotoxic	3D-D(PBS) vs 3D-A
Ttc39b	0.00535449997602078	-0.395800330404129	0.204	0.408	1	CD8_Cytotoxic	3D-D(PBS) vs 3D-A
Bmp2	0.00545229886023236	0.388892080423426	0.212	0.041	1	CD8_Cytotoxic	3D-D(PBS) vs 3D-A
Cyp26b1	0.00545837052967328	0.331558905357475	0.186	0.02	1	CD8_Cytotoxic	3D-D(PBS) vs 3D-A
Nemf	0.00546464334609195	-0.373196564038046	0.195	0.408	1	CD8_Cytotoxic	3D-D(PBS) vs 3D-A
Psme2	0.00562214456434147	-0.35747221174503	0.195	0.388	1	CD8_Cytotoxic	3D-D(PBS) vs 3D-A
Clk1	0.00563248487406789	0.388132300695049	0.841	0.633	1	CD8_Cytotoxic	3D-D(PBS) vs 3D-A
Rps29	0.00569474561259224	-0.32339484286267	1	1	1	CD8_Cytotoxic	3D-D(PBS) vs 3D-A
Cyba	0.00570337864070646	-0.381719757991707	0.274	0.49	1	CD8_Cytotoxic	3D-D(PBS) vs 3D-A
Rps19	0.00575611131456179	-0.467494999072857	0.973	0.98	1	CD8_Cytotoxic	3D-D(PBS) vs 3D-A
Gabarap	0.00577839277934967	-0.261178550886267	0.097	0.265	1	CD8_Cytotoxic	3D-D(PBS) vs 3D-A
Tmx4	0.00580375572121854	0.277853120545339	0.142	0	1	CD8_Cytotoxic	3D-D(PBS) vs 3D-A
Ndufa6	0.00581647515609715	-0.312384322216491	0.097	0.265	1	CD8_Cytotoxic	3D-D(PBS) vs 3D-A
Asxl2	0.00582507253545216	-0.288885126487617	0.292	0.531	1	CD8_Cytotoxic	3D-D(PBS) vs 3D-A
Rps28	0.00590422797506711	-0.413939163404058	0.965	1	1	CD8_Cytotoxic	3D-D(PBS) vs 3D-A
Rpl22l1	0.00595526059084152	-0.423750123229225	0.699	0.816	1	CD8_Cytotoxic	3D-D(PBS) vs 3D-A
Zmym2	0.00604524560167787	0.494970599841113	0.292	0.102	1	CD8_Cytotoxic	3D-D(PBS) vs 3D-A
Trmt112	0.00619926439363441	-0.282873621985586	0.097	0.265	1	CD8_Cytotoxic	3D-D(PBS) vs 3D-A
Chd6	0.00635698031569851	0.437374298501677	0.319	0.122	1	CD8_Cytotoxic	3D-D(PBS) vs 3D-A
Camk2d	0.00648632248017911	-0.377421801089274	0.23	0.429	1	CD8_Cytotoxic	3D-D(PBS) vs 3D-A
Eml4	0.00653137323946297	0.502764757322911	0.496	0.306	1	CD8_Cytotoxic	3D-D(PBS) vs 3D-A
Tnfsf10	0.00662785064023407	0.396875460649413	0.274	0.082	1	CD8_Cytotoxic	3D-D(PBS) vs 3D-A
Lck	0.00664811975781038	-0.428907349787979	0.389	0.612	1	CD8_Cytotoxic	3D-D(PBS) vs 3D-A
Mrpl52	0.00670392982442827	-0.3595027469724	0.195	0.388	1	CD8_Cytotoxic	3D-D(PBS) vs 3D-A
Slc25a5	0.00680032860122487	-0.459786307032664	0.283	0.469	1	CD8_Cytotoxic	3D-D(PBS) vs 3D-A
Cxcl2	0.00682479477290217	-0.295666927271558	0.062	0.204	1	CD8_Cytotoxic	3D-D(PBS) vs 3D-A
Kansl1	0.00686974921424559	0.491603748742714	0.894	0.735	1	CD8_Cytotoxic	3D-D(PBS) vs 3D-A
Tma7	0.00690870935282443	-0.333476730676051	0.354	0.612	1	CD8_Cytotoxic	3D-D(PBS) vs 3D-A
Hbb-bs	0.00738747803144854	0.406260291983962	0.841	0.714	1	CD8_Cytotoxic	3D-D(PBS) vs 3D-A
Fli1	0.00740703242878383	0.333123419283142	0.858	0.673	1	CD8_Cytotoxic	3D-D(PBS) vs 3D-A
Nasp	0.00747691960528417	-0.290358015886492	0.115	0.286	1	CD8_Cytotoxic	3D-D(PBS) vs 3D-A
Ptpn22	0.00754683387409068	0.577223749523356	0.956	0.878	1	CD8_Cytotoxic	3D-D(PBS) vs 3D-A
Ppp2r5a	0.00760412677853445	-0.3860413639418	0.283	0.51	1	CD8_Cytotoxic	3D-D(PBS) vs 3D-A
Txndc17	0.00762924883769336	-0.250557007828517	0.088	0.245	1	CD8_Cytotoxic	3D-D(PBS) vs 3D-A
Rasgef1b	0.00764484990124905	-0.386709432970126	0.062	0.204	1	CD8_Cytotoxic	3D-D(PBS) vs 3D-A
Ttf1	0.00776441014878341	0.267283878835152	0.133	0	1	CD8_Cytotoxic	3D-D(PBS) vs 3D-A
Ankrd12	0.00776790222145267	0.447336028202228	0.699	0.469	1	CD8_Cytotoxic	3D-D(PBS) vs 3D-A
Il7r	0.00784668670583092	-0.332381230782199	0.239	0.449	1	CD8_Cytotoxic	3D-D(PBS) vs 3D-A
Scaper	0.00789289328316722	0.554580088979268	0.363	0.163	1	CD8_Cytotoxic	3D-D(PBS) vs 3D-A
Nfkbid	0.00792278464777977	0.537755466337909	0.416	0.204	1	CD8_Cytotoxic	3D-D(PBS) vs 3D-A
Atp11b	0.00802455130297073	-0.392347253023489	0.336	0.571	1	CD8_Cytotoxic	3D-D(PBS) vs 3D-A
Eif5b	0.00812560025327768	-0.284903585794385	0.221	0.449	1	CD8_Cytotoxic	3D-D(PBS) vs 3D-A
Scamp3	0.00813423491794068	-0.274731780737093	0.08	0.224	1	CD8_Cytotoxic	3D-D(PBS) vs 3D-A
Ppm1h	0.00833995148391933	0.580255787786082	0.664	0.531	1	CD8_Cytotoxic	3D-D(PBS) vs 3D-A
Gas5	0.00839629449943844	-0.325050734052652	0.31	0.531	1	CD8_Cytotoxic	3D-D(PBS) vs 3D-A
Mdh1	0.00842606715559187	-0.283471630301253	0.204	0.408	1	CD8_Cytotoxic	3D-D(PBS) vs 3D-A
Ywhaq	0.00858934743920609	-0.404248982414477	0.301	0.51	1	CD8_Cytotoxic	3D-D(PBS) vs 3D-A
Huwe1	0.00874169963747801	-0.402161029305077	0.292	0.51	1	CD8_Cytotoxic	3D-D(PBS) vs 3D-A
Eif3m	0.00881517823931109	-0.298578522691461	0.239	0.449	1	CD8_Cytotoxic	3D-D(PBS) vs 3D-A
Cst7	0.00890487029545576	-0.317361998370877	0.08	0.224	1	CD8_Cytotoxic	3D-D(PBS) vs 3D-A
Arhgap26.1	0.00891347049361023	-0.399847163466831	0.389	0.612	1	CD8_Cytotoxic	3D-D(PBS) vs 3D-A
Traf1	0.00895640028796791	-0.317361998370877	0.08	0.224	1	CD8_Cytotoxic	3D-D(PBS) vs 3D-A
Cct5	0.0092979702108303	-0.298578522691461	0.15	0.327	1	CD8_Cytotoxic	3D-D(PBS) vs 3D-A
Sec11c	0.00960201359953793	-0.258711139576959	0.133	0.306	1	CD8_Cytotoxic	3D-D(PBS) vs 3D-A
Sh3bgrl3	0.0101560648604951	-0.402915182506197	0.664	0.878	1	CD8_Cytotoxic	3D-D(PBS) vs 3D-A
Psap	0.0102423343697734	-0.343600037163472	0.381	0.612	1	CD8_Cytotoxic	3D-D(PBS) vs 3D-A
BC031181	0.010245987283991	-0.310822118446208	0.142	0.306	1	CD8_Cytotoxic	3D-D(PBS) vs 3D-A
H3f3a	0.010544258193902	-0.321722186795828	0.788	0.878	1	CD8_Cytotoxic	3D-D(PBS) vs 3D-A
Tle5	0.0105571014201325	-0.317943847558392	0.221	0.429	1	CD8_Cytotoxic	3D-D(PBS) vs 3D-A
Jpt1	0.0108848676593559	-0.312384322216491	0.186	0.367	1	CD8_Cytotoxic	3D-D(PBS) vs 3D-A
Slc9a9	0.0109546514422831	0.396566895780118	0.991	0.816	1	CD8_Cytotoxic	3D-D(PBS) vs 3D-A
Golim4	0.0113607075314777	-0.25201170423701	0.044	0.163	1	CD8_Cytotoxic	3D-D(PBS) vs 3D-A
Psma3	0.0113779956851471	-0.393329133676998	0.239	0.429	1	CD8_Cytotoxic	3D-D(PBS) vs 3D-A
Rasa3	0.0113808209754214	-0.298578522691461	0.23	0.449	1	CD8_Cytotoxic	3D-D(PBS) vs 3D-A
Tnik	0.0114196864135843	0.422915662712305	0.779	0.653	1	CD8_Cytotoxic	3D-D(PBS) vs 3D-A
Prkch	0.0114236032435023	0.382192532022132	0.947	0.776	1	CD8_Cytotoxic	3D-D(PBS) vs 3D-A
Slamf6	0.0114851300773725	-0.297099593765548	0.044	0.163	1	CD8_Cytotoxic	3D-D(PBS) vs 3D-A
Atp5md	0.0115134106381617	-0.302330657552568	0.186	0.367	1	CD8_Cytotoxic	3D-D(PBS) vs 3D-A
Rps4x	0.0115292957714301	-0.323831314623373	1	0.98	1	CD8_Cytotoxic	3D-D(PBS) vs 3D-A
Klrk1	0.0116719665050835	-0.281020151307156	0.212	0.429	1	CD8_Cytotoxic	3D-D(PBS) vs 3D-A
Rapgef1	0.0118433055862794	0.371839809877741	0.372	0.184	1	CD8_Cytotoxic	3D-D(PBS) vs 3D-A
Lsm6	0.0118815133926233	-0.25201170423701	0.071	0.204	1	CD8_Cytotoxic	3D-D(PBS) vs 3D-A
Sorl1	0.0118866027583556	0.502764757322911	0.469	0.306	1	CD8_Cytotoxic	3D-D(PBS) vs 3D-A
Tnrc6b	0.0119181490198131	0.264016165001241	0.929	0.755	1	CD8_Cytotoxic	3D-D(PBS) vs 3D-A
Hspe1	0.0119574557433141	-0.342972642049914	0.283	0.49	1	CD8_Cytotoxic	3D-D(PBS) vs 3D-A
Cers4	0.0120984981683488	0.432932641382637	0.221	0.061	1	CD8_Cytotoxic	3D-D(PBS) vs 3D-A
Coq10b	0.0122505029002768	-0.262052646666347	0.195	0.408	1	CD8_Cytotoxic	3D-D(PBS) vs 3D-A
Cept1	0.0122512178754571	0.465069114127251	0.372	0.204	1	CD8_Cytotoxic	3D-D(PBS) vs 3D-A
Akr1b3	0.012428468184497	-0.268662944787173	0.124	0.286	1	CD8_Cytotoxic	3D-D(PBS) vs 3D-A
Arid5b	0.0124470112865802	-0.310551164357537	0.416	0.612	1	CD8_Cytotoxic	3D-D(PBS) vs 3D-A
Atg10	0.0124834547834154	0.405028474528314	0.257	0.082	1	CD8_Cytotoxic	3D-D(PBS) vs 3D-A
Senp7	0.0125398093762228	0.48258687538528	0.265	0.102	1	CD8_Cytotoxic	3D-D(PBS) vs 3D-A
Tspan13	0.0128993363806283	-0.281704704127065	0.097	0.245	1	CD8_Cytotoxic	3D-D(PBS) vs 3D-A
Slco3a1	0.0129391308626415	-0.292452419894619	0.301	0.51	1	CD8_Cytotoxic	3D-D(PBS) vs 3D-A
4930523C07Rik	0.0131604894057505	-0.327031098180893	0.301	0.51	1	CD8_Cytotoxic	3D-D(PBS) vs 3D-A
Gng2	0.0131754182946825	0.514422962507285	0.425	0.245	1	CD8_Cytotoxic	3D-D(PBS) vs 3D-A
Klf3	0.0132267209611349	-0.289682122203065	0.274	0.51	1	CD8_Cytotoxic	3D-D(PBS) vs 3D-A
Kpna4	0.013618005244496	-0.25890837726144	0.345	0.592	1	CD8_Cytotoxic	3D-D(PBS) vs 3D-A
Atp6v0c	0.0137909904546221	-0.338106886878098	0.15	0.306	1	CD8_Cytotoxic	3D-D(PBS) vs 3D-A
Polr3b	0.0138268003299447	0.29876211030832	0.115	0	1	CD8_Cytotoxic	3D-D(PBS) vs 3D-A
Abracl	0.0138268644649072	-0.389181071472368	0.274	0.469	1	CD8_Cytotoxic	3D-D(PBS) vs 3D-A
Snrpe	0.0138449879639619	-0.252466597837149	0.212	0.408	1	CD8_Cytotoxic	3D-D(PBS) vs 3D-A
Atp5j	0.0138814632101581	-0.309577521640718	0.204	0.388	1	CD8_Cytotoxic	3D-D(PBS) vs 3D-A
Arpc1b	0.0139359780517666	-0.319125900095547	0.336	0.551	1	CD8_Cytotoxic	3D-D(PBS) vs 3D-A
Cytip	0.013945265195224	0.314537940580407	0.85	0.673	1	CD8_Cytotoxic	3D-D(PBS) vs 3D-A
Morrbid	0.0144804544894256	-0.281704704127065	0.097	0.245	1	CD8_Cytotoxic	3D-D(PBS) vs 3D-A
Lsp1	0.0145638473931086	-0.379117205785009	0.292	0.469	1	CD8_Cytotoxic	3D-D(PBS) vs 3D-A
mt-Rnr1	0.0147902114688833	0.633360513305553	1	0.98	1	CD8_Cytotoxic	3D-D(PBS) vs 3D-A
Stxbp5	0.0151730462838175	0.31325968402109	0.212	0.061	1	CD8_Cytotoxic	3D-D(PBS) vs 3D-A
Pdcd4	0.0155037063902002	0.3054928009774	0.841	0.694	1	CD8_Cytotoxic	3D-D(PBS) vs 3D-A
AW112010	0.0156197259121199	-0.318679728747971	0.929	0.878	1	CD8_Cytotoxic	3D-D(PBS) vs 3D-A
Srsf2	0.0156875731677596	-0.394625210162496	0.451	0.633	1	CD8_Cytotoxic	3D-D(PBS) vs 3D-A
Micos10	0.0157867107587825	-0.281417971533278	0.221	0.408	1	CD8_Cytotoxic	3D-D(PBS) vs 3D-A
1700025G04Rik	0.0161802216050646	-0.326150600722442	0.186	0.367	1	CD8_Cytotoxic	3D-D(PBS) vs 3D-A
Cdk11b	0.0165474676487159	0.63458996883033	0.522	0.347	1	CD8_Cytotoxic	3D-D(PBS) vs 3D-A
Plac8	0.0166040980503684	-0.490626335031913	0.177	0.347	1	CD8_Cytotoxic	3D-D(PBS) vs 3D-A
Kctd12	0.0169619906772474	0.379493382421177	0.212	0.061	1	CD8_Cytotoxic	3D-D(PBS) vs 3D-A
Cemip2	0.0171486002638154	0.334264128428179	0.239	0.082	1	CD8_Cytotoxic	3D-D(PBS) vs 3D-A
Ly6a	0.0171607008892199	-0.560949772898368	0.124	0.265	1	CD8_Cytotoxic	3D-D(PBS) vs 3D-A
Ran	0.0181737547852537	-0.304384144372666	0.265	0.449	1	CD8_Cytotoxic	3D-D(PBS) vs 3D-A
Map2k2	0.0182172113135947	-0.250557007828517	0.088	0.224	1	CD8_Cytotoxic	3D-D(PBS) vs 3D-A
Pip5k1b	0.0183769415106697	0.449882710312575	0.31	0.143	1	CD8_Cytotoxic	3D-D(PBS) vs 3D-A
H2-Ab1	0.0187535355549637	-0.257936538194115	0.221	0.429	1	CD8_Cytotoxic	3D-D(PBS) vs 3D-A
Prkca	0.0187859630212708	0.436768187772925	0.699	0.592	1	CD8_Cytotoxic	3D-D(PBS) vs 3D-A
Usp37	0.0189869083467427	-0.271558308757752	0.106	0.245	1	CD8_Cytotoxic	3D-D(PBS) vs 3D-A
Ctss	0.0190529223158434	-0.453856748169372	0.292	0.49	1	CD8_Cytotoxic	3D-D(PBS) vs 3D-A
Snrpd1	0.0190816185530469	-0.261178550886267	0.106	0.245	1	CD8_Cytotoxic	3D-D(PBS) vs 3D-A
Cox7c	0.0191047214123543	-0.401734511921072	0.442	0.612	1	CD8_Cytotoxic	3D-D(PBS) vs 3D-A
Gnas	0.0191679155677546	-0.302591585198084	0.885	0.939	1	CD8_Cytotoxic	3D-D(PBS) vs 3D-A
Nr4a3	0.0192547038677051	0.786917697590145	0.513	0.347	1	CD8_Cytotoxic	3D-D(PBS) vs 3D-A
Prdx1	0.0193450667867293	-0.288992473862263	0.204	0.388	1	CD8_Cytotoxic	3D-D(PBS) vs 3D-A
Mllt3	0.019386181449034	0.351204337989753	0.699	0.51	1	CD8_Cytotoxic	3D-D(PBS) vs 3D-A
Cd3d	0.0194769798156087	-0.3860413639418	0.504	0.653	1	CD8_Cytotoxic	3D-D(PBS) vs 3D-A
Txn1	0.0194995959736704	-0.294005792901637	0.248	0.429	1	CD8_Cytotoxic	3D-D(PBS) vs 3D-A
Rnf138	0.019513253847437	-0.288992473862263	0.204	0.388	1	CD8_Cytotoxic	3D-D(PBS) vs 3D-A
Wfdc17	0.0196189611376072	-0.256453047018785	0.15	0.306	1	CD8_Cytotoxic	3D-D(PBS) vs 3D-A
Coro2a	0.0197436783057619	0.508776399366143	0.363	0.204	1	CD8_Cytotoxic	3D-D(PBS) vs 3D-A
Nfe2l2	0.0202581031222899	-0.29644277834747	0.265	0.469	1	CD8_Cytotoxic	3D-D(PBS) vs 3D-A
Ptma	0.0203961126353531	-0.341064455223417	0.982	1	1	CD8_Cytotoxic	3D-D(PBS) vs 3D-A
Atp5e	0.0204107189821012	-0.363533964532231	0.398	0.571	1	CD8_Cytotoxic	3D-D(PBS) vs 3D-A
Hdgf	0.0211665414799836	-0.332848424776207	0.124	0.265	1	CD8_Cytotoxic	3D-D(PBS) vs 3D-A
Klrg1	0.022240602695784	-0.284078952996346	0.053	0.163	1	CD8_Cytotoxic	3D-D(PBS) vs 3D-A
Zfp281	0.022241000029534	-0.273640620941559	0.053	0.163	1	CD8_Cytotoxic	3D-D(PBS) vs 3D-A
Atp10d	0.0224685416646636	-0.445139531068263	0.265	0.449	1	CD8_Cytotoxic	3D-D(PBS) vs 3D-A
Tcf20	0.023298580820038	0.416019258446291	0.478	0.286	1	CD8_Cytotoxic	3D-D(PBS) vs 3D-A
Lrmda	0.023682354960517	-0.304384144372666	0.204	0.388	1	CD8_Cytotoxic	3D-D(PBS) vs 3D-A
Rbpj	0.0238658914740052	0.326751920349203	0.336	0.163	1	CD8_Cytotoxic	3D-D(PBS) vs 3D-A
Atp6v0d1	0.0239433652100119	-0.313993575078149	0.097	0.224	1	CD8_Cytotoxic	3D-D(PBS) vs 3D-A
Nono	0.0243355680963749	-0.293525294965176	0.212	0.367	1	CD8_Cytotoxic	3D-D(PBS) vs 3D-A
Dennd1b	0.0243356706556174	0.494970599841113	0.504	0.347	1	CD8_Cytotoxic	3D-D(PBS) vs 3D-A
Suco	0.0251707969625191	0.340499250805313	0.664	0.51	1	CD8_Cytotoxic	3D-D(PBS) vs 3D-A
Cotl1	0.0251906594808962	-0.308038851940527	0.372	0.571	1	CD8_Cytotoxic	3D-D(PBS) vs 3D-A
Itpkb	0.0253938726053202	0.379493382421177	0.69	0.51	1	CD8_Cytotoxic	3D-D(PBS) vs 3D-A
Hnrnpa1	0.0257543912105181	-0.277362036781765	0.159	0.306	1	CD8_Cytotoxic	3D-D(PBS) vs 3D-A
Bclaf1	0.0258251141249157	-0.271811613128675	0.274	0.449	1	CD8_Cytotoxic	3D-D(PBS) vs 3D-A
Atrnl1	0.0262731893518209	-0.285322425989194	0.071	0.184	1	CD8_Cytotoxic	3D-D(PBS) vs 3D-A
Rad21	0.0263616247578657	0.290058298839232	0.327	0.163	1	CD8_Cytotoxic	3D-D(PBS) vs 3D-A
Rps9	0.026370899792498	-0.317610623156659	0.965	0.959	1	CD8_Cytotoxic	3D-D(PBS) vs 3D-A
Tnf	0.0264663845661133	0.716528369698747	0.265	0.122	1	CD8_Cytotoxic	3D-D(PBS) vs 3D-A
Hnrnpa0	0.0271664684485924	-0.252466597837149	0.239	0.408	1	CD8_Cytotoxic	3D-D(PBS) vs 3D-A
Cd38	0.0274565351032001	0.379493382421177	0.274	0.122	1	CD8_Cytotoxic	3D-D(PBS) vs 3D-A
Dgkd	0.0281559001106767	0.483987550292282	0.398	0.245	1	CD8_Cytotoxic	3D-D(PBS) vs 3D-A
Ccdc117	0.0281934320030075	-0.251272807913105	0.071	0.184	1	CD8_Cytotoxic	3D-D(PBS) vs 3D-A
Zfp148	0.0286789739368736	0.474010981205467	0.381	0.224	1	CD8_Cytotoxic	3D-D(PBS) vs 3D-A
Ucp2	0.0289407191769731	-0.311178559471095	0.283	0.469	1	CD8_Cytotoxic	3D-D(PBS) vs 3D-A
Vrk2	0.0292022056717098	-0.359640048427739	0.097	0.224	1	CD8_Cytotoxic	3D-D(PBS) vs 3D-A
Pptc7	0.0292306472887021	0.331558905357474	0.159	0.041	1	CD8_Cytotoxic	3D-D(PBS) vs 3D-A
Ptprc	0.0293189287984784	0.270339706308665	1	1	1	CD8_Cytotoxic	3D-D(PBS) vs 3D-A
Frs2	0.0298901239178204	0.266282771973186	0.195	0.061	1	CD8_Cytotoxic	3D-D(PBS) vs 3D-A
Gbe1	0.0307132251581945	0.331558905357475	0.159	0.041	1	CD8_Cytotoxic	3D-D(PBS) vs 3D-A
Golph3	0.0308547654885584	0.289295573449599	0.248	0.102	1	CD8_Cytotoxic	3D-D(PBS) vs 3D-A
Npm1	0.0323741015761199	-0.466734431280717	0.788	0.796	1	CD8_Cytotoxic	3D-D(PBS) vs 3D-A
Fbxl7	0.0330002517133348	0.293763508395293	0.186	0.061	1	CD8_Cytotoxic	3D-D(PBS) vs 3D-A
Rnf169	0.0330143490358814	0.412283317538846	0.265	0.122	1	CD8_Cytotoxic	3D-D(PBS) vs 3D-A
Rybp	0.0332016125706954	0.361899322406439	0.239	0.102	1	CD8_Cytotoxic	3D-D(PBS) vs 3D-A
Utp11	0.0336445035070552	0.251388556673491	0.159	0.041	1	CD8_Cytotoxic	3D-D(PBS) vs 3D-A
Ccnd3	0.0339032835519605	0.328705272507001	0.717	0.612	1	CD8_Cytotoxic	3D-D(PBS) vs 3D-A
Foxp1	0.0342357406471497	-0.289604453560198	0.876	0.918	1	CD8_Cytotoxic	3D-D(PBS) vs 3D-A
Fgl2	0.0344432744497172	0.439302777656481	0.31	0.163	1	CD8_Cytotoxic	3D-D(PBS) vs 3D-A
Sec61b	0.0347962935515018	-0.276727801469801	0.248	0.408	1	CD8_Cytotoxic	3D-D(PBS) vs 3D-A
Map3k1	0.0348344350008288	-0.253087138532719	0.204	0.367	1	CD8_Cytotoxic	3D-D(PBS) vs 3D-A
Trerf1	0.0358089902702204	0.420465163477483	0.478	0.327	1	CD8_Cytotoxic	3D-D(PBS) vs 3D-A
Tubb4b	0.0363817448347969	-0.273640620941559	0.062	0.163	1	CD8_Cytotoxic	3D-D(PBS) vs 3D-A
Svil	0.036738725070355	0.276682576837401	0.327	0.163	1	CD8_Cytotoxic	3D-D(PBS) vs 3D-A
Arhgap18	0.0379472550584798	0.371178114209173	0.283	0.143	1	CD8_Cytotoxic	3D-D(PBS) vs 3D-A
Picalm	0.0381755427211943	-0.394502942689996	0.381	0.551	1	CD8_Cytotoxic	3D-D(PBS) vs 3D-A
Ms4a4b	0.038497161968439	-0.38816141581617	0.85	0.898	1	CD8_Cytotoxic	3D-D(PBS) vs 3D-A
Tbx21	0.0385724008493472	0.607762370094294	0.584	0.551	1	CD8_Cytotoxic	3D-D(PBS) vs 3D-A
Vps37b	0.0387907617468369	0.572138460363572	0.805	0.633	1	CD8_Cytotoxic	3D-D(PBS) vs 3D-A
Ranbp10	0.0395459468045345	0.256434986016838	0.186	0.061	1	CD8_Cytotoxic	3D-D(PBS) vs 3D-A
Arl4c	0.0398422032139013	-0.276727801469801	0.239	0.388	1	CD8_Cytotoxic	3D-D(PBS) vs 3D-A
Vim	0.0400056685146907	-0.513591413662311	0.425	0.592	1	CD8_Cytotoxic	3D-D(PBS) vs 3D-A
Macir	0.0400181175774929	-0.261178550886267	0.088	0.204	1	CD8_Cytotoxic	3D-D(PBS) vs 3D-A
Aff1	0.0415936103076844	-0.269599455719695	0.292	0.449	1	CD8_Cytotoxic	3D-D(PBS) vs 3D-A
Crip1	0.0417294135915529	-0.343499269192425	0.655	0.735	1	CD8_Cytotoxic	3D-D(PBS) vs 3D-A
Arih1	0.0421174370662223	0.395568145279248	0.85	0.653	1	CD8_Cytotoxic	3D-D(PBS) vs 3D-A
Plek	0.042236129133969	-0.383112032903129	0.168	0.306	1	CD8_Cytotoxic	3D-D(PBS) vs 3D-A
Scarb2	0.042926675213488	0.251388556673491	0.15	0.041	1	CD8_Cytotoxic	3D-D(PBS) vs 3D-A
Ankrd11	0.0443894022385032	0.329991421003602	0.982	0.898	1	CD8_Cytotoxic	3D-D(PBS) vs 3D-A
Eef1a1	0.0459924095122489	-0.252774833078336	0.319	0.49	1	CD8_Cytotoxic	3D-D(PBS) vs 3D-A
Impa1	0.0465444450556994	-0.285322425989194	0.08	0.184	1	CD8_Cytotoxic	3D-D(PBS) vs 3D-A
Tspan7	0.0468065321374171	0.253962500337318	0.15	0.041	1	CD8_Cytotoxic	3D-D(PBS) vs 3D-A
S100a13	0.0469490772153376	-0.306914381859525	0.212	0.347	1	CD8_Cytotoxic	3D-D(PBS) vs 3D-A
Rpl11	0.0472016136171458	-0.303834248142956	0.929	0.939	1	CD8_Cytotoxic	3D-D(PBS) vs 3D-A
Itgal	0.0477314749388411	0.250836399350598	0.956	0.857	1	CD8_Cytotoxic	3D-D(PBS) vs 3D-A
Grk2	0.0484865526326461	0.347071904728799	0.336	0.204	1	CD8_Cytotoxic	3D-D(PBS) vs 3D-A
Eef2	0.0490926752113331	-0.292621067395061	0.699	0.796	1	CD8_Cytotoxic	3D-D(PBS) vs 3D-A
Lcp2	0.0494368938217587	0.347071904728799	0.593	0.429	1	CD8_Cytotoxic	3D-D(PBS) vs 3D-A
AU020206	0.0514363083175832	0.332328274342496	0.726	0.612	1	CD8_Cytotoxic	3D-D(PBS) vs 3D-A
Icam1	0.0514670897405908	-0.332704306596087	0.106	0.224	1	CD8_Cytotoxic	3D-D(PBS) vs 3D-A
Zbtb38	0.0518058486414406	0.354831328186907	0.274	0.143	1	CD8_Cytotoxic	3D-D(PBS) vs 3D-A
Akna	0.0519573838368863	0.303544529187878	0.389	0.245	1	CD8_Cytotoxic	3D-D(PBS) vs 3D-A
Icos	0.0519775129122499	-0.385447784406215	0.097	0.204	1	CD8_Cytotoxic	3D-D(PBS) vs 3D-A
Nedd9	0.0521692363670309	0.376283825945287	0.912	0.776	1	CD8_Cytotoxic	3D-D(PBS) vs 3D-A
Snrpg	0.0524333087760103	-0.276552216361462	0.434	0.633	1	CD8_Cytotoxic	3D-D(PBS) vs 3D-A
Arhgap10	0.0529937470690069	0.320599693367608	0.451	0.306	1	CD8_Cytotoxic	3D-D(PBS) vs 3D-A
Srpk2	0.0541967250019679	-0.26269398699293	0.265	0.408	1	CD8_Cytotoxic	3D-D(PBS) vs 3D-A
S100a4	0.0543550164252703	-0.275371131530136	0.106	0.224	1	CD8_Cytotoxic	3D-D(PBS) vs 3D-A
Sumo2	0.0549765551452206	-0.400380803214321	0.248	0.388	1	CD8_Cytotoxic	3D-D(PBS) vs 3D-A
Pitpnm2	0.055658224749116	0.301490870419904	0.248	0.122	1	CD8_Cytotoxic	3D-D(PBS) vs 3D-A
Foxn3	0.0568889356212962	0.283810034365869	0.876	0.837	1	CD8_Cytotoxic	3D-D(PBS) vs 3D-A
Ndufa2	0.0569480786039708	-0.355364548783038	0.168	0.286	1	CD8_Cytotoxic	3D-D(PBS) vs 3D-A
Cox5b	0.0571691722805137	-0.272583314158516	0.23	0.367	1	CD8_Cytotoxic	3D-D(PBS) vs 3D-A
Eef1b2	0.0576475033207353	-0.331000000383838	0.85	0.837	1	CD8_Cytotoxic	3D-D(PBS) vs 3D-A
Myo9b	0.0587940075330462	0.335099263062723	0.239	0.122	1	CD8_Cytotoxic	3D-D(PBS) vs 3D-A
mt-Nd1	0.0591911933711144	0.339451827188462	0.991	1	1	CD8_Cytotoxic	3D-D(PBS) vs 3D-A
Gimap6	0.0593292724946754	0.297669159467495	0.858	0.776	1	CD8_Cytotoxic	3D-D(PBS) vs 3D-A
Slc28a2	0.059870184094027	0.311321879779597	0.363	0.224	1	CD8_Cytotoxic	3D-D(PBS) vs 3D-A
Rpl3	0.0603826639037763	-0.268100106570383	0.832	0.857	1	CD8_Cytotoxic	3D-D(PBS) vs 3D-A
D16Ertd472e	0.060712493084891	-0.261425524273995	0.283	0.449	1	CD8_Cytotoxic	3D-D(PBS) vs 3D-A
Cnn2	0.0611866161266566	-0.273284502527551	0.363	0.531	1	CD8_Cytotoxic	3D-D(PBS) vs 3D-A
Anp32a	0.0612198912927564	-0.267753396554322	0.168	0.286	1	CD8_Cytotoxic	3D-D(PBS) vs 3D-A
Ier5	0.0613163985165124	-0.270845127152004	0.212	0.347	1	CD8_Cytotoxic	3D-D(PBS) vs 3D-A
Copb1	0.061535920712738	-0.259508958012869	0.115	0.224	1	CD8_Cytotoxic	3D-D(PBS) vs 3D-A
Tbc1d5	0.0621687011643119	0.391318817817967	0.478	0.347	1	CD8_Cytotoxic	3D-D(PBS) vs 3D-A
Atxn1	0.0631876566394977	0.316068002279543	0.903	0.816	1	CD8_Cytotoxic	3D-D(PBS) vs 3D-A
Sla	0.0634294201070759	0.483329193405717	0.381	0.265	1	CD8_Cytotoxic	3D-D(PBS) vs 3D-A
Prkce	0.0636008147109418	0.499524086127947	0.434	0.327	1	CD8_Cytotoxic	3D-D(PBS) vs 3D-A
Wipf1	0.0638544261868788	0.409240725815229	0.69	0.592	1	CD8_Cytotoxic	3D-D(PBS) vs 3D-A
Rhoh	0.064305096793235	-0.375394119742292	0.283	0.429	1	CD8_Cytotoxic	3D-D(PBS) vs 3D-A
Fam172a	0.0650429078007378	0.340674133530649	0.699	0.653	1	CD8_Cytotoxic	3D-D(PBS) vs 3D-A
Ptprcap	0.0655951262774714	-0.297498256792325	0.31	0.469	1	CD8_Cytotoxic	3D-D(PBS) vs 3D-A
Xrn2	0.0662906112251121	-0.319801793778974	0.345	0.469	1	CD8_Cytotoxic	3D-D(PBS) vs 3D-A
S100a10	0.0664891917351003	-0.327310241234777	0.628	0.776	1	CD8_Cytotoxic	3D-D(PBS) vs 3D-A
Leprotl1	0.0673863264869787	-0.257184154844135	0.168	0.286	1	CD8_Cytotoxic	3D-D(PBS) vs 3D-A
G3bp1	0.0679643779993477	-0.283471630301253	0.345	0.49	1	CD8_Cytotoxic	3D-D(PBS) vs 3D-A
Rgs3	0.0681865563431695	0.371178114209173	0.257	0.143	1	CD8_Cytotoxic	3D-D(PBS) vs 3D-A
Gvin-ps6	0.0683056490738395	-0.321983127026405	0.434	0.571	1	CD8_Cytotoxic	3D-D(PBS) vs 3D-A
Pgm2l1	0.0690493850873606	0.311589317919373	0.221	0.102	1	CD8_Cytotoxic	3D-D(PBS) vs 3D-A
Fam102a	0.0706479653010069	0.328867309351209	0.239	0.122	1	CD8_Cytotoxic	3D-D(PBS) vs 3D-A
Peak1	0.0713121414701949	0.372351313177157	0.885	0.735	1	CD8_Cytotoxic	3D-D(PBS) vs 3D-A
Zfp207	0.0721382645297214	-0.264362807353548	0.204	0.327	1	CD8_Cytotoxic	3D-D(PBS) vs 3D-A
Morf4l1	0.0722613898807553	-0.254378718780926	0.204	0.327	1	CD8_Cytotoxic	3D-D(PBS) vs 3D-A
Stk17b	0.0723016236539797	0.260368387986096	0.938	0.857	1	CD8_Cytotoxic	3D-D(PBS) vs 3D-A
Usp38	0.0726862460400212	0.387905622237377	0.257	0.143	1	CD8_Cytotoxic	3D-D(PBS) vs 3D-A
Ubl5	0.0727483026523547	-0.331000000383839	0.239	0.347	1	CD8_Cytotoxic	3D-D(PBS) vs 3D-A
Inpp5d	0.0731967103367621	0.335505370043839	0.708	0.612	1	CD8_Cytotoxic	3D-D(PBS) vs 3D-A
Snx4	0.0744385700077273	-0.27635260445649	0.168	0.286	1	CD8_Cytotoxic	3D-D(PBS) vs 3D-A
Dicer1	0.0753190182683944	0.274000253573863	0.159	0.061	1	CD8_Cytotoxic	3D-D(PBS) vs 3D-A
Pxk	0.0761931511141124	0.297031222229204	0.186	0.082	1	CD8_Cytotoxic	3D-D(PBS) vs 3D-A
Runx3	0.076408833061588	-0.301438176830702	0.336	0.469	1	CD8_Cytotoxic	3D-D(PBS) vs 3D-A
Trp53inp1	0.0764382753738345	0.281796708534043	0.239	0.122	1	CD8_Cytotoxic	3D-D(PBS) vs 3D-A
Sema4d	0.0765126550772466	0.3250455983988	0.451	0.347	1	CD8_Cytotoxic	3D-D(PBS) vs 3D-A
Prkacb	0.0774274878105746	0.475462440951899	0.336	0.224	1	CD8_Cytotoxic	3D-D(PBS) vs 3D-A
Atxn7l1	0.078044977493642	-0.303649512238883	0.168	0.286	1	CD8_Cytotoxic	3D-D(PBS) vs 3D-A
mt-Cytb	0.078350525151	0.251450820976856	1	1	1	CD8_Cytotoxic	3D-D(PBS) vs 3D-A
Bach2	0.078441255837942	-0.345884237469818	0.425	0.551	1	CD8_Cytotoxic	3D-D(PBS) vs 3D-A
Clint1	0.0792066992112193	0.309104054529779	0.708	0.612	1	CD8_Cytotoxic	3D-D(PBS) vs 3D-A
Ralgapa2	0.0795201524882667	0.277312987614698	0.416	0.286	1	CD8_Cytotoxic	3D-D(PBS) vs 3D-A
Map3k2	0.0803462472530442	0.395703609602436	0.31	0.204	1	CD8_Cytotoxic	3D-D(PBS) vs 3D-A
Rpsa	0.0805520755532525	-0.256897357106983	0.973	0.898	1	CD8_Cytotoxic	3D-D(PBS) vs 3D-A
Psme1	0.0809437369568217	-0.270320262649948	0.345	0.469	1	CD8_Cytotoxic	3D-D(PBS) vs 3D-A
Slmap	0.0814136605021991	0.415472679526743	0.381	0.286	1	CD8_Cytotoxic	3D-D(PBS) vs 3D-A
Hexb	0.0831598219985734	-0.25201170423701	0.062	0.143	1	CD8_Cytotoxic	3D-D(PBS) vs 3D-A
Pkn1	0.0836608334756058	0.267466764687065	0.257	0.143	1	CD8_Cytotoxic	3D-D(PBS) vs 3D-A
Zcchc7	0.0843089326521563	0.358971058547832	0.735	0.571	1	CD8_Cytotoxic	3D-D(PBS) vs 3D-A
Rasa1	0.0863384646886248	0.318867023469676	0.504	0.367	1	CD8_Cytotoxic	3D-D(PBS) vs 3D-A
Stk39	0.0869575658253307	0.417967530235812	0.389	0.265	1	CD8_Cytotoxic	3D-D(PBS) vs 3D-A
N4bp2l1	0.08755946477497	0.303544529187878	0.15	0.061	1	CD8_Cytotoxic	3D-D(PBS) vs 3D-A
Hacd3	0.0877904868005807	0.300058914926772	0.212	0.102	1	CD8_Cytotoxic	3D-D(PBS) vs 3D-A
Psma2	0.0880087265797632	-0.327953124824975	0.283	0.388	1	CD8_Cytotoxic	3D-D(PBS) vs 3D-A
Smarcc1	0.0896430184577324	0.290956707819519	0.23	0.122	1	CD8_Cytotoxic	3D-D(PBS) vs 3D-A
Rprd2	0.0913254368959907	0.283915722438945	0.15	0.061	1	CD8_Cytotoxic	3D-D(PBS) vs 3D-A
Fasl	0.0924182011592172	0.379493382421177	0.336	0.224	1	CD8_Cytotoxic	3D-D(PBS) vs 3D-A
Sltm	0.0925964770821548	0.345705068964893	0.425	0.327	1	CD8_Cytotoxic	3D-D(PBS) vs 3D-A
Reps1	0.0939320403937712	-0.268400374026436	0.221	0.347	1	CD8_Cytotoxic	3D-D(PBS) vs 3D-A
Ppm1b	0.0954497242195356	-0.283471630301253	0.177	0.286	1	CD8_Cytotoxic	3D-D(PBS) vs 3D-A
Fnbp1	0.0972377023928422	0.261230500801357	0.85	0.816	1	CD8_Cytotoxic	3D-D(PBS) vs 3D-A
Nck2	0.0985007882090886	0.300058914926772	0.248	0.143	1	CD8_Cytotoxic	3D-D(PBS) vs 3D-A
Pkm	0.0989766579486168	-0.293525294965176	0.177	0.286	1	CD8_Cytotoxic	3D-D(PBS) vs 3D-A
Ccnd2	0.10054140378355	0.311589317919373	0.885	0.878	1	CD8_Cytotoxic	3D-D(PBS) vs 3D-A
Ube2k	0.100598893742967	0.350049604528695	0.372	0.265	1	CD8_Cytotoxic	3D-D(PBS) vs 3D-A
Elf1	0.100691669109969	0.341691349708792	0.832	0.735	1	CD8_Cytotoxic	3D-D(PBS) vs 3D-A
Arglu1	0.100725869919167	0.320254179046501	0.283	0.184	1	CD8_Cytotoxic	3D-D(PBS) vs 3D-A
Ifi27l2a	0.10114189397804	-0.342972642049914	0.159	0.265	1	CD8_Cytotoxic	3D-D(PBS) vs 3D-A
Ifngr1	0.101460083608431	-0.256095191369948	0.566	0.673	1	CD8_Cytotoxic	3D-D(PBS) vs 3D-A
Fam107b	0.1025627035651	0.313668746461585	0.903	0.714	1	CD8_Cytotoxic	3D-D(PBS) vs 3D-A
Myl6	0.106694037987614	-0.322508539490199	0.77	0.755	1	CD8_Cytotoxic	3D-D(PBS) vs 3D-A
Lncpint	0.107409739914294	0.328212877477483	0.805	0.714	1	CD8_Cytotoxic	3D-D(PBS) vs 3D-A
C2cd5	0.107616423402491	0.25157590750044	0.177	0.082	1	CD8_Cytotoxic	3D-D(PBS) vs 3D-A
Kdm6a	0.10820450207811	0.279957708870262	0.549	0.429	1	CD8_Cytotoxic	3D-D(PBS) vs 3D-A
Zfp36l2	0.109548992265441	0.279957708870262	0.248	0.143	1	CD8_Cytotoxic	3D-D(PBS) vs 3D-A
Aig1	0.114627576734772	0.309104054529779	0.221	0.122	1	CD8_Cytotoxic	3D-D(PBS) vs 3D-A
Sntb1	0.115604268118143	0.474912947499859	0.407	0.327	1	CD8_Cytotoxic	3D-D(PBS) vs 3D-A
Itsn2	0.115722066126699	0.384947812513285	0.558	0.531	1	CD8_Cytotoxic	3D-D(PBS) vs 3D-A
Gimap8	0.11778781772718	0.339415943045841	0.407	0.306	1	CD8_Cytotoxic	3D-D(PBS) vs 3D-A
Tnfaip8	0.118117506116071	0.397871911736031	0.46	0.408	1	CD8_Cytotoxic	3D-D(PBS) vs 3D-A
Fos	0.118257142476015	-0.488823508513369	0.655	0.653	1	CD8_Cytotoxic	3D-D(PBS) vs 3D-A
Smc3	0.118703304281054	0.283030542919885	0.345	0.224	1	CD8_Cytotoxic	3D-D(PBS) vs 3D-A
Arid2	0.121577119914032	0.318092837757033	0.31	0.204	1	CD8_Cytotoxic	3D-D(PBS) vs 3D-A
Fryl	0.121845600577787	0.358614652745261	0.796	0.755	1	CD8_Cytotoxic	3D-D(PBS) vs 3D-A
Spop	0.12185584347683	0.271344578565554	0.248	0.143	1	CD8_Cytotoxic	3D-D(PBS) vs 3D-A
2610035D17Rik	0.122210947481538	0.256434986016838	0.168	0.082	1	CD8_Cytotoxic	3D-D(PBS) vs 3D-A
Adgrl1	0.122221701746512	0.276063792765771	0.168	0.082	1	CD8_Cytotoxic	3D-D(PBS) vs 3D-A
Hsph1	0.125388101125279	-0.377421801089274	0.204	0.306	1	CD8_Cytotoxic	3D-D(PBS) vs 3D-A
Celf1	0.12658346929596	0.318867023469676	0.478	0.388	1	CD8_Cytotoxic	3D-D(PBS) vs 3D-A
Satb1	0.127095528240871	-0.54617442021797	0.434	0.51	1	CD8_Cytotoxic	3D-D(PBS) vs 3D-A
Zmym5	0.129483213665981	0.25157590750044	0.195	0.102	1	CD8_Cytotoxic	3D-D(PBS) vs 3D-A
Slc38a1	0.130346754906456	0.293078630603704	0.549	0.469	1	CD8_Cytotoxic	3D-D(PBS) vs 3D-A
Map4	0.131936465725324	-0.262802293365931	0.204	0.306	1	CD8_Cytotoxic	3D-D(PBS) vs 3D-A
Klhl24	0.132403007498854	0.256261616426906	0.239	0.143	1	CD8_Cytotoxic	3D-D(PBS) vs 3D-A
Fam204a	0.133085950340164	0.253962500337318	0.195	0.102	1	CD8_Cytotoxic	3D-D(PBS) vs 3D-A
Uimc1	0.134467799446727	0.25157590750044	0.168	0.082	1	CD8_Cytotoxic	3D-D(PBS) vs 3D-A
St3gal4	0.13608979176417	-0.31867972874797	0.451	0.571	1	CD8_Cytotoxic	3D-D(PBS) vs 3D-A
Cdkal1	0.136114332243346	-0.269194715910366	0.221	0.327	1	CD8_Cytotoxic	3D-D(PBS) vs 3D-A
Ncoa2	0.13613376908862	0.286736241501324	0.575	0.49	1	CD8_Cytotoxic	3D-D(PBS) vs 3D-A
Ptpn12	0.136627300520606	-0.290860609530624	0.221	0.347	1	CD8_Cytotoxic	3D-D(PBS) vs 3D-A
Ash1l	0.137063914754102	0.281030743535488	0.566	0.469	1	CD8_Cytotoxic	3D-D(PBS) vs 3D-A
Cltc	0.143144668363325	0.476790583776092	0.549	0.49	1	CD8_Cytotoxic	3D-D(PBS) vs 3D-A
Herc4	0.144241023580601	0.354936278177198	0.469	0.429	1	CD8_Cytotoxic	3D-D(PBS) vs 3D-A
Tle4	0.147680164013082	0.360128057554245	0.425	0.347	1	CD8_Cytotoxic	3D-D(PBS) vs 3D-A
Cmip	0.149487858599426	0.312601498766006	0.637	0.612	1	CD8_Cytotoxic	3D-D(PBS) vs 3D-A
Trim30a	0.150437532510836	0.278564473570396	0.451	0.388	1	CD8_Cytotoxic	3D-D(PBS) vs 3D-A
Brd4	0.150549533805818	0.277312987614698	0.442	0.347	1	CD8_Cytotoxic	3D-D(PBS) vs 3D-A
Hivep3	0.150645144921874	0.276399889457073	0.23	0.143	1	CD8_Cytotoxic	3D-D(PBS) vs 3D-A
Ppp1r16b	0.151305374141924	0.531496475866226	0.372	0.306	1	CD8_Cytotoxic	3D-D(PBS) vs 3D-A
AI504432	0.151690594406154	0.271344578565554	0.239	0.143	1	CD8_Cytotoxic	3D-D(PBS) vs 3D-A
Rbm39	0.153017460906877	0.262757660929134	0.973	0.918	1	CD8_Cytotoxic	3D-D(PBS) vs 3D-A
Sik3	0.154735827034419	-0.254378718780926	0.735	0.714	1	CD8_Cytotoxic	3D-D(PBS) vs 3D-A
Ubl3	0.154838786748937	0.342967506396063	0.504	0.429	1	CD8_Cytotoxic	3D-D(PBS) vs 3D-A
Sppl3	0.156455296260376	0.269211327406266	0.451	0.367	1	CD8_Cytotoxic	3D-D(PBS) vs 3D-A
Rpl36a	0.156537909776763	-0.410007874823629	0.885	0.837	1	CD8_Cytotoxic	3D-D(PBS) vs 3D-A
Emb	0.156721313078928	-0.262613025403588	0.425	0.531	1	CD8_Cytotoxic	3D-D(PBS) vs 3D-A
Bicral	0.160177488951993	0.261098681618946	0.204	0.122	1	CD8_Cytotoxic	3D-D(PBS) vs 3D-A
Mbd5	0.163404684891251	0.344217907673646	0.363	0.286	1	CD8_Cytotoxic	3D-D(PBS) vs 3D-A
Cd40lg	0.163891013236063	0.31237918656264	0.257	0.163	1	CD8_Cytotoxic	3D-D(PBS) vs 3D-A
Dtnb	0.166013373555761	0.379493382421177	0.239	0.163	1	CD8_Cytotoxic	3D-D(PBS) vs 3D-A
Pdcd10	0.168657264721455	0.266599326015243	0.292	0.204	1	CD8_Cytotoxic	3D-D(PBS) vs 3D-A
Rassf5	0.169231181556706	0.279957708870262	0.283	0.204	1	CD8_Cytotoxic	3D-D(PBS) vs 3D-A
St8sia4	0.175814045332877	0.527885222313848	0.425	0.367	1	CD8_Cytotoxic	3D-D(PBS) vs 3D-A
Ndfip1	0.17759158815706	0.290764463826845	0.708	0.612	1	CD8_Cytotoxic	3D-D(PBS) vs 3D-A
Jarid2	0.179936461473715	0.317298620813833	0.381	0.286	1	CD8_Cytotoxic	3D-D(PBS) vs 3D-A
Capzb	0.180313352804397	-0.270760578551699	0.478	0.633	1	CD8_Cytotoxic	3D-D(PBS) vs 3D-A
Ccm2	0.181584056451214	0.282817363009503	0.389	0.327	1	CD8_Cytotoxic	3D-D(PBS) vs 3D-A
Clnk	0.183215464482355	0.370723172793445	0.15	0.082	1	CD8_Cytotoxic	3D-D(PBS) vs 3D-A
Nt5e	0.183995245224186	-0.414922483928929	0.097	0.163	1	CD8_Cytotoxic	3D-D(PBS) vs 3D-A
Trbc2	0.189434170444064	-0.421636919095799	0.867	0.837	1	CD8_Cytotoxic	3D-D(PBS) vs 3D-A
Arntl	0.197535338370936	0.298573387037609	0.195	0.122	1	CD8_Cytotoxic	3D-D(PBS) vs 3D-A
Pum2	0.197575262871054	0.258279795452096	0.593	0.531	1	CD8_Cytotoxic	3D-D(PBS) vs 3D-A
Maf	0.200993336413624	0.38520703361557	0.425	0.347	1	CD8_Cytotoxic	3D-D(PBS) vs 3D-A
Taok3	0.208926446301289	-0.254937794564279	0.274	0.367	1	CD8_Cytotoxic	3D-D(PBS) vs 3D-A
Nr4a2	0.211544652212684	0.58350727444277	0.327	0.245	1	CD8_Cytotoxic	3D-D(PBS) vs 3D-A
Efr3a	0.2231063763425	0.3226310454655	0.354	0.306	1	CD8_Cytotoxic	3D-D(PBS) vs 3D-A
Ptger4	0.223327385568284	0.379493382421177	0.31	0.245	1	CD8_Cytotoxic	3D-D(PBS) vs 3D-A
Mta3	0.226963161892231	0.319057528559203	0.283	0.224	1	CD8_Cytotoxic	3D-D(PBS) vs 3D-A
Itpk1	0.227958979272625	0.285278040803526	0.23	0.163	1	CD8_Cytotoxic	3D-D(PBS) vs 3D-A
Vav3	0.234967705930084	0.384342782082573	0.522	0.429	1	CD8_Cytotoxic	3D-D(PBS) vs 3D-A
Cd8b1	0.238589094047085	-0.261322353033497	0.177	0.245	1	CD8_Cytotoxic	3D-D(PBS) vs 3D-A
Chsy1	0.242569227695279	0.287777213329561	0.487	0.408	1	CD8_Cytotoxic	3D-D(PBS) vs 3D-A
Dtx1	0.246396691584556	0.273184480274836	0.292	0.245	1	CD8_Cytotoxic	3D-D(PBS) vs 3D-A
Crim1	0.246659583600034	0.3139050407936	0.381	0.327	1	CD8_Cytotoxic	3D-D(PBS) vs 3D-A
Sesn1	0.247970001824121	0.297031222229204	0.248	0.184	1	CD8_Cytotoxic	3D-D(PBS) vs 3D-A
Herc1	0.254039123008839	0.335677150128687	0.46	0.408	1	CD8_Cytotoxic	3D-D(PBS) vs 3D-A
Rras2	0.257513008149731	0.268462070032433	0.292	0.224	1	CD8_Cytotoxic	3D-D(PBS) vs 3D-A
Tmem163	0.265635368794527	-0.320946335719915	0.319	0.388	1	CD8_Cytotoxic	3D-D(PBS) vs 3D-A
Itgb1	0.269721830128756	-0.299215614793176	0.487	0.612	1	CD8_Cytotoxic	3D-D(PBS) vs 3D-A
Smg7	0.273143169352098	0.307940121396143	0.265	0.204	1	CD8_Cytotoxic	3D-D(PBS) vs 3D-A
Arhgef3	0.274143154825803	-0.313780929335131	0.602	0.755	1	CD8_Cytotoxic	3D-D(PBS) vs 3D-A
Asap1	0.276790153517694	0.294101891190532	0.478	0.429	1	CD8_Cytotoxic	3D-D(PBS) vs 3D-A
Septin9	0.278437362589443	0.262136431783018	0.319	0.265	1	CD8_Cytotoxic	3D-D(PBS) vs 3D-A
Nfkbia	0.278767533113543	-0.366265330203036	0.673	0.633	1	CD8_Cytotoxic	3D-D(PBS) vs 3D-A
Kidins220	0.281809963514759	0.281646059023032	0.292	0.245	1	CD8_Cytotoxic	3D-D(PBS) vs 3D-A
Kdm2a	0.288672821053718	0.335772004991859	0.345	0.306	1	CD8_Cytotoxic	3D-D(PBS) vs 3D-A
Arhgap25	0.290914588866631	0.262136431783018	0.283	0.224	1	CD8_Cytotoxic	3D-D(PBS) vs 3D-A
mt-Co1	0.297016023127961	0.306340270081299	0.965	0.959	1	CD8_Cytotoxic	3D-D(PBS) vs 3D-A
Ube2h	0.297239117890281	0.313495823646936	0.469	0.449	1	CD8_Cytotoxic	3D-D(PBS) vs 3D-A
Ints6	0.298427545742358	0.299766189950443	0.257	0.204	1	CD8_Cytotoxic	3D-D(PBS) vs 3D-A
Stag1	0.300297277186293	0.265836600625609	0.708	0.694	1	CD8_Cytotoxic	3D-D(PBS) vs 3D-A
Arsb	0.300841789805011	0.260848885922558	0.381	0.306	1	CD8_Cytotoxic	3D-D(PBS) vs 3D-A
Esyt2	0.313571765896928	0.251659714467897	0.708	0.673	1	CD8_Cytotoxic	3D-D(PBS) vs 3D-A
Zfp36	0.322832351022501	-0.300888683378662	0.655	0.694	1	CD8_Cytotoxic	3D-D(PBS) vs 3D-A
Appbp2	0.329815372146445	0.251737835222804	0.195	0.143	1	CD8_Cytotoxic	3D-D(PBS) vs 3D-A
Trbc1	0.331443707571895	-0.39206515156957	0.469	0.49	1	CD8_Cytotoxic	3D-D(PBS) vs 3D-A
Rsbn1l	0.337440296126433	0.253962500337318	0.407	0.367	1	CD8_Cytotoxic	3D-D(PBS) vs 3D-A
Rfx3	0.337750388091217	0.255978845935823	0.292	0.245	1	CD8_Cytotoxic	3D-D(PBS) vs 3D-A
Helz	0.33867753333946	0.295725024728579	0.327	0.306	1	CD8_Cytotoxic	3D-D(PBS) vs 3D-A
Trat1	0.339806224723225	0.264672980419318	0.221	0.163	1	CD8_Cytotoxic	3D-D(PBS) vs 3D-A
Mllt10	0.340498550243866	0.288225324853863	0.469	0.449	1	CD8_Cytotoxic	3D-D(PBS) vs 3D-A
Lrch3	0.342090685227154	0.255862033252799	0.327	0.286	1	CD8_Cytotoxic	3D-D(PBS) vs 3D-A
Rgs1	0.342120579678763	0.342018677002514	0.717	0.612	1	CD8_Cytotoxic	3D-D(PBS) vs 3D-A
Thada	0.345019532607538	0.308058244378228	0.319	0.265	1	CD8_Cytotoxic	3D-D(PBS) vs 3D-A
Errfi1	0.345108383847549	-0.252774833078336	0.062	0.102	1	CD8_Cytotoxic	3D-D(PBS) vs 3D-A
Ptprj	0.356088449467529	0.379493382421177	0.327	0.286	1	CD8_Cytotoxic	3D-D(PBS) vs 3D-A
U2surp	0.360546141154408	0.258477981459811	0.212	0.163	1	CD8_Cytotoxic	3D-D(PBS) vs 3D-A
Rftn1	0.369908747299248	0.357798311321858	0.319	0.306	1	CD8_Cytotoxic	3D-D(PBS) vs 3D-A
Ikzf2	0.373088846095048	-0.684995344030537	0.15	0.204	1	CD8_Cytotoxic	3D-D(PBS) vs 3D-A
Asxl1	0.39966551110515	-0.314880335020561	0.257	0.306	1	CD8_Cytotoxic	3D-D(PBS) vs 3D-A
Tank	0.407093954768904	-0.266869662964123	0.212	0.265	1	CD8_Cytotoxic	3D-D(PBS) vs 3D-A
Fbxl17	0.414443654675862	0.302325521898717	0.54	0.51	1	CD8_Cytotoxic	3D-D(PBS) vs 3D-A
Pum1	0.433765518968401	0.252212718387358	0.381	0.367	1	CD8_Cytotoxic	3D-D(PBS) vs 3D-A
Stim2	0.442612223999866	0.271344578565554	0.248	0.224	1	CD8_Cytotoxic	3D-D(PBS) vs 3D-A
Elovl5	0.453865625749354	-0.323120706954252	0.23	0.286	1	CD8_Cytotoxic	3D-D(PBS) vs 3D-A
Rps6ka3	0.457893753279865	0.264476722081254	0.442	0.449	1	CD8_Cytotoxic	3D-D(PBS) vs 3D-A
Tnrc6c	0.459770995780404	0.303544529187878	0.434	0.449	1	CD8_Cytotoxic	3D-D(PBS) vs 3D-A
Bmt2	0.463070329177763	0.262679717438427	0.221	0.184	1	CD8_Cytotoxic	3D-D(PBS) vs 3D-A
Fhit	0.463301731275608	0.303544529187878	0.204	0.163	1	CD8_Cytotoxic	3D-D(PBS) vs 3D-A
Sesn3	0.482962703870627	0.274140382274948	0.31	0.286	1	CD8_Cytotoxic	3D-D(PBS) vs 3D-A
Ubxn4	0.582971095263429	0.26583660062561	0.283	0.265	1	CD8_Cytotoxic	3D-D(PBS) vs 3D-A
Gzma	0.673214376239096	-0.979041183728375	0.124	0.143	1	CD8_Cytotoxic	3D-D(PBS) vs 3D-A
Ccl4	0.681642896242034	0.513349129155967	0.239	0.224	1	CD8_Cytotoxic	3D-D(PBS) vs 3D-A
Med14	0.695992445640115	0.256110966915895	0.195	0.184	1	CD8_Cytotoxic	3D-D(PBS) vs 3D-A
Zfand3	0.763662550497563	0.256874095757221	0.434	0.49	1	CD8_Cytotoxic	3D-D(PBS) vs 3D-A
Hspa1b	0.841481800657417	-0.32468227662736	0.549	0.49	1	CD8_Cytotoxic	3D-D(PBS) vs 3D-A
