# Supplementary material for: Alveolar echinococcosis drives functional reprogramming of hepatic CD8+ T cells
Source: Front Cell Infect Microbiol. 2026 Feb 19;16:1747682. doi: 10.3389/fcimb.2026.1747682 (PMC12960575; doi:10.3389/fcimb.2026.1747682)
Supplement: Supplementary file 2 [file DataSheet2.zip › Supplementary Date 2/DEGs/CD8_Effector_Mmemory/CD8_Effector_Mmemory_3dpi_vs_3mpi_markers.csv]

	p_val	avg_log2FC	pct.1	pct.2	p_val_adj	cell_type	comparison
Cyb5a	1.05982190371346e-07	0.906890595608518	0.625	0	0.00191795969915024	CD8_Effector_Mmemory	3D-A vs 3M-A
Lyz2	2.11352949592816e-06	0.773407590134267	0.625	0.024	0.0382485432878119	CD8_Effector_Mmemory	3D-A vs 3M-A
Smarcad1	2.63478799600754e-06	1	0.5	0	0.0476817583637485	CD8_Effector_Mmemory	3D-A vs 3M-A
Rpl35	4.70674154973987e-06	1.20328359838874	1	0.262	0.0851779018256424	CD8_Effector_Mmemory	3D-A vs 3M-A
Cept1	8.23041450661577e-06	1.11668298016533	0.75	0.095	0.148945811326226	CD8_Effector_Mmemory	3D-A vs 3M-A
Rpl17	1.02097644254573e-05	1.45319966492578	1	0.976	0.184766106807501	CD8_Effector_Mmemory	3D-A vs 3M-A
Ifit1bl1	1.25846809410568e-05	1.0203486453918	0.625	0.048	0.227744970990305	CD8_Effector_Mmemory	3D-A vs 3M-A
Btg1	1.35266234125795e-05	-1.80169319718787	1	1	0.244791303897451	CD8_Effector_Mmemory	3D-A vs 3M-A
Rpl18a	1.61862728553518e-05	1.53736775558204	1	0.929	0.292922979863302	CD8_Effector_Mmemory	3D-A vs 3M-A
Rps16	2.62113006120924e-05	1.35384327496412	1	0.905	0.474345907177035	CD8_Effector_Mmemory	3D-A vs 3M-A
Tnfaip3	2.65481005011751e-05	-2.29418310440446	0.625	1	0.480440974769766	CD8_Effector_Mmemory	3D-A vs 3M-A
Btbd11	3.44064819209119e-05	1.01380579952503	0.875	0.167	0.622654103322743	CD8_Effector_Mmemory	3D-A vs 3M-A
Hbb-bs	3.7352360812943e-05	1.36584521141757	0.875	0.19	0.67596567363183	CD8_Effector_Mmemory	3D-A vs 3M-A
Junb	4.14144857090658e-05	-2.61297687689075	0.625	0.976	0.749477947876963	CD8_Effector_Mmemory	3D-A vs 3M-A
Cd48	4.613068369874e-05	1.11547721741994	1	0.31	0.834826982896098	CD8_Effector_Mmemory	3D-A vs 3M-A
Snap23	4.70566165412497e-05	0.666492386217755	0.5	0.024	0.851583589546996	CD8_Effector_Mmemory	3D-A vs 3M-A
Ncoa4	4.70566165412497e-05	0.666492386217755	0.5	0.024	0.851583589546996	CD8_Effector_Mmemory	3D-A vs 3M-A
Rtp4	4.70566165412497e-05	0.666492386217755	0.5	0.024	0.851583589546996	CD8_Effector_Mmemory	3D-A vs 3M-A
Rps15	5.07973265159591e-05	1.28888783312336	1	0.976	0.919279217959311	CD8_Effector_Mmemory	3D-A vs 3M-A
Snx1	5.16699755659142e-05	0.551015168797819	0.5	0.024	0.93507154781635	CD8_Effector_Mmemory	3D-A vs 3M-A
Cd7	5.65903475469928e-05	0.987927167699425	0.625	0.071	1	CD8_Effector_Mmemory	3D-A vs 3M-A
Fcer1g	5.81917279399508e-05	0.459431618637297	0.375	0	1	CD8_Effector_Mmemory	3D-A vs 3M-A
Plcb2	5.81917279399508e-05	0.459431618637297	0.375	0	1	CD8_Effector_Mmemory	3D-A vs 3M-A
Yipf1	5.81917279399508e-05	0.459431618637297	0.375	0	1	CD8_Effector_Mmemory	3D-A vs 3M-A
Gm3511	5.81917279399508e-05	0.459431618637297	0.375	0	1	CD8_Effector_Mmemory	3D-A vs 3M-A
Kdm4d	5.81917279399508e-05	0.459431618637297	0.375	0	1	CD8_Effector_Mmemory	3D-A vs 3M-A
mt-Nd6	5.81917279399508e-05	0.459431618637297	0.375	0	1	CD8_Effector_Mmemory	3D-A vs 3M-A
Ttll4	5.86154541560944e-05	0.584962500721156	0.375	0	1	CD8_Effector_Mmemory	3D-A vs 3M-A
Mob3b	5.86154541560944e-05	0.584962500721156	0.375	0	1	CD8_Effector_Mmemory	3D-A vs 3M-A
Ap3m2	5.86154541560944e-05	0.584962500721156	0.375	0	1	CD8_Effector_Mmemory	3D-A vs 3M-A
Man2b1	5.86154541560944e-05	0.584962500721156	0.375	0	1	CD8_Effector_Mmemory	3D-A vs 3M-A
Itga2	5.86154541560944e-05	0.584962500721156	0.375	0	1	CD8_Effector_Mmemory	3D-A vs 3M-A
Npm3	6.1271040166491e-05	0.714245517666123	0.75	0.095	1	CD8_Effector_Mmemory	3D-A vs 3M-A
Rpl26	6.67910495512112e-05	1.39231742277876	1	0.81	1	CD8_Effector_Mmemory	3D-A vs 3M-A
Rps23	6.79789257427597e-05	1.34881578414217	1	0.952	1	CD8_Effector_Mmemory	3D-A vs 3M-A
Pwwp3a	8.06017244674959e-05	0.517848304862619	0.5	0.024	1	CD8_Effector_Mmemory	3D-A vs 3M-A
Eef1a1	8.2100348857719e-05	1.09463687413808	1	0.286	1	CD8_Effector_Mmemory	3D-A vs 3M-A
Sh3bgrl3	0.000101410332837756	1.14438990933517	0.875	0.262	1	CD8_Effector_Mmemory	3D-A vs 3M-A
Eea1	0.000113237743199704	1.00765357254344	0.625	0.071	1	CD8_Effector_Mmemory	3D-A vs 3M-A
Cox7b	0.000115509863856791	0.986325063102924	0.875	0.19	1	CD8_Effector_Mmemory	3D-A vs 3M-A
Ccl5	0.000116978312888309	1.24172943002675	1	1	1	CD8_Effector_Mmemory	3D-A vs 3M-A
Sdha	0.000125788691652291	0.86180270607998	0.875	0.19	1	CD8_Effector_Mmemory	3D-A vs 3M-A
B2m	0.000175322854192222	0.888512066293663	1	1	1	CD8_Effector_Mmemory	3D-A vs 3M-A
Rpl19	0.000191545175559665	1.10991769207804	1	0.667	1	CD8_Effector_Mmemory	3D-A vs 3M-A
Zfp292	0.000196305550000368	0.901991796195679	0.875	0.214	1	CD8_Effector_Mmemory	3D-A vs 3M-A
Pnrc2	0.000206182599731581	0.777607578663552	0.75	0.143	1	CD8_Effector_Mmemory	3D-A vs 3M-A
Gm2682	0.000216840601172193	1.28652275875616	1	0.857	1	CD8_Effector_Mmemory	3D-A vs 3M-A
Rpl10a	0.000236014751427476	1.26192078552309	1	0.524	1	CD8_Effector_Mmemory	3D-A vs 3M-A
Rpl29	0.000248363341043016	1.75909975345038	0.875	0.524	1	CD8_Effector_Mmemory	3D-A vs 3M-A
Rplp0	0.000266363367756697	1.01380579952503	1	0.881	1	CD8_Effector_Mmemory	3D-A vs 3M-A
H3f3b	0.000267788333828045	-1.52892846580683	0.75	0.976	1	CD8_Effector_Mmemory	3D-A vs 3M-A
Slc10a7	0.000276490237607907	0.740240726199067	0.5	0.048	1	CD8_Effector_Mmemory	3D-A vs 3M-A
Traj27	0.000276490237607907	0.740240726199067	0.5	0.048	1	CD8_Effector_Mmemory	3D-A vs 3M-A
Cd52	0.000291885692224037	1.0483630215614	1	0.81	1	CD8_Effector_Mmemory	3D-A vs 3M-A
Rpl28	0.000307397483813311	1.05246741989414	1	0.476	1	CD8_Effector_Mmemory	3D-A vs 3M-A
Ncapd3	0.000329070707545888	0.676110388779351	0.625	0.095	1	CD8_Effector_Mmemory	3D-A vs 3M-A
Ngly1	0.000329070707545888	0.676110388779351	0.625	0.095	1	CD8_Effector_Mmemory	3D-A vs 3M-A
Rbm39	0.000341396683009838	-1.36489139129483	0.75	1	1	CD8_Effector_Mmemory	3D-A vs 3M-A
Dcp1b	0.000433475047143726	0.70781924850669	0.5	0.048	1	CD8_Effector_Mmemory	3D-A vs 3M-A
Pced1b	0.000474971122425725	1.00765357254344	0.625	0.119	1	CD8_Effector_Mmemory	3D-A vs 3M-A
Rps4x	0.000482559333375969	0.875041729569178	1	1	1	CD8_Effector_Mmemory	3D-A vs 3M-A
Casp8ap2	0.000489407826226582	0.7518598094659	0.75	0.143	1	CD8_Effector_Mmemory	3D-A vs 3M-A
Jund	0.000497168824321048	-1.85561009066483	0.375	0.905	1	CD8_Effector_Mmemory	3D-A vs 3M-A
Rps11	0.000503502549812695	1.24257030327408	1	0.786	1	CD8_Effector_Mmemory	3D-A vs 3M-A
Apoe	0.000558417266451802	0.485426827170242	0.5	0.048	1	CD8_Effector_Mmemory	3D-A vs 3M-A
Arf4	0.000565497004990878	-1.6320667358482	0.25	0.881	1	CD8_Effector_Mmemory	3D-A vs 3M-A
Tmem164	0.000622826604506049	0.598768300246187	0.625	0.095	1	CD8_Effector_Mmemory	3D-A vs 3M-A
Rps15a	0.000643224218334527	0.796785680347416	1	1	1	CD8_Effector_Mmemory	3D-A vs 3M-A
Ssr4	0.000643230835023987	0.507794640198696	0.625	0.095	1	CD8_Effector_Mmemory	3D-A vs 3M-A
Slc25a4	0.000663465256762009	0.744619166709641	0.625	0.119	1	CD8_Effector_Mmemory	3D-A vs 3M-A
Rps19	0.000783286261809203	1.04182017569463	1	0.833	1	CD8_Effector_Mmemory	3D-A vs 3M-A
Kif3b	0.000816153406537208	0.666492386217755	0.375	0.024	1	CD8_Effector_Mmemory	3D-A vs 3M-A
Rps6ka1	0.000816153406537208	0.666492386217755	0.375	0.024	1	CD8_Effector_Mmemory	3D-A vs 3M-A
Ccdc59	0.000816153406537208	0.666492386217755	0.375	0.024	1	CD8_Effector_Mmemory	3D-A vs 3M-A
Psmb3	0.000838987409049612	0.885357434058877	0.75	0.167	1	CD8_Effector_Mmemory	3D-A vs 3M-A
Cyth4	0.000897803467315299	0.719892080807265	0.75	0.19	1	CD8_Effector_Mmemory	3D-A vs 3M-A
Mrpl41	0.000900658649030676	0.551015168797819	0.375	0.024	1	CD8_Effector_Mmemory	3D-A vs 3M-A
Acadm	0.000900658649030676	0.551015168797819	0.375	0.024	1	CD8_Effector_Mmemory	3D-A vs 3M-A
Mrps18c	0.000900658649030676	0.551015168797819	0.375	0.024	1	CD8_Effector_Mmemory	3D-A vs 3M-A
Snrpd2	0.000900658649030676	0.666492386217755	0.375	0.024	1	CD8_Effector_Mmemory	3D-A vs 3M-A
Hbb-bt	0.000900658649030676	0.551015168797819	0.375	0.024	1	CD8_Effector_Mmemory	3D-A vs 3M-A
Cep57l1	0.000900658649030676	0.551015168797819	0.375	0.024	1	CD8_Effector_Mmemory	3D-A vs 3M-A
Parp14	0.000900658649030676	0.551015168797819	0.375	0.024	1	CD8_Effector_Mmemory	3D-A vs 3M-A
Isoc1	0.000900658649030676	0.551015168797819	0.375	0.024	1	CD8_Effector_Mmemory	3D-A vs 3M-A
Snx12	0.000900658649030676	0.551015168797819	0.375	0.024	1	CD8_Effector_Mmemory	3D-A vs 3M-A
Bhlhe40	0.000958738363283473	-1.92303801818512	0.125	0.833	1	CD8_Effector_Mmemory	3D-A vs 3M-A
Zfp984	0.000988211313181911	0.42548428671396	0.375	0.024	1	CD8_Effector_Mmemory	3D-A vs 3M-A
Heatr1	0.000988211313181911	0.42548428671396	0.375	0.024	1	CD8_Effector_Mmemory	3D-A vs 3M-A
Edf1	0.00106759752521244	0.70781924850669	0.5	0.071	1	CD8_Effector_Mmemory	3D-A vs 3M-A
Cfdp1	0.00106759752521244	0.70781924850669	0.5	0.071	1	CD8_Effector_Mmemory	3D-A vs 3M-A
mt-Cytb	0.00109260622027851	0.618979438947592	1	1	1	CD8_Effector_Mmemory	3D-A vs 3M-A
Gmfg	0.00111166156600778	0.856264522538551	0.875	0.286	1	CD8_Effector_Mmemory	3D-A vs 3M-A
Rps24	0.00113484083718521	0.661798609391879	1	1	1	CD8_Effector_Mmemory	3D-A vs 3M-A
Carf	0.00121653545839497	0.321928094887362	0.25	0	1	CD8_Effector_Mmemory	3D-A vs 3M-A
Frmd4a	0.00121653545839497	0.321928094887362	0.25	0	1	CD8_Effector_Mmemory	3D-A vs 3M-A
1110008P14Rik	0.00121653545839497	0.321928094887362	0.25	0	1	CD8_Effector_Mmemory	3D-A vs 3M-A
Lmo2	0.00121653545839497	0.321928094887362	0.25	0	1	CD8_Effector_Mmemory	3D-A vs 3M-A
Dph6	0.00121653545839497	0.321928094887362	0.25	0	1	CD8_Effector_Mmemory	3D-A vs 3M-A
Patl2	0.00121653545839497	0.321928094887362	0.25	0	1	CD8_Effector_Mmemory	3D-A vs 3M-A
Cfap61	0.00121653545839497	0.321928094887362	0.25	0	1	CD8_Effector_Mmemory	3D-A vs 3M-A
Dennd2d	0.00121653545839497	0.321928094887362	0.25	0	1	CD8_Effector_Mmemory	3D-A vs 3M-A
Gm42967	0.00121653545839497	0.321928094887362	0.25	0	1	CD8_Effector_Mmemory	3D-A vs 3M-A
Oma1	0.00121653545839497	0.321928094887362	0.25	0	1	CD8_Effector_Mmemory	3D-A vs 3M-A
Ttc4	0.00121653545839497	0.321928094887362	0.25	0	1	CD8_Effector_Mmemory	3D-A vs 3M-A
Miip	0.00121653545839497	0.321928094887362	0.25	0	1	CD8_Effector_Mmemory	3D-A vs 3M-A
Tnfrsf18	0.00121653545839497	0.321928094887362	0.25	0	1	CD8_Effector_Mmemory	3D-A vs 3M-A
Rilpl1	0.00121653545839497	0.321928094887362	0.25	0	1	CD8_Effector_Mmemory	3D-A vs 3M-A
Cyren	0.00121653545839497	0.321928094887362	0.25	0	1	CD8_Effector_Mmemory	3D-A vs 3M-A
Aqp1	0.00121653545839497	0.321928094887362	0.25	0	1	CD8_Effector_Mmemory	3D-A vs 3M-A
Zfp787	0.00121653545839497	0.321928094887362	0.25	0	1	CD8_Effector_Mmemory	3D-A vs 3M-A
Zfp974	0.00121653545839497	0.321928094887362	0.25	0	1	CD8_Effector_Mmemory	3D-A vs 3M-A
Zfp74	0.00121653545839497	0.321928094887362	0.25	0	1	CD8_Effector_Mmemory	3D-A vs 3M-A
Gm45552	0.00121653545839497	0.321928094887362	0.25	0	1	CD8_Effector_Mmemory	3D-A vs 3M-A
Lyve1	0.00121653545839497	0.321928094887362	0.25	0	1	CD8_Effector_Mmemory	3D-A vs 3M-A
Rabep2	0.00121653545839497	0.321928094887362	0.25	0	1	CD8_Effector_Mmemory	3D-A vs 3M-A
Tspan32	0.00121653545839497	0.321928094887362	0.25	0	1	CD8_Effector_Mmemory	3D-A vs 3M-A
Cars2	0.00121653545839497	0.321928094887362	0.25	0	1	CD8_Effector_Mmemory	3D-A vs 3M-A
Ccdc124	0.00121653545839497	0.321928094887362	0.25	0	1	CD8_Effector_Mmemory	3D-A vs 3M-A
Tmem184c	0.00121653545839497	0.321928094887362	0.25	0	1	CD8_Effector_Mmemory	3D-A vs 3M-A
Tradd	0.00121653545839497	0.321928094887362	0.25	0	1	CD8_Effector_Mmemory	3D-A vs 3M-A
Swsap1	0.00121653545839497	0.321928094887362	0.25	0	1	CD8_Effector_Mmemory	3D-A vs 3M-A
Tbcel	0.00121653545839497	0.321928094887362	0.25	0	1	CD8_Effector_Mmemory	3D-A vs 3M-A
Gm47111	0.00121653545839497	0.321928094887362	0.25	0	1	CD8_Effector_Mmemory	3D-A vs 3M-A
Appl2	0.00121653545839497	0.321928094887362	0.25	0	1	CD8_Effector_Mmemory	3D-A vs 3M-A
Tom1l2	0.00121653545839497	0.321928094887362	0.25	0	1	CD8_Effector_Mmemory	3D-A vs 3M-A
Rab10os	0.00121653545839497	0.321928094887362	0.25	0	1	CD8_Effector_Mmemory	3D-A vs 3M-A
Adck1	0.00121653545839497	0.321928094887362	0.25	0	1	CD8_Effector_Mmemory	3D-A vs 3M-A
Pcbd2	0.00121653545839497	0.321928094887362	0.25	0	1	CD8_Effector_Mmemory	3D-A vs 3M-A
Tgfbi	0.00121653545839497	0.321928094887362	0.25	0	1	CD8_Effector_Mmemory	3D-A vs 3M-A
Slc38a9	0.00121653545839497	0.321928094887362	0.25	0	1	CD8_Effector_Mmemory	3D-A vs 3M-A
Ndst2	0.00121653545839497	0.321928094887362	0.25	0	1	CD8_Effector_Mmemory	3D-A vs 3M-A
Ipo4	0.00121653545839497	0.321928094887362	0.25	0	1	CD8_Effector_Mmemory	3D-A vs 3M-A
Gm2245	0.00121653545839497	0.321928094887362	0.25	0	1	CD8_Effector_Mmemory	3D-A vs 3M-A
Gsdmd	0.00121653545839497	0.321928094887362	0.25	0	1	CD8_Effector_Mmemory	3D-A vs 3M-A
Cd200r4	0.00121653545839497	0.321928094887362	0.25	0	1	CD8_Effector_Mmemory	3D-A vs 3M-A
Wdr55	0.00121653545839497	0.321928094887362	0.25	0	1	CD8_Effector_Mmemory	3D-A vs 3M-A
Mcc	0.00121653545839497	0.321928094887362	0.25	0	1	CD8_Effector_Mmemory	3D-A vs 3M-A
Ms4a4c	0.00121653545839497	0.321928094887362	0.25	0	1	CD8_Effector_Mmemory	3D-A vs 3M-A
Scd1	0.00121653545839497	0.321928094887362	0.25	0	1	CD8_Effector_Mmemory	3D-A vs 3M-A
Pcgf6	0.00121653545839497	0.321928094887362	0.25	0	1	CD8_Effector_Mmemory	3D-A vs 3M-A
Xpnpep1	0.00121653545839497	0.321928094887362	0.25	0	1	CD8_Effector_Mmemory	3D-A vs 3M-A
Tfe3	0.00121653545839497	0.321928094887362	0.25	0	1	CD8_Effector_Mmemory	3D-A vs 3M-A
Apool	0.00121653545839497	0.321928094887362	0.25	0	1	CD8_Effector_Mmemory	3D-A vs 3M-A
Slamf1	0.00121751539786407	0.517848304862619	0.375	0.024	1	CD8_Effector_Mmemory	3D-A vs 3M-A
Crot	0.00121751539786407	0.517848304862619	0.375	0.024	1	CD8_Effector_Mmemory	3D-A vs 3M-A
Eya2	0.00121940920368885	0.459431618637297	0.25	0	1	CD8_Effector_Mmemory	3D-A vs 3M-A
Eno1	0.00121940920368885	0.459431618637297	0.25	0	1	CD8_Effector_Mmemory	3D-A vs 3M-A
Copg2	0.00121940920368885	0.584962500721156	0.25	0	1	CD8_Effector_Mmemory	3D-A vs 3M-A
Herc6	0.00121940920368885	0.459431618637297	0.25	0	1	CD8_Effector_Mmemory	3D-A vs 3M-A
Gng12	0.00121940920368885	0.459431618637297	0.25	0	1	CD8_Effector_Mmemory	3D-A vs 3M-A
Nr1h2	0.00121940920368885	0.459431618637297	0.25	0	1	CD8_Effector_Mmemory	3D-A vs 3M-A
Irf7	0.00121940920368885	0.459431618637297	0.25	0	1	CD8_Effector_Mmemory	3D-A vs 3M-A
Klhl26	0.00121940920368885	0.459431618637297	0.25	0	1	CD8_Effector_Mmemory	3D-A vs 3M-A
Cherp	0.00121940920368885	0.459431618637297	0.25	0	1	CD8_Effector_Mmemory	3D-A vs 3M-A
Prorp	0.00121940920368885	0.459431618637297	0.25	0	1	CD8_Effector_Mmemory	3D-A vs 3M-A
St3gal1	0.00121940920368885	0.459431618637297	0.25	0	1	CD8_Effector_Mmemory	3D-A vs 3M-A
Hells	0.00121940920368885	0.584962500721156	0.25	0	1	CD8_Effector_Mmemory	3D-A vs 3M-A
mt-Ts1	0.00121940920368885	0.459431618637297	0.25	0	1	CD8_Effector_Mmemory	3D-A vs 3M-A
Rps7	0.00132287317296917	0.705475308038391	1	1	1	CD8_Effector_Mmemory	3D-A vs 3M-A
Arl6ip4	0.00133981321709951	0.39231742277876	0.375	0.024	1	CD8_Effector_Mmemory	3D-A vs 3M-A
Rpl4	0.00154832715577663	0.957689195142036	1	0.929	1	CD8_Effector_Mmemory	3D-A vs 3M-A
Cfl1	0.001602676667377	0.751859809465901	1	0.738	1	CD8_Effector_Mmemory	3D-A vs 3M-A
Gm11808	0.00164610036614917	0.485426827170242	0.5	0.071	1	CD8_Effector_Mmemory	3D-A vs 3M-A
Wbp2	0.00164610036614917	0.485426827170242	0.5	0.071	1	CD8_Effector_Mmemory	3D-A vs 3M-A
Nedd8	0.00164610036614917	0.485426827170242	0.5	0.071	1	CD8_Effector_Mmemory	3D-A vs 3M-A
Il6st	0.00181862285452925	0.569195184862839	0.5	0.071	1	CD8_Effector_Mmemory	3D-A vs 3M-A
Agpat5	0.00212341217531089	0.744619166709641	0.5	0.071	1	CD8_Effector_Mmemory	3D-A vs 3M-A
Ric8b	0.00212341217531089	0.645083493158727	0.5	0.071	1	CD8_Effector_Mmemory	3D-A vs 3M-A
Hipk3	0.00215630616361103	0.527247002864869	0.75	0.19	1	CD8_Effector_Mmemory	3D-A vs 3M-A
Il1b	0.00224830515404756	0.453717967442903	0.5	0.071	1	CD8_Effector_Mmemory	3D-A vs 3M-A
Cbx5	0.00224830515404756	0.453717967442903	0.5	0.071	1	CD8_Effector_Mmemory	3D-A vs 3M-A
Gab3	0.00227467820944666	0.662965012722429	0.875	0.262	1	CD8_Effector_Mmemory	3D-A vs 3M-A
Rpl23	0.00229652832819261	0.953311275673586	1	0.976	1	CD8_Effector_Mmemory	3D-A vs 3M-A
Rpl32	0.00230560517497865	1.06413033741972	1	0.976	1	CD8_Effector_Mmemory	3D-A vs 3M-A
Sidt1	0.00231266799653772	0.726054819955756	1	0.452	1	CD8_Effector_Mmemory	3D-A vs 3M-A
Slco3a1	0.00243336167920717	0.92283213947754	0.875	0.429	1	CD8_Effector_Mmemory	3D-A vs 3M-A
Hba-a2	0.00245272072372578	0.538168289242215	0.5	0.071	1	CD8_Effector_Mmemory	3D-A vs 3M-A
Ppp1r15a	0.00257010524875439	-1.37586690199817	0	0.643	1	CD8_Effector_Mmemory	3D-A vs 3M-A
Arhgdib	0.00266502288484119	0.962329582033945	1	0.571	1	CD8_Effector_Mmemory	3D-A vs 3M-A
Rn18s	0.00275962864103521	0.914864978182638	1	1	1	CD8_Effector_Mmemory	3D-A vs 3M-A
H2-K1	0.0027922765181527	-0.762618404444098	1	1	1	CD8_Effector_Mmemory	3D-A vs 3M-A
Rhoh	0.00281397567286875	0.614709844115208	0.875	0.286	1	CD8_Effector_Mmemory	3D-A vs 3M-A
Unc119b	0.002839287066428	0.478047296804644	0.5	0.071	1	CD8_Effector_Mmemory	3D-A vs 3M-A
Rplp1	0.00284406659891209	0.746873818531514	1	1	1	CD8_Effector_Mmemory	3D-A vs 3M-A
Ifi27l2a	0.00284844412428695	0.655351828612554	0.5	0.071	1	CD8_Effector_Mmemory	3D-A vs 3M-A
Chchd3	0.00294742560454671	0.584962500721156	0.625	0.143	1	CD8_Effector_Mmemory	3D-A vs 3M-A
Pdss2	0.0029730063259768	0.868755466721747	0.5	0.095	1	CD8_Effector_Mmemory	3D-A vs 3M-A
Rps5	0.00299211528917041	0.970360509560126	1	0.952	1	CD8_Effector_Mmemory	3D-A vs 3M-A
Rapgef6	0.00300213392392986	0.916583991812363	1	0.571	1	CD8_Effector_Mmemory	3D-A vs 3M-A
Rpl36	0.00308113857538264	1.13323020146163	1	0.857	1	CD8_Effector_Mmemory	3D-A vs 3M-A
Tubb5	0.0031960354538276	0.444784842672896	0.75	0.167	1	CD8_Effector_Mmemory	3D-A vs 3M-A
Rc3h2	0.00321366900122576	0.598768300246187	0.625	0.143	1	CD8_Effector_Mmemory	3D-A vs 3M-A
Papola	0.00327810167371694	0.807354922057604	0.625	0.167	1	CD8_Effector_Mmemory	3D-A vs 3M-A
Bod1l	0.00336287478271651	0.646890249864358	0.75	0.19	1	CD8_Effector_Mmemory	3D-A vs 3M-A
Spin1	0.00349857665010996	0.86180270607998	0.625	0.167	1	CD8_Effector_Mmemory	3D-A vs 3M-A
St3gal4	0.00360661345028717	0.764286200165718	0.75	0.19	1	CD8_Effector_Mmemory	3D-A vs 3M-A
Airn	0.00365150822847852	1.48158476087585	0.5	0.119	1	CD8_Effector_Mmemory	3D-A vs 3M-A
Selenow	0.00368876087420348	0.57128756382408	0.75	0.214	1	CD8_Effector_Mmemory	3D-A vs 3M-A
Rpl11	0.00372639296746176	0.82796520173289	1	0.786	1	CD8_Effector_Mmemory	3D-A vs 3M-A
Gm44174	0.00379222854659909	0.626782676415783	0.625	0.143	1	CD8_Effector_Mmemory	3D-A vs 3M-A
Mtfr1l	0.00383994932286269	0.569195184862839	0.5	0.095	1	CD8_Effector_Mmemory	3D-A vs 3M-A
Atp5j2	0.00401447974351272	0.55581615506164	0.625	0.143	1	CD8_Effector_Mmemory	3D-A vs 3M-A
Focad	0.00406907752861756	0.740240726199067	0.375	0.048	1	CD8_Effector_Mmemory	3D-A vs 3M-A
Ly6c2	0.00407957707623642	1.81808132865066	0.75	0.357	1	CD8_Effector_Mmemory	3D-A vs 3M-A
Nr4a2	0.00409927335352516	-1.42644226255109	0.125	0.69	1	CD8_Effector_Mmemory	3D-A vs 3M-A
Derl1	0.00411917375930592	0.448900951145128	0.625	0.143	1	CD8_Effector_Mmemory	3D-A vs 3M-A
Atp6v1e1	0.00416180332577577	0.672425341971496	0.75	0.262	1	CD8_Effector_Mmemory	3D-A vs 3M-A
Rftn1	0.004259150146564	0.527247002864869	0.625	0.143	1	CD8_Effector_Mmemory	3D-A vs 3M-A
Nr4a1	0.00454417247978784	-1.52415922165896	0.25	0.738	1	CD8_Effector_Mmemory	3D-A vs 3M-A
Stk38	0.00457755919240496	0.646890249864358	0.75	0.214	1	CD8_Effector_Mmemory	3D-A vs 3M-A
Rpl31	0.00463807925071175	0.818081328650663	1	0.833	1	CD8_Effector_Mmemory	3D-A vs 3M-A
Kbtbd4	0.00475153060638848	0.517848304862619	0.375	0.048	1	CD8_Effector_Mmemory	3D-A vs 3M-A
Sfi1	0.00475153060638848	0.517848304862619	0.375	0.048	1	CD8_Effector_Mmemory	3D-A vs 3M-A
Acap1	0.00475153060638848	0.517848304862619	0.375	0.048	1	CD8_Effector_Mmemory	3D-A vs 3M-A
Tex14	0.00475153060638848	0.517848304862619	0.375	0.048	1	CD8_Effector_Mmemory	3D-A vs 3M-A
Lgals3bp	0.00475153060638848	0.517848304862619	0.375	0.048	1	CD8_Effector_Mmemory	3D-A vs 3M-A
Arrdc3	0.00475153060638848	0.517848304862619	0.375	0.048	1	CD8_Effector_Mmemory	3D-A vs 3M-A
Btrc	0.00475153060638848	0.517848304862619	0.375	0.048	1	CD8_Effector_Mmemory	3D-A vs 3M-A
S100a8	0.00491580235039337	0.453717967442903	0.5	0.095	1	CD8_Effector_Mmemory	3D-A vs 3M-A
Padi2	0.00491580235039337	0.453717967442903	0.5	0.095	1	CD8_Effector_Mmemory	3D-A vs 3M-A
Wdr83os	0.00491580235039337	0.453717967442903	0.5	0.095	1	CD8_Effector_Mmemory	3D-A vs 3M-A
Rnf6	0.00503949125220496	0.538168289242215	0.5	0.095	1	CD8_Effector_Mmemory	3D-A vs 3M-A
Cab39l	0.00503949125220496	0.538168289242215	0.5	0.095	1	CD8_Effector_Mmemory	3D-A vs 3M-A
Nfkbia	0.00508290741953013	-1.50743110358574	0.5	0.929	1	CD8_Effector_Mmemory	3D-A vs 3M-A
Prkag2	0.00516216268062657	0.600904044590178	0.375	0.048	1	CD8_Effector_Mmemory	3D-A vs 3M-A
Prkch	0.00539769126933832	-1.09596905853072	0.625	0.952	1	CD8_Effector_Mmemory	3D-A vs 3M-A
Wwp2	0.00551855192800647	0.655351828612554	0.625	0.167	1	CD8_Effector_Mmemory	3D-A vs 3M-A
Pcif1	0.00552009998941039	0.39231742277876	0.375	0.048	1	CD8_Effector_Mmemory	3D-A vs 3M-A
Impdh2	0.00552009998941039	0.39231742277876	0.375	0.048	1	CD8_Effector_Mmemory	3D-A vs 3M-A
Stab2	0.00552009998941039	0.39231742277876	0.375	0.048	1	CD8_Effector_Mmemory	3D-A vs 3M-A
Llgl1	0.00552009998941039	0.39231742277876	0.375	0.048	1	CD8_Effector_Mmemory	3D-A vs 3M-A
Eif2s1	0.00552009998941039	0.39231742277876	0.375	0.048	1	CD8_Effector_Mmemory	3D-A vs 3M-A
Mrpl57	0.00552009998941039	0.39231742277876	0.375	0.048	1	CD8_Effector_Mmemory	3D-A vs 3M-A
Bfar	0.00552009998941039	0.39231742277876	0.375	0.048	1	CD8_Effector_Mmemory	3D-A vs 3M-A
Acot9	0.00552009998941039	0.39231742277876	0.375	0.048	1	CD8_Effector_Mmemory	3D-A vs 3M-A
Aatf	0.00558731179330657	0.600904044590178	0.375	0.048	1	CD8_Effector_Mmemory	3D-A vs 3M-A
Smad7	0.0056240990194989	-1.5038467662367	0.125	0.667	1	CD8_Effector_Mmemory	3D-A vs 3M-A
Sp4	0.00587664228339841	0.584962500721156	0.75	0.238	1	CD8_Effector_Mmemory	3D-A vs 3M-A
Rap1gds1	0.0059561550042232	0.672425341971496	0.75	0.238	1	CD8_Effector_Mmemory	3D-A vs 3M-A
Rpl18	0.00616132540932594	0.77082904603249	1	0.833	1	CD8_Effector_Mmemory	3D-A vs 3M-A
Eif4a2	0.00617333413540361	-1.01861567816735	0.375	0.762	1	CD8_Effector_Mmemory	3D-A vs 3M-A
Swt1	0.00643737001648725	0.39231742277876	0.5	0.095	1	CD8_Effector_Mmemory	3D-A vs 3M-A
Ccdc12	0.00643737001648725	0.422691071822279	0.5	0.095	1	CD8_Effector_Mmemory	3D-A vs 3M-A
Car2	0.00652383675788784	0.453717967442903	0.375	0.048	1	CD8_Effector_Mmemory	3D-A vs 3M-A
Zbtb25	0.00653335495299109	0.56919518486284	0.375	0.048	1	CD8_Effector_Mmemory	3D-A vs 3M-A
Krtcap2	0.00664159618452828	0.645083493158727	0.5	0.119	1	CD8_Effector_Mmemory	3D-A vs 3M-A
Sh2d1a	0.00664452627283854	0.744619166709641	0.5	0.119	1	CD8_Effector_Mmemory	3D-A vs 3M-A
Rpl41	0.00666271149271607	0.466318004222537	1	1	1	CD8_Effector_Mmemory	3D-A vs 3M-A
Fxyd5	0.0069158965940663	0.743224584637889	0.875	0.357	1	CD8_Effector_Mmemory	3D-A vs 3M-A
Arhgef18	0.0069624440171769	0.977279923499916	0.875	0.357	1	CD8_Effector_Mmemory	3D-A vs 3M-A
Rsu1	0.00701287362833263	0.29716018973842	0.375	0.048	1	CD8_Effector_Mmemory	3D-A vs 3M-A
Chmp2a	0.00701287362833263	0.359895945086383	0.375	0.048	1	CD8_Effector_Mmemory	3D-A vs 3M-A
Pou2f2	0.00701287362833263	0.328187085359045	0.375	0.048	1	CD8_Effector_Mmemory	3D-A vs 3M-A
Stat2	0.00701287362833263	0.359895945086383	0.375	0.048	1	CD8_Effector_Mmemory	3D-A vs 3M-A
Tmem184b	0.00701287362833263	0.359895945086383	0.375	0.048	1	CD8_Effector_Mmemory	3D-A vs 3M-A
Tmsb4x	0.00716640659098752	0.631048580929956	1	1	1	CD8_Effector_Mmemory	3D-A vs 3M-A
Ncoa7	0.00758656100720051	0.626782676415783	0.5	0.119	1	CD8_Effector_Mmemory	3D-A vs 3M-A
Mob1a	0.00762245379319274	0.572889668420581	0.75	0.238	1	CD8_Effector_Mmemory	3D-A vs 3M-A
Rps27a	0.00766574070287699	0.755824621417522	1	0.929	1	CD8_Effector_Mmemory	3D-A vs 3M-A
Arl6ip1	0.00783905060923183	0.534336427651188	1	0.429	1	CD8_Effector_Mmemory	3D-A vs 3M-A
Ccl4	0.0080214168699063	-1.36257007938471	0	0.548	1	CD8_Effector_Mmemory	3D-A vs 3M-A
Rac2	0.0081517588428963	0.711139606798301	0.875	0.619	1	CD8_Effector_Mmemory	3D-A vs 3M-A
Zfp36l1	0.00816918817837264	-1.24628304154447	0.375	0.762	1	CD8_Effector_Mmemory	3D-A vs 3M-A
Cst7	0.00833213458953392	0.39231742277876	0.5	0.095	1	CD8_Effector_Mmemory	3D-A vs 3M-A
Srgn	0.00849926760349354	-0.956410731452317	0.625	0.952	1	CD8_Effector_Mmemory	3D-A vs 3M-A
Rps8	0.00860017783407449	0.650385575719205	1	0.929	1	CD8_Effector_Mmemory	3D-A vs 3M-A
Tbc1d5	0.00881756378577397	0.538168289242215	0.5	0.119	1	CD8_Effector_Mmemory	3D-A vs 3M-A
Rps18	0.00886999237926404	0.637429920615292	1	0.952	1	CD8_Effector_Mmemory	3D-A vs 3M-A
Rb1cc1	0.0090011116370073	-0.945552215977624	0.125	0.643	1	CD8_Effector_Mmemory	3D-A vs 3M-A
Ndufa2	0.00910580287687268	0.679599374859231	0.75	0.286	1	CD8_Effector_Mmemory	3D-A vs 3M-A
Cox5b	0.00912592939736873	0.646890249864358	0.75	0.262	1	CD8_Effector_Mmemory	3D-A vs 3M-A
Gm10076	0.0091617511710747	0.549042926466213	0.875	0.333	1	CD8_Effector_Mmemory	3D-A vs 3M-A
Rpl27a	0.00922128739623232	0.893511565807319	0.75	0.381	1	CD8_Effector_Mmemory	3D-A vs 3M-A
Bola2	0.00923602629845328	0.664396968215561	0.625	0.19	1	CD8_Effector_Mmemory	3D-A vs 3M-A
Tsnax	0.00927157556599133	0.894817763307943	0.5	0.143	1	CD8_Effector_Mmemory	3D-A vs 3M-A
Rpl30	0.00966290546386983	1.01246935196222	1	0.976	1	CD8_Effector_Mmemory	3D-A vs 3M-A
Dusp1	0.00982963575884128	-1.04825516860722	0.25	0.81	1	CD8_Effector_Mmemory	3D-A vs 3M-A
Gbp2	0.00989455098912818	0.807354922057604	0.375	0.071	1	CD8_Effector_Mmemory	3D-A vs 3M-A
Vps37b	0.010285983160799	-1.00403551323516	0.375	0.881	1	CD8_Effector_Mmemory	3D-A vs 3M-A
Rpl9	0.0103401106032402	0.823208873258441	1	0.929	1	CD8_Effector_Mmemory	3D-A vs 3M-A
Phf14	0.0104121893271531	0.527247002864869	0.625	0.19	1	CD8_Effector_Mmemory	3D-A vs 3M-A
Hip1	0.0106766097967183	0.418312631311705	0.625	0.167	1	CD8_Effector_Mmemory	3D-A vs 3M-A
Cox8a	0.010763194277287	0.724892761865631	0.625	0.214	1	CD8_Effector_Mmemory	3D-A vs 3M-A
Lck	0.010784866705163	0.574155745764573	0.875	0.357	1	CD8_Effector_Mmemory	3D-A vs 3M-A
Ms4a4b	0.0109161164850238	0.779340545888008	1	0.762	1	CD8_Effector_Mmemory	3D-A vs 3M-A
Angel2	0.010964209780543	0.259867126755111	0.625	0.167	1	CD8_Effector_Mmemory	3D-A vs 3M-A
Cd3d	0.0111387629264323	0.710493382805015	0.875	0.5	1	CD8_Effector_Mmemory	3D-A vs 3M-A
Ndufb6	0.0112130431007474	0.507794640198696	0.5	0.119	1	CD8_Effector_Mmemory	3D-A vs 3M-A
Tmsb10	0.01126688291428	0.9106656392999	1	0.952	1	CD8_Effector_Mmemory	3D-A vs 3M-A
Clk1	0.0115582864036625	-1.09596905853072	0.75	0.833	1	CD8_Effector_Mmemory	3D-A vs 3M-A
Rps17	0.0115655303287031	0.680822516128672	1	0.786	1	CD8_Effector_Mmemory	3D-A vs 3M-A
Atf4	0.0117121065343522	-0.847148511916629	0.125	0.619	1	CD8_Effector_Mmemory	3D-A vs 3M-A
Maml2	0.0117313851897477	0.714245517666123	0.875	0.762	1	CD8_Effector_Mmemory	3D-A vs 3M-A
Cebpz	0.0120635750485241	0.600904044590178	0.375	0.071	1	CD8_Effector_Mmemory	3D-A vs 3M-A
Stx5a	0.0120700496376008	0.70781924850669	0.375	0.071	1	CD8_Effector_Mmemory	3D-A vs 3M-A
Hmgb2	0.0122699218104152	-1.06711419585854	0.625	0.833	1	CD8_Effector_Mmemory	3D-A vs 3M-A
Psip1	0.0122943521135589	0.605721060887954	0.875	0.381	1	CD8_Effector_Mmemory	3D-A vs 3M-A
Zyx	0.0127791220095908	0.502500340529183	0.875	0.286	1	CD8_Effector_Mmemory	3D-A vs 3M-A
Dpp4	0.0129694274590735	0.748461233004036	0.5	0.143	1	CD8_Effector_Mmemory	3D-A vs 3M-A
Eef1g	0.01317963464081	0.640244936222346	0.75	0.31	1	CD8_Effector_Mmemory	3D-A vs 3M-A
2610037D02Rik	0.0133130672292689	0.551015168797819	0.25	0.024	1	CD8_Effector_Mmemory	3D-A vs 3M-A
1600012H06Rik	0.0133130672292689	0.551015168797819	0.25	0.024	1	CD8_Effector_Mmemory	3D-A vs 3M-A
Impa2	0.0133130672292689	0.551015168797819	0.25	0.024	1	CD8_Effector_Mmemory	3D-A vs 3M-A
Snord118	0.0133261480763234	0.666492386217755	0.25	0.024	1	CD8_Effector_Mmemory	3D-A vs 3M-A
Chd3	0.0136023096164782	0.669851398307669	0.875	0.381	1	CD8_Effector_Mmemory	3D-A vs 3M-A
Lgals1	0.0137391275481969	0.92837032301897	0.875	0.5	1	CD8_Effector_Mmemory	3D-A vs 3M-A
Trpm7	0.0137593798578943	0.584962500721156	0.75	0.286	1	CD8_Effector_Mmemory	3D-A vs 3M-A
Gm30054	0.0138071021674076	0.775646062330266	0.375	0.071	1	CD8_Effector_Mmemory	3D-A vs 3M-A
Ndufa6	0.0138902557319347	0.466318004222537	0.75	0.262	1	CD8_Effector_Mmemory	3D-A vs 3M-A
Klf6	0.014048177066282	-0.863183310369626	0.625	0.905	1	CD8_Effector_Mmemory	3D-A vs 3M-A
Setd7	0.0141134938345391	0.478047296804644	0.5	0.119	1	CD8_Effector_Mmemory	3D-A vs 3M-A
Btbd9	0.014276986435942	0.337869638756384	0.625	0.167	1	CD8_Effector_Mmemory	3D-A vs 3M-A
U2.3	0.0145602341264059	0.42548428671396	0.25	0.024	1	CD8_Effector_Mmemory	3D-A vs 3M-A
Cnst	0.0145602341264059	0.42548428671396	0.25	0.024	1	CD8_Effector_Mmemory	3D-A vs 3M-A
Commd3	0.0145602341264059	0.42548428671396	0.25	0.024	1	CD8_Effector_Mmemory	3D-A vs 3M-A
Plekha3	0.0145602341264059	0.42548428671396	0.25	0.024	1	CD8_Effector_Mmemory	3D-A vs 3M-A
Mrps5	0.0145602341264059	0.42548428671396	0.25	0.024	1	CD8_Effector_Mmemory	3D-A vs 3M-A
Usp53	0.0145602341264059	0.42548428671396	0.25	0.024	1	CD8_Effector_Mmemory	3D-A vs 3M-A
Mtap	0.0145602341264059	0.42548428671396	0.25	0.024	1	CD8_Effector_Mmemory	3D-A vs 3M-A
Mrpl37	0.0145602341264059	0.551015168797819	0.25	0.024	1	CD8_Effector_Mmemory	3D-A vs 3M-A
Add1	0.0145602341264059	0.42548428671396	0.25	0.024	1	CD8_Effector_Mmemory	3D-A vs 3M-A
Crlf2	0.0145602341264059	0.42548428671396	0.25	0.024	1	CD8_Effector_Mmemory	3D-A vs 3M-A
Mthfd2	0.0145602341264059	0.42548428671396	0.25	0.024	1	CD8_Effector_Mmemory	3D-A vs 3M-A
Cacna2d4	0.0145602341264059	0.42548428671396	0.25	0.024	1	CD8_Effector_Mmemory	3D-A vs 3M-A
Pex5	0.0145602341264059	0.42548428671396	0.25	0.024	1	CD8_Effector_Mmemory	3D-A vs 3M-A
Egln2	0.0145602341264059	0.42548428671396	0.25	0.024	1	CD8_Effector_Mmemory	3D-A vs 3M-A
Phlpp2	0.0145602341264059	0.42548428671396	0.25	0.024	1	CD8_Effector_Mmemory	3D-A vs 3M-A
Rpf2	0.0145602341264059	0.42548428671396	0.25	0.024	1	CD8_Effector_Mmemory	3D-A vs 3M-A
Nf2	0.0145602341264059	0.551015168797819	0.25	0.024	1	CD8_Effector_Mmemory	3D-A vs 3M-A
Dhrs7b	0.0145602341264059	0.42548428671396	0.25	0.024	1	CD8_Effector_Mmemory	3D-A vs 3M-A
Ptrh2	0.0145602341264059	0.551015168797819	0.25	0.024	1	CD8_Effector_Mmemory	3D-A vs 3M-A
Dynll2	0.0145602341264059	0.42548428671396	0.25	0.024	1	CD8_Effector_Mmemory	3D-A vs 3M-A
Mien1	0.0145602341264059	0.42548428671396	0.25	0.024	1	CD8_Effector_Mmemory	3D-A vs 3M-A
Cenpx	0.0145602341264059	0.551015168797819	0.25	0.024	1	CD8_Effector_Mmemory	3D-A vs 3M-A
Heatr5a	0.0145602341264059	0.42548428671396	0.25	0.024	1	CD8_Effector_Mmemory	3D-A vs 3M-A
Kdm1b	0.0145602341264059	0.42548428671396	0.25	0.024	1	CD8_Effector_Mmemory	3D-A vs 3M-A
Zfp874b	0.0145602341264059	0.551015168797819	0.25	0.024	1	CD8_Effector_Mmemory	3D-A vs 3M-A
Zfp85	0.0145602341264059	0.42548428671396	0.25	0.024	1	CD8_Effector_Mmemory	3D-A vs 3M-A
Anxa11	0.0145602341264059	0.551015168797819	0.25	0.024	1	CD8_Effector_Mmemory	3D-A vs 3M-A
Nubp1	0.0145602341264059	0.551015168797819	0.25	0.024	1	CD8_Effector_Mmemory	3D-A vs 3M-A
Gart	0.0145602341264059	0.42548428671396	0.25	0.024	1	CD8_Effector_Mmemory	3D-A vs 3M-A
Mettl26	0.0145602341264059	0.551015168797819	0.25	0.024	1	CD8_Effector_Mmemory	3D-A vs 3M-A
Gm26510	0.0145602341264059	0.42548428671396	0.25	0.024	1	CD8_Effector_Mmemory	3D-A vs 3M-A
Ttc27	0.0145602341264059	0.42548428671396	0.25	0.024	1	CD8_Effector_Mmemory	3D-A vs 3M-A
Jtb	0.0146240902273592	0.485426827170242	0.375	0.071	1	CD8_Effector_Mmemory	3D-A vs 3M-A
Rfc1	0.0146240902273592	0.485426827170242	0.375	0.071	1	CD8_Effector_Mmemory	3D-A vs 3M-A
Hibadh	0.0146240902273592	0.485426827170242	0.375	0.071	1	CD8_Effector_Mmemory	3D-A vs 3M-A
Trim34a	0.0146240902273592	0.70781924850669	0.375	0.071	1	CD8_Effector_Mmemory	3D-A vs 3M-A
Ube4a	0.0146240902273592	0.485426827170242	0.375	0.071	1	CD8_Effector_Mmemory	3D-A vs 3M-A
Cdkal1	0.0146240902273592	0.485426827170242	0.375	0.071	1	CD8_Effector_Mmemory	3D-A vs 3M-A
Glrx	0.0146240902273592	0.600904044590178	0.375	0.071	1	CD8_Effector_Mmemory	3D-A vs 3M-A
Polr2k	0.0146240902273592	0.485426827170242	0.375	0.071	1	CD8_Effector_Mmemory	3D-A vs 3M-A
Mppe1	0.0146240902273592	0.485426827170242	0.375	0.071	1	CD8_Effector_Mmemory	3D-A vs 3M-A
Gabarap	0.0146679128157095	0.39231742277876	0.5	0.119	1	CD8_Effector_Mmemory	3D-A vs 3M-A
Banf1	0.0147139059995226	0.569195184862839	0.375	0.071	1	CD8_Effector_Mmemory	3D-A vs 3M-A
Cacul1	0.0149257297006644	0.448900951145128	0.5	0.119	1	CD8_Effector_Mmemory	3D-A vs 3M-A
Samhd1	0.0149429196336497	0.807354922057604	0.75	0.357	1	CD8_Effector_Mmemory	3D-A vs 3M-A
Atp5h	0.0149611301151256	0.764286200165718	0.875	0.333	1	CD8_Effector_Mmemory	3D-A vs 3M-A
Tma7	0.0150178332324784	0.766132259331091	0.875	0.429	1	CD8_Effector_Mmemory	3D-A vs 3M-A
Cox7a2	0.0151063409977731	0.466318004222537	0.75	0.238	1	CD8_Effector_Mmemory	3D-A vs 3M-A
Dennd4a	0.0152682648705802	-1.14797602860867	0.75	0.976	1	CD8_Effector_Mmemory	3D-A vs 3M-A
Ssbp3	0.0157203853287833	0.645083493158727	0.375	0.071	1	CD8_Effector_Mmemory	3D-A vs 3M-A
Prdx2	0.0157203853287833	0.645083493158727	0.375	0.071	1	CD8_Effector_Mmemory	3D-A vs 3M-A
Cradd	0.0157203853287833	0.744619166709641	0.375	0.071	1	CD8_Effector_Mmemory	3D-A vs 3M-A
Cd53	0.0157731737338449	0.638957390361885	1	0.69	1	CD8_Effector_Mmemory	3D-A vs 3M-A
Serf2	0.0158515916870598	0.584962500721156	0.5	0.143	1	CD8_Effector_Mmemory	3D-A vs 3M-A
Kbtbd11	0.0158515916870598	0.584962500721156	0.5	0.143	1	CD8_Effector_Mmemory	3D-A vs 3M-A
Ikbke	0.0158646036691421	0.287980762964025	0.25	0.024	1	CD8_Effector_Mmemory	3D-A vs 3M-A
Nvl	0.0158646036691421	0.287980762964025	0.25	0.024	1	CD8_Effector_Mmemory	3D-A vs 3M-A
Arrdc1	0.0158646036691421	0.517848304862619	0.25	0.024	1	CD8_Effector_Mmemory	3D-A vs 3M-A
Abl1	0.0158646036691421	0.287980762964025	0.25	0.024	1	CD8_Effector_Mmemory	3D-A vs 3M-A
Zswim3	0.0158646036691421	0.287980762964025	0.25	0.024	1	CD8_Effector_Mmemory	3D-A vs 3M-A
Vapb	0.0158646036691421	0.287980762964025	0.25	0.024	1	CD8_Effector_Mmemory	3D-A vs 3M-A
Pmf1	0.0158646036691421	0.287980762964025	0.25	0.024	1	CD8_Effector_Mmemory	3D-A vs 3M-A
Slc31a1	0.0158646036691421	0.287980762964025	0.25	0.024	1	CD8_Effector_Mmemory	3D-A vs 3M-A
Rgs3	0.0158646036691421	0.287980762964025	0.25	0.024	1	CD8_Effector_Mmemory	3D-A vs 3M-A
Rps6	0.0158646036691421	0.287980762964025	0.25	0.024	1	CD8_Effector_Mmemory	3D-A vs 3M-A
Spata6	0.0158646036691421	0.287980762964025	0.25	0.024	1	CD8_Effector_Mmemory	3D-A vs 3M-A
Trappc3	0.0158646036691421	0.287980762964025	0.25	0.024	1	CD8_Effector_Mmemory	3D-A vs 3M-A
Plekhm2	0.0158646036691421	0.287980762964025	0.25	0.024	1	CD8_Effector_Mmemory	3D-A vs 3M-A
Ptpn11	0.0158646036691421	0.287980762964025	0.25	0.024	1	CD8_Effector_Mmemory	3D-A vs 3M-A
Ssbp1	0.0158646036691421	0.287980762964025	0.25	0.024	1	CD8_Effector_Mmemory	3D-A vs 3M-A
Aup1	0.0158646036691421	0.287980762964025	0.25	0.024	1	CD8_Effector_Mmemory	3D-A vs 3M-A
Stambp	0.0158646036691421	0.287980762964025	0.25	0.024	1	CD8_Effector_Mmemory	3D-A vs 3M-A
Exosc5	0.0158646036691421	0.287980762964025	0.25	0.024	1	CD8_Effector_Mmemory	3D-A vs 3M-A
Blvrb	0.0158646036691421	0.287980762964025	0.25	0.024	1	CD8_Effector_Mmemory	3D-A vs 3M-A
Polr2i	0.0158646036691421	0.287980762964025	0.25	0.024	1	CD8_Effector_Mmemory	3D-A vs 3M-A
Hikeshi	0.0158646036691421	0.287980762964025	0.25	0.024	1	CD8_Effector_Mmemory	3D-A vs 3M-A
Rrp8	0.0158646036691421	0.287980762964025	0.25	0.024	1	CD8_Effector_Mmemory	3D-A vs 3M-A
Mrpl17	0.0158646036691421	0.287980762964025	0.25	0.024	1	CD8_Effector_Mmemory	3D-A vs 3M-A
Ifitm3	0.0158646036691421	0.287980762964025	0.25	0.024	1	CD8_Effector_Mmemory	3D-A vs 3M-A
Gnpat	0.0158646036691421	0.287980762964025	0.25	0.024	1	CD8_Effector_Mmemory	3D-A vs 3M-A
Mrpl4	0.0158646036691421	0.287980762964025	0.25	0.024	1	CD8_Effector_Mmemory	3D-A vs 3M-A
Sash1	0.0158646036691421	0.287980762964025	0.25	0.024	1	CD8_Effector_Mmemory	3D-A vs 3M-A
Tpgs1	0.0158646036691421	0.287980762964025	0.25	0.024	1	CD8_Effector_Mmemory	3D-A vs 3M-A
Ndufs7	0.0158646036691421	0.287980762964025	0.25	0.024	1	CD8_Effector_Mmemory	3D-A vs 3M-A
Mgat1	0.0158646036691421	0.287980762964025	0.25	0.024	1	CD8_Effector_Mmemory	3D-A vs 3M-A
Prpsap2	0.0158646036691421	0.287980762964025	0.25	0.024	1	CD8_Effector_Mmemory	3D-A vs 3M-A
Mtmr4	0.0158646036691421	0.287980762964025	0.25	0.024	1	CD8_Effector_Mmemory	3D-A vs 3M-A
Ftsj3	0.0158646036691421	0.287980762964025	0.25	0.024	1	CD8_Effector_Mmemory	3D-A vs 3M-A
Metrnl	0.0158646036691421	0.287980762964025	0.25	0.024	1	CD8_Effector_Mmemory	3D-A vs 3M-A
Rnf144a	0.0158646036691421	0.287980762964025	0.25	0.024	1	CD8_Effector_Mmemory	3D-A vs 3M-A
Dock4	0.0158646036691421	0.287980762964025	0.25	0.024	1	CD8_Effector_Mmemory	3D-A vs 3M-A
Fut8	0.0158646036691421	0.287980762964025	0.25	0.024	1	CD8_Effector_Mmemory	3D-A vs 3M-A
Mrpl36	0.0158646036691421	0.287980762964025	0.25	0.024	1	CD8_Effector_Mmemory	3D-A vs 3M-A
Trim23	0.0158646036691421	0.287980762964025	0.25	0.024	1	CD8_Effector_Mmemory	3D-A vs 3M-A
Dennd6a	0.0158646036691421	0.287980762964025	0.25	0.024	1	CD8_Effector_Mmemory	3D-A vs 3M-A
Gtf2h5	0.0158646036691421	0.287980762964025	0.25	0.024	1	CD8_Effector_Mmemory	3D-A vs 3M-A
Ppp4r1	0.0158646036691421	0.287980762964025	0.25	0.024	1	CD8_Effector_Mmemory	3D-A vs 3M-A
Rap1b	0.016035573979223	-0.94471756449881	0.75	0.929	1	CD8_Effector_Mmemory	3D-A vs 3M-A
Rps20	0.0161462459541931	0.722022868257842	1	0.976	1	CD8_Effector_Mmemory	3D-A vs 3M-A
Rpsa	0.0164191578894444	0.605721060887954	1	0.905	1	CD8_Effector_Mmemory	3D-A vs 3M-A
Ddx3x	0.0164330388433832	-1.07800251200127	0.25	0.738	1	CD8_Effector_Mmemory	3D-A vs 3M-A
Rack1	0.0164571858021583	0.584962500721156	1	1	1	CD8_Effector_Mmemory	3D-A vs 3M-A
Tent2	0.0164663759545659	-0.817135942850189	0	0.476	1	CD8_Effector_Mmemory	3D-A vs 3M-A
Kpna1	0.0166576062497258	-0.834751485767161	0.125	0.69	1	CD8_Effector_Mmemory	3D-A vs 3M-A
Vsir	0.0167067362822985	0.621799268901527	0.625	0.19	1	CD8_Effector_Mmemory	3D-A vs 3M-A
Pcsk7	0.0167617117336868	0.478047296804644	0.375	0.071	1	CD8_Effector_Mmemory	3D-A vs 3M-A
Mid1	0.0168994450798822	-1.13124453327825	0	0.476	1	CD8_Effector_Mmemory	3D-A vs 3M-A
Ptprj	0.0171091457435661	0.69842055050444	0.625	0.214	1	CD8_Effector_Mmemory	3D-A vs 3M-A
Cacybp	0.0172466906356987	0.507794640198696	0.5	0.143	1	CD8_Effector_Mmemory	3D-A vs 3M-A
Rtca	0.0173670563948585	0.39231742277876	0.25	0.024	1	CD8_Effector_Mmemory	3D-A vs 3M-A
Il15	0.0173670563948585	0.39231742277876	0.25	0.024	1	CD8_Effector_Mmemory	3D-A vs 3M-A
Zfp426	0.0173670563948585	0.39231742277876	0.25	0.024	1	CD8_Effector_Mmemory	3D-A vs 3M-A
Tgtp2	0.0173670563948585	0.39231742277876	0.25	0.024	1	CD8_Effector_Mmemory	3D-A vs 3M-A
Csnk2b	0.0173941235848145	0.584962500721156	0.75	0.262	1	CD8_Effector_Mmemory	3D-A vs 3M-A
Tmem127	0.0176051234850138	0.359895945086383	0.375	0.071	1	CD8_Effector_Mmemory	3D-A vs 3M-A
Pcmtd2	0.0176051234850138	0.359895945086383	0.375	0.071	1	CD8_Effector_Mmemory	3D-A vs 3M-A
Htt	0.0176051234850138	0.359895945086383	0.375	0.071	1	CD8_Effector_Mmemory	3D-A vs 3M-A
Trafd1	0.0176051234850138	0.359895945086383	0.375	0.071	1	CD8_Effector_Mmemory	3D-A vs 3M-A
Cln3	0.0176051234850138	0.359895945086383	0.375	0.071	1	CD8_Effector_Mmemory	3D-A vs 3M-A
Pgls	0.0176051234850138	0.359895945086383	0.375	0.071	1	CD8_Effector_Mmemory	3D-A vs 3M-A
Ptprb	0.0176051234850138	0.359895945086383	0.375	0.071	1	CD8_Effector_Mmemory	3D-A vs 3M-A
Usp36	0.0176051234850138	0.359895945086383	0.375	0.071	1	CD8_Effector_Mmemory	3D-A vs 3M-A
Cetn3	0.0176051234850138	0.359895945086383	0.375	0.071	1	CD8_Effector_Mmemory	3D-A vs 3M-A
Kpna3	0.0176051234850138	0.359895945086383	0.375	0.071	1	CD8_Effector_Mmemory	3D-A vs 3M-A
BC031181	0.0176051234850138	0.359895945086383	0.375	0.071	1	CD8_Effector_Mmemory	3D-A vs 3M-A
Pdha1	0.0176051234850138	0.359895945086383	0.375	0.071	1	CD8_Effector_Mmemory	3D-A vs 3M-A
Lats1	0.0178113917849834	0.453717967442903	0.375	0.071	1	CD8_Effector_Mmemory	3D-A vs 3M-A
Trpv2	0.0178113917849834	0.453717967442903	0.375	0.071	1	CD8_Effector_Mmemory	3D-A vs 3M-A
Rpl39	0.0179671459028153	0.573166073257309	1	0.976	1	CD8_Effector_Mmemory	3D-A vs 3M-A
Rpsa-ps9	0.0181752280623298	0.444784842672896	0.625	0.19	1	CD8_Effector_Mmemory	3D-A vs 3M-A
Ikzf2	0.0189406616960481	0.254813899028825	0.25	0.024	1	CD8_Effector_Mmemory	3D-A vs 3M-A
Apobec1	0.0189406616960481	0.254813899028825	0.25	0.024	1	CD8_Effector_Mmemory	3D-A vs 3M-A
Sergef	0.0189406616960481	0.254813899028825	0.25	0.024	1	CD8_Effector_Mmemory	3D-A vs 3M-A
Cog8	0.0189406616960481	0.254813899028825	0.25	0.024	1	CD8_Effector_Mmemory	3D-A vs 3M-A
Bbs9	0.0189406616960481	0.254813899028825	0.25	0.024	1	CD8_Effector_Mmemory	3D-A vs 3M-A
Atr	0.0189406616960481	0.254813899028825	0.25	0.024	1	CD8_Effector_Mmemory	3D-A vs 3M-A
Traj33	0.0189406616960481	0.254813899028825	0.25	0.024	1	CD8_Effector_Mmemory	3D-A vs 3M-A
Heatr5b	0.0189406616960481	0.254813899028825	0.25	0.024	1	CD8_Effector_Mmemory	3D-A vs 3M-A
Gnptg	0.0189575695633148	0.359895945086383	0.25	0.024	1	CD8_Effector_Mmemory	3D-A vs 3M-A
Ifi208	0.0189823081278299	0.422691071822279	0.375	0.071	1	CD8_Effector_Mmemory	3D-A vs 3M-A
Heg1	0.0189823081278299	0.422691071822279	0.375	0.071	1	CD8_Effector_Mmemory	3D-A vs 3M-A
Psmb8	0.0190093652273246	0.509674373416919	0.75	0.286	1	CD8_Effector_Mmemory	3D-A vs 3M-A
Ptpn18	0.0195900471031752	0.743224584637889	0.75	0.381	1	CD8_Effector_Mmemory	3D-A vs 3M-A
Il2rb	0.0197384130290629	-0.893084796083488	0.75	0.833	1	CD8_Effector_Mmemory	3D-A vs 3M-A
mt-Nd2	0.0200656847421064	0.498112086801357	1	1	1	CD8_Effector_Mmemory	3D-A vs 3M-A
Rpl12	0.0201185516042661	0.991437986496576	0.875	0.833	1	CD8_Effector_Mmemory	3D-A vs 3M-A
Helz	0.0205504098824377	-0.777607578663552	0	0.452	1	CD8_Effector_Mmemory	3D-A vs 3M-A
Esyt2	0.0209310565410167	-0.970252656605948	0.5	0.833	1	CD8_Effector_Mmemory	3D-A vs 3M-A
Crlf3	0.0212535883172473	0.662965012722429	0.75	0.357	1	CD8_Effector_Mmemory	3D-A vs 3M-A
Phc2	0.021408724568013	0.328187085359045	0.375	0.071	1	CD8_Effector_Mmemory	3D-A vs 3M-A
Rer1	0.021408724568013	0.29716018973842	0.375	0.071	1	CD8_Effector_Mmemory	3D-A vs 3M-A
Mink1	0.021408724568013	0.328187085359045	0.375	0.071	1	CD8_Effector_Mmemory	3D-A vs 3M-A
Zmym5	0.021408724568013	0.328187085359045	0.375	0.071	1	CD8_Effector_Mmemory	3D-A vs 3M-A
Sumo1	0.0215922702909874	-0.965234581839323	0	0.452	1	CD8_Effector_Mmemory	3D-A vs 3M-A
Braf	0.0216213731705266	-1.06711419585854	0	0.452	1	CD8_Effector_Mmemory	3D-A vs 3M-A
Arap2	0.0216896786235934	-1.09076546392318	0.25	0.667	1	CD8_Effector_Mmemory	3D-A vs 3M-A
Cdk8	0.0218219487576687	-0.806462441335737	0.25	0.69	1	CD8_Effector_Mmemory	3D-A vs 3M-A
Lgals3	0.0228326927756093	0.333423733725192	0.5	0.119	1	CD8_Effector_Mmemory	3D-A vs 3M-A
Ndufb7	0.0228546449929306	0.276840205358824	0.5	0.119	1	CD8_Effector_Mmemory	3D-A vs 3M-A
Nub1	0.0228840170063043	0.444784842672896	0.625	0.214	1	CD8_Effector_Mmemory	3D-A vs 3M-A
Grap2	0.0228863335801247	0.56449839816144	1	0.786	1	CD8_Effector_Mmemory	3D-A vs 3M-A
N4bp2l1	0.0230748086702281	0.39231742277876	0.5	0.143	1	CD8_Effector_Mmemory	3D-A vs 3M-A
Trim30a	0.0235417341424297	0.39231742277876	0.875	0.381	1	CD8_Effector_Mmemory	3D-A vs 3M-A
Rpl3	0.0235764646268017	0.532915752951561	1	0.786	1	CD8_Effector_Mmemory	3D-A vs 3M-A
Elf1	0.0238870791711739	-0.877143252214467	0.5	0.833	1	CD8_Effector_Mmemory	3D-A vs 3M-A
Ambra1	0.0239620761183599	0.432959407276106	0.75	0.286	1	CD8_Effector_Mmemory	3D-A vs 3M-A
Cmss1	0.0241443143052103	0.605721060887954	0.875	0.405	1	CD8_Effector_Mmemory	3D-A vs 3M-A
Eif3m	0.0247338753665833	0.457412451000645	0.75	0.31	1	CD8_Effector_Mmemory	3D-A vs 3M-A
Tnrc6c	0.0248440706810557	0.562242424221073	0.75	0.286	1	CD8_Effector_Mmemory	3D-A vs 3M-A
Lnx2	0.025024089705906	0.527247002864869	0.5	0.143	1	CD8_Effector_Mmemory	3D-A vs 3M-A
mt-Atp8	0.0252666745656801	0.39231742277876	0.625	0.214	1	CD8_Effector_Mmemory	3D-A vs 3M-A
Cxcr4	0.0252902774166006	-0.736965594166206	0.125	0.667	1	CD8_Effector_Mmemory	3D-A vs 3M-A
Tmem70	0.025303771311706	0.321928094887362	0.125	0	1	CD8_Effector_Mmemory	3D-A vs 3M-A
Ogfrl1	0.025303771311706	0.321928094887362	0.125	0	1	CD8_Effector_Mmemory	3D-A vs 3M-A
Il1rl2	0.025303771311706	0.321928094887362	0.125	0	1	CD8_Effector_Mmemory	3D-A vs 3M-A
Uxs1	0.025303771311706	0.321928094887362	0.125	0	1	CD8_Effector_Mmemory	3D-A vs 3M-A
Fam124b	0.025303771311706	0.321928094887362	0.125	0	1	CD8_Effector_Mmemory	3D-A vs 3M-A
Agap1	0.025303771311706	0.321928094887362	0.125	0	1	CD8_Effector_Mmemory	3D-A vs 3M-A
Eef1aknmt	0.025303771311706	0.321928094887362	0.125	0	1	CD8_Effector_Mmemory	3D-A vs 3M-A
Ubac1	0.025303771311706	0.459431618637297	0.125	0	1	CD8_Effector_Mmemory	3D-A vs 3M-A
Dcaf17	0.025303771311706	0.321928094887362	0.125	0	1	CD8_Effector_Mmemory	3D-A vs 3M-A
Rapgef4	0.025303771311706	0.321928094887362	0.125	0	1	CD8_Effector_Mmemory	3D-A vs 3M-A
Accs	0.025303771311706	0.321928094887362	0.125	0	1	CD8_Effector_Mmemory	3D-A vs 3M-A
Meis2	0.025303771311706	0.321928094887362	0.125	0	1	CD8_Effector_Mmemory	3D-A vs 3M-A
Zfp335os	0.025303771311706	0.321928094887362	0.125	0	1	CD8_Effector_Mmemory	3D-A vs 3M-A
Gba	0.025303771311706	0.321928094887362	0.125	0	1	CD8_Effector_Mmemory	3D-A vs 3M-A
Gm43075	0.025303771311706	0.321928094887362	0.125	0	1	CD8_Effector_Mmemory	3D-A vs 3M-A
Cd101	0.025303771311706	0.321928094887362	0.125	0	1	CD8_Effector_Mmemory	3D-A vs 3M-A
Gm6649	0.025303771311706	0.459431618637297	0.125	0	1	CD8_Effector_Mmemory	3D-A vs 3M-A
Mettl14	0.025303771311706	0.321928094887362	0.125	0	1	CD8_Effector_Mmemory	3D-A vs 3M-A
Fpgt	0.025303771311706	0.321928094887362	0.125	0	1	CD8_Effector_Mmemory	3D-A vs 3M-A
Tesk2	0.025303771311706	0.321928094887362	0.125	0	1	CD8_Effector_Mmemory	3D-A vs 3M-A
St3gal3	0.025303771311706	0.321928094887362	0.125	0	1	CD8_Effector_Mmemory	3D-A vs 3M-A
Ndufs5	0.025303771311706	0.321928094887362	0.125	0	1	CD8_Effector_Mmemory	3D-A vs 3M-A
Kpna6	0.025303771311706	0.321928094887362	0.125	0	1	CD8_Effector_Mmemory	3D-A vs 3M-A
Fam185a	0.025303771311706	0.321928094887362	0.125	0	1	CD8_Effector_Mmemory	3D-A vs 3M-A
Qdpr	0.025303771311706	0.321928094887362	0.125	0	1	CD8_Effector_Mmemory	3D-A vs 3M-A
Hsd17b11	0.025303771311706	0.321928094887362	0.125	0	1	CD8_Effector_Mmemory	3D-A vs 3M-A
Gm42141	0.025303771311706	0.321928094887362	0.125	0	1	CD8_Effector_Mmemory	3D-A vs 3M-A
Gm43684	0.025303771311706	0.321928094887362	0.125	0	1	CD8_Effector_Mmemory	3D-A vs 3M-A
Gm43661	0.025303771311706	0.321928094887362	0.125	0	1	CD8_Effector_Mmemory	3D-A vs 3M-A
Lrrc4	0.025303771311706	0.321928094887362	0.125	0	1	CD8_Effector_Mmemory	3D-A vs 3M-A
D6Wsu163e	0.025303771311706	0.321928094887362	0.125	0	1	CD8_Effector_Mmemory	3D-A vs 3M-A
9330179D12Rik	0.025303771311706	0.321928094887362	0.125	0	1	CD8_Effector_Mmemory	3D-A vs 3M-A
Amn1	0.025303771311706	0.321928094887362	0.125	0	1	CD8_Effector_Mmemory	3D-A vs 3M-A
Fkrp	0.025303771311706	0.321928094887362	0.125	0	1	CD8_Effector_Mmemory	3D-A vs 3M-A
Timm50	0.025303771311706	0.321928094887362	0.125	0	1	CD8_Effector_Mmemory	3D-A vs 3M-A
Kdm8	0.025303771311706	0.321928094887362	0.125	0	1	CD8_Effector_Mmemory	3D-A vs 3M-A
Dcun1d2	0.025303771311706	0.321928094887362	0.125	0	1	CD8_Effector_Mmemory	3D-A vs 3M-A
Aga	0.025303771311706	0.321928094887362	0.125	0	1	CD8_Effector_Mmemory	3D-A vs 3M-A
Gdf15	0.025303771311706	0.321928094887362	0.125	0	1	CD8_Effector_Mmemory	3D-A vs 3M-A
Haus8	0.025303771311706	0.321928094887362	0.125	0	1	CD8_Effector_Mmemory	3D-A vs 3M-A
Jak3	0.025303771311706	0.321928094887362	0.125	0	1	CD8_Effector_Mmemory	3D-A vs 3M-A
Tmem38a	0.025303771311706	0.321928094887362	0.125	0	1	CD8_Effector_Mmemory	3D-A vs 3M-A
Dpagt1	0.025303771311706	0.321928094887362	0.125	0	1	CD8_Effector_Mmemory	3D-A vs 3M-A
Rnf214	0.025303771311706	0.459431618637297	0.125	0	1	CD8_Effector_Mmemory	3D-A vs 3M-A
Ppcdc	0.025303771311706	0.321928094887362	0.125	0	1	CD8_Effector_Mmemory	3D-A vs 3M-A
Pccb	0.025303771311706	0.321928094887362	0.125	0	1	CD8_Effector_Mmemory	3D-A vs 3M-A
Mlh1	0.025303771311706	0.321928094887362	0.125	0	1	CD8_Effector_Mmemory	3D-A vs 3M-A
Dnajc14	0.025303771311706	0.321928094887362	0.125	0	1	CD8_Effector_Mmemory	3D-A vs 3M-A
Osm	0.025303771311706	0.321928094887362	0.125	0	1	CD8_Effector_Mmemory	3D-A vs 3M-A
Wdpcp	0.025303771311706	0.321928094887362	0.125	0	1	CD8_Effector_Mmemory	3D-A vs 3M-A
Timd4	0.025303771311706	0.321928094887362	0.125	0	1	CD8_Effector_Mmemory	3D-A vs 3M-A
Gm12254	0.025303771311706	0.321928094887362	0.125	0	1	CD8_Effector_Mmemory	3D-A vs 3M-A
Tsr1	0.025303771311706	0.321928094887362	0.125	0	1	CD8_Effector_Mmemory	3D-A vs 3M-A
Coa3	0.025303771311706	0.321928094887362	0.125	0	1	CD8_Effector_Mmemory	3D-A vs 3M-A
Abca8b	0.025303771311706	0.321928094887362	0.125	0	1	CD8_Effector_Mmemory	3D-A vs 3M-A
2410018L13Rik	0.025303771311706	0.321928094887362	0.125	0	1	CD8_Effector_Mmemory	3D-A vs 3M-A
Pole2	0.025303771311706	0.321928094887362	0.125	0	1	CD8_Effector_Mmemory	3D-A vs 3M-A
Lhfpl2	0.025303771311706	0.321928094887362	0.125	0	1	CD8_Effector_Mmemory	3D-A vs 3M-A
Cenpk	0.025303771311706	0.321928094887362	0.125	0	1	CD8_Effector_Mmemory	3D-A vs 3M-A
Nim1k	0.025303771311706	0.321928094887362	0.125	0	1	CD8_Effector_Mmemory	3D-A vs 3M-A
Cpq	0.025303771311706	0.321928094887362	0.125	0	1	CD8_Effector_Mmemory	3D-A vs 3M-A
Emp2	0.025303771311706	0.321928094887362	0.125	0	1	CD8_Effector_Mmemory	3D-A vs 3M-A
4930506C21Rik	0.025303771311706	0.321928094887362	0.125	0	1	CD8_Effector_Mmemory	3D-A vs 3M-A
Zfp81	0.025303771311706	0.321928094887362	0.125	0	1	CD8_Effector_Mmemory	3D-A vs 3M-A
5-8S-rRNA.1	0.025303771311706	0.321928094887362	0.125	0	1	CD8_Effector_Mmemory	3D-A vs 3M-A
Zfp516	0.025303771311706	0.321928094887362	0.125	0	1	CD8_Effector_Mmemory	3D-A vs 3M-A
Lrp5	0.025303771311706	0.321928094887362	0.125	0	1	CD8_Effector_Mmemory	3D-A vs 3M-A
Tmem223	0.025303771311706	0.321928094887362	0.125	0	1	CD8_Effector_Mmemory	3D-A vs 3M-A
Gm9750	0.025303771311706	0.321928094887362	0.125	0	1	CD8_Effector_Mmemory	3D-A vs 3M-A
Lage3	0.025303771311706	0.321928094887362	0.125	0	1	CD8_Effector_Mmemory	3D-A vs 3M-A
Gm14798	0.025303771311706	0.321928094887362	0.125	0	1	CD8_Effector_Mmemory	3D-A vs 3M-A
Rpl39l	0.025303771311706	0.459431618637297	0.125	0	1	CD8_Effector_Mmemory	3D-A vs 3M-A
Eomes	0.0253308144997866	-1.48215169513738	0.125	0.548	1	CD8_Effector_Mmemory	3D-A vs 3M-A
Zc3h7a	0.0254564671236704	0.825970600224951	0.75	0.452	1	CD8_Effector_Mmemory	3D-A vs 3M-A
Ccdc117	0.0258303750374406	0.29716018973842	0.375	0.071	1	CD8_Effector_Mmemory	3D-A vs 3M-A
Usp16	0.0261584373430444	-0.716207033999409	0	0.429	1	CD8_Effector_Mmemory	3D-A vs 3M-A
Khdrbs1	0.0262422054779545	-0.929610672108602	0.25	0.643	1	CD8_Effector_Mmemory	3D-A vs 3M-A
Dtnb	0.0262583999628305	0.448900951145128	0.5	0.143	1	CD8_Effector_Mmemory	3D-A vs 3M-A
Ndufb3	0.0264814799693283	0.471751890273165	0.5	0.143	1	CD8_Effector_Mmemory	3D-A vs 3M-A
H2aj	0.0265657616611112	0.676110388779351	0.375	0.095	1	CD8_Effector_Mmemory	3D-A vs 3M-A
Sfswap	0.0266010638383865	0.55581615506164	0.5	0.167	1	CD8_Effector_Mmemory	3D-A vs 3M-A
Bicra	0.0266010638383865	0.55581615506164	0.5	0.167	1	CD8_Effector_Mmemory	3D-A vs 3M-A
Rpl21	0.0266511924535718	0.515174170564294	1	0.976	1	CD8_Effector_Mmemory	3D-A vs 3M-A
Polr3b	0.0266558449969401	0.714245517666123	0.375	0.095	1	CD8_Effector_Mmemory	3D-A vs 3M-A
Osbpl3	0.0267764495249463	-0.911463325398343	0	0.429	1	CD8_Effector_Mmemory	3D-A vs 3M-A
Impact	0.0269216841484576	-1	0	0.429	1	CD8_Effector_Mmemory	3D-A vs 3M-A
Rps12	0.0269460369567644	0.569855608330948	1	1	1	CD8_Effector_Mmemory	3D-A vs 3M-A
Cd226	0.0269961636456692	0.969105992054216	0.625	0.286	1	CD8_Effector_Mmemory	3D-A vs 3M-A
Dusp2	0.0273717555936825	-1.25677541536211	0.25	0.619	1	CD8_Effector_Mmemory	3D-A vs 3M-A
Nkg7	0.0274771689632537	0.584962500721157	1	0.929	1	CD8_Effector_Mmemory	3D-A vs 3M-A
Gramd1b	0.0279127491286769	0.807354922057604	0.5	0.19	1	CD8_Effector_Mmemory	3D-A vs 3M-A
Pdcd6ip	0.0282583424742575	-1.12553088208386	0.375	0.667	1	CD8_Effector_Mmemory	3D-A vs 3M-A
Dnajc13	0.0284594970950688	0.362570079384708	0.5	0.143	1	CD8_Effector_Mmemory	3D-A vs 3M-A
Wdr26	0.0285325948152357	0.462706750670158	1	0.429	1	CD8_Effector_Mmemory	3D-A vs 3M-A
Emp3	0.0290534876075995	0.499232626695272	0.5	0.143	1	CD8_Effector_Mmemory	3D-A vs 3M-A
Txn1	0.0290565507647123	0.733354340613827	0.625	0.262	1	CD8_Effector_Mmemory	3D-A vs 3M-A
Malt1	0.0291702850934403	-1.12075215946061	0.375	0.738	1	CD8_Effector_Mmemory	3D-A vs 3M-A
Zmym2	0.0292205067050103	0.39231742277876	0.5	0.143	1	CD8_Effector_Mmemory	3D-A vs 3M-A
Supt16	0.0294160161531022	0.626782676415783	0.5	0.167	1	CD8_Effector_Mmemory	3D-A vs 3M-A
Hnrnpc	0.0299507079568399	-0.658308650291208	0.625	0.762	1	CD8_Effector_Mmemory	3D-A vs 3M-A
Il7r	0.0300518230094922	0.655351828612554	0.75	0.405	1	CD8_Effector_Mmemory	3D-A vs 3M-A
Rpl5	0.030480330778247	0.644504446375562	1	0.881	1	CD8_Effector_Mmemory	3D-A vs 3M-A
Tagln2	0.0307943748414074	0.595850816863892	0.875	0.429	1	CD8_Effector_Mmemory	3D-A vs 3M-A
Kdm6b	0.0311246435463207	-0.793549122532573	0.125	0.595	1	CD8_Effector_Mmemory	3D-A vs 3M-A
Oaz1	0.0311596995734226	-0.976916386886959	0.5	0.833	1	CD8_Effector_Mmemory	3D-A vs 3M-A
Mtpn	0.0312213583702426	0.485426827170242	0.75	0.357	1	CD8_Effector_Mmemory	3D-A vs 3M-A
Hint1	0.0314222477008107	0.621799268901527	0.625	0.262	1	CD8_Effector_Mmemory	3D-A vs 3M-A
Sh2d3c	0.0314675202862368	0.538168289242215	0.375	0.095	1	CD8_Effector_Mmemory	3D-A vs 3M-A
Nsa2	0.0314675202862368	0.538168289242215	0.375	0.095	1	CD8_Effector_Mmemory	3D-A vs 3M-A
Cers5	0.0314675202862368	0.538168289242215	0.375	0.095	1	CD8_Effector_Mmemory	3D-A vs 3M-A
St6galnac3	0.0315909723070734	0.664396968215561	0.375	0.095	1	CD8_Effector_Mmemory	3D-A vs 3M-A
Ptprcap	0.0316083314150023	0.369949609750306	0.875	0.333	1	CD8_Effector_Mmemory	3D-A vs 3M-A
Ifi203	0.031628439931678	0.562242424221073	0.75	0.381	1	CD8_Effector_Mmemory	3D-A vs 3M-A
Fam107b	0.0316706068284294	-0.820132195310109	0.875	0.976	1	CD8_Effector_Mmemory	3D-A vs 3M-A
Ddx39b	0.0319460923245664	0.321928094887362	0.75	0.262	1	CD8_Effector_Mmemory	3D-A vs 3M-A
Hivep2	0.0320776384093918	0.744619166709641	0.875	0.548	1	CD8_Effector_Mmemory	3D-A vs 3M-A
Stt3b	0.0322686759034888	0.598768300246187	0.5	0.167	1	CD8_Effector_Mmemory	3D-A vs 3M-A
Eif3e	0.0326222965710393	0.637429920615292	0.75	0.5	1	CD8_Effector_Mmemory	3D-A vs 3M-A
Rell1	0.032964488704537	-0.716207033999409	0	0.405	1	CD8_Effector_Mmemory	3D-A vs 3M-A
Pik3cg	0.0329969443416128	0.453717967442903	0.375	0.095	1	CD8_Effector_Mmemory	3D-A vs 3M-A
Mphosph8	0.0329969443416128	0.453717967442903	0.375	0.095	1	CD8_Effector_Mmemory	3D-A vs 3M-A
Plec	0.0329969443416128	0.453717967442903	0.375	0.095	1	CD8_Effector_Mmemory	3D-A vs 3M-A
Dock2	0.033239804607655	0.471388993769959	1	0.952	1	CD8_Effector_Mmemory	3D-A vs 3M-A
Cpeb1	0.0333883055931686	-0.848690676725035	0.375	0.667	1	CD8_Effector_Mmemory	3D-A vs 3M-A
Tm6sf1	0.033505847204484	0.646890249864358	0.625	0.262	1	CD8_Effector_Mmemory	3D-A vs 3M-A
Coq10b	0.034309241306617	-0.945552215977624	0.125	0.524	1	CD8_Effector_Mmemory	3D-A vs 3M-A
Asxl2	0.0346984835863193	0.441227023259707	0.625	0.214	1	CD8_Effector_Mmemory	3D-A vs 3M-A
Cct7	0.0347801069760787	0.304854581528421	0.5	0.143	1	CD8_Effector_Mmemory	3D-A vs 3M-A
Snrpd3	0.0347801069760787	0.304854581528421	0.5	0.143	1	CD8_Effector_Mmemory	3D-A vs 3M-A
Hprt	0.0347801069760787	0.304854581528421	0.5	0.143	1	CD8_Effector_Mmemory	3D-A vs 3M-A
Arhgap18	0.034816591945054	0.655351828612554	0.5	0.167	1	CD8_Effector_Mmemory	3D-A vs 3M-A
Pabpc1	0.0354595735305356	-0.567040592723894	1	1	1	CD8_Effector_Mmemory	3D-A vs 3M-A
Hnrnpdl	0.0356698921173706	-0.71810656691489	0.25	0.69	1	CD8_Effector_Mmemory	3D-A vs 3M-A
Cd37	0.035782527582808	0.317029295474523	0.625	0.214	1	CD8_Effector_Mmemory	3D-A vs 3M-A
U2surp	0.035782527582808	0.366782330671623	0.625	0.214	1	CD8_Effector_Mmemory	3D-A vs 3M-A
Rgs1	0.0358821242941402	-0.958179824305373	0.25	0.714	1	CD8_Effector_Mmemory	3D-A vs 3M-A
Tob2	0.0360770400606561	-0.820676300555438	0.25	0.667	1	CD8_Effector_Mmemory	3D-A vs 3M-A
Cdk11b	0.0362100171746704	-0.847148511916629	0.125	0.524	1	CD8_Effector_Mmemory	3D-A vs 3M-A
Srrm1	0.0362424664968974	-0.897189194416225	0.125	0.524	1	CD8_Effector_Mmemory	3D-A vs 3M-A
Inpp1	0.0366447615730776	0.664396968215561	0.5	0.19	1	CD8_Effector_Mmemory	3D-A vs 3M-A
Zfp36l2	0.0368085998895208	-1.02272007650008	0.375	0.69	1	CD8_Effector_Mmemory	3D-A vs 3M-A
Aim2	0.0369707538290656	0.68449817427207	0.375	0.095	1	CD8_Effector_Mmemory	3D-A vs 3M-A
Plac8	0.0371457747571134	0.724892761865631	0.5	0.167	1	CD8_Effector_Mmemory	3D-A vs 3M-A
Ripor2	0.0372229735424388	0.821160721582634	1	0.619	1	CD8_Effector_Mmemory	3D-A vs 3M-A
Mndal	0.0374934532338175	0.821160721582634	1	0.619	1	CD8_Effector_Mmemory	3D-A vs 3M-A
Slc38a2	0.0376069049338001	-0.991386869695292	0.5	0.833	1	CD8_Effector_Mmemory	3D-A vs 3M-A
Ugcg	0.0377943103553387	-1.10244726897082	0.375	0.619	1	CD8_Effector_Mmemory	3D-A vs 3M-A
Tra2b	0.0382608032128458	-0.890616540492738	0.625	0.81	1	CD8_Effector_Mmemory	3D-A vs 3M-A
Dazap2	0.0384343863851397	-0.742842160502876	0.5	0.786	1	CD8_Effector_Mmemory	3D-A vs 3M-A
ENSMUSG00002076173	0.0388842094145929	0.766132259331091	0.75	0.405	1	CD8_Effector_Mmemory	3D-A vs 3M-A
Prss12	0.0389926370255273	0.422691071822279	0.375	0.095	1	CD8_Effector_Mmemory	3D-A vs 3M-A
Midn	0.0389926370255273	0.422691071822279	0.375	0.095	1	CD8_Effector_Mmemory	3D-A vs 3M-A
Glipr1	0.0389926370255273	0.507794640198696	0.375	0.095	1	CD8_Effector_Mmemory	3D-A vs 3M-A
Brip1os	0.0389926370255273	0.422691071822279	0.375	0.095	1	CD8_Effector_Mmemory	3D-A vs 3M-A
Kpnb1	0.0389926370255273	0.422691071822279	0.375	0.095	1	CD8_Effector_Mmemory	3D-A vs 3M-A
Mrpl13	0.0389926370255273	0.422691071822279	0.375	0.095	1	CD8_Effector_Mmemory	3D-A vs 3M-A
Dctn4	0.0389926370255273	0.422691071822279	0.375	0.095	1	CD8_Effector_Mmemory	3D-A vs 3M-A
Ap3b1	0.039087302698251	0.655351828612554	0.625	0.286	1	CD8_Effector_Mmemory	3D-A vs 3M-A
Cysltr2	0.0391711796958508	-0.538419914784126	0	0.381	1	CD8_Effector_Mmemory	3D-A vs 3M-A
Rps6-ps4	0.0395470261147368	0.364836686356653	0.625	0.238	1	CD8_Effector_Mmemory	3D-A vs 3M-A
Bdp1	0.0403462809617497	-0.584962500721156	0	0.381	1	CD8_Effector_Mmemory	3D-A vs 3M-A
Acbd3	0.0405228915144325	0.364836686356653	0.5	0.143	1	CD8_Effector_Mmemory	3D-A vs 3M-A
Eif3k	0.0405228915144325	0.364836686356653	0.5	0.143	1	CD8_Effector_Mmemory	3D-A vs 3M-A
Fam78a	0.0406533367970022	0.328187085359045	0.375	0.095	1	CD8_Effector_Mmemory	3D-A vs 3M-A
Cerk	0.0406533367970022	0.328187085359045	0.375	0.095	1	CD8_Effector_Mmemory	3D-A vs 3M-A
Gm7331	0.0407421187383934	0.418312631311705	0.625	0.262	1	CD8_Effector_Mmemory	3D-A vs 3M-A
Rpl38	0.0407479366968348	0.438776733871421	1	0.952	1	CD8_Effector_Mmemory	3D-A vs 3M-A
Jmjd1c	0.0409631649279978	-0.855610090664825	0.25	0.595	1	CD8_Effector_Mmemory	3D-A vs 3M-A
Cul3	0.041054815126887	0.4797802640291	0.75	0.357	1	CD8_Effector_Mmemory	3D-A vs 3M-A
Gng5	0.0411259228890726	0.369949609750306	0.75	0.333	1	CD8_Effector_Mmemory	3D-A vs 3M-A
Srp72	0.0411403267031234	0.527247002864869	0.5	0.19	1	CD8_Effector_Mmemory	3D-A vs 3M-A
Snrpb	0.0414146347790782	-0.673771767679012	0	0.381	1	CD8_Effector_Mmemory	3D-A vs 3M-A
Aff4	0.0414649890205883	-0.695145418471579	0	0.381	1	CD8_Effector_Mmemory	3D-A vs 3M-A
Hexim1	0.0414865738244104	-0.836501267717121	0	0.381	1	CD8_Effector_Mmemory	3D-A vs 3M-A
Serpinb9	0.0414937693470192	-0.757429696725922	0	0.381	1	CD8_Effector_Mmemory	3D-A vs 3M-A
Rnf19b	0.0416737527005389	-0.736965594166206	0	0.381	1	CD8_Effector_Mmemory	3D-A vs 3M-A
Gzmk	0.0417674161961834	-0.757429696725922	0	0.381	1	CD8_Effector_Mmemory	3D-A vs 3M-A
N4bp1	0.0418755504958478	-0.817135942850189	0	0.381	1	CD8_Effector_Mmemory	3D-A vs 3M-A
Ubl5	0.042087942536424	0.415037499278844	0.75	0.31	1	CD8_Effector_Mmemory	3D-A vs 3M-A
AW112010	0.0424005702746788	0.539158811108031	1	0.714	1	CD8_Effector_Mmemory	3D-A vs 3M-A
Skap1	0.0424851999732476	0.509674373416919	1	0.881	1	CD8_Effector_Mmemory	3D-A vs 3M-A
Ier2	0.0435316007407039	-0.98619420047497	0.25	0.571	1	CD8_Effector_Mmemory	3D-A vs 3M-A
Eif3a	0.0436522816917586	-0.76296080269915	0.25	0.643	1	CD8_Effector_Mmemory	3D-A vs 3M-A
Eif5a	0.0438263654660942	0.420331798948357	0.5	0.167	1	CD8_Effector_Mmemory	3D-A vs 3M-A
Sntb1	0.0445095305545422	0.886426493048803	0.625	0.286	1	CD8_Effector_Mmemory	3D-A vs 3M-A
Rpl27	0.0446552005524499	0.512278046819673	1	0.929	1	CD8_Effector_Mmemory	3D-A vs 3M-A
Lsp1	0.0453758674291799	0.664396968215561	0.5	0.19	1	CD8_Effector_Mmemory	3D-A vs 3M-A
Gzmb	0.0455138726341606	-1	0.125	0.524	1	CD8_Effector_Mmemory	3D-A vs 3M-A
Irf2	0.045768228914169	0.7518598094659	0.5	0.214	1	CD8_Effector_Mmemory	3D-A vs 3M-A
Dhx16	0.0457753154878085	0.39231742277876	0.375	0.095	1	CD8_Effector_Mmemory	3D-A vs 3M-A
Klhl2	0.0458139675966203	0.517848304862619	0.25	0.048	1	CD8_Effector_Mmemory	3D-A vs 3M-A
Park7	0.0460590207709497	0.499232626695272	0.5	0.167	1	CD8_Effector_Mmemory	3D-A vs 3M-A
Tnfaip8	0.0462434036546232	0.282692931604262	0.75	0.31	1	CD8_Effector_Mmemory	3D-A vs 3M-A
Hsph1	0.0462590501865014	0.444784842672896	0.5	0.167	1	CD8_Effector_Mmemory	3D-A vs 3M-A
Micos10	0.0463791535633031	0.517848304862619	0.5	0.167	1	CD8_Effector_Mmemory	3D-A vs 3M-A
G3bp1	0.046607221323813	-0.792107148358667	0.25	0.643	1	CD8_Effector_Mmemory	3D-A vs 3M-A
Rpl10	0.0470028358303406	0.629816736505417	0.875	0.452	1	CD8_Effector_Mmemory	3D-A vs 3M-A
Ier5	0.0470092272756416	-0.877143252214467	0.625	0.738	1	CD8_Effector_Mmemory	3D-A vs 3M-A
Fnip1	0.0471226704282153	-0.75968567066629	0.125	0.5	1	CD8_Effector_Mmemory	3D-A vs 3M-A
Sec11a	0.0475789005112001	0.610957709254101	0.5	0.214	1	CD8_Effector_Mmemory	3D-A vs 3M-A
Tanc1	0.0478998222785353	0.29716018973842	0.375	0.095	1	CD8_Effector_Mmemory	3D-A vs 3M-A
Gm13680	0.0478998222785353	0.29716018973842	0.375	0.095	1	CD8_Effector_Mmemory	3D-A vs 3M-A
Foxk1	0.0478998222785353	0.29716018973842	0.375	0.095	1	CD8_Effector_Mmemory	3D-A vs 3M-A
Akt2	0.0478998222785353	0.29716018973842	0.375	0.095	1	CD8_Effector_Mmemory	3D-A vs 3M-A
Wipf2	0.0478998222785353	0.29716018973842	0.375	0.095	1	CD8_Effector_Mmemory	3D-A vs 3M-A
Wnk1	0.0479169050173044	-0.937603462862133	0.875	0.786	1	CD8_Effector_Mmemory	3D-A vs 3M-A
Slc25a5	0.0479234677523758	0.453717967442904	0.75	0.452	1	CD8_Effector_Mmemory	3D-A vs 3M-A
Itsn2	0.0481160913318359	0.846349053673468	0.625	0.31	1	CD8_Effector_Mmemory	3D-A vs 3M-A
Phkb	0.0482547955232639	0.362570079384708	0.375	0.095	1	CD8_Effector_Mmemory	3D-A vs 3M-A
Snord13	0.0484478184796667	0.645083493158727	0.375	0.119	1	CD8_Effector_Mmemory	3D-A vs 3M-A
Atp13a3	0.0485510767078973	0.337869638756384	0.5	0.143	1	CD8_Effector_Mmemory	3D-A vs 3M-A
Ddx46	0.049210933975536	0.608046113834197	0.625	0.286	1	CD8_Effector_Mmemory	3D-A vs 3M-A
Brd2	0.0492627937966332	-0.627582134658945	0.125	0.5	1	CD8_Effector_Mmemory	3D-A vs 3M-A
Fkbp3	0.0496920121496434	0.807354922057604	0.5	0.214	1	CD8_Effector_Mmemory	3D-A vs 3M-A
mt-Nd5	0.0497613220640485	0.702657543390911	0.75	0.643	1	CD8_Effector_Mmemory	3D-A vs 3M-A
Qrich1	0.0503996397325581	0.317029295474523	0.75	0.333	1	CD8_Effector_Mmemory	3D-A vs 3M-A
Aldoa	0.0504660039754238	0.527247002864869	0.5	0.214	1	CD8_Effector_Mmemory	3D-A vs 3M-A
Atp11c	0.0504660039754238	0.527247002864869	0.5	0.214	1	CD8_Effector_Mmemory	3D-A vs 3M-A
Ddx42	0.0508976327089742	-0.60768257722124	0	0.357	1	CD8_Effector_Mmemory	3D-A vs 3M-A
Tle3	0.0510772530934532	-0.673771767679012	0	0.357	1	CD8_Effector_Mmemory	3D-A vs 3M-A
Chd7	0.0514659423524689	-0.572917159060563	0.5	0.833	1	CD8_Effector_Mmemory	3D-A vs 3M-A
Spata5	0.0516082111722849	-0.797507136101257	0	0.357	1	CD8_Effector_Mmemory	3D-A vs 3M-A
Pikfyve	0.05222576045523	0.39231742277876	0.25	0.048	1	CD8_Effector_Mmemory	3D-A vs 3M-A
Rbis	0.05222576045523	0.39231742277876	0.25	0.048	1	CD8_Effector_Mmemory	3D-A vs 3M-A
Alg5	0.05222576045523	0.39231742277876	0.25	0.048	1	CD8_Effector_Mmemory	3D-A vs 3M-A
Dctn3	0.05222576045523	0.39231742277876	0.25	0.048	1	CD8_Effector_Mmemory	3D-A vs 3M-A
U4.1	0.05222576045523	0.39231742277876	0.25	0.048	1	CD8_Effector_Mmemory	3D-A vs 3M-A
Clcn4	0.05222576045523	0.39231742277876	0.25	0.048	1	CD8_Effector_Mmemory	3D-A vs 3M-A
Tmem147	0.05222576045523	0.39231742277876	0.25	0.048	1	CD8_Effector_Mmemory	3D-A vs 3M-A
Kcnq1ot1	0.05222576045523	0.39231742277876	0.25	0.048	1	CD8_Effector_Mmemory	3D-A vs 3M-A
Thoc5	0.05222576045523	0.39231742277876	0.25	0.048	1	CD8_Effector_Mmemory	3D-A vs 3M-A
Pus10	0.05222576045523	0.39231742277876	0.25	0.048	1	CD8_Effector_Mmemory	3D-A vs 3M-A
Asb3	0.05222576045523	0.39231742277876	0.25	0.048	1	CD8_Effector_Mmemory	3D-A vs 3M-A
Ttc1	0.05222576045523	0.39231742277876	0.25	0.048	1	CD8_Effector_Mmemory	3D-A vs 3M-A
Slc25a11	0.05222576045523	0.39231742277876	0.25	0.048	1	CD8_Effector_Mmemory	3D-A vs 3M-A
Glod4	0.05222576045523	0.39231742277876	0.25	0.048	1	CD8_Effector_Mmemory	3D-A vs 3M-A
Plekhm1	0.05222576045523	0.39231742277876	0.25	0.048	1	CD8_Effector_Mmemory	3D-A vs 3M-A
Map2k6	0.05222576045523	0.39231742277876	0.25	0.048	1	CD8_Effector_Mmemory	3D-A vs 3M-A
Ldah	0.05222576045523	0.39231742277876	0.25	0.048	1	CD8_Effector_Mmemory	3D-A vs 3M-A
Srp54a	0.05222576045523	0.39231742277876	0.25	0.048	1	CD8_Effector_Mmemory	3D-A vs 3M-A
Snapc1	0.05222576045523	0.39231742277876	0.25	0.048	1	CD8_Effector_Mmemory	3D-A vs 3M-A
Pitrm1	0.05222576045523	0.39231742277876	0.25	0.048	1	CD8_Effector_Mmemory	3D-A vs 3M-A
Ercc6	0.05222576045523	0.39231742277876	0.25	0.048	1	CD8_Effector_Mmemory	3D-A vs 3M-A
Btla	0.05222576045523	0.633325522282555	0.25	0.048	1	CD8_Effector_Mmemory	3D-A vs 3M-A
Eci1	0.05222576045523	0.39231742277876	0.25	0.048	1	CD8_Effector_Mmemory	3D-A vs 3M-A
Gpkow	0.05222576045523	0.517848304862619	0.25	0.048	1	CD8_Effector_Mmemory	3D-A vs 3M-A
Pdk3	0.05222576045523	0.517848304862619	0.25	0.048	1	CD8_Effector_Mmemory	3D-A vs 3M-A
Hcst	0.0526088134368679	0.492844298732725	1	0.619	1	CD8_Effector_Mmemory	3D-A vs 3M-A
Ubac2	0.0531083983757656	0.529820946528695	0.875	0.5	1	CD8_Effector_Mmemory	3D-A vs 3M-A
Itch	0.0532902236932466	0.39231742277876	0.5	0.19	1	CD8_Effector_Mmemory	3D-A vs 3M-A
Pten	0.053335571458165	0.466318004222537	0.625	0.286	1	CD8_Effector_Mmemory	3D-A vs 3M-A
Tmem30a	0.0533464852764538	0.55581615506164	0.75	0.381	1	CD8_Effector_Mmemory	3D-A vs 3M-A
Fto	0.053572774153871	0.614709844115208	0.375	0.119	1	CD8_Effector_Mmemory	3D-A vs 3M-A
Cwc27	0.053572774153871	0.614709844115208	0.375	0.119	1	CD8_Effector_Mmemory	3D-A vs 3M-A
Tle4	0.0541764089912689	-0.847148511916629	0.125	0.476	1	CD8_Effector_Mmemory	3D-A vs 3M-A
Fmnl1	0.0546502595750645	0.364836686356653	0.5	0.167	1	CD8_Effector_Mmemory	3D-A vs 3M-A
Eny2	0.0546502595750645	0.337869638756384	0.5	0.167	1	CD8_Effector_Mmemory	3D-A vs 3M-A
Psme1	0.0549073730100305	0.68604862583547	0.625	0.31	1	CD8_Effector_Mmemory	3D-A vs 3M-A
Rasgef1b	0.055083992247369	0.466318004222537	0.5	0.167	1	CD8_Effector_Mmemory	3D-A vs 3M-A
Pnrc1	0.0552452783358269	-0.682970704525477	0.5	0.762	1	CD8_Effector_Mmemory	3D-A vs 3M-A
Rps25	0.0558013512145954	0.508831431505186	0.875	0.762	1	CD8_Effector_Mmemory	3D-A vs 3M-A
Hsd11b1	0.0558106703355216	0.600904044590178	0.25	0.048	1	CD8_Effector_Mmemory	3D-A vs 3M-A
Ube2f	0.0560633671892496	0.266786540694901	0.375	0.095	1	CD8_Effector_Mmemory	3D-A vs 3M-A
Uqcr11	0.0561515141801194	0.507794640198696	0.375	0.119	1	CD8_Effector_Mmemory	3D-A vs 3M-A
Oip5os1	0.0562296444157752	0.69842055050444	0.5	0.214	1	CD8_Effector_Mmemory	3D-A vs 3M-A
S100a10	0.0566876672553294	0.577873075934837	0.875	0.571	1	CD8_Effector_Mmemory	3D-A vs 3M-A
Pim1	0.0568849634750358	-0.860069738855525	0.375	0.762	1	CD8_Effector_Mmemory	3D-A vs 3M-A
Diaph2	0.0570375326279725	0.676110388779352	0.625	0.333	1	CD8_Effector_Mmemory	3D-A vs 3M-A
Camk2d	0.0574508112882197	0.441227023259707	0.625	0.286	1	CD8_Effector_Mmemory	3D-A vs 3M-A
Srsf5	0.0577029402563397	-0.658308650291208	0.5	0.81	1	CD8_Effector_Mmemory	3D-A vs 3M-A
Ankrd12	0.0582159839197858	-0.546282032557097	0.125	0.595	1	CD8_Effector_Mmemory	3D-A vs 3M-A
Ldlrad4	0.0587399326145914	0.572889668420581	0.5	0.214	1	CD8_Effector_Mmemory	3D-A vs 3M-A
Nipsnap3b	0.0590282249116016	0.527247002864869	0.375	0.119	1	CD8_Effector_Mmemory	3D-A vs 3M-A
Ezr	0.0590964668513823	-0.704544116473829	0.125	0.476	1	CD8_Effector_Mmemory	3D-A vs 3M-A
A630001G21Rik	0.0592641754093552	0.254813899028825	0.25	0.048	1	CD8_Effector_Mmemory	3D-A vs 3M-A
Scly	0.0592641754093552	0.254813899028825	0.25	0.048	1	CD8_Effector_Mmemory	3D-A vs 3M-A
Ppp1r7	0.0592641754093552	0.254813899028825	0.25	0.048	1	CD8_Effector_Mmemory	3D-A vs 3M-A
Eif6	0.0592641754093552	0.254813899028825	0.25	0.048	1	CD8_Effector_Mmemory	3D-A vs 3M-A
Mrgbp	0.0592641754093552	0.254813899028825	0.25	0.048	1	CD8_Effector_Mmemory	3D-A vs 3M-A
Vps72	0.0592641754093552	0.254813899028825	0.25	0.048	1	CD8_Effector_Mmemory	3D-A vs 3M-A
Gbp5	0.0592641754093552	0.254813899028825	0.25	0.048	1	CD8_Effector_Mmemory	3D-A vs 3M-A
Stk40	0.0592641754093552	0.254813899028825	0.25	0.048	1	CD8_Effector_Mmemory	3D-A vs 3M-A
Orc5	0.0592641754093552	0.254813899028825	0.25	0.048	1	CD8_Effector_Mmemory	3D-A vs 3M-A
Klk8	0.0592641754093552	0.254813899028825	0.25	0.048	1	CD8_Effector_Mmemory	3D-A vs 3M-A
Irf3	0.0592641754093552	0.254813899028825	0.25	0.048	1	CD8_Effector_Mmemory	3D-A vs 3M-A
Tusc3	0.0592641754093552	0.254813899028825	0.25	0.048	1	CD8_Effector_Mmemory	3D-A vs 3M-A
Irgm2	0.0592641754093552	0.254813899028825	0.25	0.048	1	CD8_Effector_Mmemory	3D-A vs 3M-A
Psmc5	0.0592641754093552	0.254813899028825	0.25	0.048	1	CD8_Effector_Mmemory	3D-A vs 3M-A
Pou6f1	0.0592641754093552	0.254813899028825	0.25	0.048	1	CD8_Effector_Mmemory	3D-A vs 3M-A
Nudt16l1	0.0592641754093552	0.254813899028825	0.25	0.048	1	CD8_Effector_Mmemory	3D-A vs 3M-A
Gm7072	0.0592641754093552	0.254813899028825	0.25	0.048	1	CD8_Effector_Mmemory	3D-A vs 3M-A
Hagh	0.0592641754093552	0.254813899028825	0.25	0.048	1	CD8_Effector_Mmemory	3D-A vs 3M-A
Micos13	0.0592641754093552	0.254813899028825	0.25	0.048	1	CD8_Effector_Mmemory	3D-A vs 3M-A
Ndufv2	0.0592641754093552	0.254813899028825	0.25	0.048	1	CD8_Effector_Mmemory	3D-A vs 3M-A
Sra1	0.0592641754093552	0.254813899028825	0.25	0.048	1	CD8_Effector_Mmemory	3D-A vs 3M-A
Ndufv1	0.0592641754093552	0.254813899028825	0.25	0.048	1	CD8_Effector_Mmemory	3D-A vs 3M-A
Prdx5	0.0592641754093552	0.254813899028825	0.25	0.048	1	CD8_Effector_Mmemory	3D-A vs 3M-A
Tmem109	0.0592641754093552	0.254813899028825	0.25	0.048	1	CD8_Effector_Mmemory	3D-A vs 3M-A
Ikbkg	0.0592641754093552	0.254813899028825	0.25	0.048	1	CD8_Effector_Mmemory	3D-A vs 3M-A
Fam120c	0.0592641754093552	0.254813899028825	0.25	0.048	1	CD8_Effector_Mmemory	3D-A vs 3M-A
Gna13	0.0592683954078836	-0.840343334011515	0.25	0.571	1	CD8_Effector_Mmemory	3D-A vs 3M-A
Por	0.0594851602090656	0.359895945086383	0.25	0.048	1	CD8_Effector_Mmemory	3D-A vs 3M-A
Ankrd26	0.0594851602090656	0.359895945086383	0.25	0.048	1	CD8_Effector_Mmemory	3D-A vs 3M-A
Pglyrp1	0.0594851602090656	0.359895945086383	0.25	0.048	1	CD8_Effector_Mmemory	3D-A vs 3M-A
Il16	0.0594851602090656	0.359895945086383	0.25	0.048	1	CD8_Effector_Mmemory	3D-A vs 3M-A
Tfdp1	0.0594851602090656	0.359895945086383	0.25	0.048	1	CD8_Effector_Mmemory	3D-A vs 3M-A
Edaradd	0.0594851602090656	0.359895945086383	0.25	0.048	1	CD8_Effector_Mmemory	3D-A vs 3M-A
Fasl	0.0595796674190373	0.430791570593396	0.875	0.429	1	CD8_Effector_Mmemory	3D-A vs 3M-A
Ndufa4	0.0597362283416612	0.499232626695272	0.5	0.214	1	CD8_Effector_Mmemory	3D-A vs 3M-A
Itk	0.0605779934348723	-0.540149419535774	0.625	0.976	1	CD8_Effector_Mmemory	3D-A vs 3M-A
Madd	0.0612228209353881	0.422691071822279	0.375	0.119	1	CD8_Effector_Mmemory	3D-A vs 3M-A
Snrnp200	0.0612228209353881	0.422691071822279	0.375	0.119	1	CD8_Effector_Mmemory	3D-A vs 3M-A
Rbck1	0.0612228209353881	0.422691071822279	0.375	0.119	1	CD8_Effector_Mmemory	3D-A vs 3M-A
Cep83	0.0612228209353881	0.422691071822279	0.375	0.119	1	CD8_Effector_Mmemory	3D-A vs 3M-A
Pgam1	0.0612228209353881	0.538168289242215	0.375	0.119	1	CD8_Effector_Mmemory	3D-A vs 3M-A
Fryl	0.0616715267089455	-0.75968567066629	0.625	0.81	1	CD8_Effector_Mmemory	3D-A vs 3M-A
mt-Rnr2	0.0616922412319428	-0.486719598819096	1	1	1	CD8_Effector_Mmemory	3D-A vs 3M-A
Cd84	0.0618819283863669	0.413691073571327	0.75	0.333	1	CD8_Effector_Mmemory	3D-A vs 3M-A
Prkce	0.061911011831867	0.69842055050444	0.5	0.238	1	CD8_Effector_Mmemory	3D-A vs 3M-A
Ipo8	0.0621786854284635	0.276840205358824	0.375	0.095	1	CD8_Effector_Mmemory	3D-A vs 3M-A
Dgka	0.0622914498639938	0.834321969657874	0.5	0.19	1	CD8_Effector_Mmemory	3D-A vs 3M-A
Ino80d	0.062680354083846	-0.60768257722124	0	0.333	1	CD8_Effector_Mmemory	3D-A vs 3M-A
Ptpn4	0.0627682805758401	0.416564969025438	0.625	0.31	1	CD8_Effector_Mmemory	3D-A vs 3M-A
Pdcd4	0.0627752492818097	-0.743459356251706	0.625	0.833	1	CD8_Effector_Mmemory	3D-A vs 3M-A
Ypel5	0.0628931226930464	-0.652076696579693	0	0.333	1	CD8_Effector_Mmemory	3D-A vs 3M-A
Xpo1	0.0629741982534148	-0.757429696725922	0	0.333	1	CD8_Effector_Mmemory	3D-A vs 3M-A
Rps14	0.0630725298994445	0.362215390989341	1	0.976	1	CD8_Effector_Mmemory	3D-A vs 3M-A
Gzma	0.0631972147228669	-1.06711419585854	0	0.333	1	CD8_Effector_Mmemory	3D-A vs 3M-A
Mrps21	0.0634163974644791	0.328187085359045	0.25	0.048	1	CD8_Effector_Mmemory	3D-A vs 3M-A
Alkbh8	0.0634163974644791	0.328187085359045	0.25	0.048	1	CD8_Effector_Mmemory	3D-A vs 3M-A
2700049A03Rik	0.0634163974644791	0.328187085359045	0.25	0.048	1	CD8_Effector_Mmemory	3D-A vs 3M-A
Tdrd3	0.0634163974644791	0.328187085359045	0.25	0.048	1	CD8_Effector_Mmemory	3D-A vs 3M-A
Hnrnph1	0.064388349643338	-0.873027143742235	0.625	0.69	1	CD8_Effector_Mmemory	3D-A vs 3M-A
Stk17b	0.0647427951611997	-0.559138725263202	0.875	1	1	CD8_Effector_Mmemory	3D-A vs 3M-A
Hnrnpa0	0.0648826589818155	-0.546282032557096	0.125	0.476	1	CD8_Effector_Mmemory	3D-A vs 3M-A
Hsp90b1	0.0648848734328604	-0.695145418471579	0.25	0.643	1	CD8_Effector_Mmemory	3D-A vs 3M-A
Dock5	0.0650671831936523	0.664396968215561	0.5	0.214	1	CD8_Effector_Mmemory	3D-A vs 3M-A
Herc4	0.0654826932568324	-0.777607578663552	0.25	0.595	1	CD8_Effector_Mmemory	3D-A vs 3M-A
Aff3	0.0656017432409085	1.15353056319164	0.5	0.238	1	CD8_Effector_Mmemory	3D-A vs 3M-A
1700025G04Rik	0.0658946776789228	0.517848304862619	0.625	0.286	1	CD8_Effector_Mmemory	3D-A vs 3M-A
Cnot6l	0.0666592443383315	0.468553008605846	0.875	0.762	1	CD8_Effector_Mmemory	3D-A vs 3M-A
Klf2	0.0668042518036079	-0.86175358486347	0.875	0.881	1	CD8_Effector_Mmemory	3D-A vs 3M-A
Fus	0.067123364265496	-0.581687368688295	0.375	0.738	1	CD8_Effector_Mmemory	3D-A vs 3M-A
Rdx	0.0673961747148261	0.39231742277876	0.5	0.19	1	CD8_Effector_Mmemory	3D-A vs 3M-A
Tcp1	0.0673961747148261	0.39231742277876	0.5	0.19	1	CD8_Effector_Mmemory	3D-A vs 3M-A
Ltb	0.0673961747148261	0.39231742277876	0.5	0.19	1	CD8_Effector_Mmemory	3D-A vs 3M-A
Rpl34	0.0677712604001392	0.420331798948357	1	0.976	1	CD8_Effector_Mmemory	3D-A vs 3M-A
Hnrnpm	0.0678829707575632	-0.53051471669878	0.5	0.69	1	CD8_Effector_Mmemory	3D-A vs 3M-A
Uvrag	0.0680362545860928	0.444784842672896	0.5	0.19	1	CD8_Effector_Mmemory	3D-A vs 3M-A
Rpl35a-ps2	0.0682560902568443	-0.460125388807382	0.125	0.476	1	CD8_Effector_Mmemory	3D-A vs 3M-A
Emg1	0.0683888480327539	0.621799268901527	0.5	0.214	1	CD8_Effector_Mmemory	3D-A vs 3M-A
Spata13	0.069279883221202	-0.965234581839323	0.375	0.643	1	CD8_Effector_Mmemory	3D-A vs 3M-A
Themis	0.069338846259609	0.663863328468072	1	0.81	1	CD8_Effector_Mmemory	3D-A vs 3M-A
Spcs2	0.0702685222532855	0.285402218862248	0.5	0.167	1	CD8_Effector_Mmemory	3D-A vs 3M-A
Plekha5	0.0704006127096159	0.828416537585434	0.75	0.381	1	CD8_Effector_Mmemory	3D-A vs 3M-A
Napa	0.0707087348007047	0.39231742277876	0.375	0.119	1	CD8_Effector_Mmemory	3D-A vs 3M-A
Ndufb10	0.0707087348007047	0.39231742277876	0.375	0.119	1	CD8_Effector_Mmemory	3D-A vs 3M-A
Upf3b	0.0707087348007047	0.478047296804644	0.375	0.119	1	CD8_Effector_Mmemory	3D-A vs 3M-A
Trim59	0.0710754970383583	0.420331798948357	0.375	0.119	1	CD8_Effector_Mmemory	3D-A vs 3M-A
Mecp2	0.0710754970383583	0.527247002864869	0.375	0.119	1	CD8_Effector_Mmemory	3D-A vs 3M-A
Ccser2	0.0714476942472198	0.311397427395193	0.625	0.262	1	CD8_Effector_Mmemory	3D-A vs 3M-A
Kxd1	0.0718589887326217	0.29716018973842	0.25	0.048	1	CD8_Effector_Mmemory	3D-A vs 3M-A
4932438A13Rik	0.0723277528056438	-0.740132873244889	0.5	0.69	1	CD8_Effector_Mmemory	3D-A vs 3M-A
Hspa9	0.0727165370637791	-0.660793913680802	0.25	0.571	1	CD8_Effector_Mmemory	3D-A vs 3M-A
Ctsb	0.073765574676439	0.341691349708792	0.625	0.262	1	CD8_Effector_Mmemory	3D-A vs 3M-A
Osbpl8	0.074197150519718	-0.648709845481294	0.25	0.69	1	CD8_Effector_Mmemory	3D-A vs 3M-A
Fosl2	0.0742802615738508	-0.777607578663552	0.25	0.595	1	CD8_Effector_Mmemory	3D-A vs 3M-A
Ern1	0.0746151495318541	-0.630050390249694	0	0.31	1	CD8_Effector_Mmemory	3D-A vs 3M-A
Ppia	0.0748995251787791	0.474779582970733	0.875	0.667	1	CD8_Effector_Mmemory	3D-A vs 3M-A
Anp32e	0.0756890137298203	-0.490325626583081	0	0.31	1	CD8_Effector_Mmemory	3D-A vs 3M-A
Snrpb2	0.0757606274877025	-0.538419914784126	0	0.31	1	CD8_Effector_Mmemory	3D-A vs 3M-A
ENSMUSG00000095041	0.0761187360671838	-0.538419914784126	0	0.31	1	CD8_Effector_Mmemory	3D-A vs 3M-A
Slc25a36	0.0761784271222507	-0.561878887608115	0	0.31	1	CD8_Effector_Mmemory	3D-A vs 3M-A
Fbxo33	0.0761784271222507	-0.584962500721156	0	0.31	1	CD8_Effector_Mmemory	3D-A vs 3M-A
Cxcr6	0.0764769083911952	0.584962500721156	0.5	0.214	1	CD8_Effector_Mmemory	3D-A vs 3M-A
Dusp5	0.0765176400679863	-0.887790496413975	0.5	0.667	1	CD8_Effector_Mmemory	3D-A vs 3M-A
Pdia6	0.0765246693298492	-0.695145418471579	0	0.31	1	CD8_Effector_Mmemory	3D-A vs 3M-A
Jun	0.0765485501983402	-0.855610090664825	0	0.31	1	CD8_Effector_Mmemory	3D-A vs 3M-A
S100a9	0.0765884210959213	0.29716018973842	0.375	0.119	1	CD8_Effector_Mmemory	3D-A vs 3M-A
Cmtm7	0.0765884210959213	0.29716018973842	0.375	0.119	1	CD8_Effector_Mmemory	3D-A vs 3M-A
Vrk2	0.0765884210959213	0.29716018973842	0.375	0.119	1	CD8_Effector_Mmemory	3D-A vs 3M-A
Cdkn2aipnl	0.0765884210959213	0.29716018973842	0.375	0.119	1	CD8_Effector_Mmemory	3D-A vs 3M-A
Cog3	0.0765884210959213	0.29716018973842	0.375	0.119	1	CD8_Effector_Mmemory	3D-A vs 3M-A
Zfp706	0.0765884210959213	0.29716018973842	0.375	0.119	1	CD8_Effector_Mmemory	3D-A vs 3M-A
Crim1	0.0767828729184012	0.330033144524418	0.625	0.333	1	CD8_Effector_Mmemory	3D-A vs 3M-A
Zfp148	0.0769599645800126	0.413691073571327	0.75	0.405	1	CD8_Effector_Mmemory	3D-A vs 3M-A
Rab11a	0.077507139306204	0.276840205358824	0.5	0.19	1	CD8_Effector_Mmemory	3D-A vs 3M-A
Cldnd1	0.0778651527012782	0.614709844115208	0.375	0.143	1	CD8_Effector_Mmemory	3D-A vs 3M-A
Inpp4b	0.0787900317795162	0.470319934780033	0.75	0.381	1	CD8_Effector_Mmemory	3D-A vs 3M-A
Actg1	0.0788239067196688	-0.542887454424172	1	0.976	1	CD8_Effector_Mmemory	3D-A vs 3M-A
Arpc5	0.0792996921991014	-0.802060622388091	0.375	0.738	1	CD8_Effector_Mmemory	3D-A vs 3M-A
Nedd9	0.0794945505628025	0.64815632720835	0.625	0.333	1	CD8_Effector_Mmemory	3D-A vs 3M-A
9030624G23Rik	0.0794990714349315	0.444784842672896	0.5	0.19	1	CD8_Effector_Mmemory	3D-A vs 3M-A
Nsmaf	0.0795146820257755	-0.60768257722124	0.125	0.452	1	CD8_Effector_Mmemory	3D-A vs 3M-A
Nr3c1	0.07970990471668	-0.546282032557097	0.5	0.762	1	CD8_Effector_Mmemory	3D-A vs 3M-A
Nfkb1	0.0799427056094833	-0.567936398428483	0.5	0.905	1	CD8_Effector_Mmemory	3D-A vs 3M-A
Rc3h1	0.080299280838712	0.321928094887362	0.625	0.262	1	CD8_Effector_Mmemory	3D-A vs 3M-A
Ifngr1	0.0806583156021003	-0.583966508247432	0.75	0.905	1	CD8_Effector_Mmemory	3D-A vs 3M-A
Chd1	0.0811824497995157	-0.525220417029267	0.125	0.452	1	CD8_Effector_Mmemory	3D-A vs 3M-A
Gls	0.0815306241235025	-0.695145418471579	0.5	0.738	1	CD8_Effector_Mmemory	3D-A vs 3M-A
Cxcr3	0.0815917007557666	0.68449817427207	0.375	0.143	1	CD8_Effector_Mmemory	3D-A vs 3M-A
4930453N24Rik	0.0816080821003289	0.777607578663552	0.375	0.143	1	CD8_Effector_Mmemory	3D-A vs 3M-A
Flna	0.0833173784893587	0.453717967442904	0.75	0.452	1	CD8_Effector_Mmemory	3D-A vs 3M-A
Gapdh	0.0834576384638562	0.39231742277876	0.5	0.214	1	CD8_Effector_Mmemory	3D-A vs 3M-A
Rinl	0.0834576384638562	0.39231742277876	0.5	0.214	1	CD8_Effector_Mmemory	3D-A vs 3M-A
1810037I17Rik	0.0836306172649152	0.317029295474523	0.625	0.286	1	CD8_Effector_Mmemory	3D-A vs 3M-A
Ctss	0.0837922778261446	0.4797802640291	0.625	0.333	1	CD8_Effector_Mmemory	3D-A vs 3M-A
Gphn	0.0839280056767756	0.412495304716391	0.625	0.262	1	CD8_Effector_Mmemory	3D-A vs 3M-A
Atp5j	0.0849394359697626	0.333423733725192	0.375	0.119	1	CD8_Effector_Mmemory	3D-A vs 3M-A
Rps3	0.085106528079762	0.580926987485999	1	0.905	1	CD8_Effector_Mmemory	3D-A vs 3M-A
Sfr1	0.0853024111569277	-0.723159794641176	0.125	0.429	1	CD8_Effector_Mmemory	3D-A vs 3M-A
Ogt	0.0860650337471775	0.4797802640291	0.625	0.286	1	CD8_Effector_Mmemory	3D-A vs 3M-A
Zeb1	0.086887507516398	-0.793549122532574	0.25	0.524	1	CD8_Effector_Mmemory	3D-A vs 3M-A
Lcorl	0.0871569077450341	0.559427408614019	0.5	0.238	1	CD8_Effector_Mmemory	3D-A vs 3M-A
Pcmtd1	0.0881024776713565	0.266786540694901	0.375	0.119	1	CD8_Effector_Mmemory	3D-A vs 3M-A
Baz1b	0.0881024776713565	0.266786540694901	0.375	0.119	1	CD8_Effector_Mmemory	3D-A vs 3M-A
Cdc40	0.0881024776713565	0.266786540694901	0.375	0.119	1	CD8_Effector_Mmemory	3D-A vs 3M-A
Rpl15	0.0881024776713565	0.266786540694901	0.375	0.119	1	CD8_Effector_Mmemory	3D-A vs 3M-A
Ufd1	0.0881024776713565	0.266786540694901	0.375	0.119	1	CD8_Effector_Mmemory	3D-A vs 3M-A
Plaat3	0.0887143964752654	0.478047296804644	0.375	0.143	1	CD8_Effector_Mmemory	3D-A vs 3M-A
Snhg1	0.089343261465261	0.54432051622381	0.5	0.238	1	CD8_Effector_Mmemory	3D-A vs 3M-A
Arpp19	0.0899278054407443	0.39231742277876	0.625	0.31	1	CD8_Effector_Mmemory	3D-A vs 3M-A
Arhgap30	0.0901659354342883	0.457412451000645	0.625	0.333	1	CD8_Effector_Mmemory	3D-A vs 3M-A
Canx	0.0906183160220828	-0.647210941407877	0.125	0.429	1	CD8_Effector_Mmemory	3D-A vs 3M-A
Ubp1	0.0910212048071876	-0.415037499278844	0	0.286	1	CD8_Effector_Mmemory	3D-A vs 3M-A
U2af1	0.0910212048071876	-0.415037499278844	0	0.286	1	CD8_Effector_Mmemory	3D-A vs 3M-A
H2-Aa	0.0910212048071876	-0.415037499278844	0	0.286	1	CD8_Effector_Mmemory	3D-A vs 3M-A
Zranb1	0.0910352372044495	-0.440572591385981	0	0.286	1	CD8_Effector_Mmemory	3D-A vs 3M-A
Arhgap31	0.0910352372044495	-0.514573172829758	0	0.286	1	CD8_Effector_Mmemory	3D-A vs 3M-A
Fgf13	0.0912683240045559	0.46070439775901	0.875	0.595	1	CD8_Effector_Mmemory	3D-A vs 3M-A
Slc25a3	0.0914783007701105	-0.64110557875869	0.625	0.81	1	CD8_Effector_Mmemory	3D-A vs 3M-A
Tiprl	0.0920313047579768	-0.465663572348812	0	0.286	1	CD8_Effector_Mmemory	3D-A vs 3M-A
Eif2a	0.0921575327057492	-0.561878887608115	0	0.286	1	CD8_Effector_Mmemory	3D-A vs 3M-A
Mfsd14b	0.0921575327057492	-0.584962500721156	0	0.286	1	CD8_Effector_Mmemory	3D-A vs 3M-A
Rbpj	0.0922837526373344	-0.538419914784126	0	0.286	1	CD8_Effector_Mmemory	3D-A vs 3M-A
Hacd3	0.0922837526373344	-0.490325626583081	0	0.286	1	CD8_Effector_Mmemory	3D-A vs 3M-A
Ing3	0.09242398748143	-0.514573172829758	0	0.286	1	CD8_Effector_Mmemory	3D-A vs 3M-A
Mxd1	0.0925081235204484	-0.561878887608115	0	0.286	1	CD8_Effector_Mmemory	3D-A vs 3M-A
Irf2bpl	0.0925782340711972	-0.538419914784126	0	0.286	1	CD8_Effector_Mmemory	3D-A vs 3M-A
Pcnx	0.092741952069121	0.333423733725192	0.375	0.119	1	CD8_Effector_Mmemory	3D-A vs 3M-A
A430093F15Rik	0.092954087394486	0.39231742277876	0.375	0.119	1	CD8_Effector_Mmemory	3D-A vs 3M-A
Leprotl1	0.0936301033554265	0.415037499278844	0.625	0.31	1	CD8_Effector_Mmemory	3D-A vs 3M-A
Scaper	0.0939054517916602	0.502500340529183	0.625	0.357	1	CD8_Effector_Mmemory	3D-A vs 3M-A
Itpr2	0.0943857292237272	0.621799268901527	0.5	0.31	1	CD8_Effector_Mmemory	3D-A vs 3M-A
Atp5pb	0.0948916540005559	0.418312631311705	0.5	0.214	1	CD8_Effector_Mmemory	3D-A vs 3M-A
Tob1	0.095534736666461	-0.495207847962827	0.25	0.548	1	CD8_Effector_Mmemory	3D-A vs 3M-A
Saraf	0.0955602921397355	0.408805545567329	0.75	0.476	1	CD8_Effector_Mmemory	3D-A vs 3M-A
Nptn	0.0956125303723873	-0.76522385420772	0.5	0.69	1	CD8_Effector_Mmemory	3D-A vs 3M-A
Elob	0.0959059046918867	0.311397427395193	0.5	0.19	1	CD8_Effector_Mmemory	3D-A vs 3M-A
Ss18	0.0959059046918867	0.311397427395193	0.5	0.19	1	CD8_Effector_Mmemory	3D-A vs 3M-A
Rbbp4	0.096039807687076	-0.74153832395603	0.125	0.429	1	CD8_Effector_Mmemory	3D-A vs 3M-A
Dgkh	0.0964397731944853	0.448900951145128	0.375	0.143	1	CD8_Effector_Mmemory	3D-A vs 3M-A
Skil	0.0965471205383535	-0.625604485218502	0.125	0.476	1	CD8_Effector_Mmemory	3D-A vs 3M-A
Pias1	0.0972053528522616	-0.643306486951961	0.25	0.524	1	CD8_Effector_Mmemory	3D-A vs 3M-A
Itga6	0.0972793197737779	0.364836686356653	0.5	0.214	1	CD8_Effector_Mmemory	3D-A vs 3M-A
Eif1	0.0972802884802465	-0.415037499278844	0.875	0.976	1	CD8_Effector_Mmemory	3D-A vs 3M-A
Dennd1b	0.0973373510355285	-0.514573172829758	0.25	0.619	1	CD8_Effector_Mmemory	3D-A vs 3M-A
Ywhae	0.0979309126167318	0.453717967442904	0.625	0.31	1	CD8_Effector_Mmemory	3D-A vs 3M-A
Ifrd1	0.0981732099904769	-0.787006276665802	0.375	0.714	1	CD8_Effector_Mmemory	3D-A vs 3M-A
Itgb2	0.0983315875764001	0.339206086319198	0.875	0.571	1	CD8_Effector_Mmemory	3D-A vs 3M-A
Cmc1	0.0984088403676293	0.485426827170242	0.25	0.071	1	CD8_Effector_Mmemory	3D-A vs 3M-A
Arl13b	0.0984386761790174	0.600904044590178	0.25	0.071	1	CD8_Effector_Mmemory	3D-A vs 3M-A
Ranbp2	0.0995861721880127	-0.736965594166206	0.375	0.643	1	CD8_Effector_Mmemory	3D-A vs 3M-A
Psenen	0.0995939396043555	0.39231742277876	0.375	0.143	1	CD8_Effector_Mmemory	3D-A vs 3M-A
Snx29	0.0995939396043555	0.39231742277876	0.375	0.143	1	CD8_Effector_Mmemory	3D-A vs 3M-A
Rpl13a	0.099870587944709	0.317029295474523	0.5	0.19	1	CD8_Effector_Mmemory	3D-A vs 3M-A
Pcnp	0.100726776929444	0.527247002864869	0.375	0.143	1	CD8_Effector_Mmemory	3D-A vs 3M-A
Anapc5	0.101249755836613	0.276840205358824	0.375	0.119	1	CD8_Effector_Mmemory	3D-A vs 3M-A
Bcl2l11	0.101343913859738	-0.864022330481025	0.125	0.405	1	CD8_Effector_Mmemory	3D-A vs 3M-A
Huwe1	0.102051136860927	-0.870716983055033	0.25	0.5	1	CD8_Effector_Mmemory	3D-A vs 3M-A
Pde4d	0.103243720202662	-0.505802963202026	0.125	0.5	1	CD8_Effector_Mmemory	3D-A vs 3M-A
Mapk1ip1l	0.104966985892341	-0.552541023028779	0.125	0.476	1	CD8_Effector_Mmemory	3D-A vs 3M-A
Rpl23a	0.107382333781829	0.664122038240286	1	0.976	1	CD8_Effector_Mmemory	3D-A vs 3M-A
Nfatc1	0.107441025025376	0.368470680824392	0.625	0.286	1	CD8_Effector_Mmemory	3D-A vs 3M-A
Cwf19l2	0.108555700647504	0.478047296804644	0.375	0.143	1	CD8_Effector_Mmemory	3D-A vs 3M-A
Tsc22d3	0.108740231155282	-0.688602572604807	0.5	0.667	1	CD8_Effector_Mmemory	3D-A vs 3M-A
Eef2	0.108822244012605	0.361290527158136	0.875	0.667	1	CD8_Effector_Mmemory	3D-A vs 3M-A
Cst3	0.109207093090495	0.453717967442903	0.25	0.071	1	CD8_Effector_Mmemory	3D-A vs 3M-A
Efl1	0.109207093090495	0.453717967442903	0.25	0.071	1	CD8_Effector_Mmemory	3D-A vs 3M-A
Cpeb2	0.109608149879694	-0.362570079384708	0	0.262	1	CD8_Effector_Mmemory	3D-A vs 3M-A
Rps26	0.10970910568386	0.441899451629321	1	0.857	1	CD8_Effector_Mmemory	3D-A vs 3M-A
Zfp703	0.110332233924699	-0.389042290745899	0	0.262	1	CD8_Effector_Mmemory	3D-A vs 3M-A
Lsm4	0.110332233924699	-0.389042290745899	0	0.262	1	CD8_Effector_Mmemory	3D-A vs 3M-A
Panx1	0.110332233924699	-0.389042290745899	0	0.262	1	CD8_Effector_Mmemory	3D-A vs 3M-A
Capn7	0.110332233924699	-0.389042290745899	0	0.262	1	CD8_Effector_Mmemory	3D-A vs 3M-A
Gabpb1	0.110348682723078	-0.415037499278844	0	0.262	1	CD8_Effector_Mmemory	3D-A vs 3M-A
Rab5a	0.110348682723078	-0.415037499278844	0	0.262	1	CD8_Effector_Mmemory	3D-A vs 3M-A
Patl1	0.110348682723078	-0.440572591385981	0	0.262	1	CD8_Effector_Mmemory	3D-A vs 3M-A
Tmem163	0.110874862679839	-0.415037499278844	0	0.262	1	CD8_Effector_Mmemory	3D-A vs 3M-A
Synrg	0.110874862679839	-0.415037499278844	0	0.262	1	CD8_Effector_Mmemory	3D-A vs 3M-A
Atf6	0.110924173907253	-0.440572591385981	0	0.262	1	CD8_Effector_Mmemory	3D-A vs 3M-A
Snrnp70	0.110924173907253	-0.465663572348812	0	0.262	1	CD8_Effector_Mmemory	3D-A vs 3M-A
Acp5	0.110924173907253	-0.440572591385981	0	0.262	1	CD8_Effector_Mmemory	3D-A vs 3M-A
Cpeb4	0.110924173907253	-0.440572591385981	0	0.262	1	CD8_Effector_Mmemory	3D-A vs 3M-A
Runx3	0.111121222461496	-0.557641894721644	0.25	0.571	1	CD8_Effector_Mmemory	3D-A vs 3M-A
Norad	0.111334978879754	-0.465663572348812	0	0.262	1	CD8_Effector_Mmemory	3D-A vs 3M-A
Sdf2	0.111334978879754	-0.465663572348812	0	0.262	1	CD8_Effector_Mmemory	3D-A vs 3M-A
Nr1d2	0.111334978879754	-0.465663572348812	0	0.262	1	CD8_Effector_Mmemory	3D-A vs 3M-A
Sik1	0.111334978879754	-0.514573172829758	0	0.262	1	CD8_Effector_Mmemory	3D-A vs 3M-A
Phc3	0.111367833835131	-0.490325626583081	0	0.262	1	CD8_Effector_Mmemory	3D-A vs 3M-A
Alyref	0.111367833835131	-0.490325626583081	0	0.262	1	CD8_Effector_Mmemory	3D-A vs 3M-A
Dusp10	0.111384260786332	-0.538419914784126	0	0.262	1	CD8_Effector_Mmemory	3D-A vs 3M-A
Klf11	0.111384260786332	-0.561878887608115	0	0.262	1	CD8_Effector_Mmemory	3D-A vs 3M-A
Rnf19a	0.111581356770418	-0.490325626583081	0	0.262	1	CD8_Effector_Mmemory	3D-A vs 3M-A
Lmnb1	0.111679885725954	-0.673771767679012	0	0.262	1	CD8_Effector_Mmemory	3D-A vs 3M-A
Fyttd1	0.11172914543184	-0.652076696579693	0	0.262	1	CD8_Effector_Mmemory	3D-A vs 3M-A
Srsf3	0.11208762508916	-0.736965594166206	0.5	0.643	1	CD8_Effector_Mmemory	3D-A vs 3M-A
Rock2	0.112348405175263	0.485426827170242	0.625	0.381	1	CD8_Effector_Mmemory	3D-A vs 3M-A
Bcas3	0.112546629798013	0.457412451000645	0.625	0.333	1	CD8_Effector_Mmemory	3D-A vs 3M-A
Ddb2	0.112967973839115	0.362570079384708	0.375	0.143	1	CD8_Effector_Mmemory	3D-A vs 3M-A
Nlrc3	0.112967973839115	0.362570079384708	0.375	0.143	1	CD8_Effector_Mmemory	3D-A vs 3M-A
Zmat2	0.112967973839115	0.362570079384708	0.375	0.143	1	CD8_Effector_Mmemory	3D-A vs 3M-A
Ankrd44	0.113117614386182	0.480373599443957	0.875	0.762	1	CD8_Effector_Mmemory	3D-A vs 3M-A
Nup210	0.113533883032301	0.416564969025437	0.5	0.214	1	CD8_Effector_Mmemory	3D-A vs 3M-A
Gvin-ps7	0.113979763824256	0.474779582970733	0.625	0.357	1	CD8_Effector_Mmemory	3D-A vs 3M-A
Stx11	0.11444941502469	0.478047296804644	0.375	0.167	1	CD8_Effector_Mmemory	3D-A vs 3M-A
Cox6c	0.11452363453019	0.371255807250931	0.75	0.5	1	CD8_Effector_Mmemory	3D-A vs 3M-A
Farsb	0.114785965532212	0.359895945086383	0.25	0.071	1	CD8_Effector_Mmemory	3D-A vs 3M-A
Stx6	0.114785965532212	0.359895945086383	0.25	0.071	1	CD8_Effector_Mmemory	3D-A vs 3M-A
Gyg	0.114785965532212	0.485426827170242	0.25	0.071	1	CD8_Effector_Mmemory	3D-A vs 3M-A
Stxbp3	0.114785965532212	0.359895945086383	0.25	0.071	1	CD8_Effector_Mmemory	3D-A vs 3M-A
Sec24d	0.114785965532212	0.359895945086383	0.25	0.071	1	CD8_Effector_Mmemory	3D-A vs 3M-A
Phf13	0.114785965532212	0.359895945086383	0.25	0.071	1	CD8_Effector_Mmemory	3D-A vs 3M-A
Mapkapk3	0.114785965532212	0.359895945086383	0.25	0.071	1	CD8_Effector_Mmemory	3D-A vs 3M-A
Nt5dc1	0.114785965532212	0.485426827170242	0.25	0.071	1	CD8_Effector_Mmemory	3D-A vs 3M-A
Zdhhc17	0.114785965532212	0.359895945086383	0.25	0.071	1	CD8_Effector_Mmemory	3D-A vs 3M-A
Strada	0.114785965532212	0.359895945086383	0.25	0.071	1	CD8_Effector_Mmemory	3D-A vs 3M-A
Naa35	0.114785965532212	0.359895945086383	0.25	0.071	1	CD8_Effector_Mmemory	3D-A vs 3M-A
Mief1	0.114785965532212	0.359895945086383	0.25	0.071	1	CD8_Effector_Mmemory	3D-A vs 3M-A
Hacd2	0.114785965532212	0.485426827170242	0.25	0.071	1	CD8_Effector_Mmemory	3D-A vs 3M-A
Map3k4	0.114785965532212	0.359895945086383	0.25	0.071	1	CD8_Effector_Mmemory	3D-A vs 3M-A
BE692007	0.114785965532212	0.359895945086383	0.25	0.071	1	CD8_Effector_Mmemory	3D-A vs 3M-A
Xrn1	0.115739751057862	0.572889668420581	0.5	0.262	1	CD8_Effector_Mmemory	3D-A vs 3M-A
Sik3	0.115815952205249	-0.690671941892271	0.5	0.762	1	CD8_Effector_Mmemory	3D-A vs 3M-A
Iqgap2	0.116344971055482	0.478047296804645	0.875	0.548	1	CD8_Effector_Mmemory	3D-A vs 3M-A
AU020206	0.116714694770229	0.524420958786105	0.625	0.405	1	CD8_Effector_Mmemory	3D-A vs 3M-A
Cdc73	0.117137350190164	-0.525220417029267	0.125	0.405	1	CD8_Effector_Mmemory	3D-A vs 3M-A
Gm7536	0.117137350190164	-0.525220417029267	0.125	0.405	1	CD8_Effector_Mmemory	3D-A vs 3M-A
Hpcal1	0.11746656327906	0.366782330671623	0.5	0.214	1	CD8_Effector_Mmemory	3D-A vs 3M-A
Dpy19l1	0.117560372609508	0.276840205358824	0.375	0.143	1	CD8_Effector_Mmemory	3D-A vs 3M-A
Laptm4a	0.117560372609508	0.333423733725192	0.375	0.143	1	CD8_Effector_Mmemory	3D-A vs 3M-A
Cbx4	0.117705383595005	-0.647210941407877	0.125	0.405	1	CD8_Effector_Mmemory	3D-A vs 3M-A
Cbl	0.117728316880669	0.268935007273478	0.625	0.286	1	CD8_Effector_Mmemory	3D-A vs 3M-A
Smarcc2	0.117955261880649	0.448900951145128	0.375	0.143	1	CD8_Effector_Mmemory	3D-A vs 3M-A
Zfp36	0.11834404291896	-0.974004791467055	0.5	0.714	1	CD8_Effector_Mmemory	3D-A vs 3M-A
Gvin-ps6	0.119393014336652	0.655351828612554	0.375	0.167	1	CD8_Effector_Mmemory	3D-A vs 3M-A
Eif4g2	0.119511029700901	-0.67069237474704	0.5	0.69	1	CD8_Effector_Mmemory	3D-A vs 3M-A
Arpc1b	0.119760250274636	0.415037499278844	0.5	0.262	1	CD8_Effector_Mmemory	3D-A vs 3M-A
Grk2	0.120391321625357	-0.5038467662367	0.125	0.405	1	CD8_Effector_Mmemory	3D-A vs 3M-A
mt-Nd4	0.120583554676287	0.416334303897296	1	1	1	CD8_Effector_Mmemory	3D-A vs 3M-A
Rpap2	0.120954415609482	0.453717967442903	0.25	0.071	1	CD8_Effector_Mmemory	3D-A vs 3M-A
Ptp4a2	0.121007575989173	-0.599462070416271	0.875	0.833	1	CD8_Effector_Mmemory	3D-A vs 3M-A
Srsf2	0.121506322068592	-0.723159794641176	0.375	0.595	1	CD8_Effector_Mmemory	3D-A vs 3M-A
Aopep	0.122073324673948	-0.806462441335737	0.375	0.571	1	CD8_Effector_Mmemory	3D-A vs 3M-A
Rap1a	0.122456512159486	0.295455883526171	0.75	0.429	1	CD8_Effector_Mmemory	3D-A vs 3M-A
Rps13	0.12258185817458	0.458205358435217	1	1	1	CD8_Effector_Mmemory	3D-A vs 3M-A
Cand1	0.122679472469123	0.420331798948357	0.375	0.143	1	CD8_Effector_Mmemory	3D-A vs 3M-A
Gmfb	0.123000942274046	0.39231742277876	0.375	0.143	1	CD8_Effector_Mmemory	3D-A vs 3M-A
Cd96	0.123000942274046	0.39231742277876	0.375	0.143	1	CD8_Effector_Mmemory	3D-A vs 3M-A
Tbk1	0.123697811123814	-0.546282032557096	0.125	0.405	1	CD8_Effector_Mmemory	3D-A vs 3M-A
Gprin3	0.123966824240635	0.55581615506164	0.375	0.167	1	CD8_Effector_Mmemory	3D-A vs 3M-A
Myo9b	0.123966824240635	0.55581615506164	0.375	0.167	1	CD8_Effector_Mmemory	3D-A vs 3M-A
Hspa5	0.124089965716564	-0.659771088369694	0.625	0.762	1	CD8_Effector_Mmemory	3D-A vs 3M-A
Gfod1	0.124639601792117	-0.495207847962827	0.125	0.452	1	CD8_Effector_Mmemory	3D-A vs 3M-A
Atxn7l1	0.125087513367877	0.444784842672896	0.5	0.238	1	CD8_Effector_Mmemory	3D-A vs 3M-A
Fau	0.125241501840782	0.324340628962753	1	0.952	1	CD8_Effector_Mmemory	3D-A vs 3M-A
Vcpip1	0.125829731296397	0.266786540694901	0.375	0.143	1	CD8_Effector_Mmemory	3D-A vs 3M-A
Pebp1	0.125829731296397	0.266786540694901	0.375	0.143	1	CD8_Effector_Mmemory	3D-A vs 3M-A
Cracr2a	0.125829731296397	0.266786540694901	0.375	0.143	1	CD8_Effector_Mmemory	3D-A vs 3M-A
Nxf1	0.125829731296397	0.266786540694901	0.375	0.143	1	CD8_Effector_Mmemory	3D-A vs 3M-A
Pmaip1	0.126403896938615	-0.728697978182606	0.25	0.5	1	CD8_Effector_Mmemory	3D-A vs 3M-A
Plxdc2	0.126551415652986	-0.482151695137381	0.125	0.405	1	CD8_Effector_Mmemory	3D-A vs 3M-A
Sec62	0.126849027961674	0.435386144670646	0.625	0.333	1	CD8_Effector_Mmemory	3D-A vs 3M-A
Zap70	0.127136278955078	0.328187085359045	0.25	0.071	1	CD8_Effector_Mmemory	3D-A vs 3M-A
Lyn	0.127136278955078	0.328187085359045	0.25	0.071	1	CD8_Effector_Mmemory	3D-A vs 3M-A
Ddx55	0.127136278955078	0.328187085359045	0.25	0.071	1	CD8_Effector_Mmemory	3D-A vs 3M-A
Babam1	0.127136278955078	0.328187085359045	0.25	0.071	1	CD8_Effector_Mmemory	3D-A vs 3M-A
Top2a	0.127136278955078	0.328187085359045	0.25	0.071	1	CD8_Effector_Mmemory	3D-A vs 3M-A
Pfdn1	0.127136278955078	0.328187085359045	0.25	0.071	1	CD8_Effector_Mmemory	3D-A vs 3M-A
Wdr7	0.127136278955078	0.328187085359045	0.25	0.071	1	CD8_Effector_Mmemory	3D-A vs 3M-A
Cpsf7	0.127136278955078	0.328187085359045	0.25	0.071	1	CD8_Effector_Mmemory	3D-A vs 3M-A
Ndufa12	0.127237388951254	0.422691071822279	0.25	0.071	1	CD8_Effector_Mmemory	3D-A vs 3M-A
Peak1	0.127300051343187	0.39231742277876	0.875	0.619	1	CD8_Effector_Mmemory	3D-A vs 3M-A
Rabgap1	0.127488865971005	0.333423733725192	0.375	0.143	1	CD8_Effector_Mmemory	3D-A vs 3M-A
Ppp2r1a	0.127488865971005	0.333423733725192	0.375	0.143	1	CD8_Effector_Mmemory	3D-A vs 3M-A
Actr1a	0.127488865971005	0.333423733725192	0.375	0.143	1	CD8_Effector_Mmemory	3D-A vs 3M-A
Tspo	0.127795580019186	0.420331798948357	0.375	0.143	1	CD8_Effector_Mmemory	3D-A vs 3M-A
Vim	0.128313956394663	0.528378972354788	0.75	0.452	1	CD8_Effector_Mmemory	3D-A vs 3M-A
Rora	0.128563473813526	-0.800327655163635	0.5	0.643	1	CD8_Effector_Mmemory	3D-A vs 3M-A
Ccz1	0.128619502481526	0.448900951145128	0.375	0.167	1	CD8_Effector_Mmemory	3D-A vs 3M-A
Slc12a7	0.128619502481526	0.448900951145128	0.375	0.167	1	CD8_Effector_Mmemory	3D-A vs 3M-A
Becn1	0.130705054140071	0.491853096329675	0.5	0.262	1	CD8_Effector_Mmemory	3D-A vs 3M-A
Abracl	0.131330213908084	0.39231742277876	0.75	0.429	1	CD8_Effector_Mmemory	3D-A vs 3M-A
Pip5k1a	0.131444211422309	-0.308122295362332	0	0.238	1	CD8_Effector_Mmemory	3D-A vs 3M-A
Eif3d	0.131444211422309	-0.308122295362332	0	0.238	1	CD8_Effector_Mmemory	3D-A vs 3M-A
Aftph	0.131942162292676	-0.391953886165803	0.125	0.405	1	CD8_Effector_Mmemory	3D-A vs 3M-A
Sertad1	0.132311580250303	-0.335603031784439	0	0.238	1	CD8_Effector_Mmemory	3D-A vs 3M-A
Pcmt1	0.132311580250303	-0.335603031784439	0	0.238	1	CD8_Effector_Mmemory	3D-A vs 3M-A
Bex3	0.132311580250303	-0.335603031784439	0	0.238	1	CD8_Effector_Mmemory	3D-A vs 3M-A
Nmt2	0.132570090183798	0.276840205358824	0.375	0.143	1	CD8_Effector_Mmemory	3D-A vs 3M-A
Vps28	0.132570090183798	0.304854581528421	0.375	0.143	1	CD8_Effector_Mmemory	3D-A vs 3M-A
Ddi2	0.132985214818808	-0.362570079384708	0	0.238	1	CD8_Effector_Mmemory	3D-A vs 3M-A
Npepps	0.132985214818808	-0.362570079384708	0	0.238	1	CD8_Effector_Mmemory	3D-A vs 3M-A
Wbp1l	0.132985214818808	-0.362570079384708	0	0.238	1	CD8_Effector_Mmemory	3D-A vs 3M-A
Uhmk1	0.133004448790182	-0.389042290745899	0	0.238	1	CD8_Effector_Mmemory	3D-A vs 3M-A
Ccnk	0.133004448790182	-0.440572591385981	0	0.238	1	CD8_Effector_Mmemory	3D-A vs 3M-A
Csnk1g3	0.133004448790182	-0.465663572348812	0	0.238	1	CD8_Effector_Mmemory	3D-A vs 3M-A
Atp5b	0.13338917935232	0.345011708000403	0.625	0.333	1	CD8_Effector_Mmemory	3D-A vs 3M-A
Bub3	0.133465851222074	-0.389042290745899	0	0.238	1	CD8_Effector_Mmemory	3D-A vs 3M-A
Mgat2	0.133465851222074	-0.389042290745899	0	0.238	1	CD8_Effector_Mmemory	3D-A vs 3M-A
Brd1	0.133465851222074	-0.389042290745899	0	0.238	1	CD8_Effector_Mmemory	3D-A vs 3M-A
Nop58	0.133523497743227	-0.415037499278844	0	0.238	1	CD8_Effector_Mmemory	3D-A vs 3M-A
Rnf166	0.133523497743227	-0.415037499278844	0	0.238	1	CD8_Effector_Mmemory	3D-A vs 3M-A
Cul1	0.133542711826748	-0.514573172829758	0	0.238	1	CD8_Effector_Mmemory	3D-A vs 3M-A
Samsn1	0.133542711826748	-0.490325626583081	0	0.238	1	CD8_Effector_Mmemory	3D-A vs 3M-A
Armc10	0.133631304874282	0.266786540694901	0.25	0.071	1	CD8_Effector_Mmemory	3D-A vs 3M-A
Arl5c	0.133631304874282	0.29716018973842	0.25	0.071	1	CD8_Effector_Mmemory	3D-A vs 3M-A
Klhdc2	0.133631304874282	0.29716018973842	0.25	0.071	1	CD8_Effector_Mmemory	3D-A vs 3M-A
Memo1	0.133631304874282	0.29716018973842	0.25	0.071	1	CD8_Effector_Mmemory	3D-A vs 3M-A
Enox2	0.133631304874282	0.276840205358824	0.25	0.071	1	CD8_Effector_Mmemory	3D-A vs 3M-A
Ammecr1	0.133631304874282	0.29716018973842	0.25	0.071	1	CD8_Effector_Mmemory	3D-A vs 3M-A
Trim33	0.133869242223873	0.527247002864869	0.375	0.167	1	CD8_Effector_Mmemory	3D-A vs 3M-A
Ythdf2	0.133869242223873	-0.440572591385981	0	0.238	1	CD8_Effector_Mmemory	3D-A vs 3M-A
Tcf3	0.133869242223873	-0.440572591385981	0	0.238	1	CD8_Effector_Mmemory	3D-A vs 3M-A
Scaf4	0.133869242223873	-0.440572591385981	0	0.238	1	CD8_Effector_Mmemory	3D-A vs 3M-A
Carnmt1	0.133869242223873	-0.465663572348812	0	0.238	1	CD8_Effector_Mmemory	3D-A vs 3M-A
Mgat5	0.133926843834179	-0.538419914784126	0	0.238	1	CD8_Effector_Mmemory	3D-A vs 3M-A
Pou2f1	0.134042027767383	-0.465663572348812	0	0.238	1	CD8_Effector_Mmemory	3D-A vs 3M-A
Srpr	0.134042027767383	-0.465663572348812	0	0.238	1	CD8_Effector_Mmemory	3D-A vs 3M-A
Tbc1d1	0.134174372936305	0.441227023259707	0.5	0.286	1	CD8_Effector_Mmemory	3D-A vs 3M-A
Phlda1	0.134233943784414	-0.584962500721156	0	0.238	1	CD8_Effector_Mmemory	3D-A vs 3M-A
Mdm4	0.134329874948643	-0.584962500721156	0	0.238	1	CD8_Effector_Mmemory	3D-A vs 3M-A
Selenop	0.134387425048964	-0.652076696579693	0	0.238	1	CD8_Effector_Mmemory	3D-A vs 3M-A
Atad2b	0.134443547247473	0.330033144524418	0.625	0.405	1	CD8_Effector_Mmemory	3D-A vs 3M-A
Coro1a	0.136726998752825	0.289223929814657	1	0.81	1	CD8_Effector_Mmemory	3D-A vs 3M-A
Rsbn1l	0.138392261112405	0.304854581528421	0.875	0.476	1	CD8_Effector_Mmemory	3D-A vs 3M-A
Nfkbiz	0.138682493145108	-0.804079790024743	0.5	0.619	1	CD8_Effector_Mmemory	3D-A vs 3M-A
Rundc3b	0.13942120466311	-0.704544116473829	0.125	0.381	1	CD8_Effector_Mmemory	3D-A vs 3M-A
Mgat4a	0.140308590296117	0.29716018973842	0.25	0.071	1	CD8_Effector_Mmemory	3D-A vs 3M-A
Dkc1	0.140308590296117	0.29716018973842	0.25	0.071	1	CD8_Effector_Mmemory	3D-A vs 3M-A
Grb2	0.141080107163646	0.490497816717664	0.625	0.452	1	CD8_Effector_Mmemory	3D-A vs 3M-A
Stat3	0.141123550995469	-0.558772976740293	0.5	0.762	1	CD8_Effector_Mmemory	3D-A vs 3M-A
Fbxl5	0.142822681937725	-0.525220417029267	0.125	0.381	1	CD8_Effector_Mmemory	3D-A vs 3M-A
Aplp2	0.142836286926165	-0.546282032557096	0.125	0.381	1	CD8_Effector_Mmemory	3D-A vs 3M-A
Ivns1abp	0.142985915720046	-0.546282032557096	0.125	0.381	1	CD8_Effector_Mmemory	3D-A vs 3M-A
Bnip2	0.143196141343884	0.304854581528421	0.375	0.143	1	CD8_Effector_Mmemory	3D-A vs 3M-A
Trbc1	0.143962314004368	1.19201877229293	0.625	0.381	1	CD8_Effector_Mmemory	3D-A vs 3M-A
S100a4	0.144036612607043	0.499232626695272	0.375	0.167	1	CD8_Effector_Mmemory	3D-A vs 3M-A
Cct5	0.145319932131051	0.509674373416919	0.5	0.31	1	CD8_Effector_Mmemory	3D-A vs 3M-A
Eif4g3	0.146298183209305	0.729352410056331	0.5	0.286	1	CD8_Effector_Mmemory	3D-A vs 3M-A
Hnrnpr	0.146769540663599	-0.525220417029267	0.125	0.381	1	CD8_Effector_Mmemory	3D-A vs 3M-A
Arf6	0.146769540663599	-0.587504695283609	0.125	0.381	1	CD8_Effector_Mmemory	3D-A vs 3M-A
Ipcef1	0.146807252558015	0.268935007273478	0.625	0.333	1	CD8_Effector_Mmemory	3D-A vs 3M-A
Cited2	0.146934915505692	-0.567040592723894	0.125	0.381	1	CD8_Effector_Mmemory	3D-A vs 3M-A
Ost4	0.14738431236755	0.266786540694901	0.25	0.071	1	CD8_Effector_Mmemory	3D-A vs 3M-A
Ttc39c	0.14738431236755	0.266786540694901	0.25	0.071	1	CD8_Effector_Mmemory	3D-A vs 3M-A
Slc25a46	0.14738431236755	0.266786540694901	0.25	0.071	1	CD8_Effector_Mmemory	3D-A vs 3M-A
Ndufa3	0.147646456433434	0.362570079384708	0.375	0.167	1	CD8_Effector_Mmemory	3D-A vs 3M-A
Cdc42ep3	0.147646456433434	0.478047296804644	0.375	0.167	1	CD8_Effector_Mmemory	3D-A vs 3M-A
Arid4b	0.147789031731089	0.347923303420307	0.875	0.714	1	CD8_Effector_Mmemory	3D-A vs 3M-A
Pitpnc1	0.148754918888976	0.645083493158727	0.875	0.738	1	CD8_Effector_Mmemory	3D-A vs 3M-A
Rpl7	0.149710306814667	0.300686947313192	1	0.952	1	CD8_Effector_Mmemory	3D-A vs 3M-A
Gimap3	0.149986126873629	0.352789058592123	0.75	0.5	1	CD8_Effector_Mmemory	3D-A vs 3M-A
Dnajc1	0.150151343060059	0.330033144524418	0.625	0.31	1	CD8_Effector_Mmemory	3D-A vs 3M-A
Snrpg	0.150318699650662	0.37601561044966	0.875	0.548	1	CD8_Effector_Mmemory	3D-A vs 3M-A
Traf3	0.150611450721346	-0.5038467662367	0.125	0.381	1	CD8_Effector_Mmemory	3D-A vs 3M-A
Rgcc	0.15065334983173	-0.60768257722124	0.125	0.381	1	CD8_Effector_Mmemory	3D-A vs 3M-A
Prkcq	0.152364061341977	0.39231742277876	0.75	0.5	1	CD8_Effector_Mmemory	3D-A vs 3M-A
Kdm2a	0.15245134169893	0.368470680824392	0.5	0.286	1	CD8_Effector_Mmemory	3D-A vs 3M-A
Gimap9	0.152465681936826	-0.523290389930867	0.375	0.571	1	CD8_Effector_Mmemory	3D-A vs 3M-A
Gm9385	0.152694941440583	0.311397427395193	0.5	0.238	1	CD8_Effector_Mmemory	3D-A vs 3M-A
Ddx6	0.1528793107124	-0.486828182346854	0.625	0.738	1	CD8_Effector_Mmemory	3D-A vs 3M-A
Mbnl2	0.154110159750914	0.254813899028825	0.625	0.31	1	CD8_Effector_Mmemory	3D-A vs 3M-A
Rpl5-ps1	0.154186426630889	-0.437757575778927	0.125	0.381	1	CD8_Effector_Mmemory	3D-A vs 3M-A
Ifi206	0.1545390347162	0.39231742277876	0.5	0.238	1	CD8_Effector_Mmemory	3D-A vs 3M-A
Tra2a	0.156986794024759	-0.60768257722124	0.5	0.714	1	CD8_Effector_Mmemory	3D-A vs 3M-A
Ikzf3	0.157388386279048	0.325203226920223	0.75	0.476	1	CD8_Effector_Mmemory	3D-A vs 3M-A
Gm8369	0.157421711840713	0.416564969025437	0.5	0.286	1	CD8_Effector_Mmemory	3D-A vs 3M-A
Uqcr10	0.15760495144403	0.655351828612554	0.375	0.19	1	CD8_Effector_Mmemory	3D-A vs 3M-A
Fkbp1a	0.157678237922708	0.285402218862248	0.5	0.238	1	CD8_Effector_Mmemory	3D-A vs 3M-A
Dmxl1	0.157678237922708	0.285402218862248	0.5	0.238	1	CD8_Effector_Mmemory	3D-A vs 3M-A
Zfp207	0.157783005892521	-0.415037499278844	0.125	0.381	1	CD8_Effector_Mmemory	3D-A vs 3M-A
S1pr1	0.157805217155347	0.447458976971221	0.75	0.476	1	CD8_Effector_Mmemory	3D-A vs 3M-A
Qk	0.157826075940137	-0.460125388807382	0.125	0.381	1	CD8_Effector_Mmemory	3D-A vs 3M-A
Ube2i	0.157826075940137	-0.460125388807382	0.125	0.381	1	CD8_Effector_Mmemory	3D-A vs 3M-A
Eif4e2	0.158104241389656	-0.280107919192735	0	0.214	1	CD8_Effector_Mmemory	3D-A vs 3M-A
Ly9	0.158104241389656	-0.280107919192735	0	0.214	1	CD8_Effector_Mmemory	3D-A vs 3M-A
Psmd8	0.158104241389656	-0.280107919192735	0	0.214	1	CD8_Effector_Mmemory	3D-A vs 3M-A
Rbl2	0.158104241389656	-0.280107919192735	0	0.214	1	CD8_Effector_Mmemory	3D-A vs 3M-A
Mir155hg	0.158104241389656	-0.280107919192735	0	0.214	1	CD8_Effector_Mmemory	3D-A vs 3M-A
Hnrnph2	0.158104241389656	-0.280107919192735	0	0.214	1	CD8_Effector_Mmemory	3D-A vs 3M-A
Fcgr2b	0.158914973611199	-0.308122295362332	0	0.214	1	CD8_Effector_Mmemory	3D-A vs 3M-A
Snrnp40	0.158914973611199	-0.335603031784439	0	0.214	1	CD8_Effector_Mmemory	3D-A vs 3M-A
Sae1	0.158914973611199	-0.308122295362332	0	0.214	1	CD8_Effector_Mmemory	3D-A vs 3M-A
Pag1	0.159403355077297	-0.571156701196126	0.125	0.405	1	CD8_Effector_Mmemory	3D-A vs 3M-A
Txnip	0.159496961875485	-0.662965012722429	0.625	0.738	1	CD8_Effector_Mmemory	3D-A vs 3M-A
Ankrd13a	0.15952197386696	-0.335603031784439	0	0.214	1	CD8_Effector_Mmemory	3D-A vs 3M-A
Ubb-ps	0.15952197386696	-0.335603031784439	0	0.214	1	CD8_Effector_Mmemory	3D-A vs 3M-A
Tulp4	0.15952197386696	-0.335603031784439	0	0.214	1	CD8_Effector_Mmemory	3D-A vs 3M-A
Cdk9	0.159544438074278	-0.362570079384708	0	0.214	1	CD8_Effector_Mmemory	3D-A vs 3M-A
Alkbh5	0.159544438074278	-0.362570079384708	0	0.214	1	CD8_Effector_Mmemory	3D-A vs 3M-A
Nampt	0.159544438074278	-0.415037499278844	0	0.214	1	CD8_Effector_Mmemory	3D-A vs 3M-A
Ero1b	0.159544438074278	-0.362570079384708	0	0.214	1	CD8_Effector_Mmemory	3D-A vs 3M-A
Pim2	0.159544438074278	-0.362570079384708	0	0.214	1	CD8_Effector_Mmemory	3D-A vs 3M-A
Rae1	0.159926140582484	-0.362570079384708	0	0.214	1	CD8_Effector_Mmemory	3D-A vs 3M-A
Parp10	0.159926140582484	-0.362570079384708	0	0.214	1	CD8_Effector_Mmemory	3D-A vs 3M-A
Marchf5	0.159926140582484	-0.362570079384708	0	0.214	1	CD8_Effector_Mmemory	3D-A vs 3M-A
Cdk12	0.159967018908424	0.283792966000591	0.75	0.452	1	CD8_Effector_Mmemory	3D-A vs 3M-A
Ppil4	0.159993462774922	-0.415037499278844	0	0.214	1	CD8_Effector_Mmemory	3D-A vs 3M-A
Acly	0.159993462774922	-0.415037499278844	0	0.214	1	CD8_Effector_Mmemory	3D-A vs 3M-A
Gm29721	0.159993462774922	-0.389042290745899	0	0.214	1	CD8_Effector_Mmemory	3D-A vs 3M-A
Nsd2	0.16001590103338	-0.440572591385981	0	0.214	1	CD8_Effector_Mmemory	3D-A vs 3M-A
Setd5	0.160045468655567	0.263034405833794	0.625	0.333	1	CD8_Effector_Mmemory	3D-A vs 3M-A
ENSMUSG00000118642	0.16009283213432	0.39231742277876	0.5	0.286	1	CD8_Effector_Mmemory	3D-A vs 3M-A
Sp140	0.160255797523674	0.39231742277876	0.375	0.167	1	CD8_Effector_Mmemory	3D-A vs 3M-A
Gak	0.160262640270753	-0.415037499278844	0	0.214	1	CD8_Effector_Mmemory	3D-A vs 3M-A
Csnk1d	0.160307485873152	-0.440572591385981	0	0.214	1	CD8_Effector_Mmemory	3D-A vs 3M-A
Taf1	0.160329906818923	-0.514573172829758	0	0.214	1	CD8_Effector_Mmemory	3D-A vs 3M-A
Metap2	0.160486818799697	-0.490325626583081	0	0.214	1	CD8_Effector_Mmemory	3D-A vs 3M-A
Cdkn2aip	0.160531639658451	-0.514573172829758	0	0.214	1	CD8_Effector_Mmemory	3D-A vs 3M-A
Jak1	0.160665970937755	-0.433109072200862	0.875	0.952	1	CD8_Effector_Mmemory	3D-A vs 3M-A
Spty2d1	0.161225640180768	-0.415037499278844	0.125	0.381	1	CD8_Effector_Mmemory	3D-A vs 3M-A
Atp5mpl	0.162076013994213	0.314314910777487	0.75	0.524	1	CD8_Effector_Mmemory	3D-A vs 3M-A
Mtdh	0.162716125173825	0.259867126755111	0.5	0.238	1	CD8_Effector_Mmemory	3D-A vs 3M-A
Rbm22	0.162924579726094	0.366782330671623	0.5	0.262	1	CD8_Effector_Mmemory	3D-A vs 3M-A
Runx2	0.163101278355178	0.354842717360097	0.625	0.405	1	CD8_Effector_Mmemory	3D-A vs 3M-A
BC005537	0.164204783415471	-0.490325626583081	0.625	0.81	1	CD8_Effector_Mmemory	3D-A vs 3M-A
Gm2000	0.165038243452704	0.333423733725192	0.375	0.167	1	CD8_Effector_Mmemory	3D-A vs 3M-A
Cap1	0.165038243452704	0.333423733725192	0.375	0.167	1	CD8_Effector_Mmemory	3D-A vs 3M-A
Rin3	0.165038243452704	0.333423733725192	0.375	0.167	1	CD8_Effector_Mmemory	3D-A vs 3M-A
Msh3	0.165038243452704	0.333423733725192	0.375	0.167	1	CD8_Effector_Mmemory	3D-A vs 3M-A
Efr3a	0.165839392415329	0.347923303420307	0.625	0.381	1	CD8_Effector_Mmemory	3D-A vs 3M-A
Pds5a	0.166025951448356	-0.488100961468567	0.25	0.524	1	CD8_Effector_Mmemory	3D-A vs 3M-A
Mdh1	0.167640295497121	0.321928094887362	0.625	0.31	1	CD8_Effector_Mmemory	3D-A vs 3M-A
Birc2	0.167975116647587	-0.546282032557096	0.125	0.357	1	CD8_Effector_Mmemory	3D-A vs 3M-A
Ccny	0.168199891601772	-0.60768257722124	0.125	0.357	1	CD8_Effector_Mmemory	3D-A vs 3M-A
Mia3	0.168334693848497	-0.627582134658945	0.125	0.357	1	CD8_Effector_Mmemory	3D-A vs 3M-A
D16Ertd472e	0.170198995541919	-0.622632918687211	0.375	0.595	1	CD8_Effector_Mmemory	3D-A vs 3M-A
Bzw2	0.170464415853636	-0.571156701196126	0.25	0.476	1	CD8_Effector_Mmemory	3D-A vs 3M-A
Ewsr1	0.170554580287021	-0.452031706761045	0.25	0.524	1	CD8_Effector_Mmemory	3D-A vs 3M-A
Os9	0.170924742263291	0.304854581528421	0.375	0.167	1	CD8_Effector_Mmemory	3D-A vs 3M-A
Nudcd3	0.170924742263291	0.304854581528421	0.375	0.167	1	CD8_Effector_Mmemory	3D-A vs 3M-A
Ube2e1	0.170924742263291	0.304854581528421	0.375	0.167	1	CD8_Effector_Mmemory	3D-A vs 3M-A
Ptma	0.171083804772931	-0.516457817174701	1	1	1	CD8_Effector_Mmemory	3D-A vs 3M-A
Eif4b	0.172005362394288	0.321928094887362	0.625	0.381	1	CD8_Effector_Mmemory	3D-A vs 3M-A
Abtb2	0.172281170605791	-0.62398438955034	0.25	0.476	1	CD8_Effector_Mmemory	3D-A vs 3M-A
Eif3i	0.172292590322925	-0.525220417029267	0.125	0.357	1	CD8_Effector_Mmemory	3D-A vs 3M-A
Zc3h12a	0.172595901916972	-0.5038467662367	0.125	0.357	1	CD8_Effector_Mmemory	3D-A vs 3M-A
Sec61b	0.172775138625336	0.314314910777487	0.75	0.381	1	CD8_Effector_Mmemory	3D-A vs 3M-A
Ifng	0.172974698226601	-0.60768257722124	0.125	0.357	1	CD8_Effector_Mmemory	3D-A vs 3M-A
Pik3r1	0.173243291882175	-0.60768257722124	0.375	0.571	1	CD8_Effector_Mmemory	3D-A vs 3M-A
Selenof	0.173287081462422	0.341691349708792	0.5	0.262	1	CD8_Effector_Mmemory	3D-A vs 3M-A
Chaserr	0.173483157664459	-0.396178472027528	0.25	0.548	1	CD8_Effector_Mmemory	3D-A vs 3M-A
Hnrnpa1	0.174357217409663	-0.546282032557097	0.375	0.595	1	CD8_Effector_Mmemory	3D-A vs 3M-A
Lrch1	0.174814666503104	0.347923303420307	0.625	0.333	1	CD8_Effector_Mmemory	3D-A vs 3M-A
Ppm1g	0.175083753225967	0.420331798948357	0.375	0.19	1	CD8_Effector_Mmemory	3D-A vs 3M-A
Rab2a	0.175144241442158	-0.43080481513716	0.375	0.619	1	CD8_Effector_Mmemory	3D-A vs 3M-A
Ccr2	0.175694716871175	0.326228232320988	0.625	0.357	1	CD8_Effector_Mmemory	3D-A vs 3M-A
Anxa6	0.176137124039009	0.509674373416919	0.5	0.286	1	CD8_Effector_Mmemory	3D-A vs 3M-A
Slc9a9	0.176424848808375	0.304854581528421	1	0.667	1	CD8_Effector_Mmemory	3D-A vs 3M-A
Rpl8	0.176509909561684	0.320367580899745	1	0.976	1	CD8_Effector_Mmemory	3D-A vs 3M-A
Ptbp3	0.176587424737635	-0.519626400556044	0.75	0.833	1	CD8_Effector_Mmemory	3D-A vs 3M-A
Usp7	0.176843738557403	-0.437757575778927	0.125	0.357	1	CD8_Effector_Mmemory	3D-A vs 3M-A
Ski	0.177533681851755	-0.567040592723894	0.125	0.357	1	CD8_Effector_Mmemory	3D-A vs 3M-A
Ywhaz	0.177831459083409	-0.500767373304728	0.875	0.881	1	CD8_Effector_Mmemory	3D-A vs 3M-A
Nup153	0.178114355437346	-0.429684275243245	0.5	0.69	1	CD8_Effector_Mmemory	3D-A vs 3M-A
Rassf5	0.178245307539773	-0.435501601838559	0.25	0.476	1	CD8_Effector_Mmemory	3D-A vs 3M-A
Ppp2r2a	0.178689606620023	0.263034405833794	0.75	0.5	1	CD8_Effector_Mmemory	3D-A vs 3M-A
Pop5	0.181239349758603	0.422691071822279	0.25	0.095	1	CD8_Effector_Mmemory	3D-A vs 3M-A
Nsd1	0.181239349758603	0.422691071822279	0.25	0.095	1	CD8_Effector_Mmemory	3D-A vs 3M-A
Per1	0.182053361065434	-0.460125388807382	0.125	0.357	1	CD8_Effector_Mmemory	3D-A vs 3M-A
Fnbp4	0.182146316803782	-0.525220417029267	0.125	0.357	1	CD8_Effector_Mmemory	3D-A vs 3M-A
Daxx	0.183642750579197	0.304854581528421	0.375	0.167	1	CD8_Effector_Mmemory	3D-A vs 3M-A
Ttc7	0.183642750579197	0.304854581528421	0.375	0.167	1	CD8_Effector_Mmemory	3D-A vs 3M-A
Prkar1a	0.183787091543008	-0.362570079384708	0.375	0.643	1	CD8_Effector_Mmemory	3D-A vs 3M-A
Stat4	0.184551079254194	0.358370090855423	0.75	0.524	1	CD8_Effector_Mmemory	3D-A vs 3M-A
Pik3ap1	0.184913738388217	0.608046113834197	0.5	0.262	1	CD8_Effector_Mmemory	3D-A vs 3M-A
Nr4a3	0.185188562824215	-0.60768257722124	0.375	0.619	1	CD8_Effector_Mmemory	3D-A vs 3M-A
Pam	0.185206200532988	0.42548428671396	0.125	0.024	1	CD8_Effector_Mmemory	3D-A vs 3M-A
Ptgs2	0.185206200532988	0.287980762964025	0.125	0.024	1	CD8_Effector_Mmemory	3D-A vs 3M-A
Wars2	0.185206200532988	0.287980762964025	0.125	0.024	1	CD8_Effector_Mmemory	3D-A vs 3M-A
Gm42722	0.185206200532988	0.287980762964025	0.125	0.024	1	CD8_Effector_Mmemory	3D-A vs 3M-A
Fam241a	0.185206200532988	0.287980762964025	0.125	0.024	1	CD8_Effector_Mmemory	3D-A vs 3M-A
Zmym6	0.185206200532988	0.287980762964025	0.125	0.024	1	CD8_Effector_Mmemory	3D-A vs 3M-A
Sgcb	0.185206200532988	0.42548428671396	0.125	0.024	1	CD8_Effector_Mmemory	3D-A vs 3M-A
Acad10	0.185206200532988	0.287980762964025	0.125	0.024	1	CD8_Effector_Mmemory	3D-A vs 3M-A
Crcp	0.185206200532988	0.287980762964025	0.125	0.024	1	CD8_Effector_Mmemory	3D-A vs 3M-A
Slc25a13	0.185206200532988	0.287980762964025	0.125	0.024	1	CD8_Effector_Mmemory	3D-A vs 3M-A
Ndufb2	0.185206200532988	0.287980762964025	0.125	0.024	1	CD8_Effector_Mmemory	3D-A vs 3M-A
E230016M11Rik	0.185206200532988	0.287980762964025	0.125	0.024	1	CD8_Effector_Mmemory	3D-A vs 3M-A
Gm44148	0.185206200532988	0.39231742277876	0.125	0.024	1	CD8_Effector_Mmemory	3D-A vs 3M-A
Gm44511	0.185206200532988	0.287980762964025	0.125	0.024	1	CD8_Effector_Mmemory	3D-A vs 3M-A
Zfp235	0.185206200532988	0.287980762964025	0.125	0.024	1	CD8_Effector_Mmemory	3D-A vs 3M-A
Nadsyn1	0.185206200532988	0.287980762964025	0.125	0.024	1	CD8_Effector_Mmemory	3D-A vs 3M-A
Cdc16	0.185206200532988	0.666492386217755	0.125	0.024	1	CD8_Effector_Mmemory	3D-A vs 3M-A
Mrps31	0.185206200532988	0.287980762964025	0.125	0.024	1	CD8_Effector_Mmemory	3D-A vs 3M-A
Dctd	0.185206200532988	0.287980762964025	0.125	0.024	1	CD8_Effector_Mmemory	3D-A vs 3M-A
Ice2	0.185206200532988	0.287980762964025	0.125	0.024	1	CD8_Effector_Mmemory	3D-A vs 3M-A
Plscr4	0.185206200532988	0.485426827170242	0.125	0.024	1	CD8_Effector_Mmemory	3D-A vs 3M-A
Itga9	0.185206200532988	0.287980762964025	0.125	0.024	1	CD8_Effector_Mmemory	3D-A vs 3M-A
Fyco1	0.185206200532988	0.287980762964025	0.125	0.024	1	CD8_Effector_Mmemory	3D-A vs 3M-A
Mex3d	0.185206200532988	0.287980762964025	0.125	0.024	1	CD8_Effector_Mmemory	3D-A vs 3M-A
Tubd1	0.185206200532988	0.287980762964025	0.125	0.024	1	CD8_Effector_Mmemory	3D-A vs 3M-A
5830428M24Rik	0.185206200532988	0.287980762964025	0.125	0.024	1	CD8_Effector_Mmemory	3D-A vs 3M-A
Ptpdc1	0.185206200532988	0.287980762964025	0.125	0.024	1	CD8_Effector_Mmemory	3D-A vs 3M-A
Golm1	0.185206200532988	0.287980762964025	0.125	0.024	1	CD8_Effector_Mmemory	3D-A vs 3M-A
Gm2237	0.185206200532988	0.287980762964025	0.125	0.024	1	CD8_Effector_Mmemory	3D-A vs 3M-A
1810062O18Rik	0.185206200532988	0.42548428671396	0.125	0.024	1	CD8_Effector_Mmemory	3D-A vs 3M-A
Tmem254a	0.185206200532988	0.287980762964025	0.125	0.024	1	CD8_Effector_Mmemory	3D-A vs 3M-A
Shld2	0.185206200532988	0.287980762964025	0.125	0.024	1	CD8_Effector_Mmemory	3D-A vs 3M-A
Homez	0.185206200532988	0.287980762964025	0.125	0.024	1	CD8_Effector_Mmemory	3D-A vs 3M-A
Pdzd2	0.185206200532988	0.287980762964025	0.125	0.024	1	CD8_Effector_Mmemory	3D-A vs 3M-A
Poglut1	0.185206200532988	0.287980762964025	0.125	0.024	1	CD8_Effector_Mmemory	3D-A vs 3M-A
Dzip3	0.185206200532988	0.287980762964025	0.125	0.024	1	CD8_Effector_Mmemory	3D-A vs 3M-A
Cyyr1	0.185206200532988	0.287980762964025	0.125	0.024	1	CD8_Effector_Mmemory	3D-A vs 3M-A
Wdr24	0.185206200532988	0.287980762964025	0.125	0.024	1	CD8_Effector_Mmemory	3D-A vs 3M-A
Pglyrp2	0.185206200532988	0.287980762964025	0.125	0.024	1	CD8_Effector_Mmemory	3D-A vs 3M-A
Lclat1	0.185206200532988	0.287980762964025	0.125	0.024	1	CD8_Effector_Mmemory	3D-A vs 3M-A
Iigp1	0.185206200532988	0.42548428671396	0.125	0.024	1	CD8_Effector_Mmemory	3D-A vs 3M-A
Lman1	0.185206200532988	0.287980762964025	0.125	0.024	1	CD8_Effector_Mmemory	3D-A vs 3M-A
Yif1a	0.185206200532988	0.287980762964025	0.125	0.024	1	CD8_Effector_Mmemory	3D-A vs 3M-A
Ints5	0.185206200532988	0.287980762964025	0.125	0.024	1	CD8_Effector_Mmemory	3D-A vs 3M-A
Ptar1	0.185206200532988	0.42548428671396	0.125	0.024	1	CD8_Effector_Mmemory	3D-A vs 3M-A
Fundc1	0.185206200532988	0.287980762964025	0.125	0.024	1	CD8_Effector_Mmemory	3D-A vs 3M-A
Rab10	0.185251844271107	-0.362570079384708	0.125	0.429	1	CD8_Effector_Mmemory	3D-A vs 3M-A
Id2	0.18557606348289	-0.666576266274808	0.75	0.786	1	CD8_Effector_Mmemory	3D-A vs 3M-A
Cct6a	0.186062215064506	-0.58953523051098	0.25	0.452	1	CD8_Effector_Mmemory	3D-A vs 3M-A
Prf1	0.18662453639127	-0.546282032557096	0.125	0.357	1	CD8_Effector_Mmemory	3D-A vs 3M-A
1810013L24Rik	0.18662453639127	-0.482151695137381	0.125	0.357	1	CD8_Effector_Mmemory	3D-A vs 3M-A
Slmap	0.186655878001349	-0.5038467662367	0.125	0.357	1	CD8_Effector_Mmemory	3D-A vs 3M-A
Cotl1	0.186733402842463	0.276840205358824	0.75	0.548	1	CD8_Effector_Mmemory	3D-A vs 3M-A
Ube2k	0.186767709225931	-0.625604485218502	0.25	0.452	1	CD8_Effector_Mmemory	3D-A vs 3M-A
Eif3j1	0.187046852634877	-0.435501601838559	0.25	0.476	1	CD8_Effector_Mmemory	3D-A vs 3M-A
Sf3b4	0.189351486043285	-0.251538766995964	0	0.19	1	CD8_Effector_Mmemory	3D-A vs 3M-A
Camk2n1	0.189351486043285	-0.251538766995964	0	0.19	1	CD8_Effector_Mmemory	3D-A vs 3M-A
Errfi1	0.189351486043285	-0.251538766995964	0	0.19	1	CD8_Effector_Mmemory	3D-A vs 3M-A
Ubtf	0.189351486043285	-0.251538766995964	0	0.19	1	CD8_Effector_Mmemory	3D-A vs 3M-A
Top2b	0.189364641474535	0.326228232320988	0.625	0.357	1	CD8_Effector_Mmemory	3D-A vs 3M-A
Dgkz	0.190088296345729	-0.362570079384708	0	0.19	1	CD8_Effector_Mmemory	3D-A vs 3M-A
Hsd17b12	0.190088296345729	-0.362570079384708	0	0.19	1	CD8_Effector_Mmemory	3D-A vs 3M-A
Ncoa6	0.190088296345729	-0.280107919192735	0	0.19	1	CD8_Effector_Mmemory	3D-A vs 3M-A
Dido1	0.190088296345729	-0.308122295362332	0	0.19	1	CD8_Effector_Mmemory	3D-A vs 3M-A
Atp6v1g1	0.190088296345729	-0.280107919192735	0	0.19	1	CD8_Effector_Mmemory	3D-A vs 3M-A
Sema3c	0.190088296345729	-0.280107919192735	0	0.19	1	CD8_Effector_Mmemory	3D-A vs 3M-A
6820431F20Rik	0.190088296345729	-0.280107919192735	0	0.19	1	CD8_Effector_Mmemory	3D-A vs 3M-A
Smarcc1	0.190088296345729	-0.280107919192735	0	0.19	1	CD8_Effector_Mmemory	3D-A vs 3M-A
Ostm1	0.190088296345729	-0.280107919192735	0	0.19	1	CD8_Effector_Mmemory	3D-A vs 3M-A
Agpat3	0.190088296345729	-0.280107919192735	0	0.19	1	CD8_Effector_Mmemory	3D-A vs 3M-A
Bsg	0.190088296345729	-0.280107919192735	0	0.19	1	CD8_Effector_Mmemory	3D-A vs 3M-A
Ebf1	0.190088296345729	-0.280107919192735	0	0.19	1	CD8_Effector_Mmemory	3D-A vs 3M-A
Arhgdia	0.190088296345729	-0.280107919192735	0	0.19	1	CD8_Effector_Mmemory	3D-A vs 3M-A
Brf1	0.190088296345729	-0.280107919192735	0	0.19	1	CD8_Effector_Mmemory	3D-A vs 3M-A
Uqcrb	0.190088296345729	-0.280107919192735	0	0.19	1	CD8_Effector_Mmemory	3D-A vs 3M-A
Prps2	0.190088296345729	-0.308122295362332	0	0.19	1	CD8_Effector_Mmemory	3D-A vs 3M-A
Arfgef2	0.19050927157896	0.418312631311705	0.375	0.167	1	CD8_Effector_Mmemory	3D-A vs 3M-A
Lmbrd1	0.190613628887691	-0.308122295362332	0	0.19	1	CD8_Effector_Mmemory	3D-A vs 3M-A
Ola1	0.190613628887691	-0.362570079384708	0	0.19	1	CD8_Effector_Mmemory	3D-A vs 3M-A
Jchain	0.190613628887691	-0.308122295362332	0	0.19	1	CD8_Effector_Mmemory	3D-A vs 3M-A
Mob1b	0.190613628887691	-0.308122295362332	0	0.19	1	CD8_Effector_Mmemory	3D-A vs 3M-A
Ctr9	0.190613628887691	-0.308122295362332	0	0.19	1	CD8_Effector_Mmemory	3D-A vs 3M-A
Rbm34	0.190613628887691	-0.308122295362332	0	0.19	1	CD8_Effector_Mmemory	3D-A vs 3M-A
Zbtb38	0.190613628887691	-0.308122295362332	0	0.19	1	CD8_Effector_Mmemory	3D-A vs 3M-A
Ctdsp2	0.190613628887691	-0.362570079384708	0	0.19	1	CD8_Effector_Mmemory	3D-A vs 3M-A
Pwwp2a	0.190613628887691	-0.308122295362332	0	0.19	1	CD8_Effector_Mmemory	3D-A vs 3M-A
Mmd	0.190613628887691	-0.308122295362332	0	0.19	1	CD8_Effector_Mmemory	3D-A vs 3M-A
Smarce1	0.190613628887691	-0.308122295362332	0	0.19	1	CD8_Effector_Mmemory	3D-A vs 3M-A
Polr1f	0.190613628887691	-0.308122295362332	0	0.19	1	CD8_Effector_Mmemory	3D-A vs 3M-A
Wdr20	0.190613628887691	-0.308122295362332	0	0.19	1	CD8_Effector_Mmemory	3D-A vs 3M-A
Cct8	0.190613628887691	-0.308122295362332	0	0.19	1	CD8_Effector_Mmemory	3D-A vs 3M-A
Hdgfl2	0.190613628887691	-0.308122295362332	0	0.19	1	CD8_Effector_Mmemory	3D-A vs 3M-A
Seh1l	0.190613628887691	-0.308122295362332	0	0.19	1	CD8_Effector_Mmemory	3D-A vs 3M-A
Klf9	0.190613628887691	-0.308122295362332	0	0.19	1	CD8_Effector_Mmemory	3D-A vs 3M-A
Slf2	0.190613628887691	-0.308122295362332	0	0.19	1	CD8_Effector_Mmemory	3D-A vs 3M-A
Sec23b	0.190639874515578	-0.335603031784439	0	0.19	1	CD8_Effector_Mmemory	3D-A vs 3M-A
Taf4	0.190639874515578	-0.389042290745899	0	0.19	1	CD8_Effector_Mmemory	3D-A vs 3M-A
Rnf20	0.190639874515578	-0.415037499278844	0	0.19	1	CD8_Effector_Mmemory	3D-A vs 3M-A
Washc4	0.190639874515578	-0.389042290745899	0	0.19	1	CD8_Effector_Mmemory	3D-A vs 3M-A
Mis18a	0.190639874515578	-0.362570079384708	0	0.19	1	CD8_Effector_Mmemory	3D-A vs 3M-A
Safb	0.190639874515578	-0.389042290745899	0	0.19	1	CD8_Effector_Mmemory	3D-A vs 3M-A
Taf4b	0.190639874515578	-0.335603031784439	0	0.19	1	CD8_Effector_Mmemory	3D-A vs 3M-A
Wsb1	0.190645418341439	-0.561878887608115	0.375	0.619	1	CD8_Effector_Mmemory	3D-A vs 3M-A
Rpl7a-ps7	0.190928444479278	-0.335603031784439	0	0.19	1	CD8_Effector_Mmemory	3D-A vs 3M-A
Slc35e1	0.190928444479278	-0.335603031784439	0	0.19	1	CD8_Effector_Mmemory	3D-A vs 3M-A
Rars	0.190928444479278	-0.335603031784439	0	0.19	1	CD8_Effector_Mmemory	3D-A vs 3M-A
Ankrd28	0.190928444479278	-0.415037499278844	0	0.19	1	CD8_Effector_Mmemory	3D-A vs 3M-A
Hars	0.190928444479278	-0.335603031784439	0	0.19	1	CD8_Effector_Mmemory	3D-A vs 3M-A
Ctdp1	0.190928444479278	-0.335603031784439	0	0.19	1	CD8_Effector_Mmemory	3D-A vs 3M-A
Grk5	0.190928444479278	-0.335603031784439	0	0.19	1	CD8_Effector_Mmemory	3D-A vs 3M-A
Cstf3	0.191007103404436	-0.362570079384708	0	0.19	1	CD8_Effector_Mmemory	3D-A vs 3M-A
Mfap1b	0.191007103404436	-0.389042290745899	0	0.19	1	CD8_Effector_Mmemory	3D-A vs 3M-A
Arhgef2	0.191007103404436	-0.362570079384708	0	0.19	1	CD8_Effector_Mmemory	3D-A vs 3M-A
Trim24	0.191007103404436	-0.389042290745899	0	0.19	1	CD8_Effector_Mmemory	3D-A vs 3M-A
Mtmr2	0.191007103404436	-0.362570079384708	0	0.19	1	CD8_Effector_Mmemory	3D-A vs 3M-A
Sos2	0.191009369032884	-0.391953886165803	0.125	0.357	1	CD8_Effector_Mmemory	3D-A vs 3M-A
Glul	0.19103331904938	-0.415037499278844	0	0.19	1	CD8_Effector_Mmemory	3D-A vs 3M-A
Yrdc	0.19103331904938	-0.362570079384708	0	0.19	1	CD8_Effector_Mmemory	3D-A vs 3M-A
Mdh2	0.19103331904938	-0.362570079384708	0	0.19	1	CD8_Effector_Mmemory	3D-A vs 3M-A
Map2k3	0.19103331904938	-0.362570079384708	0	0.19	1	CD8_Effector_Mmemory	3D-A vs 3M-A
Tex2	0.19103331904938	-0.415037499278844	0	0.19	1	CD8_Effector_Mmemory	3D-A vs 3M-A
Hcls1	0.19103331904938	-0.362570079384708	0	0.19	1	CD8_Effector_Mmemory	3D-A vs 3M-A
Epb41	0.191068533163684	0.39231742277876	0.875	0.548	1	CD8_Effector_Mmemory	3D-A vs 3M-A
Selenos	0.19119057095819	-0.415037499278844	0	0.19	1	CD8_Effector_Mmemory	3D-A vs 3M-A
Atp6v0d1	0.19119057095819	-0.389042290745899	0	0.19	1	CD8_Effector_Mmemory	3D-A vs 3M-A
Tbpl1	0.19119057095819	-0.389042290745899	0	0.19	1	CD8_Effector_Mmemory	3D-A vs 3M-A
Psmd2	0.19119057095819	-0.389042290745899	0	0.19	1	CD8_Effector_Mmemory	3D-A vs 3M-A
Iqcb1	0.19119057095819	-0.389042290745899	0	0.19	1	CD8_Effector_Mmemory	3D-A vs 3M-A
Bach2	0.191198452135925	0.485426827170242	0.75	0.667	1	CD8_Effector_Mmemory	3D-A vs 3M-A
Itgax	0.191269169941181	-0.440572591385981	0	0.19	1	CD8_Effector_Mmemory	3D-A vs 3M-A
Maf	0.191269169941181	-0.465663572348812	0	0.19	1	CD8_Effector_Mmemory	3D-A vs 3M-A
Trak1	0.191269169941181	-0.440572591385981	0	0.19	1	CD8_Effector_Mmemory	3D-A vs 3M-A
Bcl6	0.191269169941181	-0.465663572348812	0	0.19	1	CD8_Effector_Mmemory	3D-A vs 3M-A
Atg16l1	0.19132155927516	-0.440572591385981	0	0.19	1	CD8_Effector_Mmemory	3D-A vs 3M-A
Mxi1	0.191400128295637	-0.490325626583081	0	0.19	1	CD8_Effector_Mmemory	3D-A vs 3M-A
Usp48	0.191630493735816	-0.433653177446191	0.25	0.524	1	CD8_Effector_Mmemory	3D-A vs 3M-A
Zeb2	0.193633069996232	0.617023709953455	0.75	0.476	1	CD8_Effector_Mmemory	3D-A vs 3M-A
Zbtb20	0.194449465554943	-0.81713594285019	0.375	0.548	1	CD8_Effector_Mmemory	3D-A vs 3M-A
Dnajc15	0.195235727677624	0.309855262586787	0.625	0.405	1	CD8_Effector_Mmemory	3D-A vs 3M-A
Srgap2	0.195295707392794	-0.344648171387446	0.125	0.357	1	CD8_Effector_Mmemory	3D-A vs 3M-A
Plekha2	0.195741858020746	-0.45567948377619	0.25	0.476	1	CD8_Effector_Mmemory	3D-A vs 3M-A
Ipo9	0.196631600221785	0.328187085359045	0.25	0.095	1	CD8_Effector_Mmemory	3D-A vs 3M-A
Mmadhc	0.196631600221785	0.328187085359045	0.25	0.095	1	CD8_Effector_Mmemory	3D-A vs 3M-A
Snx27	0.196631600221785	0.328187085359045	0.25	0.095	1	CD8_Effector_Mmemory	3D-A vs 3M-A
Dcaf12	0.196631600221785	0.328187085359045	0.25	0.095	1	CD8_Effector_Mmemory	3D-A vs 3M-A
Ndufa9	0.196631600221785	0.328187085359045	0.25	0.095	1	CD8_Effector_Mmemory	3D-A vs 3M-A
Gsk3a	0.196631600221785	0.328187085359045	0.25	0.095	1	CD8_Effector_Mmemory	3D-A vs 3M-A
Ubl7	0.196631600221785	0.328187085359045	0.25	0.095	1	CD8_Effector_Mmemory	3D-A vs 3M-A
Sec61g	0.196631600221785	0.328187085359045	0.25	0.095	1	CD8_Effector_Mmemory	3D-A vs 3M-A
Txn2	0.196631600221785	0.328187085359045	0.25	0.095	1	CD8_Effector_Mmemory	3D-A vs 3M-A
Senp1	0.196631600221785	0.328187085359045	0.25	0.095	1	CD8_Effector_Mmemory	3D-A vs 3M-A
Hspe1	0.196696127950598	0.289955705149082	0.75	0.452	1	CD8_Effector_Mmemory	3D-A vs 3M-A
Pstk	0.196935962106323	0.39231742277876	0.25	0.095	1	CD8_Effector_Mmemory	3D-A vs 3M-A
Pecam1	0.196935962106323	0.39231742277876	0.25	0.095	1	CD8_Effector_Mmemory	3D-A vs 3M-A
Crip1	0.198219311469545	0.39231742277876	0.75	0.69	1	CD8_Effector_Mmemory	3D-A vs 3M-A
Immp1l	0.198375110975885	0.254813899028825	0.125	0.024	1	CD8_Effector_Mmemory	3D-A vs 3M-A
Gm43126	0.198375110975885	0.254813899028825	0.125	0.024	1	CD8_Effector_Mmemory	3D-A vs 3M-A
Ascc1	0.198375110975885	0.254813899028825	0.125	0.024	1	CD8_Effector_Mmemory	3D-A vs 3M-A
Zfp738	0.198375110975885	0.254813899028825	0.125	0.024	1	CD8_Effector_Mmemory	3D-A vs 3M-A
Mtmr6	0.198375110975885	0.254813899028825	0.125	0.024	1	CD8_Effector_Mmemory	3D-A vs 3M-A
Pinx1	0.198375110975885	0.254813899028825	0.125	0.024	1	CD8_Effector_Mmemory	3D-A vs 3M-A
Ncoa3	0.19915630004047	0.285402218862248	0.5	0.262	1	CD8_Effector_Mmemory	3D-A vs 3M-A
Rpl7a	0.199212004964424	0.252387161634285	0.875	0.595	1	CD8_Effector_Mmemory	3D-A vs 3M-A
Gimap8	0.199526986769094	-0.437757575778927	0.125	0.357	1	CD8_Effector_Mmemory	3D-A vs 3M-A
Phf21a	0.200847966136724	0.428843298803874	0.625	0.357	1	CD8_Effector_Mmemory	3D-A vs 3M-A
Ldha	0.201123579759836	-0.373217323584217	0.125	0.405	1	CD8_Effector_Mmemory	3D-A vs 3M-A
Il18r1	0.20125328617997	0.321928094887362	0.5	0.262	1	CD8_Effector_Mmemory	3D-A vs 3M-A
Smc3	0.202084468475969	0.336464188045243	0.75	0.476	1	CD8_Effector_Mmemory	3D-A vs 3M-A
Kdm7a	0.202328468140278	-0.682970704525477	0.5	0.667	1	CD8_Effector_Mmemory	3D-A vs 3M-A
Fam168b	0.203481519932901	0.276840205358824	0.375	0.167	1	CD8_Effector_Mmemory	3D-A vs 3M-A
Was	0.204465561466753	0.333423733725192	0.375	0.19	1	CD8_Effector_Mmemory	3D-A vs 3M-A
Dad1	0.204713601132744	0.347923303420307	0.625	0.381	1	CD8_Effector_Mmemory	3D-A vs 3M-A
Arhgap25	0.205078252976457	0.259867126755111	0.5	0.262	1	CD8_Effector_Mmemory	3D-A vs 3M-A
Rpl6	0.205131358758886	0.629356620079609	0.75	0.643	1	CD8_Effector_Mmemory	3D-A vs 3M-A
Sntb2	0.205236024646129	0.422691071822279	0.25	0.095	1	CD8_Effector_Mmemory	3D-A vs 3M-A
Rhoq	0.205236024646129	0.538168289242215	0.25	0.095	1	CD8_Effector_Mmemory	3D-A vs 3M-A
Rbms1	0.206099428475571	0.430791570593396	0.625	0.429	1	CD8_Effector_Mmemory	3D-A vs 3M-A
Gm5905	0.207408663609617	-0.270647589943669	0.125	0.357	1	CD8_Effector_Mmemory	3D-A vs 3M-A
Hif1a	0.207492178867243	-0.5038467662367	0.125	0.333	1	CD8_Effector_Mmemory	3D-A vs 3M-A
Ano6	0.208446429672311	0.444784842672896	0.375	0.214	1	CD8_Effector_Mmemory	3D-A vs 3M-A
Kdm6a	0.209435058276527	-0.472752997135131	0.5	0.643	1	CD8_Effector_Mmemory	3D-A vs 3M-A
Rhoa	0.210082515360594	-0.482151695137381	0.375	0.571	1	CD8_Effector_Mmemory	3D-A vs 3M-A
Cnn2	0.210114593112324	0.263034405833794	0.625	0.405	1	CD8_Effector_Mmemory	3D-A vs 3M-A
Gm9843	0.212628022697036	0.39231742277876	0.5	0.286	1	CD8_Effector_Mmemory	3D-A vs 3M-A
Laptm5	0.212688024941734	-0.452031706761045	0.875	0.81	1	CD8_Effector_Mmemory	3D-A vs 3M-A
Azi2	0.212798049372324	-0.437757575778927	0.125	0.333	1	CD8_Effector_Mmemory	3D-A vs 3M-A
Ly6e	0.213305344882085	0.276840205358824	0.625	0.357	1	CD8_Effector_Mmemory	3D-A vs 3M-A
Cenpc1	0.213717042818025	0.29716018973842	0.25	0.095	1	CD8_Effector_Mmemory	3D-A vs 3M-A
Eefsec	0.213717042818025	0.29716018973842	0.25	0.095	1	CD8_Effector_Mmemory	3D-A vs 3M-A
Dop1a	0.213717042818025	0.29716018973842	0.25	0.095	1	CD8_Effector_Mmemory	3D-A vs 3M-A
Gm11425	0.213717042818025	0.29716018973842	0.25	0.095	1	CD8_Effector_Mmemory	3D-A vs 3M-A
Pip4k2b	0.213717042818025	0.29716018973842	0.25	0.095	1	CD8_Effector_Mmemory	3D-A vs 3M-A
Gosr2	0.213717042818025	0.29716018973842	0.25	0.095	1	CD8_Effector_Mmemory	3D-A vs 3M-A
Zfp277	0.213717042818025	0.29716018973842	0.25	0.095	1	CD8_Effector_Mmemory	3D-A vs 3M-A
Ly6a	0.213717042818025	0.29716018973842	0.25	0.095	1	CD8_Effector_Mmemory	3D-A vs 3M-A
Ppard	0.213717042818025	0.29716018973842	0.25	0.095	1	CD8_Effector_Mmemory	3D-A vs 3M-A
Unc5cl	0.213717042818025	0.29716018973842	0.25	0.095	1	CD8_Effector_Mmemory	3D-A vs 3M-A
St8sia4	0.21512077383803	-0.435501601838559	0.25	0.452	1	CD8_Effector_Mmemory	3D-A vs 3M-A
Myl6	0.216429094505598	0.473454185504166	1	0.762	1	CD8_Effector_Mmemory	3D-A vs 3M-A
Camk1d	0.216975838446055	0.315966536648645	0.75	0.548	1	CD8_Effector_Mmemory	3D-A vs 3M-A
Pitpna	0.217005289707593	0.549042926466213	0.5	0.31	1	CD8_Effector_Mmemory	3D-A vs 3M-A
Sdcbp	0.217617090104262	-0.514573172829758	0.125	0.357	1	CD8_Effector_Mmemory	3D-A vs 3M-A
Otulinl	0.218313409073458	0.368470680824392	0.5	0.31	1	CD8_Effector_Mmemory	3D-A vs 3M-A
Copa	0.218522071961998	-0.5038467662367	0.125	0.333	1	CD8_Effector_Mmemory	3D-A vs 3M-A
Gm10073	0.21869201768963	-0.460125388807382	0.125	0.333	1	CD8_Effector_Mmemory	3D-A vs 3M-A
Jmy	0.21869201768963	-0.587504695283609	0.125	0.333	1	CD8_Effector_Mmemory	3D-A vs 3M-A
Anp32b	0.21877695560225	-0.5038467662367	0.125	0.333	1	CD8_Effector_Mmemory	3D-A vs 3M-A
Mfsd6	0.220189451890751	0.311397427395193	0.375	0.19	1	CD8_Effector_Mmemory	3D-A vs 3M-A
Ptpn22	0.2205005366178	-0.508549385201988	0.75	0.976	1	CD8_Effector_Mmemory	3D-A vs 3M-A
Srp14	0.220534210419216	0.499232626695272	0.375	0.214	1	CD8_Effector_Mmemory	3D-A vs 3M-A
Sgsh	0.222519211116277	0.266786540694901	0.25	0.095	1	CD8_Effector_Mmemory	3D-A vs 3M-A
Zcchc9	0.222519211116277	0.266786540694901	0.25	0.095	1	CD8_Effector_Mmemory	3D-A vs 3M-A
Srsf1	0.222693694103937	0.362570079384708	0.25	0.095	1	CD8_Effector_Mmemory	3D-A vs 3M-A
Ifi27	0.222693694103937	0.362570079384708	0.25	0.095	1	CD8_Effector_Mmemory	3D-A vs 3M-A
Ilf3	0.224210507916152	-0.415037499278844	0.125	0.333	1	CD8_Effector_Mmemory	3D-A vs 3M-A
Rtf1	0.22422764868736	-0.482151695137381	0.125	0.333	1	CD8_Effector_Mmemory	3D-A vs 3M-A
Dennd5a	0.22422764868736	-0.437757575778927	0.125	0.333	1	CD8_Effector_Mmemory	3D-A vs 3M-A
Actr3	0.224597010554578	0.50102368222126	0.875	0.833	1	CD8_Effector_Mmemory	3D-A vs 3M-A
Ep400	0.225589617788798	-0.561878887608115	0.375	0.524	1	CD8_Effector_Mmemory	3D-A vs 3M-A
Nfatc2	0.225783940620345	0.39231742277876	0.375	0.19	1	CD8_Effector_Mmemory	3D-A vs 3M-A
Ppip5k2	0.226688092538802	-0.308122295362332	0	0.167	1	CD8_Effector_Mmemory	3D-A vs 3M-A
Pfdn4	0.226688092538802	-0.251538766995964	0	0.167	1	CD8_Effector_Mmemory	3D-A vs 3M-A
Siah2	0.226688092538802	-0.251538766995964	0	0.167	1	CD8_Effector_Mmemory	3D-A vs 3M-A
Serpini1	0.226688092538802	-0.251538766995964	0	0.167	1	CD8_Effector_Mmemory	3D-A vs 3M-A
Mdn1	0.226688092538802	-0.308122295362332	0	0.167	1	CD8_Effector_Mmemory	3D-A vs 3M-A
Bsdc1	0.226688092538802	-0.280107919192735	0	0.167	1	CD8_Effector_Mmemory	3D-A vs 3M-A
Nipal3	0.226688092538802	-0.251538766995964	0	0.167	1	CD8_Effector_Mmemory	3D-A vs 3M-A
Depdc5	0.226688092538802	-0.251538766995964	0	0.167	1	CD8_Effector_Mmemory	3D-A vs 3M-A
Tmem248	0.226688092538802	-0.251538766995964	0	0.167	1	CD8_Effector_Mmemory	3D-A vs 3M-A
Eif3b	0.226688092538802	-0.251538766995964	0	0.167	1	CD8_Effector_Mmemory	3D-A vs 3M-A
Trrap	0.226688092538802	-0.251538766995964	0	0.167	1	CD8_Effector_Mmemory	3D-A vs 3M-A
Tpp1	0.226688092538802	-0.251538766995964	0	0.167	1	CD8_Effector_Mmemory	3D-A vs 3M-A
Csnk2a2	0.226688092538802	-0.251538766995964	0	0.167	1	CD8_Effector_Mmemory	3D-A vs 3M-A
Terf2	0.226688092538802	-0.251538766995964	0	0.167	1	CD8_Effector_Mmemory	3D-A vs 3M-A
Cyb5b	0.226688092538802	-0.251538766995964	0	0.167	1	CD8_Effector_Mmemory	3D-A vs 3M-A
Timm29	0.226688092538802	-0.308122295362332	0	0.167	1	CD8_Effector_Mmemory	3D-A vs 3M-A
Rcn2	0.226688092538802	-0.251538766995964	0	0.167	1	CD8_Effector_Mmemory	3D-A vs 3M-A
Tspan3	0.226688092538802	-0.251538766995964	0	0.167	1	CD8_Effector_Mmemory	3D-A vs 3M-A
Spg21	0.226688092538802	-0.251538766995964	0	0.167	1	CD8_Effector_Mmemory	3D-A vs 3M-A
Pgm3	0.226688092538802	-0.251538766995964	0	0.167	1	CD8_Effector_Mmemory	3D-A vs 3M-A
Rwdd1	0.226688092538802	-0.251538766995964	0	0.167	1	CD8_Effector_Mmemory	3D-A vs 3M-A
Pigs	0.226688092538802	-0.251538766995964	0	0.167	1	CD8_Effector_Mmemory	3D-A vs 3M-A
Nol11	0.226688092538802	-0.251538766995964	0	0.167	1	CD8_Effector_Mmemory	3D-A vs 3M-A
Socs3	0.226688092538802	-0.251538766995964	0	0.167	1	CD8_Effector_Mmemory	3D-A vs 3M-A
Mrpl32	0.226688092538802	-0.251538766995964	0	0.167	1	CD8_Effector_Mmemory	3D-A vs 3M-A
Oxct1	0.226688092538802	-0.251538766995964	0	0.167	1	CD8_Effector_Mmemory	3D-A vs 3M-A
Pacsin2	0.226688092538802	-0.280107919192735	0	0.167	1	CD8_Effector_Mmemory	3D-A vs 3M-A
Mrpl21	0.226688092538802	-0.251538766995964	0	0.167	1	CD8_Effector_Mmemory	3D-A vs 3M-A
Ddb1	0.226688092538802	-0.251538766995964	0	0.167	1	CD8_Effector_Mmemory	3D-A vs 3M-A
Spg11	0.227118667374649	-0.280107919192735	0	0.167	1	CD8_Effector_Mmemory	3D-A vs 3M-A
Morrbid	0.227118667374649	-0.280107919192735	0	0.167	1	CD8_Effector_Mmemory	3D-A vs 3M-A
Ppid	0.227118667374649	-0.280107919192735	0	0.167	1	CD8_Effector_Mmemory	3D-A vs 3M-A
Rbm28	0.227118667374649	-0.280107919192735	0	0.167	1	CD8_Effector_Mmemory	3D-A vs 3M-A
Garre1	0.227118667374649	-0.280107919192735	0	0.167	1	CD8_Effector_Mmemory	3D-A vs 3M-A
Orc6	0.227118667374649	-0.335603031784439	0	0.167	1	CD8_Effector_Mmemory	3D-A vs 3M-A
Dusp6	0.227118667374649	-0.280107919192735	0	0.167	1	CD8_Effector_Mmemory	3D-A vs 3M-A
Trim27	0.227118667374649	-0.280107919192735	0	0.167	1	CD8_Effector_Mmemory	3D-A vs 3M-A
Gabpa	0.227118667374649	-0.280107919192735	0	0.167	1	CD8_Effector_Mmemory	3D-A vs 3M-A
Zfp950	0.227118667374649	-0.280107919192735	0	0.167	1	CD8_Effector_Mmemory	3D-A vs 3M-A
Gdi1	0.227118667374649	-0.280107919192735	0	0.167	1	CD8_Effector_Mmemory	3D-A vs 3M-A
Ppp1r15b	0.227149399214013	-0.308122295362332	0	0.167	1	CD8_Effector_Mmemory	3D-A vs 3M-A
Ubap2	0.227149399214013	-0.335603031784439	0	0.167	1	CD8_Effector_Mmemory	3D-A vs 3M-A
Ptpn13	0.227149399214013	-0.335603031784439	0	0.167	1	CD8_Effector_Mmemory	3D-A vs 3M-A
Prkab1	0.227149399214013	-0.308122295362332	0	0.167	1	CD8_Effector_Mmemory	3D-A vs 3M-A
Rnf34	0.227149399214013	-0.389042290745899	0	0.167	1	CD8_Effector_Mmemory	3D-A vs 3M-A
Gmcl1	0.227149399214013	-0.308122295362332	0	0.167	1	CD8_Effector_Mmemory	3D-A vs 3M-A
Lrmp	0.227149399214013	-0.308122295362332	0	0.167	1	CD8_Effector_Mmemory	3D-A vs 3M-A
Dazap1	0.227149399214013	-0.335603031784439	0	0.167	1	CD8_Effector_Mmemory	3D-A vs 3M-A
Nfyb	0.227149399214013	-0.308122295362332	0	0.167	1	CD8_Effector_Mmemory	3D-A vs 3M-A
Rai1	0.227149399214013	-0.308122295362332	0	0.167	1	CD8_Effector_Mmemory	3D-A vs 3M-A
Ppm1d	0.227149399214013	-0.308122295362332	0	0.167	1	CD8_Effector_Mmemory	3D-A vs 3M-A
Fbxo32	0.227149399214013	-0.362570079384708	0	0.167	1	CD8_Effector_Mmemory	3D-A vs 3M-A
Map3k8	0.227149399214013	-0.415037499278844	0	0.167	1	CD8_Effector_Mmemory	3D-A vs 3M-A
Ubqln2	0.227149399214013	-0.308122295362332	0	0.167	1	CD8_Effector_Mmemory	3D-A vs 3M-A
Arfip1	0.227333724483426	-0.335603031784439	0	0.167	1	CD8_Effector_Mmemory	3D-A vs 3M-A
Clic4	0.227333724483426	-0.335603031784439	0	0.167	1	CD8_Effector_Mmemory	3D-A vs 3M-A
Zfp592	0.227333724483426	-0.335603031784439	0	0.167	1	CD8_Effector_Mmemory	3D-A vs 3M-A
Atxn2l	0.227333724483426	-0.308122295362332	0	0.167	1	CD8_Effector_Mmemory	3D-A vs 3M-A
Snhg5	0.227333724483426	-0.308122295362332	0	0.167	1	CD8_Effector_Mmemory	3D-A vs 3M-A
Ddx52	0.227333724483426	-0.389042290745899	0	0.167	1	CD8_Effector_Mmemory	3D-A vs 3M-A
Med6	0.227333724483426	-0.335603031784439	0	0.167	1	CD8_Effector_Mmemory	3D-A vs 3M-A
Dgat1	0.227333724483426	-0.308122295362332	0	0.167	1	CD8_Effector_Mmemory	3D-A vs 3M-A
Sp1	0.227333724483426	-0.308122295362332	0	0.167	1	CD8_Effector_Mmemory	3D-A vs 3M-A
Ccng2	0.227425844854872	-0.362570079384708	0	0.167	1	CD8_Effector_Mmemory	3D-A vs 3M-A
Sec23ip	0.227425844854872	-0.335603031784439	0	0.167	1	CD8_Effector_Mmemory	3D-A vs 3M-A
Nol10	0.227425844854872	-0.389042290745899	0	0.167	1	CD8_Effector_Mmemory	3D-A vs 3M-A
Fam53c	0.227425844854872	-0.335603031784439	0	0.167	1	CD8_Effector_Mmemory	3D-A vs 3M-A
Gpat4	0.22745654538641	-0.465663572348812	0	0.167	1	CD8_Effector_Mmemory	3D-A vs 3M-A
Eif4e	0.227517937063121	-0.362570079384708	0	0.167	1	CD8_Effector_Mmemory	3D-A vs 3M-A
Sypl	0.227517937063121	-0.362570079384708	0	0.167	1	CD8_Effector_Mmemory	3D-A vs 3M-A
Cxcl10	0.227579316226961	-0.415037499278844	0	0.167	1	CD8_Effector_Mmemory	3D-A vs 3M-A
Traf3ip2	0.227579316226961	-0.389042290745899	0	0.167	1	CD8_Effector_Mmemory	3D-A vs 3M-A
Dtx1	0.227610001117409	-0.415037499278844	0	0.167	1	CD8_Effector_Mmemory	3D-A vs 3M-A
Chka	0.227610001117409	-0.465663572348812	0	0.167	1	CD8_Effector_Mmemory	3D-A vs 3M-A
Psma3	0.227896923876709	0.268935007273478	0.5	0.286	1	CD8_Effector_Mmemory	3D-A vs 3M-A
Rap1gap2	0.228499198692307	0.418312631311705	0.375	0.214	1	CD8_Effector_Mmemory	3D-A vs 3M-A
Klhl24	0.228621393849224	0.39231742277876	0.5	0.286	1	CD8_Effector_Mmemory	3D-A vs 3M-A
Klhl6	0.228644030761912	0.4961532337633	0.5	0.357	1	CD8_Effector_Mmemory	3D-A vs 3M-A
Tut4	0.229231080278096	-0.533681995777463	0.875	0.857	1	CD8_Effector_Mmemory	3D-A vs 3M-A
Exoc4	0.229318504841629	0.406256613736634	0.75	0.548	1	CD8_Effector_Mmemory	3D-A vs 3M-A
Gfpt1	0.229636066983216	-0.391953886165803	0.125	0.333	1	CD8_Effector_Mmemory	3D-A vs 3M-A
Pfn1	0.230418727598121	0.406256613736634	0.75	0.643	1	CD8_Effector_Mmemory	3D-A vs 3M-A
Zfp638	0.231223457295268	0.292781749227846	0.5	0.262	1	CD8_Effector_Mmemory	3D-A vs 3M-A
mt-Nd1	0.231558422674547	0.257026056437806	1	1	1	CD8_Effector_Mmemory	3D-A vs 3M-A
Paics	0.231611752686161	0.266786540694901	0.25	0.095	1	CD8_Effector_Mmemory	3D-A vs 3M-A
Riok2	0.231611752686161	0.266786540694901	0.25	0.095	1	CD8_Effector_Mmemory	3D-A vs 3M-A
Gramd3	0.231716702320838	-0.465663572348812	0.75	0.881	1	CD8_Effector_Mmemory	3D-A vs 3M-A
Cnbp	0.23301983336162	-0.507155701267275	0.5	0.643	1	CD8_Effector_Mmemory	3D-A vs 3M-A
Baz1a	0.233106904700412	-0.60768257722124	0.375	0.5	1	CD8_Effector_Mmemory	3D-A vs 3M-A
Zc3hav1	0.234526679696281	-0.525220417029267	0.875	0.905	1	CD8_Effector_Mmemory	3D-A vs 3M-A
Lcp2	0.234544362537845	0.474779582970733	0.5	0.357	1	CD8_Effector_Mmemory	3D-A vs 3M-A
Zfr	0.234630552998906	-0.514573172829758	0.25	0.429	1	CD8_Effector_Mmemory	3D-A vs 3M-A
Eif4a1	0.234877386966761	-0.514573172829758	0.25	0.429	1	CD8_Effector_Mmemory	3D-A vs 3M-A
Atp1a1	0.234894730502517	-0.320400625140769	0.125	0.333	1	CD8_Effector_Mmemory	3D-A vs 3M-A
Cd74	0.234894730502517	-0.320400625140769	0.125	0.333	1	CD8_Effector_Mmemory	3D-A vs 3M-A
Map4k2	0.234947141248682	-0.368494913341814	0.125	0.333	1	CD8_Effector_Mmemory	3D-A vs 3M-A
Gtf2b	0.235963896056448	-0.435501601838559	0.25	0.452	1	CD8_Effector_Mmemory	3D-A vs 3M-A
Zmynd11	0.236107844284858	0.39231742277876	0.5	0.31	1	CD8_Effector_Mmemory	3D-A vs 3M-A
4930523C07Rik	0.236973942186553	-0.474416046357776	0.5	0.714	1	CD8_Effector_Mmemory	3D-A vs 3M-A
Eef1d	0.238649467194508	0.341691349708792	0.5	0.286	1	CD8_Effector_Mmemory	3D-A vs 3M-A
Pik3cd	0.239890061015247	-0.397759507847008	0.25	0.5	1	CD8_Effector_Mmemory	3D-A vs 3M-A
Sqstm1	0.240138928871449	-0.295738570906499	0.125	0.333	1	CD8_Effector_Mmemory	3D-A vs 3M-A
Ppp1r2	0.240872681693267	0.292781749227846	0.5	0.286	1	CD8_Effector_Mmemory	3D-A vs 3M-A
Cox7c	0.241761122830987	0.25846167604397	0.75	0.524	1	CD8_Effector_Mmemory	3D-A vs 3M-A
Hnrnpf	0.243835718426312	-0.455679483776189	0.75	0.905	1	CD8_Effector_Mmemory	3D-A vs 3M-A
Abcb1a	0.24409218033308	-0.565454341831942	0.5	0.619	1	CD8_Effector_Mmemory	3D-A vs 3M-A
Nek7	0.244129487913439	0.368470680824392	0.5	0.357	1	CD8_Effector_Mmemory	3D-A vs 3M-A
Ddx58	0.244467027751171	0.422691071822279	0.25	0.119	1	CD8_Effector_Mmemory	3D-A vs 3M-A
Cs	0.244467027751171	0.422691071822279	0.25	0.119	1	CD8_Effector_Mmemory	3D-A vs 3M-A
Oga	0.244527133842288	-0.415037499278844	0.375	0.667	1	CD8_Effector_Mmemory	3D-A vs 3M-A
Gm8960	0.245224166854303	-0.270647589943669	0.125	0.333	1	CD8_Effector_Mmemory	3D-A vs 3M-A
Jpt1	0.246147018605711	-0.45567948377619	0.25	0.429	1	CD8_Effector_Mmemory	3D-A vs 3M-A
Ubn1	0.246367355174089	-0.514573172829758	0.25	0.429	1	CD8_Effector_Mmemory	3D-A vs 3M-A
Ets1	0.247200115287343	-0.538419914784126	0.875	0.905	1	CD8_Effector_Mmemory	3D-A vs 3M-A
Neurl3	0.247223788110454	-0.437757575778927	0.125	0.31	1	CD8_Effector_Mmemory	3D-A vs 3M-A
Virma	0.248213078989924	-0.373217323584217	0.125	0.357	1	CD8_Effector_Mmemory	3D-A vs 3M-A
Atp5d	0.248306023161043	0.276840205358824	0.375	0.19	1	CD8_Effector_Mmemory	3D-A vs 3M-A
Tut7	0.248306023161043	0.276840205358824	0.375	0.19	1	CD8_Effector_Mmemory	3D-A vs 3M-A
Upf2	0.249015796533915	0.364836686356653	0.375	0.214	1	CD8_Effector_Mmemory	3D-A vs 3M-A
Cux1	0.249015796533915	0.364836686356653	0.375	0.214	1	CD8_Effector_Mmemory	3D-A vs 3M-A
Nmi	0.249349805168463	0.366782330671623	0.375	0.19	1	CD8_Effector_Mmemory	3D-A vs 3M-A
Mrpl52	0.249349805168463	0.285402218862248	0.375	0.19	1	CD8_Effector_Mmemory	3D-A vs 3M-A
Arl15	0.249883986670501	-0.60768257722124	0.375	0.5	1	CD8_Effector_Mmemory	3D-A vs 3M-A
mt-Rnr1	0.250850373913504	-0.531446991394154	1	0.976	1	CD8_Effector_Mmemory	3D-A vs 3M-A
Gimap4	0.251475237388342	0.593230116704757	0.75	0.524	1	CD8_Effector_Mmemory	3D-A vs 3M-A
Paip2	0.251522173672221	0.268935007273478	0.5	0.262	1	CD8_Effector_Mmemory	3D-A vs 3M-A
Tmem134	0.251624366781208	0.259867126755111	0.5	0.286	1	CD8_Effector_Mmemory	3D-A vs 3M-A
Epsti1	0.252067197041036	0.655351828612554	0.75	0.738	1	CD8_Effector_Mmemory	3D-A vs 3M-A
Cd3e	0.252419298205551	0.309855262586787	0.625	0.452	1	CD8_Effector_Mmemory	3D-A vs 3M-A
Snrnp48	0.25378593088395	0.292781749227846	0.5	0.286	1	CD8_Effector_Mmemory	3D-A vs 3M-A
Ric1	0.254140908108931	-0.415037499278844	0.125	0.31	1	CD8_Effector_Mmemory	3D-A vs 3M-A
Simc1	0.254580147387218	-0.482151695137381	0.125	0.31	1	CD8_Effector_Mmemory	3D-A vs 3M-A
Naca	0.25516889058669	0.272023189061049	1	0.619	1	CD8_Effector_Mmemory	3D-A vs 3M-A
mt-Co1	0.255474942172715	-0.415037499278844	0.875	0.905	1	CD8_Effector_Mmemory	3D-A vs 3M-A
Gm8129	0.256667413129232	-0.308122295362332	0.25	0.452	1	CD8_Effector_Mmemory	3D-A vs 3M-A
Ythdc1	0.257100033067625	-0.396178472027528	0.25	0.476	1	CD8_Effector_Mmemory	3D-A vs 3M-A
Pik3r5	0.2573119551384	-0.433653177446191	0.25	0.476	1	CD8_Effector_Mmemory	3D-A vs 3M-A
Arsb	0.257709895305809	-0.495207847962827	0.25	0.429	1	CD8_Effector_Mmemory	3D-A vs 3M-A
Etf1	0.257709895305809	-0.475579041213895	0.25	0.429	1	CD8_Effector_Mmemory	3D-A vs 3M-A
Tor1aip1	0.258021876552852	-0.514573172829758	0.25	0.429	1	CD8_Effector_Mmemory	3D-A vs 3M-A
Ube2g1	0.260952370112378	-0.415037499278844	0.125	0.31	1	CD8_Effector_Mmemory	3D-A vs 3M-A
Stau1	0.261007064396936	-0.330148601692331	0.125	0.357	1	CD8_Effector_Mmemory	3D-A vs 3M-A
Rps2	0.261175624037443	0.500466226634383	1	0.881	1	CD8_Effector_Mmemory	3D-A vs 3M-A
Septin6	0.261892541359501	0.292781749227846	0.5	0.31	1	CD8_Effector_Mmemory	3D-A vs 3M-A
Gm26740	0.262692670267357	0.263993325803221	1	0.881	1	CD8_Effector_Mmemory	3D-A vs 3M-A
Stard7	0.26294599664282	0.39231742277876	0.25	0.119	1	CD8_Effector_Mmemory	3D-A vs 3M-A
Rabac1	0.264556025319476	0.418312631311705	0.375	0.214	1	CD8_Effector_Mmemory	3D-A vs 3M-A
Rpn2	0.264892891109589	0.285402218862248	0.375	0.19	1	CD8_Effector_Mmemory	3D-A vs 3M-A
Spn	0.2655761952326	-0.465663572348812	0.25	0.476	1	CD8_Effector_Mmemory	3D-A vs 3M-A
Ptger4	0.267596137072463	-0.60768257722124	0.375	0.5	1	CD8_Effector_Mmemory	3D-A vs 3M-A
Katna1	0.267655449258507	-0.368494913341814	0.125	0.31	1	CD8_Effector_Mmemory	3D-A vs 3M-A
Racgap1	0.267747980480058	-0.391953886165803	0.125	0.31	1	CD8_Effector_Mmemory	3D-A vs 3M-A
Dnm2	0.267803483999591	-0.5038467662367	0.125	0.31	1	CD8_Effector_Mmemory	3D-A vs 3M-A
Ralgapa2	0.269809513659289	-0.571156701196126	0.25	0.429	1	CD8_Effector_Mmemory	3D-A vs 3M-A
Dtl	0.269855305679268	-0.335603031784439	0	0.143	1	CD8_Effector_Mmemory	3D-A vs 3M-A
Odf2	0.269855305679268	-0.251538766995964	0	0.143	1	CD8_Effector_Mmemory	3D-A vs 3M-A
Mob2	0.269855305679268	-0.251538766995964	0	0.143	1	CD8_Effector_Mmemory	3D-A vs 3M-A
Atp2c1	0.269855305679268	-0.251538766995964	0	0.143	1	CD8_Effector_Mmemory	3D-A vs 3M-A
Cx3cr1	0.269855305679268	-0.251538766995964	0	0.143	1	CD8_Effector_Mmemory	3D-A vs 3M-A
Cbx1	0.269855305679268	-0.251538766995964	0	0.143	1	CD8_Effector_Mmemory	3D-A vs 3M-A
Chuk	0.269855305679268	-0.251538766995964	0	0.143	1	CD8_Effector_Mmemory	3D-A vs 3M-A
Cul4b	0.269855305679268	-0.251538766995964	0	0.143	1	CD8_Effector_Mmemory	3D-A vs 3M-A
Plekhb2	0.270180930785512	-0.251538766995964	0	0.143	1	CD8_Effector_Mmemory	3D-A vs 3M-A
Trak2	0.270180930785512	-0.308122295362332	0	0.143	1	CD8_Effector_Mmemory	3D-A vs 3M-A
Orc4	0.270180930785512	-0.251538766995964	0	0.143	1	CD8_Effector_Mmemory	3D-A vs 3M-A
Kif5c	0.270180930785512	-0.251538766995964	0	0.143	1	CD8_Effector_Mmemory	3D-A vs 3M-A
Stam2	0.270180930785512	-0.251538766995964	0	0.143	1	CD8_Effector_Mmemory	3D-A vs 3M-A
Mfsd1	0.270180930785512	-0.251538766995964	0	0.143	1	CD8_Effector_Mmemory	3D-A vs 3M-A
Psma5	0.270180930785512	-0.251538766995964	0	0.143	1	CD8_Effector_Mmemory	3D-A vs 3M-A
Snx30	0.270180930785512	-0.251538766995964	0	0.143	1	CD8_Effector_Mmemory	3D-A vs 3M-A
Tmem243	0.270180930785512	-0.251538766995964	0	0.143	1	CD8_Effector_Mmemory	3D-A vs 3M-A
Tbc1d14	0.270180930785512	-0.251538766995964	0	0.143	1	CD8_Effector_Mmemory	3D-A vs 3M-A
Rfc2	0.270180930785512	-0.251538766995964	0	0.143	1	CD8_Effector_Mmemory	3D-A vs 3M-A
Tatdn2	0.270180930785512	-0.251538766995964	0	0.143	1	CD8_Effector_Mmemory	3D-A vs 3M-A
Uri1	0.270180930785512	-0.251538766995964	0	0.143	1	CD8_Effector_Mmemory	3D-A vs 3M-A
Stx4a	0.270180930785512	-0.251538766995964	0	0.143	1	CD8_Effector_Mmemory	3D-A vs 3M-A
Cog4	0.270180930785512	-0.308122295362332	0	0.143	1	CD8_Effector_Mmemory	3D-A vs 3M-A
Slc25a20	0.270180930785512	-0.251538766995964	0	0.143	1	CD8_Effector_Mmemory	3D-A vs 3M-A
Ube2n	0.270180930785512	-0.308122295362332	0	0.143	1	CD8_Effector_Mmemory	3D-A vs 3M-A
Xpot	0.270180930785512	-0.251538766995964	0	0.143	1	CD8_Effector_Mmemory	3D-A vs 3M-A
Ugp2	0.270180930785512	-0.251538766995964	0	0.143	1	CD8_Effector_Mmemory	3D-A vs 3M-A
Casc3	0.270180930785512	-0.251538766995964	0	0.143	1	CD8_Effector_Mmemory	3D-A vs 3M-A
Psme3	0.270180930785512	-0.251538766995964	0	0.143	1	CD8_Effector_Mmemory	3D-A vs 3M-A
Snord104	0.270180930785512	-0.251538766995964	0	0.143	1	CD8_Effector_Mmemory	3D-A vs 3M-A
Foxk2	0.270180930785512	-0.251538766995964	0	0.143	1	CD8_Effector_Mmemory	3D-A vs 3M-A
Mbip	0.270180930785512	-0.251538766995964	0	0.143	1	CD8_Effector_Mmemory	3D-A vs 3M-A
Zcrb1	0.270180930785512	-0.251538766995964	0	0.143	1	CD8_Effector_Mmemory	3D-A vs 3M-A
Copz1	0.270180930785512	-0.251538766995964	0	0.143	1	CD8_Effector_Mmemory	3D-A vs 3M-A
Als2	0.270217086992712	-0.280107919192735	0	0.143	1	CD8_Effector_Mmemory	3D-A vs 3M-A
Pfkfb3	0.270217086992712	-0.280107919192735	0	0.143	1	CD8_Effector_Mmemory	3D-A vs 3M-A
Tubb4b	0.270217086992712	-0.280107919192735	0	0.143	1	CD8_Effector_Mmemory	3D-A vs 3M-A
Mfn1	0.270217086992712	-0.280107919192735	0	0.143	1	CD8_Effector_Mmemory	3D-A vs 3M-A
Syt11	0.270217086992712	-0.280107919192735	0	0.143	1	CD8_Effector_Mmemory	3D-A vs 3M-A
Ubap1	0.270217086992712	-0.335603031784439	0	0.143	1	CD8_Effector_Mmemory	3D-A vs 3M-A
Rraga	0.270217086992712	-0.280107919192735	0	0.143	1	CD8_Effector_Mmemory	3D-A vs 3M-A
Pramel12	0.270217086992712	-0.280107919192735	0	0.143	1	CD8_Effector_Mmemory	3D-A vs 3M-A
Slc4a1ap	0.270217086992712	-0.335603031784439	0	0.143	1	CD8_Effector_Mmemory	3D-A vs 3M-A
Cops4	0.270217086992712	-0.335603031784439	0	0.143	1	CD8_Effector_Mmemory	3D-A vs 3M-A
Zfp664	0.270217086992712	-0.280107919192735	0	0.143	1	CD8_Effector_Mmemory	3D-A vs 3M-A
Polb	0.270217086992712	-0.308122295362332	0	0.143	1	CD8_Effector_Mmemory	3D-A vs 3M-A
Atg5	0.270217086992712	-0.280107919192735	0	0.143	1	CD8_Effector_Mmemory	3D-A vs 3M-A
Rtcb	0.270217086992712	-0.280107919192735	0	0.143	1	CD8_Effector_Mmemory	3D-A vs 3M-A
Utp18	0.270217086992712	-0.280107919192735	0	0.143	1	CD8_Effector_Mmemory	3D-A vs 3M-A
Arl4d	0.270217086992712	-0.280107919192735	0	0.143	1	CD8_Effector_Mmemory	3D-A vs 3M-A
Fgd3	0.270217086992712	-0.280107919192735	0	0.143	1	CD8_Effector_Mmemory	3D-A vs 3M-A
Med10	0.270217086992712	-0.335603031784439	0	0.143	1	CD8_Effector_Mmemory	3D-A vs 3M-A
Adrb2	0.270217086992712	-0.280107919192735	0	0.143	1	CD8_Effector_Mmemory	3D-A vs 3M-A
Sfxn3	0.270217086992712	-0.335603031784439	0	0.143	1	CD8_Effector_Mmemory	3D-A vs 3M-A
Nhlrc2	0.270217086992712	-0.280107919192735	0	0.143	1	CD8_Effector_Mmemory	3D-A vs 3M-A
1810030O07Rik	0.270217086992712	-0.308122295362332	0	0.143	1	CD8_Effector_Mmemory	3D-A vs 3M-A
Arhgap15	0.270243021571658	0.387451667606944	1	0.905	1	CD8_Effector_Mmemory	3D-A vs 3M-A
Coa5	0.270289384801699	-0.280107919192735	0	0.143	1	CD8_Effector_Mmemory	3D-A vs 3M-A
Pogz	0.270289384801699	-0.280107919192735	0	0.143	1	CD8_Effector_Mmemory	3D-A vs 3M-A
Rcc2	0.270289384801699	-0.280107919192735	0	0.143	1	CD8_Effector_Mmemory	3D-A vs 3M-A
Clptm1	0.270289384801699	-0.280107919192735	0	0.143	1	CD8_Effector_Mmemory	3D-A vs 3M-A
Msmo1	0.270289384801699	-0.280107919192735	0	0.143	1	CD8_Effector_Mmemory	3D-A vs 3M-A
Clptm1l	0.270289384801699	-0.280107919192735	0	0.143	1	CD8_Effector_Mmemory	3D-A vs 3M-A
Usf3	0.270289384801699	-0.280107919192735	0	0.143	1	CD8_Effector_Mmemory	3D-A vs 3M-A
Hnrnpll	0.270289384801699	-0.280107919192735	0	0.143	1	CD8_Effector_Mmemory	3D-A vs 3M-A
Zxdb	0.270289384801699	-0.280107919192735	0	0.143	1	CD8_Effector_Mmemory	3D-A vs 3M-A
Cd55	0.270397795014988	-0.335603031784439	0	0.143	1	CD8_Effector_Mmemory	3D-A vs 3M-A
Gtf3c1	0.270397795014988	-0.308122295362332	0	0.143	1	CD8_Effector_Mmemory	3D-A vs 3M-A
Ddx39a	0.270397795014988	-0.362570079384708	0	0.143	1	CD8_Effector_Mmemory	3D-A vs 3M-A
Micu1	0.270397795014988	-0.308122295362332	0	0.143	1	CD8_Effector_Mmemory	3D-A vs 3M-A
Mprip	0.270397795014988	-0.389042290745899	0	0.143	1	CD8_Effector_Mmemory	3D-A vs 3M-A
Atl3	0.270397795014988	-0.308122295362332	0	0.143	1	CD8_Effector_Mmemory	3D-A vs 3M-A
Irf4	0.270433922022925	-0.389042290745899	0	0.143	1	CD8_Effector_Mmemory	3D-A vs 3M-A
Fhit	0.270433922022925	-0.440572591385981	0	0.143	1	CD8_Effector_Mmemory	3D-A vs 3M-A
Serbp1	0.270588626064105	0.25183619922893	0.75	0.643	1	CD8_Effector_Mmemory	3D-A vs 3M-A
Mau2	0.271904615486317	0.337869638756384	0.375	0.214	1	CD8_Effector_Mmemory	3D-A vs 3M-A
Snhg8	0.272351842079593	-0.488100961468567	0.25	0.452	1	CD8_Effector_Mmemory	3D-A vs 3M-A
Zfas1	0.272908889498178	-0.415037499278844	0.125	0.333	1	CD8_Effector_Mmemory	3D-A vs 3M-A
Erbin	0.274226165009635	0.304854581528421	0.75	0.548	1	CD8_Effector_Mmemory	3D-A vs 3M-A
Csk	0.274247351262471	-0.344648171387446	0.125	0.31	1	CD8_Effector_Mmemory	3D-A vs 3M-A
Lbh	0.274265615932258	-0.263034405833794	0.125	0.357	1	CD8_Effector_Mmemory	3D-A vs 3M-A
Arglu1	0.274284587955636	-0.368494913341814	0.125	0.31	1	CD8_Effector_Mmemory	3D-A vs 3M-A
Uba6	0.274303204346838	-0.415037499278844	0.125	0.31	1	CD8_Effector_Mmemory	3D-A vs 3M-A
Zswim6	0.274694669281868	-0.475579041213894	0.5	0.81	1	CD8_Effector_Mmemory	3D-A vs 3M-A
Kdm2b	0.275693670147289	-0.571156701196126	0.375	0.571	1	CD8_Effector_Mmemory	3D-A vs 3M-A
Ptpn12	0.277486435786605	0.299208018387279	0.5	0.31	1	CD8_Effector_Mmemory	3D-A vs 3M-A
Pak2	0.277722933151595	0.27032689840015	0.625	0.405	1	CD8_Effector_Mmemory	3D-A vs 3M-A
Vgll4	0.279275037049463	-0.475579041213895	0.25	0.405	1	CD8_Effector_Mmemory	3D-A vs 3M-A
Hsp90ab1	0.279463418644629	-0.368494913341814	0.875	0.976	1	CD8_Effector_Mmemory	3D-A vs 3M-A
Stag2	0.279660561746835	-0.397759507847008	0.375	0.548	1	CD8_Effector_Mmemory	3D-A vs 3M-A
Higd1a	0.280668932009202	-0.295738570906499	0.125	0.31	1	CD8_Effector_Mmemory	3D-A vs 3M-A
Puf60	0.280725159144488	-0.320400625140769	0.125	0.31	1	CD8_Effector_Mmemory	3D-A vs 3M-A
Acss1	0.282126327347504	0.362570079384708	0.25	0.119	1	CD8_Effector_Mmemory	3D-A vs 3M-A
Ppp3cc	0.284208215539544	0.364836686356653	0.375	0.238	1	CD8_Effector_Mmemory	3D-A vs 3M-A
Cnot1	0.284814778886191	-0.60768257722124	0.375	0.5	1	CD8_Effector_Mmemory	3D-A vs 3M-A
Arih1	0.284947287119551	-0.617142906470306	0.625	0.762	1	CD8_Effector_Mmemory	3D-A vs 3M-A
Sf3b6	0.285634112305983	0.347923303420307	0.5	0.333	1	CD8_Effector_Mmemory	3D-A vs 3M-A
Arid1a	0.286526922088479	0.434545658168058	0.875	0.619	1	CD8_Effector_Mmemory	3D-A vs 3M-A
Ubald2	0.28659762985403	0.576029375951148	0.5	0.381	1	CD8_Effector_Mmemory	3D-A vs 3M-A
Smyd3	0.28692494560888	-0.470179053471305	0.25	0.429	1	CD8_Effector_Mmemory	3D-A vs 3M-A
Hltf	0.287878158270497	0.311397427395193	0.375	0.214	1	CD8_Effector_Mmemory	3D-A vs 3M-A
Vps13b	0.289260212908435	0.517848304862619	0.625	0.405	1	CD8_Effector_Mmemory	3D-A vs 3M-A
Tnik	0.289654099888276	0.54432051622381	0.625	0.452	1	CD8_Effector_Mmemory	3D-A vs 3M-A
Acin1	0.290501618606877	-0.396178472027528	0.375	0.524	1	CD8_Effector_Mmemory	3D-A vs 3M-A
Btg2	0.290889634763486	-0.495207847962827	0.5	0.667	1	CD8_Effector_Mmemory	3D-A vs 3M-A
Macir	0.291393346708554	0.29716018973842	0.25	0.119	1	CD8_Effector_Mmemory	3D-A vs 3M-A
Nceh1	0.291393346708554	0.422691071822279	0.25	0.119	1	CD8_Effector_Mmemory	3D-A vs 3M-A
Hba-a1	0.291393346708554	0.645083493158727	0.25	0.119	1	CD8_Effector_Mmemory	3D-A vs 3M-A
Slfn8	0.291393346708554	0.29716018973842	0.25	0.119	1	CD8_Effector_Mmemory	3D-A vs 3M-A
Ppp1r9b	0.291393346708554	0.538168289242215	0.25	0.119	1	CD8_Effector_Mmemory	3D-A vs 3M-A
Ncald	0.291393346708554	0.29716018973842	0.25	0.119	1	CD8_Effector_Mmemory	3D-A vs 3M-A
Slc9a7	0.291393346708554	0.29716018973842	0.25	0.119	1	CD8_Effector_Mmemory	3D-A vs 3M-A
Atp6ap1	0.291393346708554	0.29716018973842	0.25	0.119	1	CD8_Effector_Mmemory	3D-A vs 3M-A
Setd2	0.292487914282177	-0.45567948377619	0.25	0.405	1	CD8_Effector_Mmemory	3D-A vs 3M-A
Il21r	0.293901661656328	0.276840205358824	0.375	0.214	1	CD8_Effector_Mmemory	3D-A vs 3M-A
Mif	0.293901661656328	0.276840205358824	0.375	0.214	1	CD8_Effector_Mmemory	3D-A vs 3M-A
Tshz1	0.29469910744601	-0.546282032557096	0.125	0.286	1	CD8_Effector_Mmemory	3D-A vs 3M-A
Rnf115	0.295905283216815	0.311397427395193	0.375	0.214	1	CD8_Effector_Mmemory	3D-A vs 3M-A
Mirt1	0.295905283216815	0.311397427395193	0.375	0.214	1	CD8_Effector_Mmemory	3D-A vs 3M-A
Crybg1	0.296194989250136	-0.285754482333877	0.375	0.619	1	CD8_Effector_Mmemory	3D-A vs 3M-A
Smg6	0.297533575409424	0.435386144670646	0.5	0.333	1	CD8_Effector_Mmemory	3D-A vs 3M-A
Thoc2	0.298153218957305	0.430791570593396	0.625	0.5	1	CD8_Effector_Mmemory	3D-A vs 3M-A
Rbm6	0.298210983007644	-0.396178472027528	0.25	0.452	1	CD8_Effector_Mmemory	3D-A vs 3M-A
Rtn3	0.298797091690529	0.369949609750306	0.5	0.357	1	CD8_Effector_Mmemory	3D-A vs 3M-A
Npm1	0.299264865015134	0.39231742277876	1	0.833	1	CD8_Effector_Mmemory	3D-A vs 3M-A
Lncpint	0.300598197191972	-0.519145902619582	0.875	0.81	1	CD8_Effector_Mmemory	3D-A vs 3M-A
Tacc1	0.300843295168778	-0.625604485218502	0.25	0.381	1	CD8_Effector_Mmemory	3D-A vs 3M-A
Fam169b	0.300977852864856	0.517848304862619	0.375	0.238	1	CD8_Effector_Mmemory	3D-A vs 3M-A
Lin52	0.302042120193729	0.39231742277876	0.25	0.119	1	CD8_Effector_Mmemory	3D-A vs 3M-A
Tent4b	0.302255135609603	-0.415037499278844	0.125	0.286	1	CD8_Effector_Mmemory	3D-A vs 3M-A
Ptpre	0.302425465112239	0.333423733725192	0.25	0.119	1	CD8_Effector_Mmemory	3D-A vs 3M-A
Cr1l	0.302451062591165	0.39231742277876	0.375	0.238	1	CD8_Effector_Mmemory	3D-A vs 3M-A
Rere	0.303103129016639	0.364836686356653	0.375	0.214	1	CD8_Effector_Mmemory	3D-A vs 3M-A
Ddx17	0.303906599225418	-0.415037499278844	0.375	0.5	1	CD8_Effector_Mmemory	3D-A vs 3M-A
Zcchc7	0.304198434774347	-0.540568381362703	0.375	0.5	1	CD8_Effector_Mmemory	3D-A vs 3M-A
Pcbp1	0.305627969594138	-0.415037499278844	0.375	0.548	1	CD8_Effector_Mmemory	3D-A vs 3M-A
Tap2	0.308928468770248	0.337869638756384	0.375	0.238	1	CD8_Effector_Mmemory	3D-A vs 3M-A
Kdm3a	0.309696824671666	-0.344648171387446	0.125	0.286	1	CD8_Effector_Mmemory	3D-A vs 3M-A
Zcchc2	0.309991708121601	-0.368494913341814	0.125	0.286	1	CD8_Effector_Mmemory	3D-A vs 3M-A
Fmr1	0.309991708121601	-0.368494913341814	0.125	0.286	1	CD8_Effector_Mmemory	3D-A vs 3M-A
Fosb	0.310286238065537	-0.482151695137381	0.125	0.286	1	CD8_Effector_Mmemory	3D-A vs 3M-A
Tgoln1	0.311363069719201	-0.33807551746396	0.25	0.452	1	CD8_Effector_Mmemory	3D-A vs 3M-A
Ctse	0.312412877093236	0.266786540694901	0.25	0.119	1	CD8_Effector_Mmemory	3D-A vs 3M-A
Uap1	0.312412877093236	0.266786540694901	0.25	0.119	1	CD8_Effector_Mmemory	3D-A vs 3M-A
Fbxo28	0.312412877093236	0.266786540694901	0.25	0.119	1	CD8_Effector_Mmemory	3D-A vs 3M-A
Trim44	0.312412877093236	0.266786540694901	0.25	0.119	1	CD8_Effector_Mmemory	3D-A vs 3M-A
Ttc14	0.312412877093236	0.266786540694901	0.25	0.119	1	CD8_Effector_Mmemory	3D-A vs 3M-A
Luzp1	0.312412877093236	0.266786540694901	0.25	0.119	1	CD8_Effector_Mmemory	3D-A vs 3M-A
Brk1	0.312412877093236	0.266786540694901	0.25	0.119	1	CD8_Effector_Mmemory	3D-A vs 3M-A
Cd27	0.312412877093236	0.266786540694901	0.25	0.119	1	CD8_Effector_Mmemory	3D-A vs 3M-A
Sympk	0.312412877093236	0.266786540694901	0.25	0.119	1	CD8_Effector_Mmemory	3D-A vs 3M-A
Med15	0.312412877093236	0.266786540694901	0.25	0.119	1	CD8_Effector_Mmemory	3D-A vs 3M-A
Kat2b	0.312412877093236	0.266786540694901	0.25	0.119	1	CD8_Effector_Mmemory	3D-A vs 3M-A
Gvin3	0.312732701822238	0.362570079384708	0.25	0.119	1	CD8_Effector_Mmemory	3D-A vs 3M-A
Senp7	0.312892663766929	0.259867126755111	0.375	0.214	1	CD8_Effector_Mmemory	3D-A vs 3M-A
Mllt3	0.314297068127807	0.39231742277876	0.5	0.333	1	CD8_Effector_Mmemory	3D-A vs 3M-A
Gm10689	0.314865814886667	0.289955705149082	0.625	0.476	1	CD8_Effector_Mmemory	3D-A vs 3M-A
Septin9	0.31693304889137	-0.263034405833794	0.125	0.333	1	CD8_Effector_Mmemory	3D-A vs 3M-A
Wasf2	0.31694625265874	0.318316841334984	0.625	0.524	1	CD8_Effector_Mmemory	3D-A vs 3M-A
Map3k1	0.317654524695175	-0.448984831202181	0.375	0.524	1	CD8_Effector_Mmemory	3D-A vs 3M-A
Eloc	0.317712977881162	-0.320400625140769	0.125	0.286	1	CD8_Effector_Mmemory	3D-A vs 3M-A
Rpl7-ps7	0.317712977881162	-0.320400625140769	0.125	0.286	1	CD8_Effector_Mmemory	3D-A vs 3M-A
Otud5	0.317712977881162	-0.320400625140769	0.125	0.286	1	CD8_Effector_Mmemory	3D-A vs 3M-A
Mctp2	0.317778924641645	0.330033144524418	0.625	0.405	1	CD8_Effector_Mmemory	3D-A vs 3M-A
Ppp6c	0.317909861913284	-0.368494913341814	0.125	0.286	1	CD8_Effector_Mmemory	3D-A vs 3M-A
Ube2j2	0.317909861913284	-0.344648171387446	0.125	0.286	1	CD8_Effector_Mmemory	3D-A vs 3M-A
Usp38	0.317909861913284	-0.344648171387446	0.125	0.286	1	CD8_Effector_Mmemory	3D-A vs 3M-A
Smg7	0.318008243817265	-0.368494913341814	0.125	0.286	1	CD8_Effector_Mmemory	3D-A vs 3M-A
Rnf13	0.318008243817265	-0.368494913341814	0.125	0.286	1	CD8_Effector_Mmemory	3D-A vs 3M-A
Dapp1	0.318008243817265	-0.391953886165803	0.125	0.286	1	CD8_Effector_Mmemory	3D-A vs 3M-A
Tnrc6b	0.31865623360394	-0.378200731098473	0.625	0.762	1	CD8_Effector_Mmemory	3D-A vs 3M-A
Lfng	0.31902223993598	-0.308122295362332	0.25	0.429	1	CD8_Effector_Mmemory	3D-A vs 3M-A
Jak2	0.319505285462934	-0.35184367279165	0.25	0.405	1	CD8_Effector_Mmemory	3D-A vs 3M-A
Rtn4	0.319831960414644	-0.394278939112046	0.25	0.405	1	CD8_Effector_Mmemory	3D-A vs 3M-A
Atp5e	0.321058053169767	0.438121112391885	0.75	0.738	1	CD8_Effector_Mmemory	3D-A vs 3M-A
Kin	0.321192644648189	-0.251538766995964	0	0.119	1	CD8_Effector_Mmemory	3D-A vs 3M-A
Slc37a3	0.321192644648189	-0.251538766995964	0	0.119	1	CD8_Effector_Mmemory	3D-A vs 3M-A
Cklf	0.321192644648189	-0.280107919192735	0	0.119	1	CD8_Effector_Mmemory	3D-A vs 3M-A
Ddx19a	0.321192644648189	-0.280107919192735	0	0.119	1	CD8_Effector_Mmemory	3D-A vs 3M-A
Akap11	0.321192644648189	-0.280107919192735	0	0.119	1	CD8_Effector_Mmemory	3D-A vs 3M-A
C330007P06Rik	0.321192644648189	-0.280107919192735	0	0.119	1	CD8_Effector_Mmemory	3D-A vs 3M-A
Fam126b	0.32140723833563	-0.335603031784439	0	0.119	1	CD8_Effector_Mmemory	3D-A vs 3M-A
Hadh	0.32140723833563	-0.251538766995964	0	0.119	1	CD8_Effector_Mmemory	3D-A vs 3M-A
Arpc1a	0.32140723833563	-0.280107919192735	0	0.119	1	CD8_Effector_Mmemory	3D-A vs 3M-A
Snx25	0.32140723833563	-0.251538766995964	0	0.119	1	CD8_Effector_Mmemory	3D-A vs 3M-A
Tvp23b	0.32140723833563	-0.251538766995964	0	0.119	1	CD8_Effector_Mmemory	3D-A vs 3M-A
Tfrc	0.32140723833563	-0.251538766995964	0	0.119	1	CD8_Effector_Mmemory	3D-A vs 3M-A
Aldh18a1	0.32140723833563	-0.251538766995964	0	0.119	1	CD8_Effector_Mmemory	3D-A vs 3M-A
Taf5	0.32140723833563	-0.280107919192735	0	0.119	1	CD8_Effector_Mmemory	3D-A vs 3M-A
Nup35	0.321450134054382	-0.251538766995964	0	0.119	1	CD8_Effector_Mmemory	3D-A vs 3M-A
Gem	0.321450134054382	-0.308122295362332	0	0.119	1	CD8_Effector_Mmemory	3D-A vs 3M-A
Lrrc47	0.321450134054382	-0.308122295362332	0	0.119	1	CD8_Effector_Mmemory	3D-A vs 3M-A
Usp31	0.321450134054382	-0.362570079384708	0	0.119	1	CD8_Effector_Mmemory	3D-A vs 3M-A
Erich1	0.321450134054382	-0.251538766995964	0	0.119	1	CD8_Effector_Mmemory	3D-A vs 3M-A
Dctn6	0.321450134054382	-0.251538766995964	0	0.119	1	CD8_Effector_Mmemory	3D-A vs 3M-A
Med26	0.321450134054382	-0.251538766995964	0	0.119	1	CD8_Effector_Mmemory	3D-A vs 3M-A
Cirbp	0.321450134054382	-0.280107919192735	0	0.119	1	CD8_Effector_Mmemory	3D-A vs 3M-A
Siva1	0.321450134054382	-0.251538766995964	0	0.119	1	CD8_Effector_Mmemory	3D-A vs 3M-A
Tbc1d4	0.321450134054382	-0.280107919192735	0	0.119	1	CD8_Effector_Mmemory	3D-A vs 3M-A
H2-Q10	0.321450134054382	-0.280107919192735	0	0.119	1	CD8_Effector_Mmemory	3D-A vs 3M-A
Prkd3	0.321450134054382	-0.280107919192735	0	0.119	1	CD8_Effector_Mmemory	3D-A vs 3M-A
Yipf6	0.321450134054382	-0.280107919192735	0	0.119	1	CD8_Effector_Mmemory	3D-A vs 3M-A
Cops8	0.321535902489697	-0.280107919192735	0	0.119	1	CD8_Effector_Mmemory	3D-A vs 3M-A
Scyl3	0.321535902489697	-0.308122295362332	0	0.119	1	CD8_Effector_Mmemory	3D-A vs 3M-A
Pogk	0.321535902489697	-0.280107919192735	0	0.119	1	CD8_Effector_Mmemory	3D-A vs 3M-A
Slc25a51	0.321535902489697	-0.308122295362332	0	0.119	1	CD8_Effector_Mmemory	3D-A vs 3M-A
Gm15459	0.321535902489697	-0.335603031784439	0	0.119	1	CD8_Effector_Mmemory	3D-A vs 3M-A
Lpcat3	0.321535902489697	-0.335603031784439	0	0.119	1	CD8_Effector_Mmemory	3D-A vs 3M-A
Mcm3ap	0.321535902489697	-0.308122295362332	0	0.119	1	CD8_Effector_Mmemory	3D-A vs 3M-A
Nup155	0.321535902489697	-0.335603031784439	0	0.119	1	CD8_Effector_Mmemory	3D-A vs 3M-A
Pigp	0.321535902489697	-0.308122295362332	0	0.119	1	CD8_Effector_Mmemory	3D-A vs 3M-A
Morf4l2	0.321535902489697	-0.335603031784439	0	0.119	1	CD8_Effector_Mmemory	3D-A vs 3M-A
Fry	0.321578775210394	-0.362570079384708	0	0.119	1	CD8_Effector_Mmemory	3D-A vs 3M-A
Abhd10	0.321578775210394	-0.335603031784439	0	0.119	1	CD8_Effector_Mmemory	3D-A vs 3M-A
Hdac8	0.321578775210394	-0.389042290745899	0	0.119	1	CD8_Effector_Mmemory	3D-A vs 3M-A
Msantd2	0.323080945704258	0.333423733725192	0.25	0.119	1	CD8_Effector_Mmemory	3D-A vs 3M-A
Tcf20	0.32516266122926	0.309855262586787	0.625	0.405	1	CD8_Effector_Mmemory	3D-A vs 3M-A
Supt5	0.325616104430959	-0.295738570906499	0.125	0.286	1	CD8_Effector_Mmemory	3D-A vs 3M-A
Tmem234	0.325734469751096	0.311397427395193	0.375	0.238	1	CD8_Effector_Mmemory	3D-A vs 3M-A
Srpk1	0.325734469751096	-0.344648171387446	0.125	0.286	1	CD8_Effector_Mmemory	3D-A vs 3M-A
Fem1c	0.325734469751096	-0.320400625140769	0.125	0.286	1	CD8_Effector_Mmemory	3D-A vs 3M-A
Gclc	0.325773911771173	-0.344648171387446	0.125	0.286	1	CD8_Effector_Mmemory	3D-A vs 3M-A
Kdm5b	0.32887570304803	0.39231742277876	0.25	0.143	1	CD8_Effector_Mmemory	3D-A vs 3M-A
Ecpas	0.32887570304803	0.39231742277876	0.25	0.143	1	CD8_Effector_Mmemory	3D-A vs 3M-A
Foxo1	0.331323020757269	-0.308122295362332	0.125	0.31	1	CD8_Effector_Mmemory	3D-A vs 3M-A
Cmip	0.331476688979722	0.271302021817394	0.875	0.595	1	CD8_Effector_Mmemory	3D-A vs 3M-A
Ptbp2	0.333405613394606	-0.270647589943669	0.125	0.286	1	CD8_Effector_Mmemory	3D-A vs 3M-A
Eif4ebp2	0.333464945206247	-0.295738570906499	0.125	0.286	1	CD8_Effector_Mmemory	3D-A vs 3M-A
Appbp2	0.333464945206247	-0.295738570906499	0.125	0.286	1	CD8_Effector_Mmemory	3D-A vs 3M-A
Chst11	0.333484719136322	-0.391953886165803	0.125	0.286	1	CD8_Effector_Mmemory	3D-A vs 3M-A
Atg12	0.333484719136322	-0.344648171387446	0.125	0.286	1	CD8_Effector_Mmemory	3D-A vs 3M-A
Senp2	0.333796974504022	-0.45567948377619	0.25	0.405	1	CD8_Effector_Mmemory	3D-A vs 3M-A
Marchf3	0.33548894407588	-0.640104054913617	0.25	0.429	1	CD8_Effector_Mmemory	3D-A vs 3M-A
Atp5md	0.335590924973721	0.485426827170242	0.375	0.238	1	CD8_Effector_Mmemory	3D-A vs 3M-A
Cyth1	0.336855230813433	-0.452031706761045	0.375	0.476	1	CD8_Effector_Mmemory	3D-A vs 3M-A
Sf1	0.337233760464861	-0.591194454432671	0.375	0.476	1	CD8_Effector_Mmemory	3D-A vs 3M-A
Gpr132	0.337574240148718	-0.426442262551093	0.75	0.738	1	CD8_Effector_Mmemory	3D-A vs 3M-A
Dnajb6	0.337878070534396	-0.465663572348812	0.375	0.524	1	CD8_Effector_Mmemory	3D-A vs 3M-A
Fnbp1	0.340353572430796	-0.399095955409822	0.5	0.571	1	CD8_Effector_Mmemory	3D-A vs 3M-A
Dnajb9	0.341080810660536	-0.295738570906499	0.125	0.286	1	CD8_Effector_Mmemory	3D-A vs 3M-A
Akirin2	0.341100649171953	-0.295738570906499	0.125	0.286	1	CD8_Effector_Mmemory	3D-A vs 3M-A
Evl	0.341526728708536	0.457412451000645	0.5	0.357	1	CD8_Effector_Mmemory	3D-A vs 3M-A
N4bp2l2	0.343499164772327	-0.415037499278844	0.25	0.429	1	CD8_Effector_Mmemory	3D-A vs 3M-A
Lpp	0.34374426613046	0.352789058592123	0.5	0.357	1	CD8_Effector_Mmemory	3D-A vs 3M-A
Sp110	0.344242024696336	-0.394278939112046	0.25	0.381	1	CD8_Effector_Mmemory	3D-A vs 3M-A
Rfx7	0.345020203728785	-0.571156701196126	0.25	0.381	1	CD8_Effector_Mmemory	3D-A vs 3M-A
Rala	0.34543523562615	0.276840205358824	0.25	0.119	1	CD8_Effector_Mmemory	3D-A vs 3M-A
Ercc6l2	0.345498922471094	0.276840205358824	0.25	0.119	1	CD8_Effector_Mmemory	3D-A vs 3M-A
Tgif1	0.345619355419481	-0.505802963202026	0.25	0.405	1	CD8_Effector_Mmemory	3D-A vs 3M-A
Sfpq	0.345784278652628	-0.427861539636428	0.5	0.69	1	CD8_Effector_Mmemory	3D-A vs 3M-A
Ablim1	0.346506997580734	0.276840205358824	0.75	0.571	1	CD8_Effector_Mmemory	3D-A vs 3M-A
Eif4h	0.347939211383639	0.285402218862248	0.375	0.214	1	CD8_Effector_Mmemory	3D-A vs 3M-A
Zrsr2	0.347939211383639	0.285402218862248	0.375	0.214	1	CD8_Effector_Mmemory	3D-A vs 3M-A
Pkn2	0.347950216485217	-0.330148601692331	0.25	0.405	1	CD8_Effector_Mmemory	3D-A vs 3M-A
Dennd4c	0.349775292485455	0.326228232320988	0.5	0.381	1	CD8_Effector_Mmemory	3D-A vs 3M-A
Nup98	0.350795022307251	-0.488100961468567	0.25	0.429	1	CD8_Effector_Mmemory	3D-A vs 3M-A
Cd47	0.35304133767243	0.337869638756384	0.75	0.619	1	CD8_Effector_Mmemory	3D-A vs 3M-A
Cblb	0.354945679738485	-0.450442835410042	0.875	0.857	1	CD8_Effector_Mmemory	3D-A vs 3M-A
Rnf138	0.355017832494082	0.312590230308026	0.625	0.524	1	CD8_Effector_Mmemory	3D-A vs 3M-A
Mcl1	0.355585009428591	-0.280107919192735	0.625	0.714	1	CD8_Effector_Mmemory	3D-A vs 3M-A
Bptf	0.355606083803782	0.435386144670646	0.5	0.405	1	CD8_Effector_Mmemory	3D-A vs 3M-A
Cdk6	0.357544498268564	-0.415037499278844	0.125	0.262	1	CD8_Effector_Mmemory	3D-A vs 3M-A
Tmx3	0.357668310175016	-0.415037499278844	0.125	0.262	1	CD8_Effector_Mmemory	3D-A vs 3M-A
Psma7	0.357960511730339	0.366782330671623	0.375	0.286	1	CD8_Effector_Mmemory	3D-A vs 3M-A
Ube2d3	0.358551917250336	-0.354916506841273	0.75	0.881	1	CD8_Effector_Mmemory	3D-A vs 3M-A
Scml4	0.359241056447809	-0.593743386263366	0.625	0.571	1	CD8_Effector_Mmemory	3D-A vs 3M-A
Cnot2	0.36234256766426	-0.263034405833794	0.25	0.405	1	CD8_Effector_Mmemory	3D-A vs 3M-A
Vcp	0.362483743550263	-0.35184367279165	0.25	0.405	1	CD8_Effector_Mmemory	3D-A vs 3M-A
Capza1	0.363972902560439	0.304854581528421	0.625	0.381	1	CD8_Effector_Mmemory	3D-A vs 3M-A
Chd2	0.365373464931381	-0.314635602321006	0.5	0.69	1	CD8_Effector_Mmemory	3D-A vs 3M-A
Wac	0.366186991101565	-0.579668201051643	0.375	0.5	1	CD8_Effector_Mmemory	3D-A vs 3M-A
Atp6ap2	0.366556458276828	-0.415037499278844	0.125	0.262	1	CD8_Effector_Mmemory	3D-A vs 3M-A
Txndc17	0.366762382741892	-0.391953886165803	0.125	0.262	1	CD8_Effector_Mmemory	3D-A vs 3M-A
Tsc22d4	0.366865272505456	-0.437757575778927	0.125	0.262	1	CD8_Effector_Mmemory	3D-A vs 3M-A
Tbl1x	0.366926983194075	-0.482151695137381	0.125	0.262	1	CD8_Effector_Mmemory	3D-A vs 3M-A
Birc3	0.368154185333605	-0.362570079384708	0.25	0.429	1	CD8_Effector_Mmemory	3D-A vs 3M-A
Sema4d	0.368527609773602	0.318316841334984	0.625	0.476	1	CD8_Effector_Mmemory	3D-A vs 3M-A
Actr2	0.369735171916157	0.276840205358824	0.625	0.524	1	CD8_Effector_Mmemory	3D-A vs 3M-A
Ptk2b	0.37143609866413	-0.57451571328604	0.375	0.452	1	CD8_Effector_Mmemory	3D-A vs 3M-A
Chmp3	0.372128883735858	0.333423733725192	0.25	0.143	1	CD8_Effector_Mmemory	3D-A vs 3M-A
Itgb7	0.372157132208509	0.333423733725192	0.25	0.143	1	CD8_Effector_Mmemory	3D-A vs 3M-A
Ddx24	0.372556420711338	0.311397427395193	0.375	0.262	1	CD8_Effector_Mmemory	3D-A vs 3M-A
Arpc2	0.375085952308014	-0.373217323584217	0.75	0.881	1	CD8_Effector_Mmemory	3D-A vs 3M-A
Clasp2	0.375802620901003	-0.344648171387446	0.125	0.262	1	CD8_Effector_Mmemory	3D-A vs 3M-A
Hspa4	0.375802620901003	-0.320400625140769	0.125	0.262	1	CD8_Effector_Mmemory	3D-A vs 3M-A
Ptpn2	0.375802620901003	-0.391953886165803	0.125	0.262	1	CD8_Effector_Mmemory	3D-A vs 3M-A
Ahcyl2	0.375925837367296	-0.415037499278844	0.125	0.262	1	CD8_Effector_Mmemory	3D-A vs 3M-A
Nin	0.375925837367296	-0.368494913341814	0.125	0.262	1	CD8_Effector_Mmemory	3D-A vs 3M-A
Ssr3	0.376223417624175	-0.394278939112046	0.25	0.381	1	CD8_Effector_Mmemory	3D-A vs 3M-A
Pde3b	0.377777229787246	-0.474416046357776	0.625	0.714	1	CD8_Effector_Mmemory	3D-A vs 3M-A
Gas5	0.379765154453546	-0.415037499278844	0.5	0.571	1	CD8_Effector_Mmemory	3D-A vs 3M-A
Septin7	0.379860207861941	-0.415037499278844	0.375	0.5	1	CD8_Effector_Mmemory	3D-A vs 3M-A
Csnk1a1	0.379984302901933	-0.427110331579419	0.75	0.81	1	CD8_Effector_Mmemory	3D-A vs 3M-A
Rps21	0.380643951892292	0.252592659112147	1	1	1	CD8_Effector_Mmemory	3D-A vs 3M-A
Cd8a	0.384293992390809	0.318316841334984	0.625	0.429	1	CD8_Effector_Mmemory	3D-A vs 3M-A
Fbrsl1	0.384852030594863	-0.270647589943669	0.125	0.262	1	CD8_Effector_Mmemory	3D-A vs 3M-A
Arhgap17	0.384852030594863	-0.270647589943669	0.125	0.262	1	CD8_Effector_Mmemory	3D-A vs 3M-A
Crbn	0.384975004895581	-0.295738570906499	0.125	0.262	1	CD8_Effector_Mmemory	3D-A vs 3M-A
Tial1	0.384975004895581	-0.295738570906499	0.125	0.262	1	CD8_Effector_Mmemory	3D-A vs 3M-A
Rasa2	0.384975004895581	-0.295738570906499	0.125	0.262	1	CD8_Effector_Mmemory	3D-A vs 3M-A
F2r	0.384975004895581	-0.295738570906499	0.125	0.262	1	CD8_Effector_Mmemory	3D-A vs 3M-A
Pspc1	0.384975004895581	-0.368494913341814	0.125	0.262	1	CD8_Effector_Mmemory	3D-A vs 3M-A
Sipa1	0.384975004895581	-0.295738570906499	0.125	0.262	1	CD8_Effector_Mmemory	3D-A vs 3M-A
Pdzd8	0.384975004895581	-0.295738570906499	0.125	0.262	1	CD8_Effector_Mmemory	3D-A vs 3M-A
Hadhb	0.385015980459521	-0.320400625140769	0.125	0.262	1	CD8_Effector_Mmemory	3D-A vs 3M-A
A930015D03Rik	0.38503646526731	-0.344648171387446	0.125	0.262	1	CD8_Effector_Mmemory	3D-A vs 3M-A
AI597479	0.385418232368229	0.254813899028825	0.125	0.048	1	CD8_Effector_Mmemory	3D-A vs 3M-A
Abi2	0.385418232368229	0.254813899028825	0.125	0.048	1	CD8_Effector_Mmemory	3D-A vs 3M-A
Arl5a	0.385418232368229	0.254813899028825	0.125	0.048	1	CD8_Effector_Mmemory	3D-A vs 3M-A
Ncoa5	0.385418232368229	0.254813899028825	0.125	0.048	1	CD8_Effector_Mmemory	3D-A vs 3M-A
Gpr160	0.385418232368229	0.254813899028825	0.125	0.048	1	CD8_Effector_Mmemory	3D-A vs 3M-A
Larp1b	0.385418232368229	0.39231742277876	0.125	0.048	1	CD8_Effector_Mmemory	3D-A vs 3M-A
Exosc8	0.385418232368229	0.254813899028825	0.125	0.048	1	CD8_Effector_Mmemory	3D-A vs 3M-A
Gpr171	0.385418232368229	0.254813899028825	0.125	0.048	1	CD8_Effector_Mmemory	3D-A vs 3M-A
Rmdn1	0.385418232368229	0.254813899028825	0.125	0.048	1	CD8_Effector_Mmemory	3D-A vs 3M-A
Trim14	0.385418232368229	0.254813899028825	0.125	0.048	1	CD8_Effector_Mmemory	3D-A vs 3M-A
Casp2	0.385418232368229	0.254813899028825	0.125	0.048	1	CD8_Effector_Mmemory	3D-A vs 3M-A
Fgfr2	0.385418232368229	0.254813899028825	0.125	0.048	1	CD8_Effector_Mmemory	3D-A vs 3M-A
Mrpl34	0.385418232368229	0.39231742277876	0.125	0.048	1	CD8_Effector_Mmemory	3D-A vs 3M-A
Fam118b	0.385418232368229	0.254813899028825	0.125	0.048	1	CD8_Effector_Mmemory	3D-A vs 3M-A
Dlat	0.385418232368229	0.633325522282555	0.125	0.048	1	CD8_Effector_Mmemory	3D-A vs 3M-A
Zfp949	0.385418232368229	0.254813899028825	0.125	0.048	1	CD8_Effector_Mmemory	3D-A vs 3M-A
Anapc13	0.385418232368229	0.254813899028825	0.125	0.048	1	CD8_Effector_Mmemory	3D-A vs 3M-A
Trmt11	0.385418232368229	0.254813899028825	0.125	0.048	1	CD8_Effector_Mmemory	3D-A vs 3M-A
Mrpl22	0.385418232368229	0.254813899028825	0.125	0.048	1	CD8_Effector_Mmemory	3D-A vs 3M-A
Wrap53	0.385418232368229	0.39231742277876	0.125	0.048	1	CD8_Effector_Mmemory	3D-A vs 3M-A
Mrpl58	0.385418232368229	0.254813899028825	0.125	0.048	1	CD8_Effector_Mmemory	3D-A vs 3M-A
Slc38a6	0.385418232368229	0.254813899028825	0.125	0.048	1	CD8_Effector_Mmemory	3D-A vs 3M-A
Zfyve26	0.385418232368229	0.39231742277876	0.125	0.048	1	CD8_Effector_Mmemory	3D-A vs 3M-A
Utp15	0.385418232368229	0.39231742277876	0.125	0.048	1	CD8_Effector_Mmemory	3D-A vs 3M-A
Esd	0.385418232368229	0.254813899028825	0.125	0.048	1	CD8_Effector_Mmemory	3D-A vs 3M-A
Polr2f	0.385418232368229	0.254813899028825	0.125	0.048	1	CD8_Effector_Mmemory	3D-A vs 3M-A
Fbxo45	0.385418232368229	0.254813899028825	0.125	0.048	1	CD8_Effector_Mmemory	3D-A vs 3M-A
Zfp51	0.385418232368229	0.254813899028825	0.125	0.048	1	CD8_Effector_Mmemory	3D-A vs 3M-A
Zfp959	0.385418232368229	0.254813899028825	0.125	0.048	1	CD8_Effector_Mmemory	3D-A vs 3M-A
Slc8a1	0.385418232368229	0.254813899028825	0.125	0.048	1	CD8_Effector_Mmemory	3D-A vs 3M-A
Ctnna1	0.385418232368229	0.254813899028825	0.125	0.048	1	CD8_Effector_Mmemory	3D-A vs 3M-A
Ppargc1b	0.385418232368229	0.254813899028825	0.125	0.048	1	CD8_Effector_Mmemory	3D-A vs 3M-A
AI837181	0.385418232368229	0.254813899028825	0.125	0.048	1	CD8_Effector_Mmemory	3D-A vs 3M-A
Lipa	0.385418232368229	0.254813899028825	0.125	0.048	1	CD8_Effector_Mmemory	3D-A vs 3M-A
Hspa4l	0.385485564559829	0.485426827170242	0.125	0.048	1	CD8_Effector_Mmemory	3D-A vs 3M-A
Cdc14b	0.385485564559829	0.359895945086383	0.125	0.048	1	CD8_Effector_Mmemory	3D-A vs 3M-A
Supt3	0.385485564559829	0.359895945086383	0.125	0.048	1	CD8_Effector_Mmemory	3D-A vs 3M-A
Prrg1	0.385485564559829	0.359895945086383	0.125	0.048	1	CD8_Effector_Mmemory	3D-A vs 3M-A
Lbr	0.3855171620747	-0.251538766995964	0.5	0.714	1	CD8_Effector_Mmemory	3D-A vs 3M-A
Setx	0.386397718841221	0.39231742277876	0.5	0.31	1	CD8_Effector_Mmemory	3D-A vs 3M-A
Rnf38	0.387284324968836	0.283792966000591	0.5	0.31	1	CD8_Effector_Mmemory	3D-A vs 3M-A
Dlst	0.387843865969673	0.311397427395193	0.375	0.238	1	CD8_Effector_Mmemory	3D-A vs 3M-A
Atp1b3	0.387913012519904	-0.385290155884792	0.875	0.81	1	CD8_Effector_Mmemory	3D-A vs 3M-A
H13	0.392181372824297	-0.330148601692331	0.25	0.381	1	CD8_Effector_Mmemory	3D-A vs 3M-A
Fyn	0.393245833143495	-0.369772765543062	0.875	0.881	1	CD8_Effector_Mmemory	3D-A vs 3M-A
Chic2	0.393799840083561	0.266786540694901	0.25	0.143	1	CD8_Effector_Mmemory	3D-A vs 3M-A
Gvin1	0.393799840083561	0.266786540694901	0.25	0.143	1	CD8_Effector_Mmemory	3D-A vs 3M-A
Cdipt	0.393799840083561	0.266786540694901	0.25	0.143	1	CD8_Effector_Mmemory	3D-A vs 3M-A
Mcu	0.393799840083561	0.266786540694901	0.25	0.143	1	CD8_Effector_Mmemory	3D-A vs 3M-A
Samm50	0.393799840083561	0.266786540694901	0.25	0.143	1	CD8_Effector_Mmemory	3D-A vs 3M-A
Ftx	0.393799840083561	0.266786540694901	0.25	0.143	1	CD8_Effector_Mmemory	3D-A vs 3M-A
Clasp1	0.394075552667279	-0.295738570906499	0.125	0.262	1	CD8_Effector_Mmemory	3D-A vs 3M-A
Srsf10	0.394075552667279	-0.270647589943669	0.125	0.262	1	CD8_Effector_Mmemory	3D-A vs 3M-A
Zfc3h1	0.394075552667279	-0.320400625140769	0.125	0.262	1	CD8_Effector_Mmemory	3D-A vs 3M-A
Psmc6	0.394075552667279	-0.270647589943669	0.125	0.262	1	CD8_Effector_Mmemory	3D-A vs 3M-A
Snx4	0.394075552667279	-0.270647589943669	0.125	0.262	1	CD8_Effector_Mmemory	3D-A vs 3M-A
Atl2	0.394075552667279	-0.295738570906499	0.125	0.262	1	CD8_Effector_Mmemory	3D-A vs 3M-A
[truncated: 274 more rows]
