# Supplementary material for: Alveolar echinococcosis drives functional reprogramming of hepatic CD8+ T cells
Source: Front Cell Infect Microbiol. 2026 Feb 19;16:1747682. doi: 10.3389/fcimb.2026.1747682 (PMC12960575; doi:10.3389/fcimb.2026.1747682)
Supplement: Supplementary file 2 [file DataSheet2.zip › Supplementary Date 2/DEGs/CD8_Effector_Mmemory/CD8_Effector_Mmemory_Ctrl__vs_3dpi_markers.csv]

	p_val	avg_log2FC	pct.1	pct.2	p_val_adj	cell_type	comparison
Arl6ip1	0.00142580408061928	-0.796466605914868	0.636	1	1	CD8_Effector_Mmemory	3D-D(PBS) vs 3D-A
Herc4	0.00194897658701421	1.29059012835436	0.909	0.25	1	CD8_Effector_Mmemory	3D-D(PBS) vs 3D-A
Psip1	0.00211352237031525	-1.08091999538357	0.182	0.875	1	CD8_Effector_Mmemory	3D-D(PBS) vs 3D-A
B2m	0.00217962905416796	-0.60733031374961	1	1	1	CD8_Effector_Mmemory	3D-D(PBS) vs 3D-A
Tbl1xr1	0.00217965837898677	1.12553088208386	0.909	0.25	1	CD8_Effector_Mmemory	3D-D(PBS) vs 3D-A
Snrpb	0.00281063742147972	0.862496476250065	0.727	0	1	CD8_Effector_Mmemory	3D-D(PBS) vs 3D-A
Arhgdia	0.00281063742147972	0.862496476250065	0.727	0	1	CD8_Effector_Mmemory	3D-D(PBS) vs 3D-A
Khdrbs1	0.00287189876566803	1.12553088208386	0.909	0.25	1	CD8_Effector_Mmemory	3D-D(PBS) vs 3D-A
Pias1	0.00291235514649659	1.17283659686222	0.909	0.25	1	CD8_Effector_Mmemory	3D-D(PBS) vs 3D-A
Ssr4	0.00351114119156405	-0.700439718141092	0	0.625	1	CD8_Effector_Mmemory	3D-D(PBS) vs 3D-A
Tmem163	0.00358168084345197	1.34792330342031	0.727	0	1	CD8_Effector_Mmemory	3D-D(PBS) vs 3D-A
Lrrfip1	0.00377371789424171	1.01005366466392	1	0.5	1	CD8_Effector_Mmemory	3D-D(PBS) vs 3D-A
Arap2	0.00431377919054495	0.988027358333924	1	0.25	1	CD8_Effector_Mmemory	3D-D(PBS) vs 3D-A
Hipk3	0.00491208173739899	-0.681824039973745	0.091	0.75	1	CD8_Effector_Mmemory	3D-D(PBS) vs 3D-A
Ptk2b	0.00578357023994739	1.12553088208386	0.909	0.375	1	CD8_Effector_Mmemory	3D-D(PBS) vs 3D-A
Carnmt1	0.00664659846813848	0.710493382805015	0.636	0	1	CD8_Effector_Mmemory	3D-D(PBS) vs 3D-A
Rpl17	0.00700427745708936	-0.705869513940396	1	1	1	CD8_Effector_Mmemory	3D-D(PBS) vs 3D-A
Nfx1	0.00738359403587021	0.862496476250065	0.636	0	1	CD8_Effector_Mmemory	3D-D(PBS) vs 3D-A
Ubash3a	0.00738359403587021	0.788495894806288	0.636	0	1	CD8_Effector_Mmemory	3D-D(PBS) vs 3D-A
Patl1	0.00738359403587021	0.862496476250065	0.636	0	1	CD8_Effector_Mmemory	3D-D(PBS) vs 3D-A
Pag1	0.00951308397350801	1.26303440583379	0.818	0.125	1	CD8_Effector_Mmemory	3D-D(PBS) vs 3D-A
Rps23	0.0113837211664024	-0.752213367865143	1	1	1	CD8_Effector_Mmemory	3D-D(PBS) vs 3D-A
Caprin1	0.0115597649170206	0.803602787196496	0.818	0.25	1	CD8_Effector_Mmemory	3D-D(PBS) vs 3D-A
Padi2	0.0120506007705679	-0.584962500721156	0	0.5	1	CD8_Effector_Mmemory	3D-D(PBS) vs 3D-A
Ccnl2	0.0127359104583451	-0.906890595608518	0	0.5	1	CD8_Effector_Mmemory	3D-D(PBS) vs 3D-A
Pdss2	0.0127359104583451	-1	0	0.5	1	CD8_Effector_Mmemory	3D-D(PBS) vs 3D-A
Hook3	0.0131750296978791	0.618570893363976	0.727	0.125	1	CD8_Effector_Mmemory	3D-D(PBS) vs 3D-A
Rpl5-ps1	0.0133196777603664	0.692571474807753	0.727	0.125	1	CD8_Effector_Mmemory	3D-D(PBS) vs 3D-A
Ube2g1	0.0133196777603664	0.830074998557688	0.727	0.125	1	CD8_Effector_Mmemory	3D-D(PBS) vs 3D-A
Rpl7	0.0138614865788189	-0.717743614228688	1	1	1	CD8_Effector_Mmemory	3D-D(PBS) vs 3D-A
Arf4	0.0144193014425503	0.781576480866497	0.909	0.25	1	CD8_Effector_Mmemory	3D-D(PBS) vs 3D-A
Smg1	0.0151851151470855	0.884522782580064	0.909	0.5	1	CD8_Effector_Mmemory	3D-D(PBS) vs 3D-A
Ddx39b	0.0155789373211979	-0.665882496104723	0.182	0.75	1	CD8_Effector_Mmemory	3D-D(PBS) vs 3D-A
Huwe1	0.0156849053071147	0.678071905112638	0.818	0.25	1	CD8_Effector_Mmemory	3D-D(PBS) vs 3D-A
Rpl37a	0.016070975013419	-0.719959168860516	1	1	1	CD8_Effector_Mmemory	3D-D(PBS) vs 3D-A
Mrpl9	0.016091644600709	0.628031222613042	0.545	0	1	CD8_Effector_Mmemory	3D-D(PBS) vs 3D-A
Fem1b	0.016091644600709	0.628031222613042	0.545	0	1	CD8_Effector_Mmemory	3D-D(PBS) vs 3D-A
Kremen1	0.016091644600709	0.628031222613042	0.545	0	1	CD8_Effector_Mmemory	3D-D(PBS) vs 3D-A
Cept1	0.0165861908624281	-0.900004210023279	0.273	0.75	1	CD8_Effector_Mmemory	3D-D(PBS) vs 3D-A
Pds5a	0.0170708555722299	0.836024264888874	0.909	0.25	1	CD8_Effector_Mmemory	3D-D(PBS) vs 3D-A
Rpsa-ps9	0.0171799672547752	-0.681824039973745	0.091	0.625	1	CD8_Effector_Mmemory	3D-D(PBS) vs 3D-A
Bloc1s4	0.0171799672547752	0.710493382805015	0.545	0	1	CD8_Effector_Mmemory	3D-D(PBS) vs 3D-A
Zfp664	0.0171799672547752	0.710493382805015	0.545	0	1	CD8_Effector_Mmemory	3D-D(PBS) vs 3D-A
Rpl14-ps1	0.0171799672547752	0.710493382805015	0.545	0	1	CD8_Effector_Mmemory	3D-D(PBS) vs 3D-A
Rad54l2	0.0171799672547752	0.710493382805015	0.545	0	1	CD8_Effector_Mmemory	3D-D(PBS) vs 3D-A
Xpo1	0.0171799672547752	0.862496476250065	0.545	0	1	CD8_Effector_Mmemory	3D-D(PBS) vs 3D-A
Tulp4	0.0171799672547752	0.710493382805015	0.545	0	1	CD8_Effector_Mmemory	3D-D(PBS) vs 3D-A
U2af1	0.0171799672547752	0.710493382805015	0.545	0	1	CD8_Effector_Mmemory	3D-D(PBS) vs 3D-A
Flot1	0.0171799672547752	0.710493382805015	0.545	0	1	CD8_Effector_Mmemory	3D-D(PBS) vs 3D-A
Ube2d2a	0.0171799672547752	0.710493382805015	0.545	0	1	CD8_Effector_Mmemory	3D-D(PBS) vs 3D-A
Sdha	0.0178212431329959	-0.722466024471091	0.364	0.875	1	CD8_Effector_Mmemory	3D-D(PBS) vs 3D-A
Spata5	0.0178470942460717	0.788495894806288	0.545	0	1	CD8_Effector_Mmemory	3D-D(PBS) vs 3D-A
Prkd2	0.0178470942460717	0.788495894806288	0.545	0	1	CD8_Effector_Mmemory	3D-D(PBS) vs 3D-A
Brd1	0.0182975963620188	0.932885804141463	0.545	0	1	CD8_Effector_Mmemory	3D-D(PBS) vs 3D-A
Jun	0.0184487721706894	1.06413033741972	0.545	0	1	CD8_Effector_Mmemory	3D-D(PBS) vs 3D-A
Fasl	0.019498508596355	-0.800468536472364	0.273	0.875	1	CD8_Effector_Mmemory	3D-D(PBS) vs 3D-A
Srgn	0.0200485882765246	0.898120385980786	1	0.625	1	CD8_Effector_Mmemory	3D-D(PBS) vs 3D-A
Ncl	0.0232539808846544	1.12553088208386	0.909	0.5	1	CD8_Effector_Mmemory	3D-D(PBS) vs 3D-A
Cyba	0.0238393625864041	0.710493382805015	0.909	0.375	1	CD8_Effector_Mmemory	3D-D(PBS) vs 3D-A
Ccnd3	0.0244558958122715	0.955605880641546	0.818	0.25	1	CD8_Effector_Mmemory	3D-D(PBS) vs 3D-A
Srgap2	0.026383370658465	0.955605880641546	0.636	0.125	1	CD8_Effector_Mmemory	3D-D(PBS) vs 3D-A
Rpl26	0.0268595195187719	-0.681824039973745	1	1	1	CD8_Effector_Mmemory	3D-D(PBS) vs 3D-A
Vsir	0.0269350799065925	-0.846454741746544	0.182	0.625	1	CD8_Effector_Mmemory	3D-D(PBS) vs 3D-A
Rabep1	0.0270843875740535	0.803602787196496	0.727	0.125	1	CD8_Effector_Mmemory	3D-D(PBS) vs 3D-A
Cyth1	0.027209561515885	0.781576480866497	0.818	0.375	1	CD8_Effector_Mmemory	3D-D(PBS) vs 3D-A
Ugcg	0.0275636438626744	1.12553088208386	0.727	0.375	1	CD8_Effector_Mmemory	3D-D(PBS) vs 3D-A
Cfl1	0.0280119576584126	-0.502500340529183	0.909	1	1	CD8_Effector_Mmemory	3D-D(PBS) vs 3D-A
Traf3	0.0286133982597745	0.762960802699151	0.636	0.125	1	CD8_Effector_Mmemory	3D-D(PBS) vs 3D-A
Tnks	0.0288802560446141	0.894205335977403	0.636	0.125	1	CD8_Effector_Mmemory	3D-D(PBS) vs 3D-A
Rasa2	0.0288802560446141	0.830074998557688	0.636	0.125	1	CD8_Effector_Mmemory	3D-D(PBS) vs 3D-A
Tent4b	0.0289693848701989	0.955605880641546	0.636	0.125	1	CD8_Effector_Mmemory	3D-D(PBS) vs 3D-A
Gatad2a	0.0291972996497859	0.803602787196496	0.727	0.25	1	CD8_Effector_Mmemory	3D-D(PBS) vs 3D-A
H2az1	0.0294781881655042	-0.670935723831009	0.636	0.875	1	CD8_Effector_Mmemory	3D-D(PBS) vs 3D-A
Cox7b	0.0299404772483315	-0.78135971352466	0.273	0.875	1	CD8_Effector_Mmemory	3D-D(PBS) vs 3D-A
Pnrc2	0.0305884298293313	-0.652076696579693	0.273	0.75	1	CD8_Effector_Mmemory	3D-D(PBS) vs 3D-A
Psmb3	0.0306791777852398	-0.900004210023279	0.273	0.75	1	CD8_Effector_Mmemory	3D-D(PBS) vs 3D-A
Frrs1	0.0310295580959763	0.692571474807753	0.636	0.125	1	CD8_Effector_Mmemory	3D-D(PBS) vs 3D-A
Hnrnpr	0.0311247118702864	0.894205335977403	0.636	0.125	1	CD8_Effector_Mmemory	3D-D(PBS) vs 3D-A
Aak1	0.0317222977766432	0.909802191028422	0.818	0.375	1	CD8_Effector_Mmemory	3D-D(PBS) vs 3D-A
Gm7536	0.0328355627546467	0.618570893363976	0.636	0.125	1	CD8_Effector_Mmemory	3D-D(PBS) vs 3D-A
Anp32a	0.0328355627546467	0.692571474807753	0.636	0.125	1	CD8_Effector_Mmemory	3D-D(PBS) vs 3D-A
Zfc3h1	0.0328355627546467	0.894205335977403	0.636	0.125	1	CD8_Effector_Mmemory	3D-D(PBS) vs 3D-A
Cbx4	0.0328355627546467	0.618570893363976	0.636	0.125	1	CD8_Effector_Mmemory	3D-D(PBS) vs 3D-A
Chd1	0.0328355627546467	0.618570893363976	0.636	0.125	1	CD8_Effector_Mmemory	3D-D(PBS) vs 3D-A
Rpl41	0.0333276697374719	-0.366322214245816	1	1	1	CD8_Effector_Mmemory	3D-D(PBS) vs 3D-A
Ptma	0.0333552714345147	-0.705592205906695	1	1	1	CD8_Effector_Mmemory	3D-D(PBS) vs 3D-A
Rps17	0.0333552714345147	-0.69389687227432	0.818	1	1	CD8_Effector_Mmemory	3D-D(PBS) vs 3D-A
Gm10073	0.0338948535246892	0.540568381362703	0.636	0.125	1	CD8_Effector_Mmemory	3D-D(PBS) vs 3D-A
Ythdf3	0.0344421741036572	0.666099263446561	0.818	0.25	1	CD8_Effector_Mmemory	3D-D(PBS) vs 3D-A
Ifit1bl1	0.0346440483024468	-0.846454741746544	0.182	0.625	1	CD8_Effector_Mmemory	3D-D(PBS) vs 3D-A
Uhmk1	0.0350142412364835	0.540568381362703	0.455	0	1	CD8_Effector_Mmemory	3D-D(PBS) vs 3D-A
Ndufa8	0.0350142412364835	0.540568381362703	0.455	0	1	CD8_Effector_Mmemory	3D-D(PBS) vs 3D-A
Arnt	0.0350142412364835	0.540568381362703	0.455	0	1	CD8_Effector_Mmemory	3D-D(PBS) vs 3D-A
Gm10288	0.0350142412364835	0.540568381362703	0.455	0	1	CD8_Effector_Mmemory	3D-D(PBS) vs 3D-A
Atp6v1g1	0.0350142412364835	0.540568381362703	0.455	0	1	CD8_Effector_Mmemory	3D-D(PBS) vs 3D-A
Zfp800	0.0350142412364835	0.540568381362703	0.455	0	1	CD8_Effector_Mmemory	3D-D(PBS) vs 3D-A
Mxd1	0.0350142412364835	0.540568381362703	0.455	0	1	CD8_Effector_Mmemory	3D-D(PBS) vs 3D-A
N4bp1	0.0350142412364835	0.540568381362703	0.455	0	1	CD8_Effector_Mmemory	3D-D(PBS) vs 3D-A
Kri1	0.0350142412364835	0.540568381362703	0.455	0	1	CD8_Effector_Mmemory	3D-D(PBS) vs 3D-A
Slc25a36	0.0350142412364835	0.540568381362703	0.455	0	1	CD8_Effector_Mmemory	3D-D(PBS) vs 3D-A
Amd1	0.0350142412364835	0.540568381362703	0.455	0	1	CD8_Effector_Mmemory	3D-D(PBS) vs 3D-A
Washc4	0.0350142412364835	0.540568381362703	0.455	0	1	CD8_Effector_Mmemory	3D-D(PBS) vs 3D-A
Phf2	0.0350142412364835	0.540568381362703	0.455	0	1	CD8_Effector_Mmemory	3D-D(PBS) vs 3D-A
Pibf1	0.0350142412364835	0.540568381362703	0.455	0	1	CD8_Effector_Mmemory	3D-D(PBS) vs 3D-A
Synj1	0.0350142412364835	0.540568381362703	0.455	0	1	CD8_Effector_Mmemory	3D-D(PBS) vs 3D-A
Msh2	0.0350142412364835	0.540568381362703	0.455	0	1	CD8_Effector_Mmemory	3D-D(PBS) vs 3D-A
Mtpap	0.0350142412364835	0.540568381362703	0.455	0	1	CD8_Effector_Mmemory	3D-D(PBS) vs 3D-A
Tspan7	0.0350142412364835	0.540568381362703	0.455	0	1	CD8_Effector_Mmemory	3D-D(PBS) vs 3D-A
Irak1	0.0350142412364835	0.540568381362703	0.455	0	1	CD8_Effector_Mmemory	3D-D(PBS) vs 3D-A
Prkch	0.0353456318724587	0.985353224035599	0.909	0.625	1	CD8_Effector_Mmemory	3D-D(PBS) vs 3D-A
Pik3cd	0.0361650565103238	0.813586875769119	0.818	0.25	1	CD8_Effector_Mmemory	3D-D(PBS) vs 3D-A
Nop58	0.036392101151492	0.628031222613042	0.455	0	1	CD8_Effector_Mmemory	3D-D(PBS) vs 3D-A
Eif4e2	0.036392101151492	0.862496476250065	0.455	0	1	CD8_Effector_Mmemory	3D-D(PBS) vs 3D-A
Ly9	0.036392101151492	0.628031222613042	0.455	0	1	CD8_Effector_Mmemory	3D-D(PBS) vs 3D-A
Mbd5	0.036392101151492	0.628031222613042	0.455	0	1	CD8_Effector_Mmemory	3D-D(PBS) vs 3D-A
Lamtor5	0.036392101151492	0.710493382805015	0.455	0	1	CD8_Effector_Mmemory	3D-D(PBS) vs 3D-A
Igfbp7	0.036392101151492	0.628031222613042	0.455	0	1	CD8_Effector_Mmemory	3D-D(PBS) vs 3D-A
Uri1	0.036392101151492	0.628031222613042	0.455	0	1	CD8_Effector_Mmemory	3D-D(PBS) vs 3D-A
Tango6	0.036392101151492	0.628031222613042	0.455	0	1	CD8_Effector_Mmemory	3D-D(PBS) vs 3D-A
Metap2	0.036392101151492	0.628031222613042	0.455	0	1	CD8_Effector_Mmemory	3D-D(PBS) vs 3D-A
Helz	0.036392101151492	0.628031222613042	0.455	0	1	CD8_Effector_Mmemory	3D-D(PBS) vs 3D-A
Mipol1	0.036392101151492	0.628031222613042	0.455	0	1	CD8_Effector_Mmemory	3D-D(PBS) vs 3D-A
Fbxo33	0.036392101151492	0.628031222613042	0.455	0	1	CD8_Effector_Mmemory	3D-D(PBS) vs 3D-A
Selenop	0.036392101151492	0.710493382805015	0.455	0	1	CD8_Effector_Mmemory	3D-D(PBS) vs 3D-A
Hcls1	0.036392101151492	0.628031222613042	0.455	0	1	CD8_Effector_Mmemory	3D-D(PBS) vs 3D-A
Zfp871	0.036392101151492	0.710493382805015	0.455	0	1	CD8_Effector_Mmemory	3D-D(PBS) vs 3D-A
Rpl29	0.0364369843439107	-0.788739243890257	1	0.875	1	CD8_Effector_Mmemory	3D-D(PBS) vs 3D-A
Plcb2	0.0367138563627041	-0.459431618637297	0	0.375	1	CD8_Effector_Mmemory	3D-D(PBS) vs 3D-A
Pcif1	0.0367138563627041	-0.459431618637297	0	0.375	1	CD8_Effector_Mmemory	3D-D(PBS) vs 3D-A
Chmp5	0.0367138563627041	-0.459431618637297	0	0.375	1	CD8_Effector_Mmemory	3D-D(PBS) vs 3D-A
Phc2	0.0367138563627041	-0.459431618637297	0	0.375	1	CD8_Effector_Mmemory	3D-D(PBS) vs 3D-A
Zfp984	0.0367138563627041	-0.459431618637297	0	0.375	1	CD8_Effector_Mmemory	3D-D(PBS) vs 3D-A
Htt	0.0367138563627041	-0.459431618637297	0	0.375	1	CD8_Effector_Mmemory	3D-D(PBS) vs 3D-A
Dck	0.0367138563627041	-0.459431618637297	0	0.375	1	CD8_Effector_Mmemory	3D-D(PBS) vs 3D-A
Gm3511	0.0367138563627041	-0.459431618637297	0	0.375	1	CD8_Effector_Mmemory	3D-D(PBS) vs 3D-A
Arl6ip4	0.0367138563627041	-0.459431618637297	0	0.375	1	CD8_Effector_Mmemory	3D-D(PBS) vs 3D-A
Pou2f2	0.0367138563627041	-0.459431618637297	0	0.375	1	CD8_Effector_Mmemory	3D-D(PBS) vs 3D-A
Akt2	0.0367138563627041	-0.459431618637297	0	0.375	1	CD8_Effector_Mmemory	3D-D(PBS) vs 3D-A
Ramac	0.0367138563627041	-0.459431618637297	0	0.375	1	CD8_Effector_Mmemory	3D-D(PBS) vs 3D-A
Gsr	0.0367138563627041	-0.459431618637297	0	0.375	1	CD8_Effector_Mmemory	3D-D(PBS) vs 3D-A
Scoc	0.0367138563627041	-0.459431618637297	0	0.375	1	CD8_Effector_Mmemory	3D-D(PBS) vs 3D-A
Apaf1	0.0367138563627041	-0.459431618637297	0	0.375	1	CD8_Effector_Mmemory	3D-D(PBS) vs 3D-A
Acot9	0.0367138563627041	-0.459431618637297	0	0.375	1	CD8_Effector_Mmemory	3D-D(PBS) vs 3D-A
mt-Nd6	0.0367138563627041	-0.459431618637297	0	0.375	1	CD8_Effector_Mmemory	3D-D(PBS) vs 3D-A
Dido1	0.0370863813792152	0.710493382805015	0.455	0	1	CD8_Effector_Mmemory	3D-D(PBS) vs 3D-A
Snrnp70	0.0370863813792152	0.710493382805015	0.455	0	1	CD8_Effector_Mmemory	3D-D(PBS) vs 3D-A
Phrf1	0.0370863813792152	0.710493382805015	0.455	0	1	CD8_Effector_Mmemory	3D-D(PBS) vs 3D-A
Trak1	0.0370863813792152	0.710493382805015	0.455	0	1	CD8_Effector_Mmemory	3D-D(PBS) vs 3D-A
Med1	0.0370863813792152	0.710493382805015	0.455	0	1	CD8_Effector_Mmemory	3D-D(PBS) vs 3D-A
Smarce1	0.0370863813792152	0.788495894806288	0.455	0	1	CD8_Effector_Mmemory	3D-D(PBS) vs 3D-A
Bdp1	0.0370863813792152	0.710493382805015	0.455	0	1	CD8_Effector_Mmemory	3D-D(PBS) vs 3D-A
Atf6	0.037225653764431	0.788495894806288	0.455	0	1	CD8_Effector_Mmemory	3D-D(PBS) vs 3D-A
Rnf19b	0.037225653764431	0.788495894806288	0.455	0	1	CD8_Effector_Mmemory	3D-D(PBS) vs 3D-A
Znrf1	0.037225653764431	0.788495894806288	0.455	0	1	CD8_Effector_Mmemory	3D-D(PBS) vs 3D-A
Ppil4	0.037225653764431	0.788495894806288	0.455	0	1	CD8_Effector_Mmemory	3D-D(PBS) vs 3D-A
Zcchc7	0.0372648488552354	1.08113676272541	0.727	0.375	1	CD8_Effector_Mmemory	3D-D(PBS) vs 3D-A
Sp140	0.0373338748470925	-0.700439718141092	0	0.375	1	CD8_Effector_Mmemory	3D-D(PBS) vs 3D-A
Kbtbd4	0.0373338748470925	-0.584962500721156	0	0.375	1	CD8_Effector_Mmemory	3D-D(PBS) vs 3D-A
Ddb2	0.0373338748470925	-0.584962500721156	0	0.375	1	CD8_Effector_Mmemory	3D-D(PBS) vs 3D-A
Acadm	0.0373338748470925	-0.584962500721156	0	0.375	1	CD8_Effector_Mmemory	3D-D(PBS) vs 3D-A
Anapc5	0.0373338748470925	-0.584962500721156	0	0.375	1	CD8_Effector_Mmemory	3D-D(PBS) vs 3D-A
Ccz1	0.0373338748470925	-0.700439718141092	0	0.375	1	CD8_Effector_Mmemory	3D-D(PBS) vs 3D-A
Ipo8	0.0373338748470925	-0.584962500721156	0	0.375	1	CD8_Effector_Mmemory	3D-D(PBS) vs 3D-A
Cep57l1	0.0373338748470925	-0.584962500721156	0	0.375	1	CD8_Effector_Mmemory	3D-D(PBS) vs 3D-A
Sfi1	0.0373338748470925	-0.584962500721156	0	0.375	1	CD8_Effector_Mmemory	3D-D(PBS) vs 3D-A
Kpnb1	0.0373338748470925	-0.584962500721156	0	0.375	1	CD8_Effector_Mmemory	3D-D(PBS) vs 3D-A
Mrpl13	0.0373338748470925	-0.584962500721156	0	0.375	1	CD8_Effector_Mmemory	3D-D(PBS) vs 3D-A
Mgat5	0.037504609106729	0.862496476250065	0.455	0	1	CD8_Effector_Mmemory	3D-D(PBS) vs 3D-A
Osbpl3	0.037504609106729	1	0.455	0	1	CD8_Effector_Mmemory	3D-D(PBS) vs 3D-A
Rpl36	0.0387337039885132	-0.805206455479027	1	1	1	CD8_Effector_Mmemory	3D-D(PBS) vs 3D-A
Rps16-ps2	0.0393478749576308	0.710493382805015	0.818	0.5	1	CD8_Effector_Mmemory	3D-D(PBS) vs 3D-A
Rpl35a	0.0398638340960856	-0.807354922057604	1	1	1	CD8_Effector_Mmemory	3D-D(PBS) vs 3D-A
Tma7	0.0399328329309168	-0.813068573251998	0.545	0.875	1	CD8_Effector_Mmemory	3D-D(PBS) vs 3D-A
Rasa3	0.0402386771197594	0.494764691749578	1	0.375	1	CD8_Effector_Mmemory	3D-D(PBS) vs 3D-A
Myl6	0.0404264189003778	-0.874469117916141	0.727	1	1	CD8_Effector_Mmemory	3D-D(PBS) vs 3D-A
Larp1	0.0410107024561292	0.710493382805015	0.818	0.25	1	CD8_Effector_Mmemory	3D-D(PBS) vs 3D-A
Wnk1	0.0415029088901998	0.540568381362703	0.909	0.875	1	CD8_Effector_Mmemory	3D-D(PBS) vs 3D-A
Rps21	0.0416131015901353	-0.573890343222212	1	1	1	CD8_Effector_Mmemory	3D-D(PBS) vs 3D-A
Skap1	0.0420674461092219	0.710493382805015	1	1	1	CD8_Effector_Mmemory	3D-D(PBS) vs 3D-A
Ncoa7	0.0422189806556437	-0.781359713524659	0.091	0.5	1	CD8_Effector_Mmemory	3D-D(PBS) vs 3D-A
Nfkbiz	0.0425905769097623	0.909802191028422	0.727	0.5	1	CD8_Effector_Mmemory	3D-D(PBS) vs 3D-A
Eea1	0.0426293733186872	-0.928916901938517	0.182	0.625	1	CD8_Effector_Mmemory	3D-D(PBS) vs 3D-A
Tsnax	0.0426737666189001	-0.961931959166481	0.091	0.5	1	CD8_Effector_Mmemory	3D-D(PBS) vs 3D-A
Ccl5	0.0429795371013618	-0.687072117935897	1	1	1	CD8_Effector_Mmemory	3D-D(PBS) vs 3D-A
Runx3	0.0431040650633766	0.88849168478301	0.727	0.25	1	CD8_Effector_Mmemory	3D-D(PBS) vs 3D-A
Rap1b	0.0437447737905921	0.752072486556415	0.909	0.75	1	CD8_Effector_Mmemory	3D-D(PBS) vs 3D-A
Tcf12	0.0438889514072413	0.710493382805015	1	0.75	1	CD8_Effector_Mmemory	3D-D(PBS) vs 3D-A
Kmt2c	0.0441069043820614	0.666099263446561	0.818	0.25	1	CD8_Effector_Mmemory	3D-D(PBS) vs 3D-A
Fbxl17	0.0441839697378261	0.840128663221611	0.818	0.375	1	CD8_Effector_Mmemory	3D-D(PBS) vs 3D-A
Sp110	0.0457124525922997	0.610957709254101	0.727	0.25	1	CD8_Effector_Mmemory	3D-D(PBS) vs 3D-A
Rassf5	0.0457124525922997	0.540568381362703	0.727	0.25	1	CD8_Effector_Mmemory	3D-D(PBS) vs 3D-A
Jmjd1c	0.0457124525922997	0.540568381362703	0.727	0.25	1	CD8_Effector_Mmemory	3D-D(PBS) vs 3D-A
Usp32	0.0457124525922997	0.610957709254101	0.727	0.25	1	CD8_Effector_Mmemory	3D-D(PBS) vs 3D-A
Anxa6	0.0457900373637137	0.669851398307669	0.909	0.5	1	CD8_Effector_Mmemory	3D-D(PBS) vs 3D-A
Srsf7	0.0471611301746658	-0.707359132080883	0.182	0.75	1	CD8_Effector_Mmemory	3D-D(PBS) vs 3D-A
Smarcad1	0.0479401655493175	-0.874469117916141	0.091	0.5	1	CD8_Effector_Mmemory	3D-D(PBS) vs 3D-A
Rapgef1	0.0486797157937953	0.540568381362703	0.818	0.25	1	CD8_Effector_Mmemory	3D-D(PBS) vs 3D-A
Rfx3	0.0486797157937953	0.540568381362703	0.818	0.25	1	CD8_Effector_Mmemory	3D-D(PBS) vs 3D-A
Tle4	0.0496869664296747	0.955605880641546	0.545	0.125	1	CD8_Effector_Mmemory	3D-D(PBS) vs 3D-A
Wwp2	0.0513689228532168	-0.665882496104723	0.182	0.625	1	CD8_Effector_Mmemory	3D-D(PBS) vs 3D-A
Ncapd3	0.0513689228532168	-0.566346822553809	0.182	0.625	1	CD8_Effector_Mmemory	3D-D(PBS) vs 3D-A
Rpl10a	0.0526484230655433	-0.624490864907794	0.909	1	1	CD8_Effector_Mmemory	3D-D(PBS) vs 3D-A
Xpr1	0.0534117338210203	0.973527788638809	0.636	0.25	1	CD8_Effector_Mmemory	3D-D(PBS) vs 3D-A
Cacybp	0.053414314786211	-0.574908836057233	0.091	0.5	1	CD8_Effector_Mmemory	3D-D(PBS) vs 3D-A
Acbd3	0.053414314786211	-0.574908836057233	0.091	0.5	1	CD8_Effector_Mmemory	3D-D(PBS) vs 3D-A
Rnf6	0.053414314786211	-0.574908836057233	0.091	0.5	1	CD8_Effector_Mmemory	3D-D(PBS) vs 3D-A
Dcp1b	0.053414314786211	-0.681824039973745	0.091	0.5	1	CD8_Effector_Mmemory	3D-D(PBS) vs 3D-A
Herpud2	0.053414314786211	-0.574908836057233	0.091	0.5	1	CD8_Effector_Mmemory	3D-D(PBS) vs 3D-A
Ric8b	0.053414314786211	-0.681824039973745	0.091	0.5	1	CD8_Effector_Mmemory	3D-D(PBS) vs 3D-A
Rptor	0.053414314786211	-0.574908836057233	0.091	0.5	1	CD8_Effector_Mmemory	3D-D(PBS) vs 3D-A
Rngtt	0.0543701334764956	0.762960802699151	0.545	0.125	1	CD8_Effector_Mmemory	3D-D(PBS) vs 3D-A
Cd7	0.0552326515500008	-0.739539537830032	0.182	0.625	1	CD8_Effector_Mmemory	3D-D(PBS) vs 3D-A
Rb1cc1	0.0555206213986267	0.894205335977403	0.545	0.125	1	CD8_Effector_Mmemory	3D-D(PBS) vs 3D-A
Mob1a	0.0560540581031433	-0.640003864279118	0.273	0.75	1	CD8_Effector_Mmemory	3D-D(PBS) vs 3D-A
Ddx5	0.0573173929955176	-0.735066061250725	0.909	1	1	CD8_Effector_Mmemory	3D-D(PBS) vs 3D-A
Il1b	0.058495155032933	-0.459431618637297	0.091	0.5	1	CD8_Effector_Mmemory	3D-D(PBS) vs 3D-A
Snx1	0.058495155032933	-0.459431618637297	0.091	0.5	1	CD8_Effector_Mmemory	3D-D(PBS) vs 3D-A
Pwwp3a	0.058495155032933	-0.459431618637297	0.091	0.5	1	CD8_Effector_Mmemory	3D-D(PBS) vs 3D-A
Cry1	0.058495155032933	-0.459431618637297	0.091	0.5	1	CD8_Effector_Mmemory	3D-D(PBS) vs 3D-A
Zyx	0.060739694162139	-0.459431618637297	0.545	0.875	1	CD8_Effector_Mmemory	3D-D(PBS) vs 3D-A
Derl1	0.0607703946891918	-0.459431618637297	0.182	0.625	1	CD8_Effector_Mmemory	3D-D(PBS) vs 3D-A
Prpf40a	0.0608855384422878	0.479167836698559	0.909	0.375	1	CD8_Effector_Mmemory	3D-D(PBS) vs 3D-A
Copa	0.061145976788666	0.762960802699151	0.545	0.125	1	CD8_Effector_Mmemory	3D-D(PBS) vs 3D-A
Eif4ebp2	0.061145976788666	0.894205335977403	0.545	0.125	1	CD8_Effector_Mmemory	3D-D(PBS) vs 3D-A
Zfp207	0.061145976788666	0.830074998557688	0.545	0.125	1	CD8_Effector_Mmemory	3D-D(PBS) vs 3D-A
Jmy	0.061145976788666	0.830074998557688	0.545	0.125	1	CD8_Effector_Mmemory	3D-D(PBS) vs 3D-A
Rpl18a	0.0612224015602746	-0.472031655416931	1	1	1	CD8_Effector_Mmemory	3D-D(PBS) vs 3D-A
Inpp1	0.0615378847928216	-0.758991900496205	0.091	0.5	1	CD8_Effector_Mmemory	3D-D(PBS) vs 3D-A
Cyth4	0.0617466163369846	-0.552541023028779	0.273	0.75	1	CD8_Effector_Mmemory	3D-D(PBS) vs 3D-A
Rpl27a	0.062816741900125	-0.813068573251998	0.545	0.75	1	CD8_Effector_Mmemory	3D-D(PBS) vs 3D-A
Vav3	0.0629316352131844	0.862496476250065	0.636	0.125	1	CD8_Effector_Mmemory	3D-D(PBS) vs 3D-A
Sdcbp	0.0630780763154189	0.610957709254101	0.636	0.125	1	CD8_Effector_Mmemory	3D-D(PBS) vs 3D-A
Cast	0.0635764500902848	0.781576480866497	0.727	0.375	1	CD8_Effector_Mmemory	3D-D(PBS) vs 3D-A
Zmiz1	0.0638424197466971	0.72499295250013	0.727	0.375	1	CD8_Effector_Mmemory	3D-D(PBS) vs 3D-A
Dennd1b	0.0649074369337052	0.813586875769119	0.727	0.25	1	CD8_Effector_Mmemory	3D-D(PBS) vs 3D-A
Rif1	0.0664545235927997	0.618570893363976	0.545	0.125	1	CD8_Effector_Mmemory	3D-D(PBS) vs 3D-A
Kif13b	0.0664545235927997	0.762960802699151	0.545	0.125	1	CD8_Effector_Mmemory	3D-D(PBS) vs 3D-A
Ezr	0.0664545235927997	0.618570893363976	0.545	0.125	1	CD8_Effector_Mmemory	3D-D(PBS) vs 3D-A
Ccny	0.0664545235927997	0.762960802699151	0.545	0.125	1	CD8_Effector_Mmemory	3D-D(PBS) vs 3D-A
Brd8	0.0664545235927997	0.618570893363976	0.545	0.125	1	CD8_Effector_Mmemory	3D-D(PBS) vs 3D-A
Ifng	0.0666176678482565	0.692571474807753	0.545	0.125	1	CD8_Effector_Mmemory	3D-D(PBS) vs 3D-A
Sipa1	0.0666176678482565	0.762960802699151	0.545	0.125	1	CD8_Effector_Mmemory	3D-D(PBS) vs 3D-A
Rpl38	0.0667198197179171	-0.479895721197013	1	1	1	CD8_Effector_Mmemory	3D-D(PBS) vs 3D-A
Rhoh	0.067443545127129	-0.603821527972472	0.364	0.875	1	CD8_Effector_Mmemory	3D-D(PBS) vs 3D-A
Nup153	0.0678447653349992	0.540568381362703	0.909	0.5	1	CD8_Effector_Mmemory	3D-D(PBS) vs 3D-A
Gbp7	0.0678966527688994	0.604698718782418	0.727	0.25	1	CD8_Effector_Mmemory	3D-D(PBS) vs 3D-A
Tmem30a	0.0679785492265445	-0.681824039973745	0.545	0.75	1	CD8_Effector_Mmemory	3D-D(PBS) vs 3D-A
Mat2b	0.0693373574993559	-0.652076696579693	0.273	0.625	1	CD8_Effector_Mmemory	3D-D(PBS) vs 3D-A
Atad2b	0.0698037028261811	-0.739539537830032	0.273	0.625	1	CD8_Effector_Mmemory	3D-D(PBS) vs 3D-A
Raph1	0.0702942294187668	0.447458976971221	0.364	0	1	CD8_Effector_Mmemory	3D-D(PBS) vs 3D-A
Psmd1	0.0702942294187668	0.447458976971221	0.364	0	1	CD8_Effector_Mmemory	3D-D(PBS) vs 3D-A
Ppip5k2	0.0702942294187668	0.447458976971221	0.364	0	1	CD8_Effector_Mmemory	3D-D(PBS) vs 3D-A
Cd55	0.0702942294187668	0.447458976971221	0.364	0	1	CD8_Effector_Mmemory	3D-D(PBS) vs 3D-A
Gpatch2	0.0702942294187668	0.447458976971221	0.364	0	1	CD8_Effector_Mmemory	3D-D(PBS) vs 3D-A
Mrc1	0.0702942294187668	0.447458976971221	0.364	0	1	CD8_Effector_Mmemory	3D-D(PBS) vs 3D-A
Dgkz	0.0702942294187668	0.447458976971221	0.364	0	1	CD8_Effector_Mmemory	3D-D(PBS) vs 3D-A
Trp53i11	0.0702942294187668	0.447458976971221	0.364	0	1	CD8_Effector_Mmemory	3D-D(PBS) vs 3D-A
Gabpb1	0.0702942294187668	0.447458976971221	0.364	0	1	CD8_Effector_Mmemory	3D-D(PBS) vs 3D-A
Mrps26	0.0702942294187668	0.447458976971221	0.364	0	1	CD8_Effector_Mmemory	3D-D(PBS) vs 3D-A
Snrpb2	0.0702942294187668	0.447458976971221	0.364	0	1	CD8_Effector_Mmemory	3D-D(PBS) vs 3D-A
Prelid3b	0.0702942294187668	0.447458976971221	0.364	0	1	CD8_Effector_Mmemory	3D-D(PBS) vs 3D-A
Phc3	0.0702942294187668	0.447458976971221	0.364	0	1	CD8_Effector_Mmemory	3D-D(PBS) vs 3D-A
Adgrl2	0.0702942294187668	0.447458976971221	0.364	0	1	CD8_Effector_Mmemory	3D-D(PBS) vs 3D-A
Mdh2	0.0702942294187668	0.447458976971221	0.364	0	1	CD8_Effector_Mmemory	3D-D(PBS) vs 3D-A
Lrmp	0.0702942294187668	0.447458976971221	0.364	0	1	CD8_Effector_Mmemory	3D-D(PBS) vs 3D-A
Mboat7	0.0702942294187668	0.447458976971221	0.364	0	1	CD8_Effector_Mmemory	3D-D(PBS) vs 3D-A
Bub3	0.0702942294187668	0.447458976971221	0.364	0	1	CD8_Effector_Mmemory	3D-D(PBS) vs 3D-A
Fkbp8	0.0702942294187668	0.447458976971221	0.364	0	1	CD8_Effector_Mmemory	3D-D(PBS) vs 3D-A
Slc35e1	0.0702942294187668	0.447458976971221	0.364	0	1	CD8_Effector_Mmemory	3D-D(PBS) vs 3D-A
Cklf	0.0702942294187668	0.447458976971221	0.364	0	1	CD8_Effector_Mmemory	3D-D(PBS) vs 3D-A
Terf2	0.0702942294187668	0.447458976971221	0.364	0	1	CD8_Effector_Mmemory	3D-D(PBS) vs 3D-A
Keap1	0.0702942294187668	0.447458976971221	0.364	0	1	CD8_Effector_Mmemory	3D-D(PBS) vs 3D-A
Ei24	0.0702942294187668	0.447458976971221	0.364	0	1	CD8_Effector_Mmemory	3D-D(PBS) vs 3D-A
Rnf146	0.0702942294187668	0.447458976971221	0.364	0	1	CD8_Effector_Mmemory	3D-D(PBS) vs 3D-A
Afg1l	0.0702942294187668	0.447458976971221	0.364	0	1	CD8_Effector_Mmemory	3D-D(PBS) vs 3D-A
Reep3	0.0702942294187668	0.447458976971221	0.364	0	1	CD8_Effector_Mmemory	3D-D(PBS) vs 3D-A
Gucd1	0.0702942294187668	0.447458976971221	0.364	0	1	CD8_Effector_Mmemory	3D-D(PBS) vs 3D-A
Polr2e	0.0702942294187668	0.447458976971221	0.364	0	1	CD8_Effector_Mmemory	3D-D(PBS) vs 3D-A
Nabp2	0.0702942294187668	0.447458976971221	0.364	0	1	CD8_Effector_Mmemory	3D-D(PBS) vs 3D-A
Acly	0.0702942294187668	0.447458976971221	0.364	0	1	CD8_Effector_Mmemory	3D-D(PBS) vs 3D-A
Psme3	0.0702942294187668	0.447458976971221	0.364	0	1	CD8_Effector_Mmemory	3D-D(PBS) vs 3D-A
Sypl	0.0702942294187668	0.447458976971221	0.364	0	1	CD8_Effector_Mmemory	3D-D(PBS) vs 3D-A
Mgat2	0.0702942294187668	0.447458976971221	0.364	0	1	CD8_Effector_Mmemory	3D-D(PBS) vs 3D-A
Ripk1	0.0702942294187668	0.447458976971221	0.364	0	1	CD8_Effector_Mmemory	3D-D(PBS) vs 3D-A
Mfsd14b	0.0702942294187668	0.447458976971221	0.364	0	1	CD8_Effector_Mmemory	3D-D(PBS) vs 3D-A
Uqcrb	0.0702942294187668	0.447458976971221	0.364	0	1	CD8_Effector_Mmemory	3D-D(PBS) vs 3D-A
Ptdss1	0.0702942294187668	0.447458976971221	0.364	0	1	CD8_Effector_Mmemory	3D-D(PBS) vs 3D-A
Tent2	0.0702942294187668	0.447458976971221	0.364	0	1	CD8_Effector_Mmemory	3D-D(PBS) vs 3D-A
Nr1d2	0.0702942294187668	0.447458976971221	0.364	0	1	CD8_Effector_Mmemory	3D-D(PBS) vs 3D-A
Dnase1l3	0.0702942294187668	0.447458976971221	0.364	0	1	CD8_Effector_Mmemory	3D-D(PBS) vs 3D-A
Capn7	0.0702942294187668	0.447458976971221	0.364	0	1	CD8_Effector_Mmemory	3D-D(PBS) vs 3D-A
Gm35769	0.0702942294187668	0.447458976971221	0.364	0	1	CD8_Effector_Mmemory	3D-D(PBS) vs 3D-A
Rnf19a	0.0702942294187668	0.447458976971221	0.364	0	1	CD8_Effector_Mmemory	3D-D(PBS) vs 3D-A
Tbc1d22a	0.0702942294187668	0.447458976971221	0.364	0	1	CD8_Effector_Mmemory	3D-D(PBS) vs 3D-A
Tfrc	0.0702942294187668	0.447458976971221	0.364	0	1	CD8_Effector_Mmemory	3D-D(PBS) vs 3D-A
Scaf4	0.0702942294187668	0.447458976971221	0.364	0	1	CD8_Effector_Mmemory	3D-D(PBS) vs 3D-A
Il10rb	0.0702942294187668	0.447458976971221	0.364	0	1	CD8_Effector_Mmemory	3D-D(PBS) vs 3D-A
Sod2	0.0702942294187668	0.447458976971221	0.364	0	1	CD8_Effector_Mmemory	3D-D(PBS) vs 3D-A
Ubb	0.0703901232795571	-0.549629427608875	1	1	1	CD8_Effector_Mmemory	3D-D(PBS) vs 3D-A
Slamf7	0.0715051297004034	0.540568381362703	0.545	0.125	1	CD8_Effector_Mmemory	3D-D(PBS) vs 3D-A
Srrm1	0.0715051297004034	0.540568381362703	0.545	0.125	1	CD8_Effector_Mmemory	3D-D(PBS) vs 3D-A
Rspry1	0.0715051297004034	0.540568381362703	0.545	0.125	1	CD8_Effector_Mmemory	3D-D(PBS) vs 3D-A
Csk	0.0715051297004034	0.540568381362703	0.545	0.125	1	CD8_Effector_Mmemory	3D-D(PBS) vs 3D-A
Gm8960	0.0715051297004034	0.540568381362703	0.545	0.125	1	CD8_Effector_Mmemory	3D-D(PBS) vs 3D-A
Canx	0.0715051297004034	0.692571474807753	0.545	0.125	1	CD8_Effector_Mmemory	3D-D(PBS) vs 3D-A
Ap3m1	0.0715051297004034	0.540568381362703	0.545	0.125	1	CD8_Effector_Mmemory	3D-D(PBS) vs 3D-A
Apobec3	0.0715051297004034	0.618570893363976	0.545	0.125	1	CD8_Effector_Mmemory	3D-D(PBS) vs 3D-A
Ube2i	0.0715051297004034	0.540568381362703	0.545	0.125	1	CD8_Effector_Mmemory	3D-D(PBS) vs 3D-A
Sumo1	0.0717725376503836	0.540568381362703	0.364	0	1	CD8_Effector_Mmemory	3D-D(PBS) vs 3D-A
Ino80d	0.0717725376503836	0.628031222613042	0.364	0	1	CD8_Effector_Mmemory	3D-D(PBS) vs 3D-A
Soat1	0.0717725376503836	0.540568381362703	0.364	0	1	CD8_Effector_Mmemory	3D-D(PBS) vs 3D-A
Esf1	0.0717725376503836	0.540568381362703	0.364	0	1	CD8_Effector_Mmemory	3D-D(PBS) vs 3D-A
Sec23b	0.0717725376503836	0.540568381362703	0.364	0	1	CD8_Effector_Mmemory	3D-D(PBS) vs 3D-A
Norad	0.0717725376503836	0.540568381362703	0.364	0	1	CD8_Effector_Mmemory	3D-D(PBS) vs 3D-A
Serpini1	0.0717725376503836	0.540568381362703	0.364	0	1	CD8_Effector_Mmemory	3D-D(PBS) vs 3D-A
Arhgef2	0.0717725376503836	0.540568381362703	0.364	0	1	CD8_Effector_Mmemory	3D-D(PBS) vs 3D-A
Pogz	0.0717725376503836	0.540568381362703	0.364	0	1	CD8_Effector_Mmemory	3D-D(PBS) vs 3D-A
Rnf20	0.0717725376503836	0.628031222613042	0.364	0	1	CD8_Effector_Mmemory	3D-D(PBS) vs 3D-A
Pabpc4	0.0717725376503836	0.540568381362703	0.364	0	1	CD8_Effector_Mmemory	3D-D(PBS) vs 3D-A
Map7d1	0.0717725376503836	0.540568381362703	0.364	0	1	CD8_Effector_Mmemory	3D-D(PBS) vs 3D-A
Rabgef1	0.0717725376503836	0.540568381362703	0.364	0	1	CD8_Effector_Mmemory	3D-D(PBS) vs 3D-A
Mafk	0.0717725376503836	0.628031222613042	0.364	0	1	CD8_Effector_Mmemory	3D-D(PBS) vs 3D-A
St7	0.0717725376503836	0.540568381362703	0.364	0	1	CD8_Effector_Mmemory	3D-D(PBS) vs 3D-A
Gm20186	0.0717725376503836	0.628031222613042	0.364	0	1	CD8_Effector_Mmemory	3D-D(PBS) vs 3D-A
Cul1	0.0717725376503836	0.788495894806288	0.364	0	1	CD8_Effector_Mmemory	3D-D(PBS) vs 3D-A
Fbxl14	0.0717725376503836	0.540568381362703	0.364	0	1	CD8_Effector_Mmemory	3D-D(PBS) vs 3D-A
Uba2	0.0717725376503836	0.540568381362703	0.364	0	1	CD8_Effector_Mmemory	3D-D(PBS) vs 3D-A
Zfp715	0.0717725376503836	0.540568381362703	0.364	0	1	CD8_Effector_Mmemory	3D-D(PBS) vs 3D-A
Crtc3	0.0717725376503836	0.540568381362703	0.364	0	1	CD8_Effector_Mmemory	3D-D(PBS) vs 3D-A
Rbl2	0.0717725376503836	0.540568381362703	0.364	0	1	CD8_Effector_Mmemory	3D-D(PBS) vs 3D-A
Acp5	0.0717725376503836	0.540568381362703	0.364	0	1	CD8_Effector_Mmemory	3D-D(PBS) vs 3D-A
Srpr	0.0717725376503836	0.540568381362703	0.364	0	1	CD8_Effector_Mmemory	3D-D(PBS) vs 3D-A
Tle3	0.0717725376503836	0.540568381362703	0.364	0	1	CD8_Effector_Mmemory	3D-D(PBS) vs 3D-A
Ubp1	0.0717725376503836	0.540568381362703	0.364	0	1	CD8_Effector_Mmemory	3D-D(PBS) vs 3D-A
Traf3ip2	0.0717725376503836	0.540568381362703	0.364	0	1	CD8_Effector_Mmemory	3D-D(PBS) vs 3D-A
Dazap1	0.0717725376503836	0.540568381362703	0.364	0	1	CD8_Effector_Mmemory	3D-D(PBS) vs 3D-A
Plxnc1	0.0717725376503836	0.540568381362703	0.364	0	1	CD8_Effector_Mmemory	3D-D(PBS) vs 3D-A
Aggf1	0.0717725376503836	0.540568381362703	0.364	0	1	CD8_Effector_Mmemory	3D-D(PBS) vs 3D-A
Lmnb1	0.0717725376503836	0.628031222613042	0.364	0	1	CD8_Effector_Mmemory	3D-D(PBS) vs 3D-A
Marchf5	0.0717725376503836	0.710493382805015	0.364	0	1	CD8_Effector_Mmemory	3D-D(PBS) vs 3D-A
Chuk	0.0717725376503836	0.540568381362703	0.364	0	1	CD8_Effector_Mmemory	3D-D(PBS) vs 3D-A
ENSMUSG00000095041	0.0717725376503836	0.540568381362703	0.364	0	1	CD8_Effector_Mmemory	3D-D(PBS) vs 3D-A
Eif3e	0.0721354265309971	-0.722466024471091	0.545	0.75	1	CD8_Effector_Mmemory	3D-D(PBS) vs 3D-A
Arpc5l	0.072265735255057	0.628031222613042	0.364	0	1	CD8_Effector_Mmemory	3D-D(PBS) vs 3D-A
2610021A01Rik	0.072265735255057	0.628031222613042	0.364	0	1	CD8_Effector_Mmemory	3D-D(PBS) vs 3D-A
Stxbp2	0.072265735255057	0.628031222613042	0.364	0	1	CD8_Effector_Mmemory	3D-D(PBS) vs 3D-A
Gtf2a2	0.072265735255057	0.628031222613042	0.364	0	1	CD8_Effector_Mmemory	3D-D(PBS) vs 3D-A
Rnf185	0.072265735255057	0.628031222613042	0.364	0	1	CD8_Effector_Mmemory	3D-D(PBS) vs 3D-A
Pmm2	0.072265735255057	0.628031222613042	0.364	0	1	CD8_Effector_Mmemory	3D-D(PBS) vs 3D-A
Usp16	0.072265735255057	0.628031222613042	0.364	0	1	CD8_Effector_Mmemory	3D-D(PBS) vs 3D-A
Rrp1b	0.072265735255057	0.628031222613042	0.364	0	1	CD8_Effector_Mmemory	3D-D(PBS) vs 3D-A
Csnk1g3	0.072265735255057	0.628031222613042	0.364	0	1	CD8_Effector_Mmemory	3D-D(PBS) vs 3D-A
Rack1	0.0723819284660099	-0.487445994806894	1	1	1	CD8_Effector_Mmemory	3D-D(PBS) vs 3D-A
Fhit	0.0725124085583726	0.862496476250065	0.364	0	1	CD8_Effector_Mmemory	3D-D(PBS) vs 3D-A
Stx16	0.0748118205854549	0.466567799918926	0.636	0.125	1	CD8_Effector_Mmemory	3D-D(PBS) vs 3D-A
Rpl10a-ps1	0.0756555521329006	0.45810622117073	0.545	0.125	1	CD8_Effector_Mmemory	3D-D(PBS) vs 3D-A
Rpl35a-ps2	0.0756555521329006	0.45810622117073	0.545	0.125	1	CD8_Effector_Mmemory	3D-D(PBS) vs 3D-A
Smu1	0.0756555521329006	0.45810622117073	0.545	0.125	1	CD8_Effector_Mmemory	3D-D(PBS) vs 3D-A
Snx13	0.0756555521329006	0.45810622117073	0.545	0.125	1	CD8_Effector_Mmemory	3D-D(PBS) vs 3D-A
Snx4	0.0756555521329006	0.45810622117073	0.545	0.125	1	CD8_Effector_Mmemory	3D-D(PBS) vs 3D-A
Mcts1	0.0756555521329006	0.45810622117073	0.545	0.125	1	CD8_Effector_Mmemory	3D-D(PBS) vs 3D-A
Brwd3	0.0756555521329006	0.45810622117073	0.545	0.125	1	CD8_Effector_Mmemory	3D-D(PBS) vs 3D-A
Arid1b	0.076039561878872	0.599462070416271	0.818	0.5	1	CD8_Effector_Mmemory	3D-D(PBS) vs 3D-A
Lnx2	0.0779382945414048	-0.566346822553809	0.091	0.5	1	CD8_Effector_Mmemory	3D-D(PBS) vs 3D-A
Klrd1	0.0781924047018981	0.969411680166577	0.818	0.375	1	CD8_Effector_Mmemory	3D-D(PBS) vs 3D-A
Nkg7	0.078732794257856	-0.566346822553809	1	1	1	CD8_Effector_Mmemory	3D-D(PBS) vs 3D-A
Glipr2	0.079311537800446	0.388565287917653	0.636	0.125	1	CD8_Effector_Mmemory	3D-D(PBS) vs 3D-A
Me2	0.079311537800446	0.388565287917653	0.636	0.125	1	CD8_Effector_Mmemory	3D-D(PBS) vs 3D-A
Airn	0.0794826308845871	-1.40284809027093	0.182	0.5	1	CD8_Effector_Mmemory	3D-D(PBS) vs 3D-A
Trbc1	0.0799156175290042	-1.84409546887262	0.273	0.625	1	CD8_Effector_Mmemory	3D-D(PBS) vs 3D-A
Uhrf1bp1l	0.079948227481239	0.666099263446561	0.727	0.25	1	CD8_Effector_Mmemory	3D-D(PBS) vs 3D-A
Ankrd12	0.0800804030660016	0.710493382805015	0.636	0.125	1	CD8_Effector_Mmemory	3D-D(PBS) vs 3D-A
Rpsa	0.0804862250911796	-0.483679164883975	1	1	1	CD8_Effector_Mmemory	3D-D(PBS) vs 3D-A
Eif4g1	0.0805740341332312	0.540568381362703	0.727	0.375	1	CD8_Effector_Mmemory	3D-D(PBS) vs 3D-A
Edem1	0.0810434352574336	0.72499295250013	0.727	0.375	1	CD8_Effector_Mmemory	3D-D(PBS) vs 3D-A
Zzef1	0.0816693517084879	0.540568381362703	0.727	0.25	1	CD8_Effector_Mmemory	3D-D(PBS) vs 3D-A
Stk38	0.0816693517084879	-0.546894459887637	0.364	0.75	1	CD8_Effector_Mmemory	3D-D(PBS) vs 3D-A
Prkca	0.0832886533504941	0.825970600224951	0.818	0.625	1	CD8_Effector_Mmemory	3D-D(PBS) vs 3D-A
Klf3	0.0835079591380655	-0.526545814495834	0.455	0.875	1	CD8_Effector_Mmemory	3D-D(PBS) vs 3D-A
Foxo1	0.0848339967728961	0.742202242532353	0.545	0.125	1	CD8_Effector_Mmemory	3D-D(PBS) vs 3D-A
Cox7a2	0.0855701890483943	-0.459431618637297	0.364	0.75	1	CD8_Effector_Mmemory	3D-D(PBS) vs 3D-A
Wasf2	0.0861789789119767	-0.800468536472364	0.364	0.625	1	CD8_Effector_Mmemory	3D-D(PBS) vs 3D-A
Rpl35	0.0867804631485344	-0.459431618637297	0.636	1	1	CD8_Effector_Mmemory	3D-D(PBS) vs 3D-A
Usp34	0.0871345825434266	0.491658780881757	0.636	0.125	1	CD8_Effector_Mmemory	3D-D(PBS) vs 3D-A
Rps4x	0.0872528559258177	-0.289506617194985	1	1	1	CD8_Effector_Mmemory	3D-D(PBS) vs 3D-A
Rpl4	0.0876774332578565	-0.626541604472556	1	1	1	CD8_Effector_Mmemory	3D-D(PBS) vs 3D-A
Ankrd44	0.0881019631202489	0.59642161609622	1	0.875	1	CD8_Effector_Mmemory	3D-D(PBS) vs 3D-A
Etf1	0.0886984078907632	0.540568381362703	0.636	0.25	1	CD8_Effector_Mmemory	3D-D(PBS) vs 3D-A
Pkn2	0.0888721218066102	0.610957709254101	0.636	0.25	1	CD8_Effector_Mmemory	3D-D(PBS) vs 3D-A
Fyb	0.0903478255818401	-0.315041709302122	0.909	1	1	CD8_Effector_Mmemory	3D-D(PBS) vs 3D-A
Ap2b1	0.0912841949634183	0.540568381362703	0.727	0.25	1	CD8_Effector_Mmemory	3D-D(PBS) vs 3D-A
Itgb2	0.0922711433096034	-0.389042290745899	0.727	0.875	1	CD8_Effector_Mmemory	3D-D(PBS) vs 3D-A
Hnrnpc	0.0924599127715304	0.687409769691974	0.818	0.625	1	CD8_Effector_Mmemory	3D-D(PBS) vs 3D-A
Fli1	0.0927233319832359	0.684958290697878	0.909	0.625	1	CD8_Effector_Mmemory	3D-D(PBS) vs 3D-A
Ptpn4	0.0928807925217021	-0.459431618637297	0.182	0.625	1	CD8_Effector_Mmemory	3D-D(PBS) vs 3D-A
Rc3h2	0.0928807925217021	-0.459431618637297	0.182	0.625	1	CD8_Effector_Mmemory	3D-D(PBS) vs 3D-A
Virma	0.0928807925217021	0.678071905112638	0.545	0.125	1	CD8_Effector_Mmemory	3D-D(PBS) vs 3D-A
Cd48	0.0929281881374591	-0.352516414720785	0.818	1	1	CD8_Effector_Mmemory	3D-D(PBS) vs 3D-A
Ablim1	0.0966697005378521	0.60768257722124	1	0.75	1	CD8_Effector_Mmemory	3D-D(PBS) vs 3D-A
Emg1	0.0975804534227127	-0.846454741746544	0.182	0.5	1	CD8_Effector_Mmemory	3D-D(PBS) vs 3D-A
Snrnp48	0.0982261561869111	-0.459431618637297	0.091	0.5	1	CD8_Effector_Mmemory	3D-D(PBS) vs 3D-A
Stk17b	0.0990031915761359	-0.688913464760065	0.818	0.875	1	CD8_Effector_Mmemory	3D-D(PBS) vs 3D-A
Prkcq	0.099313996826742	0.644905041177438	1	0.75	1	CD8_Effector_Mmemory	3D-D(PBS) vs 3D-A
Rps6ka3	0.100145063979273	0.678071905112638	0.909	0.625	1	CD8_Effector_Mmemory	3D-D(PBS) vs 3D-A
Fam172a	0.100472120361686	0.820676300555438	0.727	0.375	1	CD8_Effector_Mmemory	3D-D(PBS) vs 3D-A
Gatad2b	0.100762252968905	0.473454185504166	0.727	0.375	1	CD8_Effector_Mmemory	3D-D(PBS) vs 3D-A
Cdkn1b	0.100762252968905	0.473454185504166	0.727	0.375	1	CD8_Effector_Mmemory	3D-D(PBS) vs 3D-A
Tbca	0.100762252968905	0.473454185504166	0.727	0.375	1	CD8_Effector_Mmemory	3D-D(PBS) vs 3D-A
Ncoa2	0.100944367143502	0.540568381362703	0.727	0.375	1	CD8_Effector_Mmemory	3D-D(PBS) vs 3D-A
Rab14	0.100944367143502	0.540568381362703	0.727	0.375	1	CD8_Effector_Mmemory	3D-D(PBS) vs 3D-A
Ubash3b	0.100944367143502	0.540568381362703	0.727	0.25	1	CD8_Effector_Mmemory	3D-D(PBS) vs 3D-A
Aopep	0.100944367143502	0.666099263446561	0.727	0.375	1	CD8_Effector_Mmemory	3D-D(PBS) vs 3D-A
Mob4	0.102153127267265	0.466567799918926	0.636	0.25	1	CD8_Effector_Mmemory	3D-D(PBS) vs 3D-A
Mindy3	0.102153127267265	0.466567799918926	0.636	0.25	1	CD8_Effector_Mmemory	3D-D(PBS) vs 3D-A
Taf10	0.102153127267265	0.466567799918926	0.636	0.25	1	CD8_Effector_Mmemory	3D-D(PBS) vs 3D-A
Xpo6	0.102153127267265	0.466567799918926	0.636	0.25	1	CD8_Effector_Mmemory	3D-D(PBS) vs 3D-A
Arhgef6	0.102153127267265	0.466567799918926	0.636	0.25	1	CD8_Effector_Mmemory	3D-D(PBS) vs 3D-A
Msn	0.10275877820424	0.803602787196497	0.818	0.625	1	CD8_Effector_Mmemory	3D-D(PBS) vs 3D-A
Arl15	0.102886767734368	1.36653898158765	0.636	0.375	1	CD8_Effector_Mmemory	3D-D(PBS) vs 3D-A
Tex30	0.103349811661681	-0.321928094887362	0	0.25	1	CD8_Effector_Mmemory	3D-D(PBS) vs 3D-A
Ppp1r7	0.103349811661681	-0.321928094887362	0	0.25	1	CD8_Effector_Mmemory	3D-D(PBS) vs 3D-A
Ikbke	0.103349811661681	-0.321928094887362	0	0.25	1	CD8_Effector_Mmemory	3D-D(PBS) vs 3D-A
Slc41a1	0.103349811661681	-0.321928094887362	0	0.25	1	CD8_Effector_Mmemory	3D-D(PBS) vs 3D-A
Frmd4a	0.103349811661681	-0.321928094887362	0	0.25	1	CD8_Effector_Mmemory	3D-D(PBS) vs 3D-A
Ccndbp1	0.103349811661681	-0.321928094887362	0	0.25	1	CD8_Effector_Mmemory	3D-D(PBS) vs 3D-A
Tmx4	0.103349811661681	-0.321928094887362	0	0.25	1	CD8_Effector_Mmemory	3D-D(PBS) vs 3D-A
Cfap61	0.103349811661681	-0.321928094887362	0	0.25	1	CD8_Effector_Mmemory	3D-D(PBS) vs 3D-A
Abhd12	0.103349811661681	-0.321928094887362	0	0.25	1	CD8_Effector_Mmemory	3D-D(PBS) vs 3D-A
Edem2	0.103349811661681	-0.321928094887362	0	0.25	1	CD8_Effector_Mmemory	3D-D(PBS) vs 3D-A
Vps72	0.103349811661681	-0.321928094887362	0	0.25	1	CD8_Effector_Mmemory	3D-D(PBS) vs 3D-A
Magi3	0.103349811661681	-0.321928094887362	0	0.25	1	CD8_Effector_Mmemory	3D-D(PBS) vs 3D-A
Gm42967	0.103349811661681	-0.321928094887362	0	0.25	1	CD8_Effector_Mmemory	3D-D(PBS) vs 3D-A
Ttc4	0.103349811661681	-0.321928094887362	0	0.25	1	CD8_Effector_Mmemory	3D-D(PBS) vs 3D-A
Utp11	0.103349811661681	-0.321928094887362	0	0.25	1	CD8_Effector_Mmemory	3D-D(PBS) vs 3D-A
Ak2	0.103349811661681	-0.321928094887362	0	0.25	1	CD8_Effector_Mmemory	3D-D(PBS) vs 3D-A
Phactr4	0.103349811661681	-0.321928094887362	0	0.25	1	CD8_Effector_Mmemory	3D-D(PBS) vs 3D-A
Dffb	0.103349811661681	-0.321928094887362	0	0.25	1	CD8_Effector_Mmemory	3D-D(PBS) vs 3D-A
Tnfrsf18	0.103349811661681	-0.321928094887362	0	0.25	1	CD8_Effector_Mmemory	3D-D(PBS) vs 3D-A
Phtf2	0.103349811661681	-0.321928094887362	0	0.25	1	CD8_Effector_Mmemory	3D-D(PBS) vs 3D-A
Thoc2l	0.103349811661681	-0.321928094887362	0	0.25	1	CD8_Effector_Mmemory	3D-D(PBS) vs 3D-A
Pitpnb	0.103349811661681	-0.321928094887362	0	0.25	1	CD8_Effector_Mmemory	3D-D(PBS) vs 3D-A
Rilpl1	0.103349811661681	-0.321928094887362	0	0.25	1	CD8_Effector_Mmemory	3D-D(PBS) vs 3D-A
Tyw1	0.103349811661681	-0.321928094887362	0	0.25	1	CD8_Effector_Mmemory	3D-D(PBS) vs 3D-A
Bri3	0.103349811661681	-0.321928094887362	0	0.25	1	CD8_Effector_Mmemory	3D-D(PBS) vs 3D-A
Cyren	0.103349811661681	-0.321928094887362	0	0.25	1	CD8_Effector_Mmemory	3D-D(PBS) vs 3D-A
Rnf103	0.103349811661681	-0.321928094887362	0	0.25	1	CD8_Effector_Mmemory	3D-D(PBS) vs 3D-A
Stambp	0.103349811661681	-0.321928094887362	0	0.25	1	CD8_Effector_Mmemory	3D-D(PBS) vs 3D-A
Rpn1	0.103349811661681	-0.321928094887362	0	0.25	1	CD8_Effector_Mmemory	3D-D(PBS) vs 3D-A
Apobec1	0.103349811661681	-0.321928094887362	0	0.25	1	CD8_Effector_Mmemory	3D-D(PBS) vs 3D-A
Dedd2	0.103349811661681	-0.321928094887362	0	0.25	1	CD8_Effector_Mmemory	3D-D(PBS) vs 3D-A
Exosc5	0.103349811661681	-0.321928094887362	0	0.25	1	CD8_Effector_Mmemory	3D-D(PBS) vs 3D-A
Blvrb	0.103349811661681	-0.321928094887362	0	0.25	1	CD8_Effector_Mmemory	3D-D(PBS) vs 3D-A
Zfp74	0.103349811661681	-0.321928094887362	0	0.25	1	CD8_Effector_Mmemory	3D-D(PBS) vs 3D-A
Gm45552	0.103349811661681	-0.321928094887362	0	0.25	1	CD8_Effector_Mmemory	3D-D(PBS) vs 3D-A
9330162G02Rik	0.103349811661681	-0.321928094887362	0	0.25	1	CD8_Effector_Mmemory	3D-D(PBS) vs 3D-A
Efl1	0.103349811661681	-0.584962500721156	0	0.25	1	CD8_Effector_Mmemory	3D-D(PBS) vs 3D-A
Rrp8	0.103349811661681	-0.321928094887362	0	0.25	1	CD8_Effector_Mmemory	3D-D(PBS) vs 3D-A
Rabep2	0.103349811661681	-0.321928094887362	0	0.25	1	CD8_Effector_Mmemory	3D-D(PBS) vs 3D-A
Pstk	0.103349811661681	-0.584962500721156	0	0.25	1	CD8_Effector_Mmemory	3D-D(PBS) vs 3D-A
Pnpla2	0.103349811661681	-0.321928094887362	0	0.25	1	CD8_Effector_Mmemory	3D-D(PBS) vs 3D-A
Ing1	0.103349811661681	-0.321928094887362	0	0.25	1	CD8_Effector_Mmemory	3D-D(PBS) vs 3D-A
Ccdc124	0.103349811661681	-0.321928094887362	0	0.25	1	CD8_Effector_Mmemory	3D-D(PBS) vs 3D-A
Tmem184c	0.103349811661681	-0.321928094887362	0	0.25	1	CD8_Effector_Mmemory	3D-D(PBS) vs 3D-A
Polr2c	0.103349811661681	-0.321928094887362	0	0.25	1	CD8_Effector_Mmemory	3D-D(PBS) vs 3D-A
Tradd	0.103349811661681	-0.321928094887362	0	0.25	1	CD8_Effector_Mmemory	3D-D(PBS) vs 3D-A
Aprt	0.103349811661681	-0.321928094887362	0	0.25	1	CD8_Effector_Mmemory	3D-D(PBS) vs 3D-A
Carm1	0.103349811661681	-0.321928094887362	0	0.25	1	CD8_Effector_Mmemory	3D-D(PBS) vs 3D-A
Swsap1	0.103349811661681	-0.321928094887362	0	0.25	1	CD8_Effector_Mmemory	3D-D(PBS) vs 3D-A
H2ax	0.103349811661681	-0.321928094887362	0	0.25	1	CD8_Effector_Mmemory	3D-D(PBS) vs 3D-A
Rbm7	0.103349811661681	-0.321928094887362	0	0.25	1	CD8_Effector_Mmemory	3D-D(PBS) vs 3D-A
Ppm1m	0.103349811661681	-0.321928094887362	0	0.25	1	CD8_Effector_Mmemory	3D-D(PBS) vs 3D-A
Gm47111	0.103349811661681	-0.321928094887362	0	0.25	1	CD8_Effector_Mmemory	3D-D(PBS) vs 3D-A
P4ha1	0.103349811661681	-0.321928094887362	0	0.25	1	CD8_Effector_Mmemory	3D-D(PBS) vs 3D-A
Ube2g2	0.103349811661681	-0.321928094887362	0	0.25	1	CD8_Effector_Mmemory	3D-D(PBS) vs 3D-A
Tpgs1	0.103349811661681	-0.321928094887362	0	0.25	1	CD8_Effector_Mmemory	3D-D(PBS) vs 3D-A
Appl2	0.103349811661681	-0.321928094887362	0	0.25	1	CD8_Effector_Mmemory	3D-D(PBS) vs 3D-A
Pex13	0.103349811661681	-0.321928094887362	0	0.25	1	CD8_Effector_Mmemory	3D-D(PBS) vs 3D-A
Tnip1	0.103349811661681	-0.321928094887362	0	0.25	1	CD8_Effector_Mmemory	3D-D(PBS) vs 3D-A
Gosr1	0.103349811661681	-0.321928094887362	0	0.25	1	CD8_Effector_Mmemory	3D-D(PBS) vs 3D-A
Mtmr4	0.103349811661681	-0.321928094887362	0	0.25	1	CD8_Effector_Mmemory	3D-D(PBS) vs 3D-A
Mllt6	0.103349811661681	-0.321928094887362	0	0.25	1	CD8_Effector_Mmemory	3D-D(PBS) vs 3D-A
Tanc2	0.103349811661681	-0.321928094887362	0	0.25	1	CD8_Effector_Mmemory	3D-D(PBS) vs 3D-A
Psmc5	0.103349811661681	-0.321928094887362	0	0.25	1	CD8_Effector_Mmemory	3D-D(PBS) vs 3D-A
Metrnl	0.103349811661681	-0.321928094887362	0	0.25	1	CD8_Effector_Mmemory	3D-D(PBS) vs 3D-A
Rab10os	0.103349811661681	-0.321928094887362	0	0.25	1	CD8_Effector_Mmemory	3D-D(PBS) vs 3D-A
Dock4	0.103349811661681	-0.321928094887362	0	0.25	1	CD8_Effector_Mmemory	3D-D(PBS) vs 3D-A
Pnpla8	0.103349811661681	-0.321928094887362	0	0.25	1	CD8_Effector_Mmemory	3D-D(PBS) vs 3D-A
Frmd6	0.103349811661681	-0.321928094887362	0	0.25	1	CD8_Effector_Mmemory	3D-D(PBS) vs 3D-A
Daam1	0.103349811661681	-0.321928094887362	0	0.25	1	CD8_Effector_Mmemory	3D-D(PBS) vs 3D-A
Gpr65	0.103349811661681	-0.321928094887362	0	0.25	1	CD8_Effector_Mmemory	3D-D(PBS) vs 3D-A
Tubb2a	0.103349811661681	-0.321928094887362	0	0.25	1	CD8_Effector_Mmemory	3D-D(PBS) vs 3D-A
Idnk	0.103349811661681	-0.321928094887362	0	0.25	1	CD8_Effector_Mmemory	3D-D(PBS) vs 3D-A
Ndst2	0.103349811661681	-0.321928094887362	0	0.25	1	CD8_Effector_Mmemory	3D-D(PBS) vs 3D-A
Dennd6a	0.103349811661681	-0.321928094887362	0	0.25	1	CD8_Effector_Mmemory	3D-D(PBS) vs 3D-A
Ipo4	0.103349811661681	-0.321928094887362	0	0.25	1	CD8_Effector_Mmemory	3D-D(PBS) vs 3D-A
Gm2245	0.103349811661681	-0.321928094887362	0	0.25	1	CD8_Effector_Mmemory	3D-D(PBS) vs 3D-A
Gga1	0.103349811661681	-0.321928094887362	0	0.25	1	CD8_Effector_Mmemory	3D-D(PBS) vs 3D-A
2610037D02Rik	0.103349811661681	-0.584962500721156	0	0.25	1	CD8_Effector_Mmemory	3D-D(PBS) vs 3D-A
Nudt16l1	0.103349811661681	-0.321928094887362	0	0.25	1	CD8_Effector_Mmemory	3D-D(PBS) vs 3D-A
Lsg1	0.103349811661681	-0.321928094887362	0	0.25	1	CD8_Effector_Mmemory	3D-D(PBS) vs 3D-A
1600012H06Rik	0.103349811661681	-0.584962500721156	0	0.25	1	CD8_Effector_Mmemory	3D-D(PBS) vs 3D-A
Fam120b	0.103349811661681	-0.584962500721156	0	0.25	1	CD8_Effector_Mmemory	3D-D(PBS) vs 3D-A
H2-K2	0.103349811661681	-0.321928094887362	0	0.25	1	CD8_Effector_Mmemory	3D-D(PBS) vs 3D-A
Wdr55	0.103349811661681	-0.321928094887362	0	0.25	1	CD8_Effector_Mmemory	3D-D(PBS) vs 3D-A
Pmaip1	0.103349811661681	-0.321928094887362	0	0.25	1	CD8_Effector_Mmemory	3D-D(PBS) vs 3D-A
Scd1	0.103349811661681	-0.321928094887362	0	0.25	1	CD8_Effector_Mmemory	3D-D(PBS) vs 3D-A
Pcgf6	0.103349811661681	-0.321928094887362	0	0.25	1	CD8_Effector_Mmemory	3D-D(PBS) vs 3D-A
Tfe3	0.103349811661681	-0.321928094887362	0	0.25	1	CD8_Effector_Mmemory	3D-D(PBS) vs 3D-A
Ube2a	0.103349811661681	-0.321928094887362	0	0.25	1	CD8_Effector_Mmemory	3D-D(PBS) vs 3D-A
Rhox8	0.103349811661681	-0.321928094887362	0	0.25	1	CD8_Effector_Mmemory	3D-D(PBS) vs 3D-A
Apool	0.103349811661681	-0.321928094887362	0	0.25	1	CD8_Effector_Mmemory	3D-D(PBS) vs 3D-A
U2.3	0.103883585152209	-0.459431618637297	0	0.25	1	CD8_Effector_Mmemory	3D-D(PBS) vs 3D-A
Ipo9	0.103883585152209	-0.459431618637297	0	0.25	1	CD8_Effector_Mmemory	3D-D(PBS) vs 3D-A
Stx6	0.103883585152209	-0.459431618637297	0	0.25	1	CD8_Effector_Mmemory	3D-D(PBS) vs 3D-A
Cnst	0.103883585152209	-0.459431618637297	0	0.25	1	CD8_Effector_Mmemory	3D-D(PBS) vs 3D-A
Tsc1	0.103883585152209	-0.459431618637297	0	0.25	1	CD8_Effector_Mmemory	3D-D(PBS) vs 3D-A
Alg5	0.103883585152209	-0.459431618637297	0	0.25	1	CD8_Effector_Mmemory	3D-D(PBS) vs 3D-A
Rtca	0.103883585152209	-0.459431618637297	0	0.25	1	CD8_Effector_Mmemory	3D-D(PBS) vs 3D-A
Usp53	0.103883585152209	-0.459431618637297	0	0.25	1	CD8_Effector_Mmemory	3D-D(PBS) vs 3D-A
Dcaf12	0.103883585152209	-0.459431618637297	0	0.25	1	CD8_Effector_Mmemory	3D-D(PBS) vs 3D-A
Phf13	0.103883585152209	-0.459431618637297	0	0.25	1	CD8_Effector_Mmemory	3D-D(PBS) vs 3D-A
Ost4	0.103883585152209	-0.459431618637297	0	0.25	1	CD8_Effector_Mmemory	3D-D(PBS) vs 3D-A
U4.1	0.103883585152209	-0.459431618637297	0	0.25	1	CD8_Effector_Mmemory	3D-D(PBS) vs 3D-A
Por	0.103883585152209	-0.459431618637297	0	0.25	1	CD8_Effector_Mmemory	3D-D(PBS) vs 3D-A
Cacna2d4	0.103883585152209	-0.459431618637297	0	0.25	1	CD8_Effector_Mmemory	3D-D(PBS) vs 3D-A
Pglyrp1	0.103883585152209	-0.459431618637297	0	0.25	1	CD8_Effector_Mmemory	3D-D(PBS) vs 3D-A
Sympk	0.103883585152209	-0.459431618637297	0	0.25	1	CD8_Effector_Mmemory	3D-D(PBS) vs 3D-A
Egln2	0.103883585152209	-0.459431618637297	0	0.25	1	CD8_Effector_Mmemory	3D-D(PBS) vs 3D-A
Samd4b	0.103883585152209	-0.459431618637297	0	0.25	1	CD8_Effector_Mmemory	3D-D(PBS) vs 3D-A
Cherp	0.103883585152209	-0.459431618637297	0	0.25	1	CD8_Effector_Mmemory	3D-D(PBS) vs 3D-A
Phlpp2	0.103883585152209	-0.459431618637297	0	0.25	1	CD8_Effector_Mmemory	3D-D(PBS) vs 3D-A
Usp19	0.103883585152209	-0.459431618637297	0	0.25	1	CD8_Effector_Mmemory	3D-D(PBS) vs 3D-A
Nt5dc1	0.103883585152209	-0.584962500721156	0	0.25	1	CD8_Effector_Mmemory	3D-D(PBS) vs 3D-A
Rpf2	0.103883585152209	-0.459431618637297	0	0.25	1	CD8_Effector_Mmemory	3D-D(PBS) vs 3D-A
Dot1l	0.103883585152209	-0.459431618637297	0	0.25	1	CD8_Effector_Mmemory	3D-D(PBS) vs 3D-A
Gadd45b	0.103883585152209	-0.700439718141092	0	0.25	1	CD8_Effector_Mmemory	3D-D(PBS) vs 3D-A
Zdhhc17	0.103883585152209	-0.459431618637297	0	0.25	1	CD8_Effector_Mmemory	3D-D(PBS) vs 3D-A
Tgtp2	0.103883585152209	-0.459431618637297	0	0.25	1	CD8_Effector_Mmemory	3D-D(PBS) vs 3D-A
Slc25a11	0.103883585152209	-0.459431618637297	0	0.25	1	CD8_Effector_Mmemory	3D-D(PBS) vs 3D-A
Glod4	0.103883585152209	-0.459431618637297	0	0.25	1	CD8_Effector_Mmemory	3D-D(PBS) vs 3D-A
Ptrh2	0.103883585152209	-0.584962500721156	0	0.25	1	CD8_Effector_Mmemory	3D-D(PBS) vs 3D-A
Top2a	0.103883585152209	-0.459431618637297	0	0.25	1	CD8_Effector_Mmemory	3D-D(PBS) vs 3D-A
Igfbp4	0.103883585152209	-0.459431618637297	0	0.25	1	CD8_Effector_Mmemory	3D-D(PBS) vs 3D-A
Strada	0.103883585152209	-0.459431618637297	0	0.25	1	CD8_Effector_Mmemory	3D-D(PBS) vs 3D-A
Sgsh	0.103883585152209	-0.459431618637297	0	0.25	1	CD8_Effector_Mmemory	3D-D(PBS) vs 3D-A
Cenpx	0.103883585152209	-0.584962500721156	0	0.25	1	CD8_Effector_Mmemory	3D-D(PBS) vs 3D-A
Snx6	0.103883585152209	-0.459431618637297	0	0.25	1	CD8_Effector_Mmemory	3D-D(PBS) vs 3D-A
Srp54a	0.103883585152209	-0.459431618637297	0	0.25	1	CD8_Effector_Mmemory	3D-D(PBS) vs 3D-A
Prorp	0.103883585152209	-0.459431618637297	0	0.25	1	CD8_Effector_Mmemory	3D-D(PBS) vs 3D-A
Lin52	0.103883585152209	-0.584962500721156	0	0.25	1	CD8_Effector_Mmemory	3D-D(PBS) vs 3D-A
Isca1	0.103883585152209	-0.459431618637297	0	0.25	1	CD8_Effector_Mmemory	3D-D(PBS) vs 3D-A
Zfp85	0.103883585152209	-0.459431618637297	0	0.25	1	CD8_Effector_Mmemory	3D-D(PBS) vs 3D-A
Ercc6	0.103883585152209	-0.459431618637297	0	0.25	1	CD8_Effector_Mmemory	3D-D(PBS) vs 3D-A
Mief1	0.103883585152209	-0.459431618637297	0	0.25	1	CD8_Effector_Mmemory	3D-D(PBS) vs 3D-A
Nubp1	0.103883585152209	-0.584962500721156	0	0.25	1	CD8_Effector_Mmemory	3D-D(PBS) vs 3D-A
Pcyt1a	0.103883585152209	-0.459431618637297	0	0.25	1	CD8_Effector_Mmemory	3D-D(PBS) vs 3D-A
Hacd2	0.103883585152209	-0.584962500721156	0	0.25	1	CD8_Effector_Mmemory	3D-D(PBS) vs 3D-A
Trat1	0.103883585152209	-0.459431618637297	0	0.25	1	CD8_Effector_Mmemory	3D-D(PBS) vs 3D-A
Gnptg	0.103883585152209	-0.459431618637297	0	0.25	1	CD8_Effector_Mmemory	3D-D(PBS) vs 3D-A
Mettl26	0.103883585152209	-0.584962500721156	0	0.25	1	CD8_Effector_Mmemory	3D-D(PBS) vs 3D-A
Ttc27	0.103883585152209	-0.459431618637297	0	0.25	1	CD8_Effector_Mmemory	3D-D(PBS) vs 3D-A
Ttc39c	0.103883585152209	-0.459431618637297	0	0.25	1	CD8_Effector_Mmemory	3D-D(PBS) vs 3D-A
Slc25a46	0.103883585152209	-0.459431618637297	0	0.25	1	CD8_Effector_Mmemory	3D-D(PBS) vs 3D-A
Cpsf7	0.103883585152209	-0.459431618637297	0	0.25	1	CD8_Effector_Mmemory	3D-D(PBS) vs 3D-A
Pdk3	0.103883585152209	-0.584962500721156	0	0.25	1	CD8_Effector_Mmemory	3D-D(PBS) vs 3D-A
mt-Ts1	0.103883585152209	-0.459431618637297	0	0.25	1	CD8_Effector_Mmemory	3D-D(PBS) vs 3D-A
Scaper	0.105035530483246	-0.640003864279118	0.273	0.625	1	CD8_Effector_Mmemory	3D-D(PBS) vs 3D-A
Rpl32	0.10504801924378	-0.296493047511092	1	1	1	CD8_Effector_Mmemory	3D-D(PBS) vs 3D-A
Rpl23	0.105511498246524	-0.4154882710497	1	1	1	CD8_Effector_Mmemory	3D-D(PBS) vs 3D-A
Hsp90b1	0.105849304354314	0.415037499278844	0.727	0.25	1	CD8_Effector_Mmemory	3D-D(PBS) vs 3D-A
Zfp407	0.10615063981306	0.862496476250065	0.727	0.375	1	CD8_Effector_Mmemory	3D-D(PBS) vs 3D-A
Fryl	0.10699150338799	0.499926396865357	1	0.625	1	CD8_Effector_Mmemory	3D-D(PBS) vs 3D-A
Cdk6	0.108850983398206	0.894205335977403	0.455	0.125	1	CD8_Effector_Mmemory	3D-D(PBS) vs 3D-A
Ttc39b	0.109104874985286	-0.381429106636024	0.545	0.875	1	CD8_Effector_Mmemory	3D-D(PBS) vs 3D-A
S1pr1	0.110772893476767	-0.78135971352466	0.455	0.75	1	CD8_Effector_Mmemory	3D-D(PBS) vs 3D-A
Gm10076	0.111808046875406	-0.376969458445324	0.364	0.875	1	CD8_Effector_Mmemory	3D-D(PBS) vs 3D-A
Epb41	0.113626265965137	-0.670935723831009	0.636	0.875	1	CD8_Effector_Mmemory	3D-D(PBS) vs 3D-A
Il2rb	0.115528027699885	0.710493382805015	0.818	0.75	1	CD8_Effector_Mmemory	3D-D(PBS) vs 3D-A
Stag2	0.115576268141243	0.656045598782638	0.727	0.375	1	CD8_Effector_Mmemory	3D-D(PBS) vs 3D-A
Uggt1	0.115669443127598	0.388565287917653	0.636	0.25	1	CD8_Effector_Mmemory	3D-D(PBS) vs 3D-A
Ssrp1	0.115669443127598	0.388565287917653	0.636	0.25	1	CD8_Effector_Mmemory	3D-D(PBS) vs 3D-A
Cct2	0.115669443127598	-0.359895945086383	0.364	0.75	1	CD8_Effector_Mmemory	3D-D(PBS) vs 3D-A
Fut8	0.115669443127598	0.388565287917653	0.636	0.25	1	CD8_Effector_Mmemory	3D-D(PBS) vs 3D-A
Rnf216	0.115900962674746	0.347923303420307	0.727	0.25	1	CD8_Effector_Mmemory	3D-D(PBS) vs 3D-A
Bach2	0.116036148584487	-0.807354922057604	0.636	0.75	1	CD8_Effector_Mmemory	3D-D(PBS) vs 3D-A
Nsd1	0.116090187876994	0.813586875769119	0.636	0.25	1	CD8_Effector_Mmemory	3D-D(PBS) vs 3D-A
Ddx3x	0.117413295924085	0.415037499278844	0.818	0.25	1	CD8_Effector_Mmemory	3D-D(PBS) vs 3D-A
Cox5a	0.117583377513224	-0.558967292188212	0.273	0.625	1	CD8_Effector_Mmemory	3D-D(PBS) vs 3D-A
Rpl13a-ps1	0.117751993537027	-0.371968777386958	0.455	0.875	1	CD8_Effector_Mmemory	3D-D(PBS) vs 3D-A
Rpl28	0.117896024305639	-0.505235308250422	0.727	1	1	CD8_Effector_Mmemory	3D-D(PBS) vs 3D-A
Ndufb3	0.118197628089046	-0.566346822553809	0.182	0.5	1	CD8_Effector_Mmemory	3D-D(PBS) vs 3D-A
Edf1	0.118197628089046	-0.566346822553809	0.182	0.5	1	CD8_Effector_Mmemory	3D-D(PBS) vs 3D-A
Selenof	0.118197628089046	-0.566346822553809	0.182	0.5	1	CD8_Effector_Mmemory	3D-D(PBS) vs 3D-A
Hsph1	0.118197628089046	-0.566346822553809	0.182	0.5	1	CD8_Effector_Mmemory	3D-D(PBS) vs 3D-A
Traj27	0.118197628089046	-0.566346822553809	0.182	0.5	1	CD8_Effector_Mmemory	3D-D(PBS) vs 3D-A
Rbm22	0.118197628089046	-0.566346822553809	0.182	0.5	1	CD8_Effector_Mmemory	3D-D(PBS) vs 3D-A
Rps27a	0.118402365908515	-0.540351614020865	1	1	1	CD8_Effector_Mmemory	3D-D(PBS) vs 3D-A
Rnf38	0.118438004129262	-0.758991900496205	0.182	0.5	1	CD8_Effector_Mmemory	3D-D(PBS) vs 3D-A
Pik3ap1	0.118438004129262	-0.928916901938517	0.182	0.5	1	CD8_Effector_Mmemory	3D-D(PBS) vs 3D-A
Sh2d1a	0.118438004129262	-0.665882496104723	0.182	0.5	1	CD8_Effector_Mmemory	3D-D(PBS) vs 3D-A
Map4	0.118918491301489	0.618570893363976	0.455	0.125	1	CD8_Effector_Mmemory	3D-D(PBS) vs 3D-A
Bcl2l11	0.119638554573339	0.692571474807753	0.455	0.125	1	CD8_Effector_Mmemory	3D-D(PBS) vs 3D-A
Dnm2	0.119638554573339	0.692571474807753	0.455	0.125	1	CD8_Effector_Mmemory	3D-D(PBS) vs 3D-A
Morc3	0.119638554573339	0.692571474807753	0.455	0.125	1	CD8_Effector_Mmemory	3D-D(PBS) vs 3D-A
Hint1	0.121938391601222	-0.640003864279118	0.364	0.625	1	CD8_Effector_Mmemory	3D-D(PBS) vs 3D-A
Spin1	0.121938391601222	-0.722466024471091	0.364	0.625	1	CD8_Effector_Mmemory	3D-D(PBS) vs 3D-A
Ldha	0.122436468348782	0.466567799918926	0.545	0.125	1	CD8_Effector_Mmemory	3D-D(PBS) vs 3D-A
Fus	0.122679019148637	0.318175960026255	0.818	0.375	1	CD8_Effector_Mmemory	3D-D(PBS) vs 3D-A
Rrbp1	0.123291597998009	0.403064857612768	0.727	0.375	1	CD8_Effector_Mmemory	3D-D(PBS) vs 3D-A
Gm9794	0.123291597998009	0.403064857612768	0.727	0.375	1	CD8_Effector_Mmemory	3D-D(PBS) vs 3D-A
Baz1a	0.123291597998009	0.403064857612768	0.727	0.375	1	CD8_Effector_Mmemory	3D-D(PBS) vs 3D-A
Notch1	0.12377969801207	0.466567799918926	0.545	0.125	1	CD8_Effector_Mmemory	3D-D(PBS) vs 3D-A
Rps7	0.124112831001175	-0.357552004618084	1	1	1	CD8_Effector_Mmemory	3D-D(PBS) vs 3D-A
Mbp	0.125169481867842	0.584962500721156	0.818	0.625	1	CD8_Effector_Mmemory	3D-D(PBS) vs 3D-A
Ssr3	0.125182592825622	0.610957709254101	0.545	0.25	1	CD8_Effector_Mmemory	3D-D(PBS) vs 3D-A
Usp48	0.125182592825622	0.329064276168991	0.727	0.25	1	CD8_Effector_Mmemory	3D-D(PBS) vs 3D-A
Rplp1	0.125615461690007	-0.382125892469849	1	1	1	CD8_Effector_Mmemory	3D-D(PBS) vs 3D-A
Arsb	0.126439862814606	0.678071905112638	0.545	0.25	1	CD8_Effector_Mmemory	3D-D(PBS) vs 3D-A
Zfp654	0.126439862814606	0.678071905112638	0.545	0.25	1	CD8_Effector_Mmemory	3D-D(PBS) vs 3D-A
Ube2k	0.126858340888816	0.742202242532353	0.545	0.25	1	CD8_Effector_Mmemory	3D-D(PBS) vs 3D-A
Ankrd11	0.12728086484119	0.40932384808445	1	0.75	1	CD8_Effector_Mmemory	3D-D(PBS) vs 3D-A
Rpl19	0.127475900197222	-0.276567561487487	1	1	1	CD8_Effector_Mmemory	3D-D(PBS) vs 3D-A
Arhgdib	0.128333614301524	-0.459431618637297	1	1	1	CD8_Effector_Mmemory	3D-D(PBS) vs 3D-A
Cd164	0.129382229642469	0.540568381362703	0.909	0.625	1	CD8_Effector_Mmemory	3D-D(PBS) vs 3D-A
Fnbp1	0.129937248285131	0.647483585279215	0.727	0.5	1	CD8_Effector_Mmemory	3D-D(PBS) vs 3D-A
Arfgef1	0.130224617477839	0.604698718782418	0.636	0.375	1	CD8_Effector_Mmemory	3D-D(PBS) vs 3D-A
Dapp1	0.130537879047038	0.540568381362703	0.455	0.125	1	CD8_Effector_Mmemory	3D-D(PBS) vs 3D-A
Cited2	0.130537879047038	0.540568381362703	0.455	0.125	1	CD8_Effector_Mmemory	3D-D(PBS) vs 3D-A
Fnip1	0.130537879047038	0.540568381362703	0.455	0.125	1	CD8_Effector_Mmemory	3D-D(PBS) vs 3D-A
Itga1	0.130537879047038	0.692571474807753	0.455	0.125	1	CD8_Effector_Mmemory	3D-D(PBS) vs 3D-A
Dnm1l	0.130537879047038	0.540568381362703	0.455	0.125	1	CD8_Effector_Mmemory	3D-D(PBS) vs 3D-A
Fam111a	0.130537879047038	0.540568381362703	0.455	0.125	1	CD8_Effector_Mmemory	3D-D(PBS) vs 3D-A
Tbl1x	0.130537879047038	0.540568381362703	0.455	0.125	1	CD8_Effector_Mmemory	3D-D(PBS) vs 3D-A
Atf4	0.130789226782867	0.618570893363976	0.455	0.125	1	CD8_Effector_Mmemory	3D-D(PBS) vs 3D-A
Snu13	0.130789226782867	0.618570893363976	0.455	0.125	1	CD8_Effector_Mmemory	3D-D(PBS) vs 3D-A
Usp7	0.130789226782867	0.618570893363976	0.455	0.125	1	CD8_Effector_Mmemory	3D-D(PBS) vs 3D-A
Hspa1b	0.130789226782867	0.955605880641546	0.455	0.125	1	CD8_Effector_Mmemory	3D-D(PBS) vs 3D-A
Ric1	0.130789226782867	0.692571474807753	0.455	0.125	1	CD8_Effector_Mmemory	3D-D(PBS) vs 3D-A
Naa15	0.130811833620785	0.72499295250013	0.636	0.375	1	CD8_Effector_Mmemory	3D-D(PBS) vs 3D-A
B4galt1	0.130811833620785	0.781576480866497	0.636	0.375	1	CD8_Effector_Mmemory	3D-D(PBS) vs 3D-A
Kif3b	0.131674696103735	-0.574908836057233	0.091	0.375	1	CD8_Effector_Mmemory	3D-D(PBS) vs 3D-A
Rpn2	0.131674696103735	-0.574908836057233	0.091	0.375	1	CD8_Effector_Mmemory	3D-D(PBS) vs 3D-A
Prkag2	0.131674696103735	-0.574908836057233	0.091	0.375	1	CD8_Effector_Mmemory	3D-D(PBS) vs 3D-A
Tmem9b	0.131674696103735	-0.574908836057233	0.091	0.375	1	CD8_Effector_Mmemory	3D-D(PBS) vs 3D-A
Stx11	0.131674696103735	-0.574908836057233	0.091	0.375	1	CD8_Effector_Mmemory	3D-D(PBS) vs 3D-A
Slc12a7	0.131674696103735	-0.574908836057233	0.091	0.375	1	CD8_Effector_Mmemory	3D-D(PBS) vs 3D-A
Nsa2	0.131674696103735	-0.574908836057233	0.091	0.375	1	CD8_Effector_Mmemory	3D-D(PBS) vs 3D-A
Tap2	0.131674696103735	-0.574908836057233	0.091	0.375	1	CD8_Effector_Mmemory	3D-D(PBS) vs 3D-A
Rplp0	0.131828273530811	-0.389042290745899	1	1	1	CD8_Effector_Mmemory	3D-D(PBS) vs 3D-A
Cradd	0.132008592865452	-0.78135971352466	0.091	0.375	1	CD8_Effector_Mmemory	3D-D(PBS) vs 3D-A
Cldnd1	0.132008592865452	-0.681824039973745	0.091	0.375	1	CD8_Effector_Mmemory	3D-D(PBS) vs 3D-A
Slc39a10	0.133247020340132	0.347923303420307	0.273	0	1	CD8_Effector_Mmemory	3D-D(PBS) vs 3D-A
Rgl1	0.133247020340132	0.347923303420307	0.273	0	1	CD8_Effector_Mmemory	3D-D(PBS) vs 3D-A
Fcgr2b	0.133247020340132	0.347923303420307	0.273	0	1	CD8_Effector_Mmemory	3D-D(PBS) vs 3D-A
Cep170	0.133247020340132	0.347923303420307	0.273	0	1	CD8_Effector_Mmemory	3D-D(PBS) vs 3D-A
A130010J15Rik	0.133247020340132	0.347923303420307	0.273	0	1	CD8_Effector_Mmemory	3D-D(PBS) vs 3D-A
Cdc123	0.133247020340132	0.347923303420307	0.273	0	1	CD8_Effector_Mmemory	3D-D(PBS) vs 3D-A
Pfkfb3	0.133247020340132	0.347923303420307	0.273	0	1	CD8_Effector_Mmemory	3D-D(PBS) vs 3D-A
Tubb4b	0.133247020340132	0.347923303420307	0.273	0	1	CD8_Effector_Mmemory	3D-D(PBS) vs 3D-A
Cdk9	0.133247020340132	0.347923303420307	0.273	0	1	CD8_Effector_Mmemory	3D-D(PBS) vs 3D-A
Itprid2	0.133247020340132	0.347923303420307	0.273	0	1	CD8_Effector_Mmemory	3D-D(PBS) vs 3D-A
Fam98b	0.133247020340132	0.347923303420307	0.273	0	1	CD8_Effector_Mmemory	3D-D(PBS) vs 3D-A
Mtln	0.133247020340132	0.347923303420307	0.273	0	1	CD8_Effector_Mmemory	3D-D(PBS) vs 3D-A
4930402H24Rik	0.133247020340132	0.347923303420307	0.273	0	1	CD8_Effector_Mmemory	3D-D(PBS) vs 3D-A
Thbd	0.133247020340132	0.347923303420307	0.273	0	1	CD8_Effector_Mmemory	3D-D(PBS) vs 3D-A
Rps24-ps2	0.133247020340132	0.347923303420307	0.273	0	1	CD8_Effector_Mmemory	3D-D(PBS) vs 3D-A
Wdr3	0.133247020340132	0.347923303420307	0.273	0	1	CD8_Effector_Mmemory	3D-D(PBS) vs 3D-A
Tmem64	0.133247020340132	0.347923303420307	0.273	0	1	CD8_Effector_Mmemory	3D-D(PBS) vs 3D-A
Ubap2	0.133247020340132	0.347923303420307	0.273	0	1	CD8_Effector_Mmemory	3D-D(PBS) vs 3D-A
Ubap1	0.133247020340132	0.347923303420307	0.273	0	1	CD8_Effector_Mmemory	3D-D(PBS) vs 3D-A
Cdc26	0.133247020340132	0.347923303420307	0.273	0	1	CD8_Effector_Mmemory	3D-D(PBS) vs 3D-A
Zdhhc21	0.133247020340132	0.347923303420307	0.273	0	1	CD8_Effector_Mmemory	3D-D(PBS) vs 3D-A
Snapc3	0.133247020340132	0.347923303420307	0.273	0	1	CD8_Effector_Mmemory	3D-D(PBS) vs 3D-A
Eif2b3	0.133247020340132	0.347923303420307	0.273	0	1	CD8_Effector_Mmemory	3D-D(PBS) vs 3D-A
Inpp5b	0.133247020340132	0.347923303420307	0.273	0	1	CD8_Effector_Mmemory	3D-D(PBS) vs 3D-A
Zmym4	0.133247020340132	0.347923303420307	0.273	0	1	CD8_Effector_Mmemory	3D-D(PBS) vs 3D-A
Zfp362	0.133247020340132	0.347923303420307	0.273	0	1	CD8_Effector_Mmemory	3D-D(PBS) vs 3D-A
S100pbp	0.133247020340132	0.347923303420307	0.273	0	1	CD8_Effector_Mmemory	3D-D(PBS) vs 3D-A
Srsf4	0.133247020340132	0.347923303420307	0.273	0	1	CD8_Effector_Mmemory	3D-D(PBS) vs 3D-A
Man1c1	0.133247020340132	0.347923303420307	0.273	0	1	CD8_Effector_Mmemory	3D-D(PBS) vs 3D-A
Rcc2	0.133247020340132	0.347923303420307	0.273	0	1	CD8_Effector_Mmemory	3D-D(PBS) vs 3D-A
Tmem243	0.133247020340132	0.347923303420307	0.273	0	1	CD8_Effector_Mmemory	3D-D(PBS) vs 3D-A
Nrbp1	0.133247020340132	0.347923303420307	0.273	0	1	CD8_Effector_Mmemory	3D-D(PBS) vs 3D-A
Mxd4	0.133247020340132	0.347923303420307	0.273	0	1	CD8_Effector_Mmemory	3D-D(PBS) vs 3D-A
Tmem165	0.133247020340132	0.347923303420307	0.273	0	1	CD8_Effector_Mmemory	3D-D(PBS) vs 3D-A
Polr2b	0.133247020340132	0.347923303420307	0.273	0	1	CD8_Effector_Mmemory	3D-D(PBS) vs 3D-A
Stap1	0.133247020340132	0.347923303420307	0.273	0	1	CD8_Effector_Mmemory	3D-D(PBS) vs 3D-A
Sdad1	0.133247020340132	0.347923303420307	0.273	0	1	CD8_Effector_Mmemory	3D-D(PBS) vs 3D-A
Sart3	0.133247020340132	0.347923303420307	0.273	0	1	CD8_Effector_Mmemory	3D-D(PBS) vs 3D-A
Map11	0.133247020340132	0.347923303420307	0.273	0	1	CD8_Effector_Mmemory	3D-D(PBS) vs 3D-A
Alox5ap	0.133247020340132	0.347923303420307	0.273	0	1	CD8_Effector_Mmemory	3D-D(PBS) vs 3D-A
2610001J05Rik	0.133247020340132	0.347923303420307	0.273	0	1	CD8_Effector_Mmemory	3D-D(PBS) vs 3D-A
Tmem209	0.133247020340132	0.347923303420307	0.273	0	1	CD8_Effector_Mmemory	3D-D(PBS) vs 3D-A
Nt5c3	0.133247020340132	0.347923303420307	0.273	0	1	CD8_Effector_Mmemory	3D-D(PBS) vs 3D-A
Rpl34-ps1	0.133247020340132	0.347923303420307	0.273	0	1	CD8_Effector_Mmemory	3D-D(PBS) vs 3D-A
Tatdn2	0.133247020340132	0.347923303420307	0.273	0	1	CD8_Effector_Mmemory	3D-D(PBS) vs 3D-A
Bms1	0.133247020340132	0.347923303420307	0.273	0	1	CD8_Effector_Mmemory	3D-D(PBS) vs 3D-A
Ptpn6	0.133247020340132	0.347923303420307	0.273	0	1	CD8_Effector_Mmemory	3D-D(PBS) vs 3D-A
Usp5	0.133247020340132	0.347923303420307	0.273	0	1	CD8_Effector_Mmemory	3D-D(PBS) vs 3D-A
Ube2s	0.133247020340132	0.347923303420307	0.273	0	1	CD8_Effector_Mmemory	3D-D(PBS) vs 3D-A
Zfp110	0.133247020340132	0.347923303420307	0.273	0	1	CD8_Effector_Mmemory	3D-D(PBS) vs 3D-A
Arhgap35	0.133247020340132	0.347923303420307	0.273	0	1	CD8_Effector_Mmemory	3D-D(PBS) vs 3D-A
Ruvbl2	0.133247020340132	0.347923303420307	0.273	0	1	CD8_Effector_Mmemory	3D-D(PBS) vs 3D-A
Ppp1r15a	0.133247020340132	0.347923303420307	0.273	0	1	CD8_Effector_Mmemory	3D-D(PBS) vs 3D-A
Selenos	0.133247020340132	0.347923303420307	0.273	0	1	CD8_Effector_Mmemory	3D-D(PBS) vs 3D-A
Lrrc28	0.133247020340132	0.347923303420307	0.273	0	1	CD8_Effector_Mmemory	3D-D(PBS) vs 3D-A
Zfp592	0.133247020340132	0.347923303420307	0.273	0	1	CD8_Effector_Mmemory	3D-D(PBS) vs 3D-A
Atg16l2	0.133247020340132	0.347923303420307	0.273	0	1	CD8_Effector_Mmemory	3D-D(PBS) vs 3D-A
Ctr9	0.133247020340132	0.347923303420307	0.273	0	1	CD8_Effector_Mmemory	3D-D(PBS) vs 3D-A
Atxn2l	0.133247020340132	0.347923303420307	0.273	0	1	CD8_Effector_Mmemory	3D-D(PBS) vs 3D-A
Bag3	0.133247020340132	0.347923303420307	0.273	0	1	CD8_Effector_Mmemory	3D-D(PBS) vs 3D-A
Adam9	0.133247020340132	0.347923303420307	0.273	0	1	CD8_Effector_Mmemory	3D-D(PBS) vs 3D-A
Dctn6	0.133247020340132	0.347923303420307	0.273	0	1	CD8_Effector_Mmemory	3D-D(PBS) vs 3D-A
Trappc11	0.133247020340132	0.347923303420307	0.273	0	1	CD8_Effector_Mmemory	3D-D(PBS) vs 3D-A
Ap1m1	0.133247020340132	0.347923303420307	0.273	0	1	CD8_Effector_Mmemory	3D-D(PBS) vs 3D-A
Psme3ip1	0.133247020340132	0.347923303420307	0.273	0	1	CD8_Effector_Mmemory	3D-D(PBS) vs 3D-A
Csnk2a2	0.133247020340132	0.347923303420307	0.273	0	1	CD8_Effector_Mmemory	3D-D(PBS) vs 3D-A
E2f4	0.133247020340132	0.347923303420307	0.273	0	1	CD8_Effector_Mmemory	3D-D(PBS) vs 3D-A
Cyb5b	0.133247020340132	0.347923303420307	0.273	0	1	CD8_Effector_Mmemory	3D-D(PBS) vs 3D-A
Zfp810	0.133247020340132	0.347923303420307	0.273	0	1	CD8_Effector_Mmemory	3D-D(PBS) vs 3D-A
Acat1	0.133247020340132	0.347923303420307	0.273	0	1	CD8_Effector_Mmemory	3D-D(PBS) vs 3D-A
Kif23	0.133247020340132	0.347923303420307	0.273	0	1	CD8_Effector_Mmemory	3D-D(PBS) vs 3D-A
Myo5a	0.133247020340132	0.347923303420307	0.273	0	1	CD8_Effector_Mmemory	3D-D(PBS) vs 3D-A
Plscr1	0.133247020340132	0.347923303420307	0.273	0	1	CD8_Effector_Mmemory	3D-D(PBS) vs 3D-A
Chst2	0.133247020340132	0.347923303420307	0.273	0	1	CD8_Effector_Mmemory	3D-D(PBS) vs 3D-A
Wdr48	0.133247020340132	0.347923303420307	0.273	0	1	CD8_Effector_Mmemory	3D-D(PBS) vs 3D-A
Adgb	0.133247020340132	0.347923303420307	0.273	0	1	CD8_Effector_Mmemory	3D-D(PBS) vs 3D-A
Marcks	0.133247020340132	0.347923303420307	0.273	0	1	CD8_Effector_Mmemory	3D-D(PBS) vs 3D-A
Rufy2	0.133247020340132	0.347923303420307	0.273	0	1	CD8_Effector_Mmemory	3D-D(PBS) vs 3D-A
Agpat3	0.133247020340132	0.347923303420307	0.273	0	1	CD8_Effector_Mmemory	3D-D(PBS) vs 3D-A
Rrp1	0.133247020340132	0.347923303420307	0.273	0	1	CD8_Effector_Mmemory	3D-D(PBS) vs 3D-A
Rexo1	0.133247020340132	0.347923303420307	0.273	0	1	CD8_Effector_Mmemory	3D-D(PBS) vs 3D-A
Lta4h	0.133247020340132	0.347923303420307	0.273	0	1	CD8_Effector_Mmemory	3D-D(PBS) vs 3D-A
Vezt	0.133247020340132	0.347923303420307	0.273	0	1	CD8_Effector_Mmemory	3D-D(PBS) vs 3D-A
Mettl25	0.133247020340132	0.347923303420307	0.273	0	1	CD8_Effector_Mmemory	3D-D(PBS) vs 3D-A
Rab3ip	0.133247020340132	0.347923303420307	0.273	0	1	CD8_Effector_Mmemory	3D-D(PBS) vs 3D-A
Tmbim4	0.133247020340132	0.347923303420307	0.273	0	1	CD8_Effector_Mmemory	3D-D(PBS) vs 3D-A
Morc2a	0.133247020340132	0.628031222613042	0.273	0	1	CD8_Effector_Mmemory	3D-D(PBS) vs 3D-A
Mtif2	0.133247020340132	0.347923303420307	0.273	0	1	CD8_Effector_Mmemory	3D-D(PBS) vs 3D-A
Cpeb4	0.133247020340132	0.347923303420307	0.273	0	1	CD8_Effector_Mmemory	3D-D(PBS) vs 3D-A
9930111J21Rik2	0.133247020340132	0.347923303420307	0.273	0	1	CD8_Effector_Mmemory	3D-D(PBS) vs 3D-A
Mapk9	0.133247020340132	0.347923303420307	0.273	0	1	CD8_Effector_Mmemory	3D-D(PBS) vs 3D-A
Tmem256	0.133247020340132	0.347923303420307	0.273	0	1	CD8_Effector_Mmemory	3D-D(PBS) vs 3D-A
Sdf2	0.133247020340132	0.347923303420307	0.273	0	1	CD8_Effector_Mmemory	3D-D(PBS) vs 3D-A
Mmd	0.133247020340132	0.347923303420307	0.273	0	1	CD8_Effector_Mmemory	3D-D(PBS) vs 3D-A
Col1a1	0.133247020340132	0.347923303420307	0.273	0	1	CD8_Effector_Mmemory	3D-D(PBS) vs 3D-A
Cnp	0.133247020340132	0.347923303420307	0.273	0	1	CD8_Effector_Mmemory	3D-D(PBS) vs 3D-A
Hexim1	0.133247020340132	0.347923303420307	0.273	0	1	CD8_Effector_Mmemory	3D-D(PBS) vs 3D-A
Socs3	0.133247020340132	0.347923303420307	0.273	0	1	CD8_Effector_Mmemory	3D-D(PBS) vs 3D-A
Csnk1d	0.133247020340132	0.347923303420307	0.273	0	1	CD8_Effector_Mmemory	3D-D(PBS) vs 3D-A
Irf2bpl	0.133247020340132	0.347923303420307	0.273	0	1	CD8_Effector_Mmemory	3D-D(PBS) vs 3D-A
Dicer1	0.133247020340132	0.347923303420307	0.273	0	1	CD8_Effector_Mmemory	3D-D(PBS) vs 3D-A
Brf1	0.133247020340132	0.347923303420307	0.273	0	1	CD8_Effector_Mmemory	3D-D(PBS) vs 3D-A
B3galnt2	0.133247020340132	0.347923303420307	0.273	0	1	CD8_Effector_Mmemory	3D-D(PBS) vs 3D-A
Clptm1l	0.133247020340132	0.347923303420307	0.273	0	1	CD8_Effector_Mmemory	3D-D(PBS) vs 3D-A
Osgep	0.133247020340132	0.347923303420307	0.273	0	1	CD8_Effector_Mmemory	3D-D(PBS) vs 3D-A
Phf11b	0.133247020340132	0.347923303420307	0.273	0	1	CD8_Effector_Mmemory	3D-D(PBS) vs 3D-A
Vwa8	0.133247020340132	0.347923303420307	0.273	0	1	CD8_Effector_Mmemory	3D-D(PBS) vs 3D-A
Tpm3-rs7	0.133247020340132	0.347923303420307	0.273	0	1	CD8_Effector_Mmemory	3D-D(PBS) vs 3D-A
Phf5a	0.133247020340132	0.347923303420307	0.273	0	1	CD8_Effector_Mmemory	3D-D(PBS) vs 3D-A
Mcat	0.133247020340132	0.347923303420307	0.273	0	1	CD8_Effector_Mmemory	3D-D(PBS) vs 3D-A
Sp1	0.133247020340132	0.347923303420307	0.273	0	1	CD8_Effector_Mmemory	3D-D(PBS) vs 3D-A
Bcl6	0.133247020340132	0.347923303420307	0.273	0	1	CD8_Effector_Mmemory	3D-D(PBS) vs 3D-A
Pros1	0.133247020340132	0.347923303420307	0.273	0	1	CD8_Effector_Mmemory	3D-D(PBS) vs 3D-A
Zfp758	0.133247020340132	0.347923303420307	0.273	0	1	CD8_Effector_Mmemory	3D-D(PBS) vs 3D-A
Bag6	0.133247020340132	0.347923303420307	0.273	0	1	CD8_Effector_Mmemory	3D-D(PBS) vs 3D-A
Bicral	0.133247020340132	0.347923303420307	0.273	0	1	CD8_Effector_Mmemory	3D-D(PBS) vs 3D-A
Hnrnpll	0.133247020340132	0.347923303420307	0.273	0	1	CD8_Effector_Mmemory	3D-D(PBS) vs 3D-A
Dpf2	0.133247020340132	0.347923303420307	0.273	0	1	CD8_Effector_Mmemory	3D-D(PBS) vs 3D-A
B3gat3	0.133247020340132	0.347923303420307	0.273	0	1	CD8_Effector_Mmemory	3D-D(PBS) vs 3D-A
Tmem258	0.133247020340132	0.347923303420307	0.273	0	1	CD8_Effector_Mmemory	3D-D(PBS) vs 3D-A
Gnaq	0.133247020340132	0.347923303420307	0.273	0	1	CD8_Effector_Mmemory	3D-D(PBS) vs 3D-A
Rfk	0.133247020340132	0.347923303420307	0.273	0	1	CD8_Effector_Mmemory	3D-D(PBS) vs 3D-A
Cstf2t	0.133247020340132	0.347923303420307	0.273	0	1	CD8_Effector_Mmemory	3D-D(PBS) vs 3D-A
Calhm2	0.133247020340132	0.347923303420307	0.273	0	1	CD8_Effector_Mmemory	3D-D(PBS) vs 3D-A
Zdhhc6	0.133247020340132	0.347923303420307	0.273	0	1	CD8_Effector_Mmemory	3D-D(PBS) vs 3D-A
Idh3g	0.133247020340132	0.347923303420307	0.273	0	1	CD8_Effector_Mmemory	3D-D(PBS) vs 3D-A
F8	0.133247020340132	0.347923303420307	0.273	0	1	CD8_Effector_Mmemory	3D-D(PBS) vs 3D-A
Las1l	0.133247020340132	0.347923303420307	0.273	0	1	CD8_Effector_Mmemory	3D-D(PBS) vs 3D-A
Morf4l2	0.133247020340132	0.347923303420307	0.273	0	1	CD8_Effector_Mmemory	3D-D(PBS) vs 3D-A
Ubqln2	0.133247020340132	0.347923303420307	0.273	0	1	CD8_Effector_Mmemory	3D-D(PBS) vs 3D-A
Rab9	0.133247020340132	0.347923303420307	0.273	0	1	CD8_Effector_Mmemory	3D-D(PBS) vs 3D-A
Dek	0.13412717087499	0.425091163942767	0.818	0.5	1	CD8_Effector_Mmemory	3D-D(PBS) vs 3D-A
Ezh2	0.134326793418997	0.388565287917653	0.545	0.125	1	CD8_Effector_Mmemory	3D-D(PBS) vs 3D-A
Septin9	0.134326793418997	0.388565287917653	0.545	0.125	1	CD8_Effector_Mmemory	3D-D(PBS) vs 3D-A
Gfod1	0.134326793418997	0.388565287917653	0.545	0.125	1	CD8_Effector_Mmemory	3D-D(PBS) vs 3D-A
Chd8	0.134326793418997	0.388565287917653	0.545	0.125	1	CD8_Effector_Mmemory	3D-D(PBS) vs 3D-A
Sos1	0.134326793418997	0.388565287917653	0.545	0.125	1	CD8_Effector_Mmemory	3D-D(PBS) vs 3D-A
Rpl39	0.13443428185301	-0.378813158429013	1	1	1	CD8_Effector_Mmemory	3D-D(PBS) vs 3D-A
Ercc5	0.134522069887892	0.447458976971221	0.273	0	1	CD8_Effector_Mmemory	3D-D(PBS) vs 3D-A
Mdm4	0.134522069887892	0.788495894806288	0.273	0	1	CD8_Effector_Mmemory	3D-D(PBS) vs 3D-A
Ppp1r15b	0.134522069887892	0.540568381362703	0.273	0	1	CD8_Effector_Mmemory	3D-D(PBS) vs 3D-A
Pou2f1	0.134522069887892	0.447458976971221	0.273	0	1	CD8_Effector_Mmemory	3D-D(PBS) vs 3D-A
Pogk	0.134522069887892	0.447458976971221	0.273	0	1	CD8_Effector_Mmemory	3D-D(PBS) vs 3D-A
Spred1	0.134522069887892	0.540568381362703	0.273	0	1	CD8_Effector_Mmemory	3D-D(PBS) vs 3D-A
Cep152	0.134522069887892	0.447458976971221	0.273	0	1	CD8_Effector_Mmemory	3D-D(PBS) vs 3D-A
Ncoa6	0.134522069887892	0.540568381362703	0.273	0	1	CD8_Effector_Mmemory	3D-D(PBS) vs 3D-A
Rae1	0.134522069887892	0.447458976971221	0.273	0	1	CD8_Effector_Mmemory	3D-D(PBS) vs 3D-A
Med12l	0.134522069887892	0.447458976971221	0.273	0	1	CD8_Effector_Mmemory	3D-D(PBS) vs 3D-A
Arfip1	0.134522069887892	0.447458976971221	0.273	0	1	CD8_Effector_Mmemory	3D-D(PBS) vs 3D-A
Chtop	0.134522069887892	0.447458976971221	0.273	0	1	CD8_Effector_Mmemory	3D-D(PBS) vs 3D-A
Dbt	0.134522069887892	0.540568381362703	0.273	0	1	CD8_Effector_Mmemory	3D-D(PBS) vs 3D-A
Eif4e	0.134522069887892	0.447458976971221	0.273	0	1	CD8_Effector_Mmemory	3D-D(PBS) vs 3D-A
Zmpste24	0.134522069887892	0.447458976971221	0.273	0	1	CD8_Effector_Mmemory	3D-D(PBS) vs 3D-A
Srm	0.134522069887892	0.447458976971221	0.273	0	1	CD8_Effector_Mmemory	3D-D(PBS) vs 3D-A
Rbpj	0.134522069887892	0.540568381362703	0.273	0	1	CD8_Effector_Mmemory	3D-D(PBS) vs 3D-A
Rell1	0.134522069887892	0.447458976971221	0.273	0	1	CD8_Effector_Mmemory	3D-D(PBS) vs 3D-A
Klhl5	0.134522069887892	0.447458976971221	0.273	0	1	CD8_Effector_Mmemory	3D-D(PBS) vs 3D-A
Ankrd13a	0.134522069887892	0.540568381362703	0.273	0	1	CD8_Effector_Mmemory	3D-D(PBS) vs 3D-A
Mlec	0.134522069887892	0.447458976971221	0.273	0	1	CD8_Effector_Mmemory	3D-D(PBS) vs 3D-A
Usp42	0.134522069887892	0.447458976971221	0.273	0	1	CD8_Effector_Mmemory	3D-D(PBS) vs 3D-A
Fry	0.134522069887892	0.447458976971221	0.273	0	1	CD8_Effector_Mmemory	3D-D(PBS) vs 3D-A
Tmem168	0.134522069887892	0.447458976971221	0.273	0	1	CD8_Effector_Mmemory	3D-D(PBS) vs 3D-A
Trim24	0.134522069887892	0.447458976971221	0.273	0	1	CD8_Effector_Mmemory	3D-D(PBS) vs 3D-A
Tpk1	0.134522069887892	0.628031222613042	0.273	0	1	CD8_Effector_Mmemory	3D-D(PBS) vs 3D-A
Spr	0.134522069887892	0.447458976971221	0.273	0	1	CD8_Effector_Mmemory	3D-D(PBS) vs 3D-A
Gmcl1	0.134522069887892	0.540568381362703	0.273	0	1	CD8_Effector_Mmemory	3D-D(PBS) vs 3D-A
Prcp	0.134522069887892	0.447458976971221	0.273	0	1	CD8_Effector_Mmemory	3D-D(PBS) vs 3D-A
Acer3	0.134522069887892	0.447458976971221	0.273	0	1	CD8_Effector_Mmemory	3D-D(PBS) vs 3D-A
Erich1	0.134522069887892	0.540568381362703	0.273	0	1	CD8_Effector_Mmemory	3D-D(PBS) vs 3D-A
Vps36	0.134522069887892	0.447458976971221	0.273	0	1	CD8_Effector_Mmemory	3D-D(PBS) vs 3D-A
Colgalt1	0.134522069887892	0.447458976971221	0.273	0	1	CD8_Effector_Mmemory	3D-D(PBS) vs 3D-A
Rfx1	0.134522069887892	0.447458976971221	0.273	0	1	CD8_Effector_Mmemory	3D-D(PBS) vs 3D-A
Acd	0.134522069887892	0.628031222613042	0.273	0	1	CD8_Effector_Mmemory	3D-D(PBS) vs 3D-A
Maf	0.134522069887892	0.447458976971221	0.273	0	1	CD8_Effector_Mmemory	3D-D(PBS) vs 3D-A
Rnf166	0.134522069887892	0.540568381362703	0.273	0	1	CD8_Effector_Mmemory	3D-D(PBS) vs 3D-A
Ttc13	0.134522069887892	0.447458976971221	0.273	0	1	CD8_Effector_Mmemory	3D-D(PBS) vs 3D-A
Hacd3	0.134522069887892	0.447458976971221	0.273	0	1	CD8_Effector_Mmemory	3D-D(PBS) vs 3D-A
Pxylp1	0.134522069887892	0.447458976971221	0.273	0	1	CD8_Effector_Mmemory	3D-D(PBS) vs 3D-A
Nus1	0.134522069887892	0.447458976971221	0.273	0	1	CD8_Effector_Mmemory	3D-D(PBS) vs 3D-A
Ccdc6	0.134522069887892	0.447458976971221	0.273	0	1	CD8_Effector_Mmemory	3D-D(PBS) vs 3D-A
Ipmk	0.134522069887892	0.447458976971221	0.273	0	1	CD8_Effector_Mmemory	3D-D(PBS) vs 3D-A
Rtcb	0.134522069887892	0.447458976971221	0.273	0	1	CD8_Effector_Mmemory	3D-D(PBS) vs 3D-A
Arrb2	0.134522069887892	0.447458976971221	0.273	0	1	CD8_Effector_Mmemory	3D-D(PBS) vs 3D-A
Synrg	0.134522069887892	0.447458976971221	0.273	0	1	CD8_Effector_Mmemory	3D-D(PBS) vs 3D-A
Nol11	0.134522069887892	0.447458976971221	0.273	0	1	CD8_Effector_Mmemory	3D-D(PBS) vs 3D-A
Foxk2	0.134522069887892	0.447458976971221	0.273	0	1	CD8_Effector_Mmemory	3D-D(PBS) vs 3D-A
Polr1f	0.134522069887892	0.447458976971221	0.273	0	1	CD8_Effector_Mmemory	3D-D(PBS) vs 3D-A
Ppm1a	0.134522069887892	0.447458976971221	0.273	0	1	CD8_Effector_Mmemory	3D-D(PBS) vs 3D-A
Ighd	0.134522069887892	0.447458976971221	0.273	0	1	CD8_Effector_Mmemory	3D-D(PBS) vs 3D-A
Gm11290	0.134522069887892	0.447458976971221	0.273	0	1	CD8_Effector_Mmemory	3D-D(PBS) vs 3D-A
Tmem161b	0.134522069887892	0.540568381362703	0.273	0	1	CD8_Effector_Mmemory	3D-D(PBS) vs 3D-A
Ipo11	0.134522069887892	0.447458976971221	0.273	0	1	CD8_Effector_Mmemory	3D-D(PBS) vs 3D-A
Uchl3	0.134522069887892	0.447458976971221	0.273	0	1	CD8_Effector_Mmemory	3D-D(PBS) vs 3D-A
Card6	0.134522069887892	0.540568381362703	0.273	0	1	CD8_Effector_Mmemory	3D-D(PBS) vs 3D-A
6030458C11Rik	0.134522069887892	0.447458976971221	0.273	0	1	CD8_Effector_Mmemory	3D-D(PBS) vs 3D-A
Mrpl40	0.134522069887892	0.447458976971221	0.273	0	1	CD8_Effector_Mmemory	3D-D(PBS) vs 3D-A
Psmd2	0.134522069887892	0.447458976971221	0.273	0	1	CD8_Effector_Mmemory	3D-D(PBS) vs 3D-A
Dop1b	0.134522069887892	0.447458976971221	0.273	0	1	CD8_Effector_Mmemory	3D-D(PBS) vs 3D-A
Mx1	0.134522069887892	0.447458976971221	0.273	0	1	CD8_Effector_Mmemory	3D-D(PBS) vs 3D-A
Gm6034	0.134522069887892	0.540568381362703	0.273	0	1	CD8_Effector_Mmemory	3D-D(PBS) vs 3D-A
Cenpq	0.134522069887892	0.628031222613042	0.273	0	1	CD8_Effector_Mmemory	3D-D(PBS) vs 3D-A
Trerf1	0.134522069887892	0.447458976971221	0.273	0	1	CD8_Effector_Mmemory	3D-D(PBS) vs 3D-A
Ypel5	0.134522069887892	0.540568381362703	0.273	0	1	CD8_Effector_Mmemory	3D-D(PBS) vs 3D-A
Usp14	0.134522069887892	0.447458976971221	0.273	0	1	CD8_Effector_Mmemory	3D-D(PBS) vs 3D-A
Impact	0.134522069887892	0.447458976971221	0.273	0	1	CD8_Effector_Mmemory	3D-D(PBS) vs 3D-A
Frmd8	0.134522069887892	0.447458976971221	0.273	0	1	CD8_Effector_Mmemory	3D-D(PBS) vs 3D-A
Pum3	0.134522069887892	0.447458976971221	0.273	0	1	CD8_Effector_Mmemory	3D-D(PBS) vs 3D-A
Grk5	0.134522069887892	0.447458976971221	0.273	0	1	CD8_Effector_Mmemory	3D-D(PBS) vs 3D-A
Zfp950	0.134522069887892	0.447458976971221	0.273	0	1	CD8_Effector_Mmemory	3D-D(PBS) vs 3D-A
Hdac8	0.134522069887892	0.710493382805015	0.273	0	1	CD8_Effector_Mmemory	3D-D(PBS) vs 3D-A
Hnrnph2	0.134522069887892	0.540568381362703	0.273	0	1	CD8_Effector_Mmemory	3D-D(PBS) vs 3D-A
Apex2	0.134522069887892	0.447458976971221	0.273	0	1	CD8_Effector_Mmemory	3D-D(PBS) vs 3D-A
Txlng	0.134522069887892	0.540568381362703	0.273	0	1	CD8_Effector_Mmemory	3D-D(PBS) vs 3D-A
Plekhb2	0.134946384727803	0.628031222613042	0.273	0	1	CD8_Effector_Mmemory	3D-D(PBS) vs 3D-A
Dars	0.134946384727803	0.628031222613042	0.273	0	1	CD8_Effector_Mmemory	3D-D(PBS) vs 3D-A
Gem	0.134946384727803	0.710493382805015	0.273	0	1	CD8_Effector_Mmemory	3D-D(PBS) vs 3D-A
Ankrd28	0.134946384727803	0.628031222613042	0.273	0	1	CD8_Effector_Mmemory	3D-D(PBS) vs 3D-A
Pacsin2	0.134946384727803	0.628031222613042	0.273	0	1	CD8_Effector_Mmemory	3D-D(PBS) vs 3D-A
Cct8	0.134946384727803	0.628031222613042	0.273	0	1	CD8_Effector_Mmemory	3D-D(PBS) vs 3D-A
Cdk8	0.135778790320848	0.540568381362703	0.636	0.25	1	CD8_Effector_Mmemory	3D-D(PBS) vs 3D-A
Rps13-ps2	0.135778790320848	0.604698718782418	0.636	0.25	1	CD8_Effector_Mmemory	3D-D(PBS) vs 3D-A
Cmip	0.136067498751837	-0.533432200081074	0.545	0.875	1	CD8_Effector_Mmemory	3D-D(PBS) vs 3D-A
Cd6	0.136819644474288	-0.722466024471091	0.273	0.625	1	CD8_Effector_Mmemory	3D-D(PBS) vs 3D-A
Calm1	0.139283562753712	-0.255898224552165	0.909	1	1	CD8_Effector_Mmemory	3D-D(PBS) vs 3D-A
Nlrc5	0.139348897857174	0.540568381362702	0.727	0.375	1	CD8_Effector_Mmemory	3D-D(PBS) vs 3D-A
Casp8	0.141491645792606	0.45810622117073	0.455	0.125	1	CD8_Effector_Mmemory	3D-D(PBS) vs 3D-A
Gigyf2	0.141491645792606	0.45810622117073	0.455	0.125	1	CD8_Effector_Mmemory	3D-D(PBS) vs 3D-A
Cdc73	0.141491645792606	0.45810622117073	0.455	0.125	1	CD8_Effector_Mmemory	3D-D(PBS) vs 3D-A
Setx	0.141491645792606	-0.758991900496205	0.182	0.5	1	CD8_Effector_Mmemory	3D-D(PBS) vs 3D-A
Snap23	0.141491645792606	-0.459431618637297	0.182	0.5	1	CD8_Effector_Mmemory	3D-D(PBS) vs 3D-A
Nsmaf	0.141491645792606	0.45810622117073	0.455	0.125	1	CD8_Effector_Mmemory	3D-D(PBS) vs 3D-A
Hdac1	0.141491645792606	0.540568381362703	0.455	0.125	1	CD8_Effector_Mmemory	3D-D(PBS) vs 3D-A
Mtfr1l	0.141491645792606	-0.459431618637297	0.182	0.5	1	CD8_Effector_Mmemory	3D-D(PBS) vs 3D-A
Kcnab2	0.141491645792606	0.45810622117073	0.455	0.125	1	CD8_Effector_Mmemory	3D-D(PBS) vs 3D-A
Mtf2	0.141491645792606	0.45810622117073	0.455	0.125	1	CD8_Effector_Mmemory	3D-D(PBS) vs 3D-A
Unc119b	0.141491645792606	-0.459431618637297	0.182	0.5	1	CD8_Effector_Mmemory	3D-D(PBS) vs 3D-A
Rhof	0.141491645792606	0.45810622117073	0.455	0.125	1	CD8_Effector_Mmemory	3D-D(PBS) vs 3D-A
Gimap8	0.141491645792606	0.540568381362703	0.455	0.125	1	CD8_Effector_Mmemory	3D-D(PBS) vs 3D-A
U2af2	0.141491645792606	-0.459431618637297	0.182	0.5	1	CD8_Effector_Mmemory	3D-D(PBS) vs 3D-A
Supt5	0.141491645792606	0.45810622117073	0.455	0.125	1	CD8_Effector_Mmemory	3D-D(PBS) vs 3D-A
Cdc37	0.141491645792606	0.45810622117073	0.455	0.125	1	CD8_Effector_Mmemory	3D-D(PBS) vs 3D-A
Hbs1l	0.141491645792606	0.45810622117073	0.455	0.125	1	CD8_Effector_Mmemory	3D-D(PBS) vs 3D-A
Sos2	0.141491645792606	0.45810622117073	0.455	0.125	1	CD8_Effector_Mmemory	3D-D(PBS) vs 3D-A
Numb	0.141491645792606	0.618570893363976	0.455	0.125	1	CD8_Effector_Mmemory	3D-D(PBS) vs 3D-A
Gpatch2l	0.141491645792606	0.45810622117073	0.455	0.125	1	CD8_Effector_Mmemory	3D-D(PBS) vs 3D-A
Sptlc2	0.141491645792606	0.45810622117073	0.455	0.125	1	CD8_Effector_Mmemory	3D-D(PBS) vs 3D-A
Smdt1	0.141491645792606	0.45810622117073	0.455	0.125	1	CD8_Effector_Mmemory	3D-D(PBS) vs 3D-A
Cox14	0.141491645792606	0.45810622117073	0.455	0.125	1	CD8_Effector_Mmemory	3D-D(PBS) vs 3D-A
Gspt1	0.141491645792606	0.45810622117073	0.455	0.125	1	CD8_Effector_Mmemory	3D-D(PBS) vs 3D-A
Ranbp1	0.141491645792606	0.45810622117073	0.455	0.125	1	CD8_Effector_Mmemory	3D-D(PBS) vs 3D-A
Tomm70a	0.141491645792606	0.45810622117073	0.455	0.125	1	CD8_Effector_Mmemory	3D-D(PBS) vs 3D-A
Srpk1	0.141491645792606	0.45810622117073	0.455	0.125	1	CD8_Effector_Mmemory	3D-D(PBS) vs 3D-A
A930015D03Rik	0.141491645792606	0.540568381362703	0.455	0.125	1	CD8_Effector_Mmemory	3D-D(PBS) vs 3D-A
Rpl9-ps6	0.141491645792606	0.45810622117073	0.455	0.125	1	CD8_Effector_Mmemory	3D-D(PBS) vs 3D-A
Sfr1	0.141491645792606	0.45810622117073	0.455	0.125	1	CD8_Effector_Mmemory	3D-D(PBS) vs 3D-A
Acsl5	0.141491645792606	0.45810622117073	0.455	0.125	1	CD8_Effector_Mmemory	3D-D(PBS) vs 3D-A
Fmr1	0.141491645792606	0.45810622117073	0.455	0.125	1	CD8_Effector_Mmemory	3D-D(PBS) vs 3D-A
Atp6v1e1	0.141708198854279	-0.459431618637297	0.364	0.75	1	CD8_Effector_Mmemory	3D-D(PBS) vs 3D-A
Cnbp	0.142417157194126	0.647483585279215	0.727	0.5	1	CD8_Effector_Mmemory	3D-D(PBS) vs 3D-A
Babam2	0.145553415716584	0.656045598782638	0.727	0.375	1	CD8_Effector_Mmemory	3D-D(PBS) vs 3D-A
Fam168b	0.146484063814155	-0.459431618637297	0.091	0.375	1	CD8_Effector_Mmemory	3D-D(PBS) vs 3D-A
Ttll4	0.146484063814155	-0.459431618637297	0.091	0.375	1	CD8_Effector_Mmemory	3D-D(PBS) vs 3D-A
Rnf2	0.146484063814155	-0.681824039973745	0.091	0.375	1	CD8_Effector_Mmemory	3D-D(PBS) vs 3D-A
Mrpl41	0.146484063814155	-0.459431618637297	0.091	0.375	1	CD8_Effector_Mmemory	3D-D(PBS) vs 3D-A
Snrnp200	0.146484063814155	-0.459431618637297	0.091	0.375	1	CD8_Effector_Mmemory	3D-D(PBS) vs 3D-A
Car2	0.146484063814155	-0.459431618637297	0.091	0.375	1	CD8_Effector_Mmemory	3D-D(PBS) vs 3D-A
Rfc1	0.146484063814155	-0.459431618637297	0.091	0.375	1	CD8_Effector_Mmemory	3D-D(PBS) vs 3D-A
Klre1	0.146484063814155	-0.574908836057233	0.091	0.375	1	CD8_Effector_Mmemory	3D-D(PBS) vs 3D-A
Psenen	0.146484063814155	-0.459431618637297	0.091	0.375	1	CD8_Effector_Mmemory	3D-D(PBS) vs 3D-A
Sytl2	0.146484063814155	-0.459431618637297	0.091	0.375	1	CD8_Effector_Mmemory	3D-D(PBS) vs 3D-A
Lats1	0.146484063814155	-0.459431618637297	0.091	0.375	1	CD8_Effector_Mmemory	3D-D(PBS) vs 3D-A
Trappc10	0.146484063814155	-0.459431618637297	0.091	0.375	1	CD8_Effector_Mmemory	3D-D(PBS) vs 3D-A
Midn	0.146484063814155	-0.459431618637297	0.091	0.375	1	CD8_Effector_Mmemory	3D-D(PBS) vs 3D-A
Tex14	0.146484063814155	-0.459431618637297	0.091	0.375	1	CD8_Effector_Mmemory	3D-D(PBS) vs 3D-A
Rara	0.146484063814155	-0.459431618637297	0.091	0.375	1	CD8_Effector_Mmemory	3D-D(PBS) vs 3D-A
Adam17	0.146484063814155	-0.459431618637297	0.091	0.375	1	CD8_Effector_Mmemory	3D-D(PBS) vs 3D-A
Glrx	0.146484063814155	-0.574908836057233	0.091	0.375	1	CD8_Effector_Mmemory	3D-D(PBS) vs 3D-A
Msh3	0.146484063814155	-0.459431618637297	0.091	0.375	1	CD8_Effector_Mmemory	3D-D(PBS) vs 3D-A
Itga2	0.146484063814155	-0.459431618637297	0.091	0.375	1	CD8_Effector_Mmemory	3D-D(PBS) vs 3D-A
Mphosph8	0.146484063814155	-0.459431618637297	0.091	0.375	1	CD8_Effector_Mmemory	3D-D(PBS) vs 3D-A
Polr2k	0.146484063814155	-0.459431618637297	0.091	0.375	1	CD8_Effector_Mmemory	3D-D(PBS) vs 3D-A
Wdyhv1	0.146484063814155	-0.459431618637297	0.091	0.375	1	CD8_Effector_Mmemory	3D-D(PBS) vs 3D-A
Ppp2r1a	0.146484063814155	-0.459431618637297	0.091	0.375	1	CD8_Effector_Mmemory	3D-D(PBS) vs 3D-A
Luc7l	0.146484063814155	-0.459431618637297	0.091	0.375	1	CD8_Effector_Mmemory	3D-D(PBS) vs 3D-A
Cdc42ep3	0.146484063814155	-0.574908836057233	0.091	0.375	1	CD8_Effector_Mmemory	3D-D(PBS) vs 3D-A
Isoc1	0.146484063814155	-0.459431618637297	0.091	0.375	1	CD8_Effector_Mmemory	3D-D(PBS) vs 3D-A
Dctn4	0.146484063814155	-0.459431618637297	0.091	0.375	1	CD8_Effector_Mmemory	3D-D(PBS) vs 3D-A
S100a11	0.146758108838673	0.473454185504166	0.636	0.25	1	CD8_Effector_Mmemory	3D-D(PBS) vs 3D-A
Malt1	0.146761053258732	0.762960802699151	0.636	0.375	1	CD8_Effector_Mmemory	3D-D(PBS) vs 3D-A
mt-Cytb	0.146848666569067	-0.322858565761853	1	1	1	CD8_Effector_Mmemory	3D-D(PBS) vs 3D-A
Hnrnph1	0.147965470955034	0.483984852996335	0.727	0.625	1	CD8_Effector_Mmemory	3D-D(PBS) vs 3D-A
Mllt10	0.148077718378882	0.329064276168991	0.727	0.375	1	CD8_Effector_Mmemory	3D-D(PBS) vs 3D-A
Ccser2	0.148077718378882	-0.352516414720785	0.273	0.625	1	CD8_Effector_Mmemory	3D-D(PBS) vs 3D-A
St13	0.148077718378882	-0.352516414720785	0.273	0.625	1	CD8_Effector_Mmemory	3D-D(PBS) vs 3D-A
Eif3j1	0.14883512048773	0.540568381362702	0.545	0.25	1	CD8_Effector_Mmemory	3D-D(PBS) vs 3D-A
Prdx1	0.14883512048773	0.540568381362703	0.545	0.25	1	CD8_Effector_Mmemory	3D-D(PBS) vs 3D-A
Heca	0.14883512048773	-0.459431618637297	0.273	0.625	1	CD8_Effector_Mmemory	3D-D(PBS) vs 3D-A
Ehd3	0.14883512048773	0.540568381362703	0.545	0.25	1	CD8_Effector_Mmemory	3D-D(PBS) vs 3D-A
Ralgapa2	0.14951477326135	0.610957709254101	0.545	0.25	1	CD8_Effector_Mmemory	3D-D(PBS) vs 3D-A
Ralgapa1	0.149772013143142	0.329064276168991	0.545	0.125	1	CD8_Effector_Mmemory	3D-D(PBS) vs 3D-A
Grb2	0.149953160114368	-0.619896290830543	0.364	0.625	1	CD8_Effector_Mmemory	3D-D(PBS) vs 3D-A
Rab10	0.151219096199866	0.415037499278844	0.545	0.125	1	CD8_Effector_Mmemory	3D-D(PBS) vs 3D-A
Gab3	0.151559240703123	-0.459431618637297	0.455	0.875	1	CD8_Effector_Mmemory	3D-D(PBS) vs 3D-A
Clasp1	0.15161325810624	0.37064337992039	0.455	0.125	1	CD8_Effector_Mmemory	3D-D(PBS) vs 3D-A
Hat1	0.15161325810624	0.37064337992039	0.455	0.125	1	CD8_Effector_Mmemory	3D-D(PBS) vs 3D-A
Atp1a1	0.15161325810624	0.37064337992039	0.455	0.125	1	CD8_Effector_Mmemory	3D-D(PBS) vs 3D-A
Bcas2	0.15161325810624	0.37064337992039	0.455	0.125	1	CD8_Effector_Mmemory	3D-D(PBS) vs 3D-A
Ski	0.15161325810624	0.37064337992039	0.455	0.125	1	CD8_Effector_Mmemory	3D-D(PBS) vs 3D-A
Ilf3	0.15161325810624	0.37064337992039	0.455	0.125	1	CD8_Effector_Mmemory	3D-D(PBS) vs 3D-A
Syne1	0.15161325810624	0.37064337992039	0.455	0.125	1	CD8_Effector_Mmemory	3D-D(PBS) vs 3D-A
Tmed10	0.15161325810624	0.37064337992039	0.455	0.125	1	CD8_Effector_Mmemory	3D-D(PBS) vs 3D-A
Brd2	0.15161325810624	0.37064337992039	0.455	0.125	1	CD8_Effector_Mmemory	3D-D(PBS) vs 3D-A
Smc5	0.15161325810624	0.37064337992039	0.455	0.125	1	CD8_Effector_Mmemory	3D-D(PBS) vs 3D-A
Stk26	0.15161325810624	0.37064337992039	0.455	0.125	1	CD8_Effector_Mmemory	3D-D(PBS) vs 3D-A
Rps18	0.153929979979003	-0.415037499278844	1	1	1	CD8_Effector_Mmemory	3D-D(PBS) vs 3D-A
Arhgef18	0.154531506554434	-0.822001698022006	0.636	0.875	1	CD8_Effector_Mmemory	3D-D(PBS) vs 3D-A
Kansl1	0.154531506554434	0.701033053555949	1	0.625	1	CD8_Effector_Mmemory	3D-D(PBS) vs 3D-A
Ubac2	0.154531506554434	-0.526545814495834	0.636	0.875	1	CD8_Effector_Mmemory	3D-D(PBS) vs 3D-A
Rpl12	0.156159481341211	-0.552541023028779	1	0.875	1	CD8_Effector_Mmemory	3D-D(PBS) vs 3D-A
Saraf	0.156894421742941	-0.526545814495834	0.636	0.75	1	CD8_Effector_Mmemory	3D-D(PBS) vs 3D-A
Arid4b	0.156894421742941	-0.520832163301441	0.545	0.875	1	CD8_Effector_Mmemory	3D-D(PBS) vs 3D-A
Birc6	0.156894421742941	0.447458976971222	0.909	0.625	1	CD8_Effector_Mmemory	3D-D(PBS) vs 3D-A
Ccnt1	0.157588338413739	-0.366322214245816	0.364	0.75	1	CD8_Effector_Mmemory	3D-D(PBS) vs 3D-A
Cd8a	0.158266635868749	0.421923884864084	0.909	0.625	1	CD8_Effector_Mmemory	3D-D(PBS) vs 3D-A
Stxbp5	0.158461796146405	0.610957709254101	0.455	0.125	1	CD8_Effector_Mmemory	3D-D(PBS) vs 3D-A
Ankib1	0.158475932871815	0.473454185504166	0.636	0.25	1	CD8_Effector_Mmemory	3D-D(PBS) vs 3D-A
Selenow	0.158475932871815	-0.278859372995476	0.273	0.75	1	CD8_Effector_Mmemory	3D-D(PBS) vs 3D-A
Ucp2	0.158475932871815	0.473454185504166	0.636	0.25	1	CD8_Effector_Mmemory	3D-D(PBS) vs 3D-A
mt-Rnr2	0.15911376495409	0.387322121067021	1	1	1	CD8_Effector_Mmemory	3D-D(PBS) vs 3D-A
Dock5	0.159818114883112	-0.652076696579693	0.182	0.5	1	CD8_Effector_Mmemory	3D-D(PBS) vs 3D-A
Oip5os1	0.160629748744451	-0.640003864279118	0.182	0.5	1	CD8_Effector_Mmemory	3D-D(PBS) vs 3D-A
Zfp281	0.161124949289052	-0.333900736553438	0.091	0.375	1	CD8_Effector_Mmemory	3D-D(PBS) vs 3D-A
Fcer1g	0.161124949289052	-0.333900736553438	0.091	0.375	1	CD8_Effector_Mmemory	3D-D(PBS) vs 3D-A
Pycr2	0.161124949289052	-0.333900736553438	0.091	0.375	1	CD8_Effector_Mmemory	3D-D(PBS) vs 3D-A
Ccni	0.161124949289052	-0.333900736553438	0.091	0.375	1	CD8_Effector_Mmemory	3D-D(PBS) vs 3D-A
Rybp	0.161124949289052	-0.333900736553438	0.091	0.375	1	CD8_Effector_Mmemory	3D-D(PBS) vs 3D-A
Ddx47	0.161124949289052	-0.333900736553438	0.091	0.375	1	CD8_Effector_Mmemory	3D-D(PBS) vs 3D-A
Psmb10	0.161124949289052	-0.333900736553438	0.091	0.375	1	CD8_Effector_Mmemory	3D-D(PBS) vs 3D-A
Taf5l	0.161124949289052	-0.333900736553438	0.091	0.375	1	CD8_Effector_Mmemory	3D-D(PBS) vs 3D-A
Impdh2	0.161124949289052	-0.333900736553438	0.091	0.375	1	CD8_Effector_Mmemory	3D-D(PBS) vs 3D-A
Mknk2	0.161124949289052	-0.333900736553438	0.091	0.375	1	CD8_Effector_Mmemory	3D-D(PBS) vs 3D-A
R3hdm2	0.161124949289052	-0.333900736553438	0.091	0.375	1	CD8_Effector_Mmemory	3D-D(PBS) vs 3D-A
Stat2	0.161124949289052	-0.333900736553438	0.091	0.375	1	CD8_Effector_Mmemory	3D-D(PBS) vs 3D-A
Cdkn2aipnl	0.161124949289052	-0.333900736553438	0.091	0.375	1	CD8_Effector_Mmemory	3D-D(PBS) vs 3D-A
Llgl1	0.161124949289052	-0.333900736553438	0.091	0.375	1	CD8_Effector_Mmemory	3D-D(PBS) vs 3D-A
C1qbp	0.161124949289052	-0.333900736553438	0.091	0.375	1	CD8_Effector_Mmemory	3D-D(PBS) vs 3D-A
Rps6ka5	0.161124949289052	-0.333900736553438	0.091	0.375	1	CD8_Effector_Mmemory	3D-D(PBS) vs 3D-A
Ssbp2	0.161124949289052	-0.333900736553438	0.091	0.375	1	CD8_Effector_Mmemory	3D-D(PBS) vs 3D-A
Tmem184b	0.161124949289052	-0.333900736553438	0.091	0.375	1	CD8_Effector_Mmemory	3D-D(PBS) vs 3D-A
Atg2a	0.161124949289052	-0.333900736553438	0.091	0.375	1	CD8_Effector_Mmemory	3D-D(PBS) vs 3D-A
Trpm7	0.161213121429467	-0.459431618637297	0.455	0.75	1	CD8_Effector_Mmemory	3D-D(PBS) vs 3D-A
Chd3	0.161882050529249	-0.459431618637297	0.545	0.875	1	CD8_Effector_Mmemory	3D-D(PBS) vs 3D-A
Sla	0.163104391591029	0.473454185504166	0.636	0.375	1	CD8_Effector_Mmemory	3D-D(PBS) vs 3D-A
Prex1	0.163761275506367	0.604698718782418	0.636	0.375	1	CD8_Effector_Mmemory	3D-D(PBS) vs 3D-A
Fchsd2	0.163761275506367	0.604698718782418	0.636	0.375	1	CD8_Effector_Mmemory	3D-D(PBS) vs 3D-A
Psme4	0.163761275506367	0.604698718782418	0.636	0.375	1	CD8_Effector_Mmemory	3D-D(PBS) vs 3D-A
Vps13a	0.163761275506367	0.540568381362703	0.636	0.375	1	CD8_Effector_Mmemory	3D-D(PBS) vs 3D-A
Focad	0.164418212471624	-0.566346822553809	0.091	0.375	1	CD8_Effector_Mmemory	3D-D(PBS) vs 3D-A
Ythdf1	0.166773068146572	-0.343954401217361	0.182	0.5	1	CD8_Effector_Mmemory	3D-D(PBS) vs 3D-A
Gm11808	0.166773068146572	-0.343954401217361	0.182	0.5	1	CD8_Effector_Mmemory	3D-D(PBS) vs 3D-A
Akr1a1	0.166773068146572	-0.343954401217361	0.182	0.5	1	CD8_Effector_Mmemory	3D-D(PBS) vs 3D-A
Atp5k	0.166773068146572	-0.343954401217361	0.182	0.5	1	CD8_Effector_Mmemory	3D-D(PBS) vs 3D-A
Akr1b3	0.166773068146572	-0.343954401217361	0.182	0.5	1	CD8_Effector_Mmemory	3D-D(PBS) vs 3D-A
Rab11a	0.166773068146572	-0.343954401217361	0.182	0.5	1	CD8_Effector_Mmemory	3D-D(PBS) vs 3D-A
Arpp19	0.16751078206733	-0.459431618637297	0.364	0.625	1	CD8_Effector_Mmemory	3D-D(PBS) vs 3D-A
Polr2a	0.16751078206733	-0.459431618637297	0.364	0.625	1	CD8_Effector_Mmemory	3D-D(PBS) vs 3D-A
Ptprj	0.167742101212686	-0.640003864279118	0.364	0.625	1	CD8_Effector_Mmemory	3D-D(PBS) vs 3D-A
Bola2	0.167742101212686	-0.552541023028779	0.364	0.625	1	CD8_Effector_Mmemory	3D-D(PBS) vs 3D-A
Rps24	0.168126053558357	-0.396500362910841	1	1	1	CD8_Effector_Mmemory	3D-D(PBS) vs 3D-A
Tln1	0.168428918451127	0.540568381362703	0.818	0.625	1	CD8_Effector_Mmemory	3D-D(PBS) vs 3D-A
Pum1	0.169624322954471	0.415037499278844	0.727	0.375	1	CD8_Effector_Mmemory	3D-D(PBS) vs 3D-A
Rplp2	0.17060012225268	-0.338577223762912	1	1	1	CD8_Effector_Mmemory	3D-D(PBS) vs 3D-A
Tnrc6c	0.170915236138638	-0.381429106636024	0.364	0.75	1	CD8_Effector_Mmemory	3D-D(PBS) vs 3D-A
Gdi2	0.170915236138638	0.488100961468567	0.909	0.5	1	CD8_Effector_Mmemory	3D-D(PBS) vs 3D-A
Parp8	0.171653390134702	0.403064857612768	0.636	0.25	1	CD8_Effector_Mmemory	3D-D(PBS) vs 3D-A
Sike1	0.173939262972006	0.466567799918926	0.545	0.25	1	CD8_Effector_Mmemory	3D-D(PBS) vs 3D-A
Rab27a	0.173939262972006	0.466567799918926	0.545	0.25	1	CD8_Effector_Mmemory	3D-D(PBS) vs 3D-A
Taok1	0.173939262972006	0.466567799918926	0.545	0.25	1	CD8_Effector_Mmemory	3D-D(PBS) vs 3D-A
Zmynd8	0.174182658961865	0.540568381362703	0.545	0.25	1	CD8_Effector_Mmemory	3D-D(PBS) vs 3D-A
Rfx7	0.174182658961865	0.610957709254101	0.545	0.25	1	CD8_Effector_Mmemory	3D-D(PBS) vs 3D-A
Gna13	0.174182658961865	0.610957709254101	0.545	0.25	1	CD8_Effector_Mmemory	3D-D(PBS) vs 3D-A
Ubc	0.174267715075204	-0.459431618637297	0.636	0.875	1	CD8_Effector_Mmemory	3D-D(PBS) vs 3D-A
Ctss	0.17507132698323	-0.546894459887637	0.364	0.625	1	CD8_Effector_Mmemory	3D-D(PBS) vs 3D-A
Rbx1	0.175264497313383	0.610957709254101	0.455	0.125	1	CD8_Effector_Mmemory	3D-D(PBS) vs 3D-A
Hcst	0.175663609479863	-0.459431618637298	0.636	1	1	CD8_Effector_Mmemory	3D-D(PBS) vs 3D-A
Prkce	0.175823843635313	-0.546894459887637	0.182	0.5	1	CD8_Effector_Mmemory	3D-D(PBS) vs 3D-A
Smad3	0.17597751588853	0.415037499278844	0.636	0.25	1	CD8_Effector_Mmemory	3D-D(PBS) vs 3D-A
Angel2	0.176260245611502	-0.252980741169871	0.182	0.625	1	CD8_Effector_Mmemory	3D-D(PBS) vs 3D-A
Slc9a9	0.176260245611502	0.377069649079823	1	1	1	CD8_Effector_Mmemory	3D-D(PBS) vs 3D-A
Cnot6l	0.176657468279164	-0.298966946444051	0.818	0.875	1	CD8_Effector_Mmemory	3D-D(PBS) vs 3D-A
Nfatc1	0.177573553834456	-0.366322214245816	0.273	0.625	1	CD8_Effector_Mmemory	3D-D(PBS) vs 3D-A
Ptpn12	0.178072628824546	-0.558967292188212	0.273	0.5	1	CD8_Effector_Mmemory	3D-D(PBS) vs 3D-A
Eef1a1	0.178458113813524	-0.459431618637297	0.727	1	1	CD8_Effector_Mmemory	3D-D(PBS) vs 3D-A
Csnk1g1	0.178846628494381	-0.652076696579693	0.273	0.5	1	CD8_Effector_Mmemory	3D-D(PBS) vs 3D-A
Snx3	0.178846628494381	-0.739539537830032	0.273	0.5	1	CD8_Effector_Mmemory	3D-D(PBS) vs 3D-A
Cd84	0.179580122386143	-0.459431618637297	0.455	0.75	1	CD8_Effector_Mmemory	3D-D(PBS) vs 3D-A
Sec61b	0.179580122386143	-0.54189377882927	0.455	0.75	1	CD8_Effector_Mmemory	3D-D(PBS) vs 3D-A
Inpp5d	0.179829272719214	0.447458976971221	0.909	0.625	1	CD8_Effector_Mmemory	3D-D(PBS) vs 3D-A
Rab8b	0.180455306965587	-0.266786540694901	0.818	1	1	CD8_Effector_Mmemory	3D-D(PBS) vs 3D-A
Ubald2	0.180902606276104	-0.98299357469431	0.273	0.5	1	CD8_Effector_Mmemory	3D-D(PBS) vs 3D-A
Mfsd6	0.181582600919029	-0.459431618637297	0.091	0.375	1	CD8_Effector_Mmemory	3D-D(PBS) vs 3D-A
Timm23	0.181582600919029	-0.459431618637297	0.091	0.375	1	CD8_Effector_Mmemory	3D-D(PBS) vs 3D-A
Zbtb25	0.182718051959585	-0.459431618637297	0.091	0.375	1	CD8_Effector_Mmemory	3D-D(PBS) vs 3D-A
Rps16	0.183149921801088	-0.259494048128545	1	1	1	CD8_Effector_Mmemory	3D-D(PBS) vs 3D-A
Pde3b	0.183584049567141	0.497499659470817	0.818	0.625	1	CD8_Effector_Mmemory	3D-D(PBS) vs 3D-A
Mycbp2	0.184206030970137	0.701033053555949	0.909	0.75	1	CD8_Effector_Mmemory	3D-D(PBS) vs 3D-A
Ndufa2	0.185138339638891	-0.459431618637297	0.545	0.75	1	CD8_Effector_Mmemory	3D-D(PBS) vs 3D-A
Gapvd1	0.185579271704923	0.425091163942767	0.818	0.375	1	CD8_Effector_Mmemory	3D-D(PBS) vs 3D-A
Klrc1	0.185653088854994	0.721140627004524	0.727	0.5	1	CD8_Effector_Mmemory	3D-D(PBS) vs 3D-A
Chd7	0.186271444309289	0.505802963202026	0.818	0.5	1	CD8_Effector_Mmemory	3D-D(PBS) vs 3D-A
Ier5	0.189260487847968	-0.359895945086383	0.273	0.625	1	CD8_Effector_Mmemory	3D-D(PBS) vs 3D-A
Park7	0.190354647580919	-0.459431618637297	0.182	0.5	1	CD8_Effector_Mmemory	3D-D(PBS) vs 3D-A
Supt16	0.191798345878695	-0.459431618637297	0.182	0.5	1	CD8_Effector_Mmemory	3D-D(PBS) vs 3D-A
Gzmb	0.191798345878695	0.540568381362703	0.455	0.125	1	CD8_Effector_Mmemory	3D-D(PBS) vs 3D-A
Msl3	0.191798345878695	0.466567799918926	0.455	0.125	1	CD8_Effector_Mmemory	3D-D(PBS) vs 3D-A
Sec11a	0.1922127073033	-0.552541023028779	0.273	0.5	1	CD8_Effector_Mmemory	3D-D(PBS) vs 3D-A
Ptp4a2	0.19299105912157	-0.27500704749987	0.727	0.875	1	CD8_Effector_Mmemory	3D-D(PBS) vs 3D-A
Tecpr1	0.194523172095322	0.415037499278844	0.727	0.375	1	CD8_Effector_Mmemory	3D-D(PBS) vs 3D-A
Kif2a	0.194722979792834	0.540568381362703	0.545	0.25	1	CD8_Effector_Mmemory	3D-D(PBS) vs 3D-A
Arhgap30	0.195952329759735	-0.459431618637297	0.273	0.625	1	CD8_Effector_Mmemory	3D-D(PBS) vs 3D-A
Rps15	0.196017956661395	-0.276567561487487	1	1	1	CD8_Effector_Mmemory	3D-D(PBS) vs 3D-A
Coro1a	0.197490060136323	-0.356338125673193	0.909	1	1	CD8_Effector_Mmemory	3D-D(PBS) vs 3D-A
Tgoln1	0.197665910655832	0.329064276168991	0.636	0.25	1	CD8_Effector_Mmemory	3D-D(PBS) vs 3D-A
Tob2	0.197665910655832	0.329064276168991	0.636	0.25	1	CD8_Effector_Mmemory	3D-D(PBS) vs 3D-A
Eif3a	0.197665910655832	0.329064276168991	0.636	0.25	1	CD8_Effector_Mmemory	3D-D(PBS) vs 3D-A
Gramd3	0.198610267008658	0.742202242532353	0.909	0.75	1	CD8_Effector_Mmemory	3D-D(PBS) vs 3D-A
Slc38a2	0.19876450634066	0.584962500721156	0.727	0.5	1	CD8_Effector_Mmemory	3D-D(PBS) vs 3D-A
D16Ertd472e	0.199992655381422	0.540568381362703	0.636	0.375	1	CD8_Effector_Mmemory	3D-D(PBS) vs 3D-A
Fars2	0.200385895358258	0.388565287917653	0.545	0.25	1	CD8_Effector_Mmemory	3D-D(PBS) vs 3D-A
Prdx5	0.200385895358258	0.388565287917653	0.545	0.25	1	CD8_Effector_Mmemory	3D-D(PBS) vs 3D-A
Zfand5	0.200385895358258	0.388565287917653	0.545	0.25	1	CD8_Effector_Mmemory	3D-D(PBS) vs 3D-A
Eif4a2	0.201791156450333	0.403064857612768	0.636	0.375	1	CD8_Effector_Mmemory	3D-D(PBS) vs 3D-A
Reps1	0.202032222763566	0.540568381362703	0.636	0.375	1	CD8_Effector_Mmemory	3D-D(PBS) vs 3D-A
Zfp36l1	0.202032222763566	0.72499295250013	0.636	0.375	1	CD8_Effector_Mmemory	3D-D(PBS) vs 3D-A
Jtb	0.202095946295956	-0.343954401217361	0.091	0.375	1	CD8_Effector_Mmemory	3D-D(PBS) vs 3D-A
Trpv2	0.202095946295956	-0.343954401217361	0.091	0.375	1	CD8_Effector_Mmemory	3D-D(PBS) vs 3D-A
Plec	0.202095946295956	-0.343954401217361	0.091	0.375	1	CD8_Effector_Mmemory	3D-D(PBS) vs 3D-A
Parp14	0.202095946295956	-0.343954401217361	0.091	0.375	1	CD8_Effector_Mmemory	3D-D(PBS) vs 3D-A
Fgf13	0.202977635878321	-0.570462931026041	0.545	0.875	1	CD8_Effector_Mmemory	3D-D(PBS) vs 3D-A
Rora	0.205150894955778	0.540568381362703	0.727	0.5	1	CD8_Effector_Mmemory	3D-D(PBS) vs 3D-A
H2-Q7	0.206930541576423	-0.316473664795254	1	1	1	CD8_Effector_Mmemory	3D-D(PBS) vs 3D-A
Inpp4b	0.207550299812848	0.877603368640273	0.727	0.75	1	CD8_Effector_Mmemory	3D-D(PBS) vs 3D-A
Pds5b	0.207674108513376	-0.352516414720785	0.182	0.5	1	CD8_Effector_Mmemory	3D-D(PBS) vs 3D-A
Anxa5	0.208564126522438	0.388565287917653	0.455	0.125	1	CD8_Effector_Mmemory	3D-D(PBS) vs 3D-A
Naa16	0.208564126522438	0.388565287917653	0.455	0.125	1	CD8_Effector_Mmemory	3D-D(PBS) vs 3D-A
Pi4ka	0.209451681916895	0.473454185504166	0.455	0.125	1	CD8_Effector_Mmemory	3D-D(PBS) vs 3D-A
Kmt2a	0.209653603987851	0.363690619278623	0.727	0.375	1	CD8_Effector_Mmemory	3D-D(PBS) vs 3D-A
Ranbp2	0.209653603987851	0.347923303420307	0.727	0.375	1	CD8_Effector_Mmemory	3D-D(PBS) vs 3D-A
Smyd3	0.211900621410584	0.604698718782418	0.545	0.25	1	CD8_Effector_Mmemory	3D-D(PBS) vs 3D-A
Tspan5	0.211900621410584	0.72499295250013	0.545	0.25	1	CD8_Effector_Mmemory	3D-D(PBS) vs 3D-A
Zfp292	0.212193681094328	-0.39231742277876	0.636	0.875	1	CD8_Effector_Mmemory	3D-D(PBS) vs 3D-A
Xrn2	0.216732058855415	0.494764691749578	0.818	0.625	1	CD8_Effector_Mmemory	3D-D(PBS) vs 3D-A
Rock1	0.216732058855415	-0.511899038531433	0.818	0.875	1	CD8_Effector_Mmemory	3D-D(PBS) vs 3D-A
Casp8ap2	0.217327265429492	-0.376969458445324	0.455	0.75	1	CD8_Effector_Mmemory	3D-D(PBS) vs 3D-A
Il7r	0.217375062240933	-0.570462931026041	0.727	0.75	1	CD8_Effector_Mmemory	3D-D(PBS) vs 3D-A
Gramd4	0.218882736960294	0.540568381362703	0.364	0.125	1	CD8_Effector_Mmemory	3D-D(PBS) vs 3D-A
Ikzf1	0.219933839348824	0.331981759551285	1	0.875	1	CD8_Effector_Mmemory	3D-D(PBS) vs 3D-A
Cmss1	0.223693262445246	-0.459431618637298	0.545	0.875	1	CD8_Effector_Mmemory	3D-D(PBS) vs 3D-A
Fgfr1op2	0.224463634107411	0.277533975528909	0.727	0.25	1	CD8_Effector_Mmemory	3D-D(PBS) vs 3D-A
Atp5c1	0.224670307533809	0.251061764167718	0.636	0.25	1	CD8_Effector_Mmemory	3D-D(PBS) vs 3D-A
Cd37	0.224670307533809	-0.359895945086383	0.364	0.625	1	CD8_Effector_Mmemory	3D-D(PBS) vs 3D-A
Cbl	0.224670307533809	-0.359895945086383	0.364	0.625	1	CD8_Effector_Mmemory	3D-D(PBS) vs 3D-A
Lyz2	0.224670307533809	-0.359895945086383	0.364	0.625	1	CD8_Effector_Mmemory	3D-D(PBS) vs 3D-A
Mdh1	0.224670307533809	-0.459431618637297	0.364	0.625	1	CD8_Effector_Mmemory	3D-D(PBS) vs 3D-A
Ngly1	0.224670307533809	-0.359895945086383	0.364	0.625	1	CD8_Effector_Mmemory	3D-D(PBS) vs 3D-A
Vdac1	0.226437267147991	0.30610312772568	0.455	0.125	1	CD8_Effector_Mmemory	3D-D(PBS) vs 3D-A
Cyria	0.226437267147991	0.30610312772568	0.455	0.125	1	CD8_Effector_Mmemory	3D-D(PBS) vs 3D-A
Marchf6	0.226437267147991	0.30610312772568	0.455	0.125	1	CD8_Effector_Mmemory	3D-D(PBS) vs 3D-A
Esco1	0.226437267147991	0.30610312772568	0.455	0.125	1	CD8_Effector_Mmemory	3D-D(PBS) vs 3D-A
Tmem241	0.226437267147991	0.30610312772568	0.455	0.125	1	CD8_Effector_Mmemory	3D-D(PBS) vs 3D-A
Setd1b	0.226740627831302	-0.252980741169871	0.182	0.5	1	CD8_Effector_Mmemory	3D-D(PBS) vs 3D-A
Cab39	0.227049865608884	0.540568381362703	0.727	0.625	1	CD8_Effector_Mmemory	3D-D(PBS) vs 3D-A
Septin1	0.227107249694621	0.299560281858908	0.727	0.375	1	CD8_Effector_Mmemory	3D-D(PBS) vs 3D-A
Eif5b	0.227253462828391	-0.459431618637297	0.273	0.5	1	CD8_Effector_Mmemory	3D-D(PBS) vs 3D-A
Sfswap	0.227253462828391	-0.459431618637297	0.273	0.5	1	CD8_Effector_Mmemory	3D-D(PBS) vs 3D-A
Rnf125	0.227253462828391	-0.459431618637297	0.273	0.5	1	CD8_Effector_Mmemory	3D-D(PBS) vs 3D-A
Stt3b	0.22753229588332	-0.558967292188212	0.273	0.5	1	CD8_Effector_Mmemory	3D-D(PBS) vs 3D-A
Becn1	0.22753229588332	-0.558967292188212	0.273	0.5	1	CD8_Effector_Mmemory	3D-D(PBS) vs 3D-A
Adss	0.228089188405622	0.30610312772568	0.545	0.25	1	CD8_Effector_Mmemory	3D-D(PBS) vs 3D-A
Tacc1	0.228089188405622	0.30610312772568	0.545	0.25	1	CD8_Effector_Mmemory	3D-D(PBS) vs 3D-A
Cnot2	0.228089188405622	0.30610312772568	0.545	0.25	1	CD8_Effector_Mmemory	3D-D(PBS) vs 3D-A
Gpbp1	0.228089188405622	0.30610312772568	0.545	0.25	1	CD8_Effector_Mmemory	3D-D(PBS) vs 3D-A
Camk2g	0.228089188405622	0.30610312772568	0.545	0.25	1	CD8_Effector_Mmemory	3D-D(PBS) vs 3D-A
Nckap1l	0.228089188405622	0.30610312772568	0.545	0.25	1	CD8_Effector_Mmemory	3D-D(PBS) vs 3D-A
Ybx1	0.229253108640201	0.318175960026255	0.909	0.5	1	CD8_Effector_Mmemory	3D-D(PBS) vs 3D-A
Chsy1	0.230369521761504	0.669851398307669	0.909	0.5	1	CD8_Effector_Mmemory	3D-D(PBS) vs 3D-A
Cct5	0.230858246212221	-0.552541023028779	0.273	0.5	1	CD8_Effector_Mmemory	3D-D(PBS) vs 3D-A
Lars2	0.231619501006651	0.415037499278844	0.636	0.5	1	CD8_Effector_Mmemory	3D-D(PBS) vs 3D-A
Rabgap1l	0.232998940761564	0.453105540112363	0.727	0.625	1	CD8_Effector_Mmemory	3D-D(PBS) vs 3D-A
Exoc4	0.234739019535753	-0.574908836057233	0.636	0.75	1	CD8_Effector_Mmemory	3D-D(PBS) vs 3D-A
Pcbp2	0.235172440595144	0.574515713286041	0.909	0.75	1	CD8_Effector_Mmemory	3D-D(PBS) vs 3D-A
Lck	0.235832047671995	-0.315041709302122	0.636	0.875	1	CD8_Effector_Mmemory	3D-D(PBS) vs 3D-A
Ndufb1	0.236903583968819	-0.459431618637297	0.364	0.625	1	CD8_Effector_Mmemory	3D-D(PBS) vs 3D-A
Luc7l2	0.237544893255773	0.388565287917653	1	0.625	1	CD8_Effector_Mmemory	3D-D(PBS) vs 3D-A
Plcl2	0.237685117439572	0.540568381362702	0.727	0.375	1	CD8_Effector_Mmemory	3D-D(PBS) vs 3D-A
Ppp3cc	0.237915928313868	0.483984852996335	0.727	0.375	1	CD8_Effector_Mmemory	3D-D(PBS) vs 3D-A
Coq10b	0.239575808205799	0.45810622117073	0.364	0.125	1	CD8_Effector_Mmemory	3D-D(PBS) vs 3D-A
Psmc3	0.239575808205799	0.45810622117073	0.364	0.125	1	CD8_Effector_Mmemory	3D-D(PBS) vs 3D-A
Pkn1	0.239575808205799	0.45810622117073	0.364	0.125	1	CD8_Effector_Mmemory	3D-D(PBS) vs 3D-A
Nbr1	0.239575808205799	0.45810622117073	0.364	0.125	1	CD8_Effector_Mmemory	3D-D(PBS) vs 3D-A
Snw1	0.239575808205799	0.45810622117073	0.364	0.125	1	CD8_Effector_Mmemory	3D-D(PBS) vs 3D-A
Hnrnpa0	0.239575808205799	0.45810622117073	0.364	0.125	1	CD8_Effector_Mmemory	3D-D(PBS) vs 3D-A
Pxk	0.239575808205799	0.45810622117073	0.364	0.125	1	CD8_Effector_Mmemory	3D-D(PBS) vs 3D-A
Qk	0.239575808205799	0.45810622117073	0.364	0.125	1	CD8_Effector_Mmemory	3D-D(PBS) vs 3D-A
Cuta	0.239575808205799	0.45810622117073	0.364	0.125	1	CD8_Effector_Mmemory	3D-D(PBS) vs 3D-A
Smad7	0.239575808205799	0.45810622117073	0.364	0.125	1	CD8_Effector_Mmemory	3D-D(PBS) vs 3D-A
Rasgrp2	0.239575808205799	0.45810622117073	0.364	0.125	1	CD8_Effector_Mmemory	3D-D(PBS) vs 3D-A
Stip1	0.239575808205799	0.45810622117073	0.364	0.125	1	CD8_Effector_Mmemory	3D-D(PBS) vs 3D-A
Plekhm3	0.239921138102529	0.540568381362703	0.364	0.125	1	CD8_Effector_Mmemory	3D-D(PBS) vs 3D-A
Ago3	0.239921138102529	0.540568381362703	0.364	0.125	1	CD8_Effector_Mmemory	3D-D(PBS) vs 3D-A
Rundc3b	0.239921138102529	0.692571474807753	0.364	0.125	1	CD8_Effector_Mmemory	3D-D(PBS) vs 3D-A
Topbp1	0.239921138102529	0.540568381362703	0.364	0.125	1	CD8_Effector_Mmemory	3D-D(PBS) vs 3D-A
Eomes	0.239921138102529	0.540568381362703	0.364	0.125	1	CD8_Effector_Mmemory	3D-D(PBS) vs 3D-A
Dse	0.239921138102529	0.618570893363976	0.364	0.125	1	CD8_Effector_Mmemory	3D-D(PBS) vs 3D-A
Phf12	0.239921138102529	0.540568381362703	0.364	0.125	1	CD8_Effector_Mmemory	3D-D(PBS) vs 3D-A
Ddx6	0.242947944882842	0.488100961468567	0.727	0.625	1	CD8_Effector_Mmemory	3D-D(PBS) vs 3D-A
Klrk1	0.243811718054908	1.04958202885056	0.545	0.375	1	CD8_Effector_Mmemory	3D-D(PBS) vs 3D-A
Pde6d	0.244648067126581	0.447458976971221	0.182	0	1	CD8_Effector_Mmemory	3D-D(PBS) vs 3D-A
Mgst2	0.244648067126581	0.447458976971221	0.182	0	1	CD8_Effector_Mmemory	3D-D(PBS) vs 3D-A
Hsdl2	0.244648067126581	0.447458976971221	0.182	0	1	CD8_Effector_Mmemory	3D-D(PBS) vs 3D-A
Jazf1	0.244648067126581	0.447458976971221	0.182	0	1	CD8_Effector_Mmemory	3D-D(PBS) vs 3D-A
Dlg5	0.244648067126581	0.447458976971221	0.182	0	1	CD8_Effector_Mmemory	3D-D(PBS) vs 3D-A
Dynlt3	0.244648067126581	0.447458976971221	0.182	0	1	CD8_Effector_Mmemory	3D-D(PBS) vs 3D-A
Cyb5a	0.245115100096284	-0.366322214245816	0.273	0.625	1	CD8_Effector_Mmemory	3D-D(PBS) vs 3D-A
Plcl1	0.245377471671144	0.628031222613042	0.182	0	1	CD8_Effector_Mmemory	3D-D(PBS) vs 3D-A
Maip1	0.245377471671144	0.347923303420307	0.182	0	1	CD8_Effector_Mmemory	3D-D(PBS) vs 3D-A
Orc2	0.245377471671144	0.347923303420307	0.182	0	1	CD8_Effector_Mmemory	3D-D(PBS) vs 3D-A
Bmpr2	0.245377471671144	0.347923303420307	0.182	0	1	CD8_Effector_Mmemory	3D-D(PBS) vs 3D-A
Wdfy1	0.245377471671144	0.347923303420307	0.182	0	1	CD8_Effector_Mmemory	3D-D(PBS) vs 3D-A
Fh1	0.245377471671144	0.347923303420307	0.182	0	1	CD8_Effector_Mmemory	3D-D(PBS) vs 3D-A
Dusp10	0.245377471671144	0.540568381362703	0.182	0	1	CD8_Effector_Mmemory	3D-D(PBS) vs 3D-A
Lpgat1	0.245377471671144	0.347923303420307	0.182	0	1	CD8_Effector_Mmemory	3D-D(PBS) vs 3D-A
Kin	0.245377471671144	0.347923303420307	0.182	0	1	CD8_Effector_Mmemory	3D-D(PBS) vs 3D-A
Strbp	0.245377471671144	0.540568381362703	0.182	0	1	CD8_Effector_Mmemory	3D-D(PBS) vs 3D-A
Nr6a1	0.245377471671144	0.347923303420307	0.182	0	1	CD8_Effector_Mmemory	3D-D(PBS) vs 3D-A
Tfpi	0.245377471671144	0.447458976971221	0.182	0	1	CD8_Effector_Mmemory	3D-D(PBS) vs 3D-A
Kiz	0.245377471671144	0.447458976971221	0.182	0	1	CD8_Effector_Mmemory	3D-D(PBS) vs 3D-A
Dnmt3b	0.245377471671144	0.347923303420307	0.182	0	1	CD8_Effector_Mmemory	3D-D(PBS) vs 3D-A
Ahcy	0.245377471671144	0.347923303420307	0.182	0	1	CD8_Effector_Mmemory	3D-D(PBS) vs 3D-A
Ift52	0.245377471671144	0.347923303420307	0.182	0	1	CD8_Effector_Mmemory	3D-D(PBS) vs 3D-A
Rab22a	0.245377471671144	0.540568381362703	0.182	0	1	CD8_Effector_Mmemory	3D-D(PBS) vs 3D-A
Mtg2	0.245377471671144	0.347923303420307	0.182	0	1	CD8_Effector_Mmemory	3D-D(PBS) vs 3D-A
Osbpl2	0.245377471671144	0.347923303420307	0.182	0	1	CD8_Effector_Mmemory	3D-D(PBS) vs 3D-A
4632415L05Rik	0.245377471671144	0.347923303420307	0.182	0	1	CD8_Effector_Mmemory	3D-D(PBS) vs 3D-A
Ufm1	0.245377471671144	0.447458976971221	0.182	0	1	CD8_Effector_Mmemory	3D-D(PBS) vs 3D-A
Smg5	0.245377471671144	0.347923303420307	0.182	0	1	CD8_Effector_Mmemory	3D-D(PBS) vs 3D-A
Pip5k1a	0.245377471671144	0.447458976971221	0.182	0	1	CD8_Effector_Mmemory	3D-D(PBS) vs 3D-A
Mms22l	0.245377471671144	0.447458976971221	0.182	0	1	CD8_Effector_Mmemory	3D-D(PBS) vs 3D-A
Slc25a51	0.245377471671144	0.347923303420307	0.182	0	1	CD8_Effector_Mmemory	3D-D(PBS) vs 3D-A
Coro2a	0.245377471671144	0.447458976971221	0.182	0	1	CD8_Effector_Mmemory	3D-D(PBS) vs 3D-A
Prpf4	0.245377471671144	0.347923303420307	0.182	0	1	CD8_Effector_Mmemory	3D-D(PBS) vs 3D-A
Rraga	0.245377471671144	0.347923303420307	0.182	0	1	CD8_Effector_Mmemory	3D-D(PBS) vs 3D-A
Svbp	0.245377471671144	0.347923303420307	0.182	0	1	CD8_Effector_Mmemory	3D-D(PBS) vs 3D-A
Hivep3	0.245377471671144	0.347923303420307	0.182	0	1	CD8_Effector_Mmemory	3D-D(PBS) vs 3D-A
1110065P20Rik	0.245377471671144	0.447458976971221	0.182	0	1	CD8_Effector_Mmemory	3D-D(PBS) vs 3D-A
Nudc	0.245377471671144	0.347923303420307	0.182	0	1	CD8_Effector_Mmemory	3D-D(PBS) vs 3D-A
Pdik1l	0.245377471671144	0.347923303420307	0.182	0	1	CD8_Effector_Mmemory	3D-D(PBS) vs 3D-A
C1qb	0.245377471671144	0.347923303420307	0.182	0	1	CD8_Effector_Mmemory	3D-D(PBS) vs 3D-A
Spen	0.245377471671144	0.347923303420307	0.182	0	1	CD8_Effector_Mmemory	3D-D(PBS) vs 3D-A
Ddi2	0.245377471671144	0.347923303420307	0.182	0	1	CD8_Effector_Mmemory	3D-D(PBS) vs 3D-A
Zfp991	0.245377471671144	0.447458976971221	0.182	0	1	CD8_Effector_Mmemory	3D-D(PBS) vs 3D-A
Errfi1	0.245377471671144	0.447458976971221	0.182	0	1	CD8_Effector_Mmemory	3D-D(PBS) vs 3D-A
Fgl2	0.245377471671144	0.447458976971221	0.182	0	1	CD8_Effector_Mmemory	3D-D(PBS) vs 3D-A
Guf1	0.245377471671144	0.347923303420307	0.182	0	1	CD8_Effector_Mmemory	3D-D(PBS) vs 3D-A
Cops4	0.245377471671144	0.347923303420307	0.182	0	1	CD8_Effector_Mmemory	3D-D(PBS) vs 3D-A
Pcgf3	0.245377471671144	0.347923303420307	0.182	0	1	CD8_Effector_Mmemory	3D-D(PBS) vs 3D-A
Hscb	0.245377471671144	0.347923303420307	0.182	0	1	CD8_Effector_Mmemory	3D-D(PBS) vs 3D-A
Naa25	0.245377471671144	0.540568381362703	0.182	0	1	CD8_Effector_Mmemory	3D-D(PBS) vs 3D-A
Slc12a9	0.245377471671144	0.347923303420307	0.182	0	1	CD8_Effector_Mmemory	3D-D(PBS) vs 3D-A
Casd1	0.245377471671144	0.347923303420307	0.182	0	1	CD8_Effector_Mmemory	3D-D(PBS) vs 3D-A
Rbm28	0.245377471671144	0.347923303420307	0.182	0	1	CD8_Effector_Mmemory	3D-D(PBS) vs 3D-A
Rpl30-ps1	0.245377471671144	0.347923303420307	0.182	0	1	CD8_Effector_Mmemory	3D-D(PBS) vs 3D-A
Pdia4	0.245377471671144	0.540568381362703	0.182	0	1	CD8_Effector_Mmemory	3D-D(PBS) vs 3D-A
Ech1	0.245377471671144	0.447458976971221	0.182	0	1	CD8_Effector_Mmemory	3D-D(PBS) vs 3D-A
Zfp507	0.245377471671144	0.347923303420307	0.182	0	1	CD8_Effector_Mmemory	3D-D(PBS) vs 3D-A
Isg20	0.245377471671144	0.347923303420307	0.182	0	1	CD8_Effector_Mmemory	3D-D(PBS) vs 3D-A
Whamm	0.245377471671144	0.347923303420307	0.182	0	1	CD8_Effector_Mmemory	3D-D(PBS) vs 3D-A
Gm15500	0.245377471671144	0.347923303420307	0.182	0	1	CD8_Effector_Mmemory	3D-D(PBS) vs 3D-A
Knop1	0.245377471671144	0.540568381362703	0.182	0	1	CD8_Effector_Mmemory	3D-D(PBS) vs 3D-A
Lsm1	0.245377471671144	0.347923303420307	0.182	0	1	CD8_Effector_Mmemory	3D-D(PBS) vs 3D-A
Spcs3	0.245377471671144	0.347923303420307	0.182	0	1	CD8_Effector_Mmemory	3D-D(PBS) vs 3D-A
Sugp1	0.245377471671144	0.347923303420307	0.182	0	1	CD8_Effector_Mmemory	3D-D(PBS) vs 3D-A
Ddx39a	0.245377471671144	0.347923303420307	0.182	0	1	CD8_Effector_Mmemory	3D-D(PBS) vs 3D-A
Ddx19b	0.245377471671144	0.347923303420307	0.182	0	1	CD8_Effector_Mmemory	3D-D(PBS) vs 3D-A
Pard3	0.245377471671144	0.347923303420307	0.182	0	1	CD8_Effector_Mmemory	3D-D(PBS) vs 3D-A
Zfp266	0.245377471671144	0.347923303420307	0.182	0	1	CD8_Effector_Mmemory	3D-D(PBS) vs 3D-A
Prkcsh	0.245377471671144	0.347923303420307	0.182	0	1	CD8_Effector_Mmemory	3D-D(PBS) vs 3D-A
Nfrkb	0.245377471671144	0.347923303420307	0.182	0	1	CD8_Effector_Mmemory	3D-D(PBS) vs 3D-A
Dpp8	0.245377471671144	0.540568381362703	0.182	0	1	CD8_Effector_Mmemory	3D-D(PBS) vs 3D-A
Zbtb38	0.245377471671144	0.540568381362703	0.182	0	1	CD8_Effector_Mmemory	3D-D(PBS) vs 3D-A
Ryk	0.245377471671144	0.347923303420307	0.182	0	1	CD8_Effector_Mmemory	3D-D(PBS) vs 3D-A
Apeh	0.245377471671144	0.347923303420307	0.182	0	1	CD8_Effector_Mmemory	3D-D(PBS) vs 3D-A
Atrip	0.245377471671144	0.347923303420307	0.182	0	1	CD8_Effector_Mmemory	3D-D(PBS) vs 3D-A
Smarcc1	0.245377471671144	0.347923303420307	0.182	0	1	CD8_Effector_Mmemory	3D-D(PBS) vs 3D-A
Pcmt1	0.245377471671144	0.347923303420307	0.182	0	1	CD8_Effector_Mmemory	3D-D(PBS) vs 3D-A
Map3k5	0.245377471671144	0.329064276168991	0.636	0.375	1	CD8_Effector_Mmemory	3D-D(PBS) vs 3D-A
Hint3	0.245377471671144	0.347923303420307	0.182	0	1	CD8_Effector_Mmemory	3D-D(PBS) vs 3D-A
Calhm6	0.245377471671144	0.347923303420307	0.182	0	1	CD8_Effector_Mmemory	3D-D(PBS) vs 3D-A
E130307A14Rik	0.245377471671144	0.347923303420307	0.182	0	1	CD8_Effector_Mmemory	3D-D(PBS) vs 3D-A
Atg5	0.245377471671144	0.347923303420307	0.182	0	1	CD8_Effector_Mmemory	3D-D(PBS) vs 3D-A
Cep85l	0.245377471671144	0.347923303420307	0.182	0	1	CD8_Effector_Mmemory	3D-D(PBS) vs 3D-A
Cabin1	0.245377471671144	0.347923303420307	0.182	0	1	CD8_Effector_Mmemory	3D-D(PBS) vs 3D-A
Zfp938	0.245377471671144	0.347923303420307	0.182	0	1	CD8_Effector_Mmemory	3D-D(PBS) vs 3D-A
Poc1b	0.245377471671144	0.540568381362703	0.182	0	1	CD8_Effector_Mmemory	3D-D(PBS) vs 3D-A
Xpot	0.245377471671144	0.347923303420307	0.182	0	1	CD8_Effector_Mmemory	3D-D(PBS) vs 3D-A
Gm11944	0.245377471671144	0.347923303420307	0.182	0	1	CD8_Effector_Mmemory	3D-D(PBS) vs 3D-A
Rars	0.245377471671144	0.347923303420307	0.182	0	1	CD8_Effector_Mmemory	3D-D(PBS) vs 3D-A
Pwwp2a	0.245377471671144	0.447458976971221	0.182	0	1	CD8_Effector_Mmemory	3D-D(PBS) vs 3D-A
Med7	0.245377471671144	0.347923303420307	0.182	0	1	CD8_Effector_Mmemory	3D-D(PBS) vs 3D-A
Tbc1d9b	0.245377471671144	0.347923303420307	0.182	0	1	CD8_Effector_Mmemory	3D-D(PBS) vs 3D-A
2810021J22Rik	0.245377471671144	0.347923303420307	0.182	0	1	CD8_Effector_Mmemory	3D-D(PBS) vs 3D-A
Mprip	0.245377471671144	0.347923303420307	0.182	0	1	CD8_Effector_Mmemory	3D-D(PBS) vs 3D-A
Rai1	0.245377471671144	0.347923303420307	0.182	0	1	CD8_Effector_Mmemory	3D-D(PBS) vs 3D-A
Trp53	0.245377471671144	0.403064857612768	0.545	0.25	1	CD8_Effector_Mmemory	3D-D(PBS) vs 3D-A
2610507B11Rik	0.245377471671144	0.447458976971221	0.182	0	1	CD8_Effector_Mmemory	3D-D(PBS) vs 3D-A
Cltc	0.245377471671144	0.403064857612768	0.545	0.25	1	CD8_Effector_Mmemory	3D-D(PBS) vs 3D-A
Cbx1	0.245377471671144	0.347923303420307	0.182	0	1	CD8_Effector_Mmemory	3D-D(PBS) vs 3D-A
Llgl2	0.245377471671144	0.347923303420307	0.182	0	1	CD8_Effector_Mmemory	3D-D(PBS) vs 3D-A
Unk	0.245377471671144	0.447458976971221	0.182	0	1	CD8_Effector_Mmemory	3D-D(PBS) vs 3D-A
Ahr	0.245377471671144	0.347923303420307	0.182	0	1	CD8_Effector_Mmemory	3D-D(PBS) vs 3D-A
Gm527	0.245377471671144	0.347923303420307	0.182	0	1	CD8_Effector_Mmemory	3D-D(PBS) vs 3D-A
3110056K07Rik	0.245377471671144	0.347923303420307	0.182	0	1	CD8_Effector_Mmemory	3D-D(PBS) vs 3D-A
Actn1	0.245377471671144	0.540568381362703	0.182	0	1	CD8_Effector_Mmemory	3D-D(PBS) vs 3D-A
Erh	0.245377471671144	0.347923303420307	0.182	0	1	CD8_Effector_Mmemory	3D-D(PBS) vs 3D-A
Zfp410	0.245377471671144	0.347923303420307	0.182	0	1	CD8_Effector_Mmemory	3D-D(PBS) vs 3D-A
Serpinb9	0.245377471671144	0.347923303420307	0.182	0	1	CD8_Effector_Mmemory	3D-D(PBS) vs 3D-A
Bicd2	0.245377471671144	0.447458976971221	0.182	0	1	CD8_Effector_Mmemory	3D-D(PBS) vs 3D-A
Agtpbp1	0.245377471671144	0.447458976971221	0.182	0	1	CD8_Effector_Mmemory	3D-D(PBS) vs 3D-A
Trappc13	0.245377471671144	0.447458976971221	0.182	0	1	CD8_Effector_Mmemory	3D-D(PBS) vs 3D-A
Gm3636	0.245377471671144	0.347923303420307	0.182	0	1	CD8_Effector_Mmemory	3D-D(PBS) vs 3D-A
Dph3	0.245377471671144	0.347923303420307	0.182	0	1	CD8_Effector_Mmemory	3D-D(PBS) vs 3D-A
Tep1	0.245377471671144	0.347923303420307	0.182	0	1	CD8_Effector_Mmemory	3D-D(PBS) vs 3D-A
Dcaf11	0.245377471671144	0.540568381362703	0.182	0	1	CD8_Effector_Mmemory	3D-D(PBS) vs 3D-A
Micu2	0.245377471671144	0.347923303420307	0.182	0	1	CD8_Effector_Mmemory	3D-D(PBS) vs 3D-A
Lmbrd2	0.245377471671144	0.447458976971221	0.182	0	1	CD8_Effector_Mmemory	3D-D(PBS) vs 3D-A
Washc5	0.245377471671144	0.347923303420307	0.182	0	1	CD8_Effector_Mmemory	3D-D(PBS) vs 3D-A
Trappc9	0.245377471671144	0.540568381362703	0.182	0	1	CD8_Effector_Mmemory	3D-D(PBS) vs 3D-A
Irak4	0.245377471671144	0.347923303420307	0.182	0	1	CD8_Effector_Mmemory	3D-D(PBS) vs 3D-A
Atg101	0.245377471671144	0.347923303420307	0.182	0	1	CD8_Effector_Mmemory	3D-D(PBS) vs 3D-A
0610012G03Rik	0.245377471671144	0.347923303420307	0.182	0	1	CD8_Effector_Mmemory	3D-D(PBS) vs 3D-A
Fyttd1	0.245377471671144	0.540568381362703	0.182	0	1	CD8_Effector_Mmemory	3D-D(PBS) vs 3D-A
Slc15a2	0.245377471671144	0.347923303420307	0.182	0	1	CD8_Effector_Mmemory	3D-D(PBS) vs 3D-A
Tbl3	0.245377471671144	0.347923303420307	0.182	0	1	CD8_Effector_Mmemory	3D-D(PBS) vs 3D-A
Rnf5	0.245377471671144	0.347923303420307	0.182	0	1	CD8_Effector_Mmemory	3D-D(PBS) vs 3D-A
Agpat1	0.245377471671144	0.347923303420307	0.182	0	1	CD8_Effector_Mmemory	3D-D(PBS) vs 3D-A
Prrt1	0.245377471671144	0.347923303420307	0.182	0	1	CD8_Effector_Mmemory	3D-D(PBS) vs 3D-A
H2-Q10	0.245377471671144	0.347923303420307	0.182	0	1	CD8_Effector_Mmemory	3D-D(PBS) vs 3D-A
Mdc1	0.245377471671144	0.347923303420307	0.182	0	1	CD8_Effector_Mmemory	3D-D(PBS) vs 3D-A
Trim39	0.245377471671144	0.347923303420307	0.182	0	1	CD8_Effector_Mmemory	3D-D(PBS) vs 3D-A
Mea1	0.245377471671144	0.347923303420307	0.182	0	1	CD8_Effector_Mmemory	3D-D(PBS) vs 3D-A
Safb	0.245377471671144	0.347923303420307	0.182	0	1	CD8_Effector_Mmemory	3D-D(PBS) vs 3D-A
Gtf2f1	0.245377471671144	0.347923303420307	0.182	0	1	CD8_Effector_Mmemory	3D-D(PBS) vs 3D-A
Qpct	0.245377471671144	0.447458976971221	0.182	0	1	CD8_Effector_Mmemory	3D-D(PBS) vs 3D-A
Cript	0.245377471671144	0.347923303420307	0.182	0	1	CD8_Effector_Mmemory	3D-D(PBS) vs 3D-A
Ttc9c	0.245377471671144	0.347923303420307	0.182	0	1	CD8_Effector_Mmemory	3D-D(PBS) vs 3D-A
Ifit2	0.245377471671144	0.347923303420307	0.182	0	1	CD8_Effector_Mmemory	3D-D(PBS) vs 3D-A
Pcgf5	0.245377471671144	0.403064857612768	0.545	0.25	1	CD8_Effector_Mmemory	3D-D(PBS) vs 3D-A
Pim2	0.245377471671144	0.347923303420307	0.182	0	1	CD8_Effector_Mmemory	3D-D(PBS) vs 3D-A
Zfp182	0.245377471671144	0.347923303420307	0.182	0	1	CD8_Effector_Mmemory	3D-D(PBS) vs 3D-A
C330007P06Rik	0.245377471671144	0.347923303420307	0.182	0	1	CD8_Effector_Mmemory	3D-D(PBS) vs 3D-A
Tasl	0.245377471671144	0.347923303420307	0.182	0	1	CD8_Effector_Mmemory	3D-D(PBS) vs 3D-A
Rictor	0.247686084620776	0.479167836698559	0.636	0.375	1	CD8_Effector_Mmemory	3D-D(PBS) vs 3D-A
Taf15	0.248226151470325	0.251061764167718	0.455	0.125	1	CD8_Effector_Mmemory	3D-D(PBS) vs 3D-A
Eif4b	0.249364684594097	0.334117503895276	0.909	0.625	1	CD8_Effector_Mmemory	3D-D(PBS) vs 3D-A
Ubr2	0.254410898046207	0.277533975528909	0.727	0.375	1	CD8_Effector_Mmemory	3D-D(PBS) vs 3D-A
Mef2d	0.254664782054145	-0.371968777386958	0.455	0.75	1	CD8_Effector_Mmemory	3D-D(PBS) vs 3D-A
Eif1	0.25537088867954	-0.502500340529183	0.818	0.875	1	CD8_Effector_Mmemory	3D-D(PBS) vs 3D-A
Gmfg	0.257610646733927	-0.389042290745899	0.636	0.875	1	CD8_Effector_Mmemory	3D-D(PBS) vs 3D-A
Tmem131	0.259851969630861	0.45810622117073	0.364	0.125	1	CD8_Effector_Mmemory	3D-D(PBS) vs 3D-A
Elk4	0.259851969630861	0.37064337992039	0.364	0.125	1	CD8_Effector_Mmemory	3D-D(PBS) vs 3D-A
Smg7	0.259851969630861	0.37064337992039	0.364	0.125	1	CD8_Effector_Mmemory	3D-D(PBS) vs 3D-A
Tor1aip2	0.259851969630861	0.37064337992039	0.364	0.125	1	CD8_Effector_Mmemory	3D-D(PBS) vs 3D-A
Cat	0.259851969630861	0.37064337992039	0.364	0.125	1	CD8_Effector_Mmemory	3D-D(PBS) vs 3D-A
Ddx27	0.259851969630861	0.37064337992039	0.364	0.125	1	CD8_Effector_Mmemory	3D-D(PBS) vs 3D-A
Ripk2	0.259851969630861	0.45810622117073	0.364	0.125	1	CD8_Effector_Mmemory	3D-D(PBS) vs 3D-A
Slc25a40	0.259851969630861	0.37064337992039	0.364	0.125	1	CD8_Effector_Mmemory	3D-D(PBS) vs 3D-A
Dmtf1	0.259851969630861	0.37064337992039	0.364	0.125	1	CD8_Effector_Mmemory	3D-D(PBS) vs 3D-A
Rheb	0.259851969630861	0.37064337992039	0.364	0.125	1	CD8_Effector_Mmemory	3D-D(PBS) vs 3D-A
Bicdl1	0.259851969630861	0.45810622117073	0.364	0.125	1	CD8_Effector_Mmemory	3D-D(PBS) vs 3D-A
Tsc22d4	0.259851969630861	0.45810622117073	0.364	0.125	1	CD8_Effector_Mmemory	3D-D(PBS) vs 3D-A
Immt	0.259851969630861	0.37064337992039	0.364	0.125	1	CD8_Effector_Mmemory	3D-D(PBS) vs 3D-A
Tmcc1	0.259851969630861	0.540568381362703	0.364	0.125	1	CD8_Effector_Mmemory	3D-D(PBS) vs 3D-A
Tsen34	0.259851969630861	0.37064337992039	0.364	0.125	1	CD8_Effector_Mmemory	3D-D(PBS) vs 3D-A
C2cd3	0.259851969630861	0.37064337992039	0.364	0.125	1	CD8_Effector_Mmemory	3D-D(PBS) vs 3D-A
Dennd5a	0.259851969630861	0.37064337992039	0.364	0.125	1	CD8_Effector_Mmemory	3D-D(PBS) vs 3D-A
Wrn	0.259851969630861	0.37064337992039	0.364	0.125	1	CD8_Effector_Mmemory	3D-D(PBS) vs 3D-A
Otud4	0.259851969630861	0.37064337992039	0.364	0.125	1	CD8_Effector_Mmemory	3D-D(PBS) vs 3D-A
Ccdc82	0.259851969630861	0.37064337992039	0.364	0.125	1	CD8_Effector_Mmemory	3D-D(PBS) vs 3D-A
Wdr61	0.259851969630861	0.37064337992039	0.364	0.125	1	CD8_Effector_Mmemory	3D-D(PBS) vs 3D-A
Mapk6	0.259851969630861	0.45810622117073	0.364	0.125	1	CD8_Effector_Mmemory	3D-D(PBS) vs 3D-A
Prf1	0.259851969630861	0.37064337992039	0.364	0.125	1	CD8_Effector_Mmemory	3D-D(PBS) vs 3D-A
Sqstm1	0.259851969630861	0.37064337992039	0.364	0.125	1	CD8_Effector_Mmemory	3D-D(PBS) vs 3D-A
Hspa4	0.259851969630861	0.37064337992039	0.364	0.125	1	CD8_Effector_Mmemory	3D-D(PBS) vs 3D-A
Galnt10	0.259851969630861	0.37064337992039	0.364	0.125	1	CD8_Effector_Mmemory	3D-D(PBS) vs 3D-A
Txndc17	0.259851969630861	0.37064337992039	0.364	0.125	1	CD8_Effector_Mmemory	3D-D(PBS) vs 3D-A
Vmp1	0.259851969630861	0.540568381362703	0.364	0.125	1	CD8_Effector_Mmemory	3D-D(PBS) vs 3D-A
Nt5c	0.259851969630861	0.37064337992039	0.364	0.125	1	CD8_Effector_Mmemory	3D-D(PBS) vs 3D-A
Taf1b	0.259851969630861	0.37064337992039	0.364	0.125	1	CD8_Effector_Mmemory	3D-D(PBS) vs 3D-A
Uqcrfs1	0.259851969630861	0.37064337992039	0.364	0.125	1	CD8_Effector_Mmemory	3D-D(PBS) vs 3D-A
Txndc5	0.259851969630861	0.37064337992039	0.364	0.125	1	CD8_Effector_Mmemory	3D-D(PBS) vs 3D-A
F2r	0.259851969630861	0.37064337992039	0.364	0.125	1	CD8_Effector_Mmemory	3D-D(PBS) vs 3D-A
Adk	0.259851969630861	0.37064337992039	0.364	0.125	1	CD8_Effector_Mmemory	3D-D(PBS) vs 3D-A
Tasor	0.259851969630861	0.37064337992039	0.364	0.125	1	CD8_Effector_Mmemory	3D-D(PBS) vs 3D-A
Lrp10	0.259851969630861	0.540568381362703	0.364	0.125	1	CD8_Effector_Mmemory	3D-D(PBS) vs 3D-A
Ndfip2	0.259851969630861	0.37064337992039	0.364	0.125	1	CD8_Effector_Mmemory	3D-D(PBS) vs 3D-A
Gpr18	0.259851969630861	0.37064337992039	0.364	0.125	1	CD8_Effector_Mmemory	3D-D(PBS) vs 3D-A
Rangap1	0.259851969630861	0.37064337992039	0.364	0.125	1	CD8_Effector_Mmemory	3D-D(PBS) vs 3D-A
Aco2	0.259851969630861	0.37064337992039	0.364	0.125	1	CD8_Effector_Mmemory	3D-D(PBS) vs 3D-A
Racgap1	0.259851969630861	0.37064337992039	0.364	0.125	1	CD8_Effector_Mmemory	3D-D(PBS) vs 3D-A
1810013L24Rik	0.259851969630861	0.540568381362703	0.364	0.125	1	CD8_Effector_Mmemory	3D-D(PBS) vs 3D-A
Phf1	0.259851969630861	0.37064337992039	0.364	0.125	1	CD8_Effector_Mmemory	3D-D(PBS) vs 3D-A
Galnt1	0.259851969630861	0.37064337992039	0.364	0.125	1	CD8_Effector_Mmemory	3D-D(PBS) vs 3D-A
Ythdc2	0.259851969630861	0.37064337992039	0.364	0.125	1	CD8_Effector_Mmemory	3D-D(PBS) vs 3D-A
Aip	0.259851969630861	0.37064337992039	0.364	0.125	1	CD8_Effector_Mmemory	3D-D(PBS) vs 3D-A
St6galnac3	0.262661408794833	-0.652076696579693	0.182	0.375	1	CD8_Effector_Mmemory	3D-D(PBS) vs 3D-A
Itsn2	0.262671228645123	-0.710970385633262	0.636	0.625	1	CD8_Effector_Mmemory	3D-D(PBS) vs 3D-A
Stat3	0.263354134106596	0.587874096141059	0.818	0.5	1	CD8_Effector_Mmemory	3D-D(PBS) vs 3D-A
Vti1a	0.264505820135275	0.403064857612768	0.545	0.25	1	CD8_Effector_Mmemory	3D-D(PBS) vs 3D-A
Tpr	0.264714838310117	0.324839690307266	1	0.625	1	CD8_Effector_Mmemory	3D-D(PBS) vs 3D-A
Papola	0.265854757655017	-0.459431618637297	0.455	0.625	1	CD8_Effector_Mmemory	3D-D(PBS) vs 3D-A
Nrip1	0.268627554065477	0.466567799918926	0.455	0.25	1	CD8_Effector_Mmemory	3D-D(PBS) vs 3D-A
Crebbp	0.269424272562884	0.584962500721156	0.727	0.625	1	CD8_Effector_Mmemory	3D-D(PBS) vs 3D-A
Mat2a	0.269481000844036	0.540568381362703	0.455	0.25	1	CD8_Effector_Mmemory	3D-D(PBS) vs 3D-A
Zeb1	0.269481000844036	0.540568381362703	0.455	0.25	1	CD8_Effector_Mmemory	3D-D(PBS) vs 3D-A
Cep120	0.269481000844036	0.610957709254101	0.455	0.25	1	CD8_Effector_Mmemory	3D-D(PBS) vs 3D-A
Prr13	0.269965462912108	0.425091163942767	0.727	0.5	1	CD8_Effector_Mmemory	3D-D(PBS) vs 3D-A
Rsrp1	0.27044497746465	0.497499659470817	1	0.5	1	CD8_Effector_Mmemory	3D-D(PBS) vs 3D-A
Maml2	0.2714176841186	-0.303312416720015	1	0.875	1	CD8_Effector_Mmemory	3D-D(PBS) vs 3D-A
Bod1l	0.273067072469518	-0.298966946444051	0.455	0.75	1	CD8_Effector_Mmemory	3D-D(PBS) vs 3D-A
Rpl31	0.273396361477861	-0.25084499682588	1	1	1	CD8_Effector_Mmemory	3D-D(PBS) vs 3D-A
H3f3a	0.273396361477861	-0.459431618637297	0.727	0.875	1	CD8_Effector_Mmemory	3D-D(PBS) vs 3D-A
Jak1	0.27361531145649	0.453105540112363	1	0.875	1	CD8_Effector_Mmemory	3D-D(PBS) vs 3D-A
Elf1	0.273777743574922	0.318175960026255	0.818	0.5	1	CD8_Effector_Mmemory	3D-D(PBS) vs 3D-A
Mier1	0.273905446801279	-0.278859372995476	0.455	0.75	1	CD8_Effector_Mmemory	3D-D(PBS) vs 3D-A
Tm6sf1	0.273905446801279	-0.546894459887637	0.455	0.625	1	CD8_Effector_Mmemory	3D-D(PBS) vs 3D-A
Leprotl1	0.27416189992643	-0.459431618637297	0.455	0.625	1	CD8_Effector_Mmemory	3D-D(PBS) vs 3D-A
Rock2	0.27416189992643	-0.459431618637297	0.455	0.625	1	CD8_Effector_Mmemory	3D-D(PBS) vs 3D-A
Phf20l1	0.274722362834687	-0.381429106636024	0.545	0.75	1	CD8_Effector_Mmemory	3D-D(PBS) vs 3D-A
Smc3	0.277069301288783	-0.38543103719352	0.455	0.75	1	CD8_Effector_Mmemory	3D-D(PBS) vs 3D-A
Ndufa10	0.279641534037301	0.277533975528909	0.364	0.125	1	CD8_Effector_Mmemory	3D-D(PBS) vs 3D-A
Nmnat2	0.279641534037301	0.277533975528909	0.364	0.125	1	CD8_Effector_Mmemory	3D-D(PBS) vs 3D-A
Mia3	0.279641534037301	0.277533975528909	0.364	0.125	1	CD8_Effector_Mmemory	3D-D(PBS) vs 3D-A
Rtf1	0.279641534037301	0.277533975528909	0.364	0.125	1	CD8_Effector_Mmemory	3D-D(PBS) vs 3D-A
Tmem87a	0.279641534037301	0.277533975528909	0.364	0.125	1	CD8_Effector_Mmemory	3D-D(PBS) vs 3D-A
Ptpra	0.279641534037301	0.277533975528909	0.364	0.125	1	CD8_Effector_Mmemory	3D-D(PBS) vs 3D-A
Rassf2	0.279641534037301	0.277533975528909	0.364	0.125	1	CD8_Effector_Mmemory	3D-D(PBS) vs 3D-A
Slc23a2	0.279641534037301	0.277533975528909	0.364	0.125	1	CD8_Effector_Mmemory	3D-D(PBS) vs 3D-A
Crnkl1	0.279641534037301	0.277533975528909	0.364	0.125	1	CD8_Effector_Mmemory	3D-D(PBS) vs 3D-A
Ralgapb	0.279641534037301	0.277533975528909	0.364	0.125	1	CD8_Effector_Mmemory	3D-D(PBS) vs 3D-A
B4galt5	0.279641534037301	0.277533975528909	0.364	0.125	1	CD8_Effector_Mmemory	3D-D(PBS) vs 3D-A
Gabpb2	0.279641534037301	0.277533975528909	0.364	0.125	1	CD8_Effector_Mmemory	3D-D(PBS) vs 3D-A
Cdc14a	0.279641534037301	0.277533975528909	0.364	0.125	1	CD8_Effector_Mmemory	3D-D(PBS) vs 3D-A
Ptbp2	0.279641534037301	0.277533975528909	0.364	0.125	1	CD8_Effector_Mmemory	3D-D(PBS) vs 3D-A
Ostc	0.279641534037301	0.277533975528909	0.364	0.125	1	CD8_Effector_Mmemory	3D-D(PBS) vs 3D-A
Lamtor3	0.279641534037301	0.277533975528909	0.364	0.125	1	CD8_Effector_Mmemory	3D-D(PBS) vs 3D-A
Gm11867	0.279641534037301	0.277533975528909	0.364	0.125	1	CD8_Effector_Mmemory	3D-D(PBS) vs 3D-A
Nasp	0.279641534037301	0.277533975528909	0.364	0.125	1	CD8_Effector_Mmemory	3D-D(PBS) vs 3D-A
Ppt1	0.279641534037301	0.277533975528909	0.364	0.125	1	CD8_Effector_Mmemory	3D-D(PBS) vs 3D-A
Ube2j2	0.279641534037301	0.277533975528909	0.364	0.125	1	CD8_Effector_Mmemory	3D-D(PBS) vs 3D-A
5031425E22Rik	0.279641534037301	0.277533975528909	0.364	0.125	1	CD8_Effector_Mmemory	3D-D(PBS) vs 3D-A
Ctbp1	0.279641534037301	0.277533975528909	0.364	0.125	1	CD8_Effector_Mmemory	3D-D(PBS) vs 3D-A
Pptc7	0.279641534037301	0.277533975528909	0.364	0.125	1	CD8_Effector_Mmemory	3D-D(PBS) vs 3D-A
Zcchc8	0.279641534037301	0.277533975528909	0.364	0.125	1	CD8_Effector_Mmemory	3D-D(PBS) vs 3D-A
Ttyh3	0.279641534037301	0.277533975528909	0.364	0.125	1	CD8_Effector_Mmemory	3D-D(PBS) vs 3D-A
Snx10	0.279641534037301	0.277533975528909	0.364	0.125	1	CD8_Effector_Mmemory	3D-D(PBS) vs 3D-A
Tet3	0.279641534037301	0.277533975528909	0.364	0.125	1	CD8_Effector_Mmemory	3D-D(PBS) vs 3D-A
Arl8b	0.279641534037301	0.277533975528909	0.364	0.125	1	CD8_Effector_Mmemory	3D-D(PBS) vs 3D-A
Usp38	0.279641534037301	0.277533975528909	0.364	0.125	1	CD8_Effector_Mmemory	3D-D(PBS) vs 3D-A
Itfg1	0.279641534037301	0.277533975528909	0.364	0.125	1	CD8_Effector_Mmemory	3D-D(PBS) vs 3D-A
Ap1g1	0.279641534037301	0.277533975528909	0.364	0.125	1	CD8_Effector_Mmemory	3D-D(PBS) vs 3D-A
Nrp1	0.279641534037301	0.277533975528909	0.364	0.125	1	CD8_Effector_Mmemory	3D-D(PBS) vs 3D-A
Mindy2	0.279641534037301	0.277533975528909	0.364	0.125	1	CD8_Effector_Mmemory	3D-D(PBS) vs 3D-A
Wdr82	0.279641534037301	0.277533975528909	0.364	0.125	1	CD8_Effector_Mmemory	3D-D(PBS) vs 3D-A
Cmtm6	0.279641534037301	0.277533975528909	0.364	0.125	1	CD8_Effector_Mmemory	3D-D(PBS) vs 3D-A
Azi2	0.279641534037301	0.277533975528909	0.364	0.125	1	CD8_Effector_Mmemory	3D-D(PBS) vs 3D-A
Tbk1	0.279641534037301	0.277533975528909	0.364	0.125	1	CD8_Effector_Mmemory	3D-D(PBS) vs 3D-A
Aftph	0.279641534037301	0.277533975528909	0.364	0.125	1	CD8_Effector_Mmemory	3D-D(PBS) vs 3D-A
Zfp62	0.279641534037301	0.277533975528909	0.364	0.125	1	CD8_Effector_Mmemory	3D-D(PBS) vs 3D-A
Stx8	0.279641534037301	0.277533975528909	0.364	0.125	1	CD8_Effector_Mmemory	3D-D(PBS) vs 3D-A
Slfn5	0.279641534037301	0.277533975528909	0.364	0.125	1	CD8_Effector_Mmemory	3D-D(PBS) vs 3D-A
Eftud2	0.279641534037301	0.277533975528909	0.364	0.125	1	CD8_Effector_Mmemory	3D-D(PBS) vs 3D-A
Bcap29	0.279641534037301	0.277533975528909	0.364	0.125	1	CD8_Effector_Mmemory	3D-D(PBS) vs 3D-A
4833420G17Rik	0.279641534037301	0.277533975528909	0.364	0.125	1	CD8_Effector_Mmemory	3D-D(PBS) vs 3D-A
Irf9	0.279641534037301	0.277533975528909	0.364	0.125	1	CD8_Effector_Mmemory	3D-D(PBS) vs 3D-A
Retreg1	0.279641534037301	0.277533975528909	0.364	0.125	1	CD8_Effector_Mmemory	3D-D(PBS) vs 3D-A
Arf3	0.279641534037301	0.277533975528909	0.364	0.125	1	CD8_Effector_Mmemory	3D-D(PBS) vs 3D-A
Igf2r	0.279641534037301	0.277533975528909	0.364	0.125	1	CD8_Effector_Mmemory	3D-D(PBS) vs 3D-A
Abca3	0.279641534037301	0.277533975528909	0.364	0.125	1	CD8_Effector_Mmemory	3D-D(PBS) vs 3D-A
Rab11b	0.279641534037301	0.277533975528909	0.364	0.125	1	CD8_Effector_Mmemory	3D-D(PBS) vs 3D-A
Smad2	0.279641534037301	0.277533975528909	0.364	0.125	1	CD8_Effector_Mmemory	3D-D(PBS) vs 3D-A
Tmx3	0.279641534037301	0.277533975528909	0.364	0.125	1	CD8_Effector_Mmemory	3D-D(PBS) vs 3D-A
Unc93b1	0.279641534037301	0.277533975528909	0.364	0.125	1	CD8_Effector_Mmemory	3D-D(PBS) vs 3D-A
Map4k2	0.279641534037301	0.277533975528909	0.364	0.125	1	CD8_Effector_Mmemory	3D-D(PBS) vs 3D-A
A330040F15Rik	0.279641534037301	0.277533975528909	0.364	0.125	1	CD8_Effector_Mmemory	3D-D(PBS) vs 3D-A
Cybb	0.279641534037301	0.277533975528909	0.364	0.125	1	CD8_Effector_Mmemory	3D-D(PBS) vs 3D-A
Nkap	0.279641534037301	0.277533975528909	0.364	0.125	1	CD8_Effector_Mmemory	3D-D(PBS) vs 3D-A
Ndufa1	0.279641534037301	0.277533975528909	0.364	0.125	1	CD8_Effector_Mmemory	3D-D(PBS) vs 3D-A
Vbp1	0.279641534037301	0.277533975528909	0.364	0.125	1	CD8_Effector_Mmemory	3D-D(PBS) vs 3D-A
Zfx	0.279641534037301	0.277533975528909	0.364	0.125	1	CD8_Effector_Mmemory	3D-D(PBS) vs 3D-A
Med14	0.280243409387882	0.299560281858908	0.636	0.25	1	CD8_Effector_Mmemory	3D-D(PBS) vs 3D-A
Kdm7a	0.28078151884411	0.488100961468567	0.727	0.5	1	CD8_Effector_Mmemory	3D-D(PBS) vs 3D-A
Atp5e	0.281243474290338	-0.584962500721156	0.818	0.75	1	CD8_Effector_Mmemory	3D-D(PBS) vs 3D-A
Fkbp1a	0.283894473325612	-0.352516414720785	0.273	0.5	1	CD8_Effector_Mmemory	3D-D(PBS) vs 3D-A
Setd7	0.283894473325612	-0.352516414720785	0.273	0.5	1	CD8_Effector_Mmemory	3D-D(PBS) vs 3D-A
Gnai3	0.283894473325612	-0.558967292188212	0.273	0.5	1	CD8_Effector_Mmemory	3D-D(PBS) vs 3D-A
Ndufb6	0.283894473325612	-0.352516414720785	0.273	0.5	1	CD8_Effector_Mmemory	3D-D(PBS) vs 3D-A
Nfat5	0.283894473325612	-0.459431618637297	0.273	0.5	1	CD8_Effector_Mmemory	3D-D(PBS) vs 3D-A
9030624G23Rik	0.283894473325612	-0.459431618637297	0.273	0.5	1	CD8_Effector_Mmemory	3D-D(PBS) vs 3D-A
Ncoa4	0.283894473325612	-0.352516414720785	0.273	0.5	1	CD8_Effector_Mmemory	3D-D(PBS) vs 3D-A
Atp13a3	0.283894473325612	-0.352516414720785	0.273	0.5	1	CD8_Effector_Mmemory	3D-D(PBS) vs 3D-A
Tcp1	0.283894473325612	-0.352516414720785	0.273	0.5	1	CD8_Effector_Mmemory	3D-D(PBS) vs 3D-A
Ss18	0.283894473325612	-0.352516414720785	0.273	0.5	1	CD8_Effector_Mmemory	3D-D(PBS) vs 3D-A
Tmem134	0.283894473325612	-0.352516414720785	0.273	0.5	1	CD8_Effector_Mmemory	3D-D(PBS) vs 3D-A
Sat1	0.283894473325612	-0.352516414720785	0.273	0.5	1	CD8_Effector_Mmemory	3D-D(PBS) vs 3D-A
Ctse	0.284123879443017	0.329064276168991	0.545	0.25	1	CD8_Effector_Mmemory	3D-D(PBS) vs 3D-A
Fxr1	0.284123879443017	0.329064276168991	0.545	0.25	1	CD8_Effector_Mmemory	3D-D(PBS) vs 3D-A
Psmb2	0.284123879443017	0.329064276168991	0.545	0.25	1	CD8_Effector_Mmemory	3D-D(PBS) vs 3D-A
Atp5j2	0.284123879443017	-0.266786540694901	0.273	0.625	1	CD8_Effector_Mmemory	3D-D(PBS) vs 3D-A
N4bp2l2	0.284123879443017	0.329064276168991	0.545	0.25	1	CD8_Effector_Mmemory	3D-D(PBS) vs 3D-A
Sptbn1	0.284123879443017	0.329064276168991	0.545	0.25	1	CD8_Effector_Mmemory	3D-D(PBS) vs 3D-A
Dync1h1	0.284123879443017	0.329064276168991	0.545	0.25	1	CD8_Effector_Mmemory	3D-D(PBS) vs 3D-A
Dpp4	0.284928807166585	-0.552541023028779	0.364	0.5	1	CD8_Effector_Mmemory	3D-D(PBS) vs 3D-A
Ppm1g	0.285009162831757	-0.459431618637297	0.182	0.375	1	CD8_Effector_Mmemory	3D-D(PBS) vs 3D-A
Ccdc59	0.285009162831757	-0.459431618637297	0.182	0.375	1	CD8_Effector_Mmemory	3D-D(PBS) vs 3D-A
Cers5	0.285009162831757	-0.459431618637297	0.182	0.375	1	CD8_Effector_Mmemory	3D-D(PBS) vs 3D-A
Ppp1r18	0.285009162831757	-0.459431618637297	0.182	0.375	1	CD8_Effector_Mmemory	3D-D(PBS) vs 3D-A
Banf1	0.285009162831757	-0.459431618637297	0.182	0.375	1	CD8_Effector_Mmemory	3D-D(PBS) vs 3D-A
Tnik	0.285122475580183	0.504042505337589	0.818	0.625	1	CD8_Effector_Mmemory	3D-D(PBS) vs 3D-A
Dennd1a	0.2851965626279	0.347923303420307	0.545	0.25	1	CD8_Effector_Mmemory	3D-D(PBS) vs 3D-A
Gpr174	0.2851965626279	0.347923303420307	0.545	0.25	1	CD8_Effector_Mmemory	3D-D(PBS) vs 3D-A
Srp14	0.285363100886548	-0.566346822553809	0.182	0.375	1	CD8_Effector_Mmemory	3D-D(PBS) vs 3D-A
Ssbp3	0.285363100886548	-0.566346822553809	0.182	0.375	1	CD8_Effector_Mmemory	3D-D(PBS) vs 3D-A
Taldo1	0.285363100886548	-0.566346822553809	0.182	0.375	1	CD8_Effector_Mmemory	3D-D(PBS) vs 3D-A
Clk4	0.285363100886548	-0.566346822553809	0.182	0.375	1	CD8_Effector_Mmemory	3D-D(PBS) vs 3D-A
4930453N24Rik	0.285363100886548	-0.758991900496205	0.182	0.375	1	CD8_Effector_Mmemory	3D-D(PBS) vs 3D-A
Mecp2	0.285363100886548	-0.566346822553809	0.182	0.375	1	CD8_Effector_Mmemory	3D-D(PBS) vs 3D-A
Tmem70	0.286422022777859	-0.321928094887362	0	0.125	1	CD8_Effector_Mmemory	3D-D(PBS) vs 3D-A
Il1rl2	0.286422022777859	-0.321928094887362	0	0.125	1	CD8_Effector_Mmemory	3D-D(PBS) vs 3D-A
AI597479	0.286422022777859	-0.321928094887362	0	0.125	1	CD8_Effector_Mmemory	3D-D(PBS) vs 3D-A
Fam124b	0.286422022777859	-0.321928094887362	0	0.125	1	CD8_Effector_Mmemory	3D-D(PBS) vs 3D-A
Agap1	0.286422022777859	-0.321928094887362	0	0.125	1	CD8_Effector_Mmemory	3D-D(PBS) vs 3D-A
Eif2d	0.286422022777859	-0.321928094887362	0	0.125	1	CD8_Effector_Mmemory	3D-D(PBS) vs 3D-A
Ptgs2	0.286422022777859	-0.321928094887362	0	0.125	1	CD8_Effector_Mmemory	3D-D(PBS) vs 3D-A
Eef1aknmt	0.286422022777859	-0.321928094887362	0	0.125	1	CD8_Effector_Mmemory	3D-D(PBS) vs 3D-A
Ubac1	0.286422022777859	-0.459431618637297	0	0.125	1	CD8_Effector_Mmemory	3D-D(PBS) vs 3D-A
Arl5a	0.286422022777859	-0.321928094887362	0	0.125	1	CD8_Effector_Mmemory	3D-D(PBS) vs 3D-A
Rapgef4	0.286422022777859	-0.321928094887362	0	0.125	1	CD8_Effector_Mmemory	3D-D(PBS) vs 3D-A
Cry2	0.286422022777859	-0.321928094887362	0	0.125	1	CD8_Effector_Mmemory	3D-D(PBS) vs 3D-A
Accs	0.286422022777859	-0.321928094887362	0	0.125	1	CD8_Effector_Mmemory	3D-D(PBS) vs 3D-A
Zfp335os	0.286422022777859	-0.321928094887362	0	0.125	1	CD8_Effector_Mmemory	3D-D(PBS) vs 3D-A
Prkci	0.286422022777859	-0.321928094887362	0	0.125	1	CD8_Effector_Mmemory	3D-D(PBS) vs 3D-A
Zfp639	0.286422022777859	-0.321928094887362	0	0.125	1	CD8_Effector_Mmemory	3D-D(PBS) vs 3D-A
Larp1b	0.286422022777859	-0.459431618637297	0	0.125	1	CD8_Effector_Mmemory	3D-D(PBS) vs 3D-A
Gba	0.286422022777859	-0.321928094887362	0	0.125	1	CD8_Effector_Mmemory	3D-D(PBS) vs 3D-A
Gm43075	0.286422022777859	-0.321928094887362	0	0.125	1	CD8_Effector_Mmemory	3D-D(PBS) vs 3D-A
Cd101	0.286422022777859	-0.321928094887362	0	0.125	1	CD8_Effector_Mmemory	3D-D(PBS) vs 3D-A
Gm6649	0.286422022777859	-0.459431618637297	0	0.125	1	CD8_Effector_Mmemory	3D-D(PBS) vs 3D-A
Mettl14	0.286422022777859	-0.321928094887362	0	0.125	1	CD8_Effector_Mmemory	3D-D(PBS) vs 3D-A
Fpgt	0.286422022777859	-0.321928094887362	0	0.125	1	CD8_Effector_Mmemory	3D-D(PBS) vs 3D-A
Rmdn1	0.286422022777859	-0.321928094887362	0	0.125	1	CD8_Effector_Mmemory	3D-D(PBS) vs 3D-A
Ndufs5	0.286422022777859	-0.321928094887362	0	0.125	1	CD8_Effector_Mmemory	3D-D(PBS) vs 3D-A
Zmym6	0.286422022777859	-0.321928094887362	0	0.125	1	CD8_Effector_Mmemory	3D-D(PBS) vs 3D-A
Fam185a	0.286422022777859	-0.321928094887362	0	0.125	1	CD8_Effector_Mmemory	3D-D(PBS) vs 3D-A
Gm42141	0.286422022777859	-0.321928094887362	0	0.125	1	CD8_Effector_Mmemory	3D-D(PBS) vs 3D-A
Tgfbr3	0.286422022777859	-0.321928094887362	0	0.125	1	CD8_Effector_Mmemory	3D-D(PBS) vs 3D-A
Gm43684	0.286422022777859	-0.321928094887362	0	0.125	1	CD8_Effector_Mmemory	3D-D(PBS) vs 3D-A
Gm43661	0.286422022777859	-0.321928094887362	0	0.125	1	CD8_Effector_Mmemory	3D-D(PBS) vs 3D-A
E230016M11Rik	0.286422022777859	-0.321928094887362	0	0.125	1	CD8_Effector_Mmemory	3D-D(PBS) vs 3D-A
Gcfc2	0.286422022777859	-0.321928094887362	0	0.125	1	CD8_Effector_Mmemory	3D-D(PBS) vs 3D-A
Klrg1	0.286422022777859	-0.459431618637297	0	0.125	1	CD8_Effector_Mmemory	3D-D(PBS) vs 3D-A
Gm43126	0.286422022777859	-0.321928094887362	0	0.125	1	CD8_Effector_Mmemory	3D-D(PBS) vs 3D-A
9330179D12Rik	0.286422022777859	-0.321928094887362	0	0.125	1	CD8_Effector_Mmemory	3D-D(PBS) vs 3D-A
Crebl2	0.286422022777859	-0.321928094887362	0	0.125	1	CD8_Effector_Mmemory	3D-D(PBS) vs 3D-A
Amn1	0.286422022777859	-0.321928094887362	0	0.125	1	CD8_Effector_Mmemory	3D-D(PBS) vs 3D-A
Zfp235	0.286422022777859	-0.321928094887362	0	0.125	1	CD8_Effector_Mmemory	3D-D(PBS) vs 3D-A
Nosip	0.286422022777859	-0.321928094887362	0	0.125	1	CD8_Effector_Mmemory	3D-D(PBS) vs 3D-A
Kdm8	0.286422022777859	-0.321928094887362	0	0.125	1	CD8_Effector_Mmemory	3D-D(PBS) vs 3D-A
Rnh1	0.286422022777859	-0.321928094887362	0	0.125	1	CD8_Effector_Mmemory	3D-D(PBS) vs 3D-A
Nadsyn1	0.286422022777859	-0.321928094887362	0	0.125	1	CD8_Effector_Mmemory	3D-D(PBS) vs 3D-A
Cdc16	0.286422022777859	-0.700439718141092	0	0.125	1	CD8_Effector_Mmemory	3D-D(PBS) vs 3D-A
Mrps31	0.286422022777859	-0.321928094887362	0	0.125	1	CD8_Effector_Mmemory	3D-D(PBS) vs 3D-A
Dctd	0.286422022777859	-0.321928094887362	0	0.125	1	CD8_Effector_Mmemory	3D-D(PBS) vs 3D-A
Tmem192	0.286422022777859	-0.321928094887362	0	0.125	1	CD8_Effector_Mmemory	3D-D(PBS) vs 3D-A
Gdf15	0.286422022777859	-0.321928094887362	0	0.125	1	CD8_Effector_Mmemory	3D-D(PBS) vs 3D-A
Jak3	0.286422022777859	-0.321928094887362	0	0.125	1	CD8_Effector_Mmemory	3D-D(PBS) vs 3D-A
Tmem38a	0.286422022777859	-0.321928094887362	0	0.125	1	CD8_Effector_Mmemory	3D-D(PBS) vs 3D-A
Zfp827	0.286422022777859	-0.459431618637297	0	0.125	1	CD8_Effector_Mmemory	3D-D(PBS) vs 3D-A
Fam118b	0.286422022777859	-0.321928094887362	0	0.125	1	CD8_Effector_Mmemory	3D-D(PBS) vs 3D-A
Rnf214	0.286422022777859	-0.459431618637297	0	0.125	1	CD8_Effector_Mmemory	3D-D(PBS) vs 3D-A
Idh3a	0.286422022777859	-0.321928094887362	0	0.125	1	CD8_Effector_Mmemory	3D-D(PBS) vs 3D-A
Neil1	0.286422022777859	-0.321928094887362	0	0.125	1	CD8_Effector_Mmemory	3D-D(PBS) vs 3D-A
Pccb	0.286422022777859	-0.321928094887362	0	0.125	1	CD8_Effector_Mmemory	3D-D(PBS) vs 3D-A
Ip6k1	0.286422022777859	-0.321928094887362	0	0.125	1	CD8_Effector_Mmemory	3D-D(PBS) vs 3D-A
Itga9	0.286422022777859	-0.321928094887362	0	0.125	1	CD8_Effector_Mmemory	3D-D(PBS) vs 3D-A
Mex3d	0.286422022777859	-0.321928094887362	0	0.125	1	CD8_Effector_Mmemory	3D-D(PBS) vs 3D-A
Slc41a2	0.286422022777859	-0.321928094887362	0	0.125	1	CD8_Effector_Mmemory	3D-D(PBS) vs 3D-A
Chpt1	0.286422022777859	-0.321928094887362	0	0.125	1	CD8_Effector_Mmemory	3D-D(PBS) vs 3D-A
Yeats4	0.286422022777859	-0.321928094887362	0	0.125	1	CD8_Effector_Mmemory	3D-D(PBS) vs 3D-A
Dnajc14	0.286422022777859	-0.321928094887362	0	0.125	1	CD8_Effector_Mmemory	3D-D(PBS) vs 3D-A
Osm	0.286422022777859	-0.321928094887362	0	0.125	1	CD8_Effector_Mmemory	3D-D(PBS) vs 3D-A
Wdpcp	0.286422022777859	-0.321928094887362	0	0.125	1	CD8_Effector_Mmemory	3D-D(PBS) vs 3D-A
Timd4	0.286422022777859	-0.321928094887362	0	0.125	1	CD8_Effector_Mmemory	3D-D(PBS) vs 3D-A
Mrpl22	0.286422022777859	-0.321928094887362	0	0.125	1	CD8_Effector_Mmemory	3D-D(PBS) vs 3D-A
Gm12254	0.286422022777859	-0.321928094887362	0	0.125	1	CD8_Effector_Mmemory	3D-D(PBS) vs 3D-A
Xaf1	0.286422022777859	-0.459431618637297	0	0.125	1	CD8_Effector_Mmemory	3D-D(PBS) vs 3D-A
Abca8b	0.286422022777859	-0.321928094887362	0	0.125	1	CD8_Effector_Mmemory	3D-D(PBS) vs 3D-A
Baiap2	0.286422022777859	-0.321928094887362	0	0.125	1	CD8_Effector_Mmemory	3D-D(PBS) vs 3D-A
2410018L13Rik	0.286422022777859	-0.321928094887362	0	0.125	1	CD8_Effector_Mmemory	3D-D(PBS) vs 3D-A
Pole2	0.286422022777859	-0.321928094887362	0	0.125	1	CD8_Effector_Mmemory	3D-D(PBS) vs 3D-A
5830428M24Rik	0.286422022777859	-0.321928094887362	0	0.125	1	CD8_Effector_Mmemory	3D-D(PBS) vs 3D-A
Zfyve26	0.286422022777859	-0.459431618637297	0	0.125	1	CD8_Effector_Mmemory	3D-D(PBS) vs 3D-A
Wdr37	0.286422022777859	-0.321928094887362	0	0.125	1	CD8_Effector_Mmemory	3D-D(PBS) vs 3D-A
Ptpdc1	0.286422022777859	-0.321928094887362	0	0.125	1	CD8_Effector_Mmemory	3D-D(PBS) vs 3D-A
Golm1	0.286422022777859	-0.321928094887362	0	0.125	1	CD8_Effector_Mmemory	3D-D(PBS) vs 3D-A
Zfp738	0.286422022777859	-0.321928094887362	0	0.125	1	CD8_Effector_Mmemory	3D-D(PBS) vs 3D-A
Wdr41	0.286422022777859	-0.321928094887362	0	0.125	1	CD8_Effector_Mmemory	3D-D(PBS) vs 3D-A
Cenpk	0.286422022777859	-0.321928094887362	0	0.125	1	CD8_Effector_Mmemory	3D-D(PBS) vs 3D-A
Srek1ip1	0.286422022777859	-0.321928094887362	0	0.125	1	CD8_Effector_Mmemory	3D-D(PBS) vs 3D-A
Nim1k	0.286422022777859	-0.321928094887362	0	0.125	1	CD8_Effector_Mmemory	3D-D(PBS) vs 3D-A
Gm2237	0.286422022777859	-0.321928094887362	0	0.125	1	CD8_Effector_Mmemory	3D-D(PBS) vs 3D-A
Shld2	0.286422022777859	-0.321928094887362	0	0.125	1	CD8_Effector_Mmemory	3D-D(PBS) vs 3D-A
Tmem260	0.286422022777859	-0.321928094887362	0	0.125	1	CD8_Effector_Mmemory	3D-D(PBS) vs 3D-A
Rab2b	0.286422022777859	-0.321928094887362	0	0.125	1	CD8_Effector_Mmemory	3D-D(PBS) vs 3D-A
Homez	0.286422022777859	-0.321928094887362	0	0.125	1	CD8_Effector_Mmemory	3D-D(PBS) vs 3D-A
Ccdc25	0.286422022777859	-0.459431618637297	0	0.125	1	CD8_Effector_Mmemory	3D-D(PBS) vs 3D-A
Pdzd2	0.286422022777859	-0.321928094887362	0	0.125	1	CD8_Effector_Mmemory	3D-D(PBS) vs 3D-A
Sqle	0.286422022777859	-0.321928094887362	0	0.125	1	CD8_Effector_Mmemory	3D-D(PBS) vs 3D-A
Emp2	0.286422022777859	-0.321928094887362	0	0.125	1	CD8_Effector_Mmemory	3D-D(PBS) vs 3D-A
Abcf3	0.286422022777859	-0.321928094887362	0	0.125	1	CD8_Effector_Mmemory	3D-D(PBS) vs 3D-A
Fbxo45	0.286422022777859	-0.321928094887362	0	0.125	1	CD8_Effector_Mmemory	3D-D(PBS) vs 3D-A
Cyyr1	0.286422022777859	-0.321928094887362	0	0.125	1	CD8_Effector_Mmemory	3D-D(PBS) vs 3D-A
4930506C21Rik	0.286422022777859	-0.321928094887362	0	0.125	1	CD8_Effector_Mmemory	3D-D(PBS) vs 3D-A
Rnps1	0.286422022777859	-0.321928094887362	0	0.125	1	CD8_Effector_Mmemory	3D-D(PBS) vs 3D-A
Wdr24	0.286422022777859	-0.321928094887362	0	0.125	1	CD8_Effector_Mmemory	3D-D(PBS) vs 3D-A
Zfp81	0.286422022777859	-0.321928094887362	0	0.125	1	CD8_Effector_Mmemory	3D-D(PBS) vs 3D-A
Slc8a1	0.286422022777859	-0.321928094887362	0	0.125	1	CD8_Effector_Mmemory	3D-D(PBS) vs 3D-A
Hars2	0.286422022777859	-0.321928094887362	0	0.125	1	CD8_Effector_Mmemory	3D-D(PBS) vs 3D-A
Dcp2	0.286422022777859	-0.321928094887362	0	0.125	1	CD8_Effector_Mmemory	3D-D(PBS) vs 3D-A
Iigp1	0.286422022777859	-0.459431618637297	0	0.125	1	CD8_Effector_Mmemory	3D-D(PBS) vs 3D-A
Lman1	0.286422022777859	-0.321928094887362	0	0.125	1	CD8_Effector_Mmemory	3D-D(PBS) vs 3D-A
Mex3c	0.286422022777859	-0.321928094887362	0	0.125	1	CD8_Effector_Mmemory	3D-D(PBS) vs 3D-A
Epg5	0.286422022777859	-0.321928094887362	0	0.125	1	CD8_Effector_Mmemory	3D-D(PBS) vs 3D-A
Zfp516	0.286422022777859	-0.321928094887362	0	0.125	1	CD8_Effector_Mmemory	3D-D(PBS) vs 3D-A
Lrp5	0.286422022777859	-0.321928094887362	0	0.125	1	CD8_Effector_Mmemory	3D-D(PBS) vs 3D-A
Yif1a	0.286422022777859	-0.321928094887362	0	0.125	1	CD8_Effector_Mmemory	3D-D(PBS) vs 3D-A
AI837181	0.286422022777859	-0.321928094887362	0	0.125	1	CD8_Effector_Mmemory	3D-D(PBS) vs 3D-A
Capn1	0.286422022777859	-0.321928094887362	0	0.125	1	CD8_Effector_Mmemory	3D-D(PBS) vs 3D-A
Tmem223	0.286422022777859	-0.321928094887362	0	0.125	1	CD8_Effector_Mmemory	3D-D(PBS) vs 3D-A
Gm9750	0.286422022777859	-0.321928094887362	0	0.125	1	CD8_Effector_Mmemory	3D-D(PBS) vs 3D-A
Nmrk1	0.286422022777859	-0.321928094887362	0	0.125	1	CD8_Effector_Mmemory	3D-D(PBS) vs 3D-A
Ptar1	0.286422022777859	-0.459431618637297	0	0.125	1	CD8_Effector_Mmemory	3D-D(PBS) vs 3D-A
Prrg1	0.286422022777859	-0.459431618637297	0	0.125	1	CD8_Effector_Mmemory	3D-D(PBS) vs 3D-A
Gm14798	0.286422022777859	-0.321928094887362	0	0.125	1	CD8_Effector_Mmemory	3D-D(PBS) vs 3D-A
Rpl39l	0.286422022777859	-0.459431618637297	0	0.125	1	CD8_Effector_Mmemory	3D-D(PBS) vs 3D-A
Hectd1	0.288388198160336	0.299560281858908	0.545	0.25	1	CD8_Effector_Mmemory	3D-D(PBS) vs 3D-A
Rab2a	0.288866395661606	0.363690619278623	0.636	0.375	1	CD8_Effector_Mmemory	3D-D(PBS) vs 3D-A
Csde1	0.289833820709212	-0.526545814495834	0.545	0.625	1	CD8_Effector_Mmemory	3D-D(PBS) vs 3D-A
Ankhd1	0.290855245083642	-0.459431618637297	0.273	0.5	1	CD8_Effector_Mmemory	3D-D(PBS) vs 3D-A
Rpl22l1	0.292272876676454	0.470179053471305	0.909	0.75	1	CD8_Effector_Mmemory	3D-D(PBS) vs 3D-A
Cyfip2	0.293905075331794	0.318175960026255	0.727	0.375	1	CD8_Effector_Mmemory	3D-D(PBS) vs 3D-A
Rnf4	0.294266104304963	0.251061764167718	0.636	0.375	1	CD8_Effector_Mmemory	3D-D(PBS) vs 3D-A
Tnrc6a	0.294266104304963	0.251061764167718	0.636	0.375	1	CD8_Effector_Mmemory	3D-D(PBS) vs 3D-A
Acin1	0.294266104304963	0.251061764167718	0.636	0.375	1	CD8_Effector_Mmemory	3D-D(PBS) vs 3D-A
Ddx17	0.294266104304963	0.251061764167718	0.636	0.375	1	CD8_Effector_Mmemory	3D-D(PBS) vs 3D-A
Acap2	0.294266104304963	0.251061764167718	0.636	0.375	1	CD8_Effector_Mmemory	3D-D(PBS) vs 3D-A
Pdlim1	0.294266104304963	0.251061764167718	0.636	0.375	1	CD8_Effector_Mmemory	3D-D(PBS) vs 3D-A
Cd3g	0.294654896742367	0.299560281858908	0.727	0.625	1	CD8_Effector_Mmemory	3D-D(PBS) vs 3D-A
Ep300	0.295427511814706	0.473454185504166	0.545	0.375	1	CD8_Effector_Mmemory	3D-D(PBS) vs 3D-A
Crlf3	0.295562745480875	-0.38543103719352	0.545	0.75	1	CD8_Effector_Mmemory	3D-D(PBS) vs 3D-A
Tpm4	0.297444039007161	0.491658780881757	0.818	0.625	1	CD8_Effector_Mmemory	3D-D(PBS) vs 3D-A
Ankrd17	0.298379455969545	0.497499659470817	0.818	0.75	1	CD8_Effector_Mmemory	3D-D(PBS) vs 3D-A
Galnt2l	0.298494595656345	0.318175960026255	0.818	0.625	1	CD8_Effector_Mmemory	3D-D(PBS) vs 3D-A
Pan3	0.301775636027474	-0.381429106636024	0.545	0.75	1	CD8_Effector_Mmemory	3D-D(PBS) vs 3D-A
Tnfaip3	0.302276618861955	-0.533432200081074	0.364	0.625	1	CD8_Effector_Mmemory	3D-D(PBS) vs 3D-A
Ddx21	0.303524694380708	0.479167836698559	0.636	0.5	1	CD8_Effector_Mmemory	3D-D(PBS) vs 3D-A
Srsf3	0.303524694380708	0.415037499278844	0.636	0.5	1	CD8_Effector_Mmemory	3D-D(PBS) vs 3D-A
Yy1	0.308211015877361	0.479167836698559	0.545	0.5	1	CD8_Effector_Mmemory	3D-D(PBS) vs 3D-A
Clint1	0.308892577464999	0.453105540112363	0.818	0.5	1	CD8_Effector_Mmemory	3D-D(PBS) vs 3D-A
Tax1bp1	0.309672635610336	-0.53743413063857	0.455	0.625	1	CD8_Effector_Mmemory	3D-D(PBS) vs 3D-A
Nop10	0.310454009556649	0.388565287917653	0.455	0.25	1	CD8_Effector_Mmemory	3D-D(PBS) vs 3D-A
Tnpo3	0.310454009556649	0.388565287917653	0.455	0.25	1	CD8_Effector_Mmemory	3D-D(PBS) vs 3D-A
Rps27l	0.310454009556649	0.388565287917653	0.455	0.25	1	CD8_Effector_Mmemory	3D-D(PBS) vs 3D-A
Tmod3	0.310454009556649	0.388565287917653	0.455	0.25	1	CD8_Effector_Mmemory	3D-D(PBS) vs 3D-A
Zbtb7a	0.310454009556649	0.388565287917653	0.455	0.25	1	CD8_Effector_Mmemory	3D-D(PBS) vs 3D-A
Satb1	0.310642245125008	-0.459431618637297	0.455	0.625	1	CD8_Effector_Mmemory	3D-D(PBS) vs 3D-A
Fam117b	0.310744260035493	0.540568381362703	0.455	0.25	1	CD8_Effector_Mmemory	3D-D(PBS) vs 3D-A
Vps4b	0.310744260035493	0.466567799918926	0.455	0.25	1	CD8_Effector_Mmemory	3D-D(PBS) vs 3D-A
Kdm4c	0.310744260035493	0.803602787196496	0.455	0.25	1	CD8_Effector_Mmemory	3D-D(PBS) vs 3D-A
Gimap1os	0.310744260035493	0.466567799918926	0.455	0.25	1	CD8_Effector_Mmemory	3D-D(PBS) vs 3D-A
Dgkd	0.310847895128331	0.388565287917653	0.364	0.125	1	CD8_Effector_Mmemory	3D-D(PBS) vs 3D-A
Tiparp	0.310847895128331	-0.558967292188212	0.182	0.375	1	CD8_Effector_Mmemory	3D-D(PBS) vs 3D-A
Uqcr10	0.310847895128331	-0.558967292188212	0.182	0.375	1	CD8_Effector_Mmemory	3D-D(PBS) vs 3D-A
Parg	0.310847895128331	0.388565287917653	0.364	0.125	1	CD8_Effector_Mmemory	3D-D(PBS) vs 3D-A
Lbh	0.310847895128331	0.466567799918926	0.364	0.125	1	CD8_Effector_Mmemory	3D-D(PBS) vs 3D-A
AW554918	0.310847895128331	0.388565287917653	0.364	0.125	1	CD8_Effector_Mmemory	3D-D(PBS) vs 3D-A
Nfkbia	0.311451654293163	-0.892391025913403	0.364	0.5	1	CD8_Effector_Mmemory	3D-D(PBS) vs 3D-A
Peak1	0.312005571362656	0.374558429923773	0.909	0.875	1	CD8_Effector_Mmemory	3D-D(PBS) vs 3D-A
Agfg1	0.312478580265247	-0.359895945086383	0.273	0.5	1	CD8_Effector_Mmemory	3D-D(PBS) vs 3D-A
Slc4a7	0.312478580265247	-0.359895945086383	0.273	0.5	1	CD8_Effector_Mmemory	3D-D(PBS) vs 3D-A
Akap13	0.313327695670535	0.334117503895276	0.909	1	1	CD8_Effector_Mmemory	3D-D(PBS) vs 3D-A
Rbm5	0.313341149909181	0.473454185504166	0.455	0.25	1	CD8_Effector_Mmemory	3D-D(PBS) vs 3D-A
Rgs2	0.313627997024743	-0.851749041416057	0.273	0.5	1	CD8_Effector_Mmemory	3D-D(PBS) vs 3D-A
Klhl24	0.313627997024743	-0.459431618637297	0.273	0.5	1	CD8_Effector_Mmemory	3D-D(PBS) vs 3D-A
Pitpnc1	0.317251540950639	-0.494197036797974	0.909	0.875	1	CD8_Effector_Mmemory	3D-D(PBS) vs 3D-A
Arhgap26.1	0.319899283788546	0.488100961468567	0.727	0.5	1	CD8_Effector_Mmemory	3D-D(PBS) vs 3D-A
Abracl	0.321060881196522	-0.389042290745899	0.545	0.75	1	CD8_Effector_Mmemory	3D-D(PBS) vs 3D-A
Ccr5	0.322527863510545	-0.298966946444051	0.364	0.625	1	CD8_Effector_Mmemory	3D-D(PBS) vs 3D-A
Ep400	0.323030857523865	0.415037499278844	0.636	0.375	1	CD8_Effector_Mmemory	3D-D(PBS) vs 3D-A
Rhoa	0.323030857523865	0.347923303420307	0.636	0.375	1	CD8_Effector_Mmemory	3D-D(PBS) vs 3D-A
Gpr183	0.323030857523865	0.479167836698559	0.636	0.375	1	CD8_Effector_Mmemory	3D-D(PBS) vs 3D-A
H2-Q6	0.323825974716082	-0.266786540694901	0.636	0.875	1	CD8_Effector_Mmemory	3D-D(PBS) vs 3D-A
Trim44	0.324831674579492	0.251061764167718	0.545	0.25	1	CD8_Effector_Mmemory	3D-D(PBS) vs 3D-A
Sec63	0.324831674579492	0.251061764167718	0.545	0.25	1	CD8_Effector_Mmemory	3D-D(PBS) vs 3D-A
Pik3r5	0.324831674579492	0.251061764167718	0.545	0.25	1	CD8_Effector_Mmemory	3D-D(PBS) vs 3D-A
Slfn2	0.324831674579492	0.251061764167718	0.545	0.25	1	CD8_Effector_Mmemory	3D-D(PBS) vs 3D-A
Sidt1	0.325424291504754	0.338934520193052	0.909	1	1	CD8_Effector_Mmemory	3D-D(PBS) vs 3D-A
Ptges3	0.328003280456775	0.299560281858908	0.636	0.375	1	CD8_Effector_Mmemory	3D-D(PBS) vs 3D-A
Dnajc1	0.328364386126039	0.453105540112363	0.727	0.625	1	CD8_Effector_Mmemory	3D-D(PBS) vs 3D-A
Stard7	0.329073576661351	-0.459431618637297	0.091	0.25	1	CD8_Effector_Mmemory	3D-D(PBS) vs 3D-A
Gtpbp2	0.329073576661351	-0.459431618637297	0.091	0.25	1	CD8_Effector_Mmemory	3D-D(PBS) vs 3D-A
Impa2	0.329073576661351	-0.459431618637297	0.091	0.25	1	CD8_Effector_Mmemory	3D-D(PBS) vs 3D-A
Ddx10	0.329599852610921	-0.78135971352466	0.091	0.25	1	CD8_Effector_Mmemory	3D-D(PBS) vs 3D-A
Zbtb1	0.329599852610921	-0.574908836057233	0.091	0.25	1	CD8_Effector_Mmemory	3D-D(PBS) vs 3D-A
Rps26	0.330823941438651	-0.346956889378885	1	1	1	CD8_Effector_Mmemory	3D-D(PBS) vs 3D-A
Nmi	0.331907415311409	0.377069649079823	0.636	0.375	1	CD8_Effector_Mmemory	3D-D(PBS) vs 3D-A
H2-D1	0.332817369231113	-0.27500704749987	1	0.875	1	CD8_Effector_Mmemory	3D-D(PBS) vs 3D-A
Atp2b1	0.333697929568817	-0.629356620079609	0.818	0.875	1	CD8_Effector_Mmemory	3D-D(PBS) vs 3D-A
Mtarc2	0.334155246296466	-0.343954401217361	0.182	0.375	1	CD8_Effector_Mmemory	3D-D(PBS) vs 3D-A
Fam102a	0.334155246296466	-0.343954401217361	0.182	0.375	1	CD8_Effector_Mmemory	3D-D(PBS) vs 3D-A
Tomm34	0.334155246296466	-0.343954401217361	0.182	0.375	1	CD8_Effector_Mmemory	3D-D(PBS) vs 3D-A
Prss12	0.334155246296466	-0.343954401217361	0.182	0.375	1	CD8_Effector_Mmemory	3D-D(PBS) vs 3D-A
Crot	0.334155246296466	-0.343954401217361	0.182	0.375	1	CD8_Effector_Mmemory	3D-D(PBS) vs 3D-A
Mrps18c	0.334155246296466	-0.343954401217361	0.182	0.375	1	CD8_Effector_Mmemory	3D-D(PBS) vs 3D-A
Ap3m2	0.334155246296466	-0.343954401217361	0.182	0.375	1	CD8_Effector_Mmemory	3D-D(PBS) vs 3D-A
Man2b1	0.334155246296466	-0.343954401217361	0.182	0.375	1	CD8_Effector_Mmemory	3D-D(PBS) vs 3D-A
Arl2bp	0.334155246296466	-0.343954401217361	0.182	0.375	1	CD8_Effector_Mmemory	3D-D(PBS) vs 3D-A
Rev3l	0.334155246296466	-0.459431618637297	0.182	0.375	1	CD8_Effector_Mmemory	3D-D(PBS) vs 3D-A
Map2k2	0.334155246296466	-0.343954401217361	0.182	0.375	1	CD8_Effector_Mmemory	3D-D(PBS) vs 3D-A
Smarcc2	0.334155246296466	-0.459431618637297	0.182	0.375	1	CD8_Effector_Mmemory	3D-D(PBS) vs 3D-A
Brip1os	0.334155246296466	-0.343954401217361	0.182	0.375	1	CD8_Effector_Mmemory	3D-D(PBS) vs 3D-A
Dhx40	0.334155246296466	-0.459431618637297	0.182	0.375	1	CD8_Effector_Mmemory	3D-D(PBS) vs 3D-A
Immp2l	0.334155246296466	-0.459431618637297	0.182	0.375	1	CD8_Effector_Mmemory	3D-D(PBS) vs 3D-A
Arrdc3	0.334155246296466	-0.343954401217361	0.182	0.375	1	CD8_Effector_Mmemory	3D-D(PBS) vs 3D-A
Dnajc9	0.334155246296466	-0.343954401217361	0.182	0.375	1	CD8_Effector_Mmemory	3D-D(PBS) vs 3D-A
Gtpbp1	0.334155246296466	-0.343954401217361	0.182	0.375	1	CD8_Effector_Mmemory	3D-D(PBS) vs 3D-A
Daxx	0.334155246296466	-0.343954401217361	0.182	0.375	1	CD8_Effector_Mmemory	3D-D(PBS) vs 3D-A
Dhx16	0.334155246296466	-0.343954401217361	0.182	0.375	1	CD8_Effector_Mmemory	3D-D(PBS) vs 3D-A
Mppe1	0.334155246296466	-0.343954401217361	0.182	0.375	1	CD8_Effector_Mmemory	3D-D(PBS) vs 3D-A
Uhrf2	0.334155246296466	-0.343954401217361	0.182	0.375	1	CD8_Effector_Mmemory	3D-D(PBS) vs 3D-A
Pgam1	0.334155246296466	-0.459431618637297	0.182	0.375	1	CD8_Effector_Mmemory	3D-D(PBS) vs 3D-A
Btrc	0.334155246296466	-0.343954401217361	0.182	0.375	1	CD8_Effector_Mmemory	3D-D(PBS) vs 3D-A
Was	0.334155246296466	-0.343954401217361	0.182	0.375	1	CD8_Effector_Mmemory	3D-D(PBS) vs 3D-A
Snx12	0.334155246296466	-0.343954401217361	0.182	0.375	1	CD8_Effector_Mmemory	3D-D(PBS) vs 3D-A
Zrsr2	0.334155246296466	-0.459431618637297	0.182	0.375	1	CD8_Effector_Mmemory	3D-D(PBS) vs 3D-A
Fyn	0.335667150874826	0.480862135238435	1	0.875	1	CD8_Effector_Mmemory	3D-D(PBS) vs 3D-A
Scfd2	0.335938672679964	0.30610312772568	0.364	0.125	1	CD8_Effector_Mmemory	3D-D(PBS) vs 3D-A
Rbm26	0.335938672679964	0.30610312772568	0.364	0.125	1	CD8_Effector_Mmemory	3D-D(PBS) vs 3D-A
Irak2	0.336293727151983	0.30610312772568	0.364	0.125	1	CD8_Effector_Mmemory	3D-D(PBS) vs 3D-A
Tmem135	0.336293727151983	0.30610312772568	0.364	0.125	1	CD8_Effector_Mmemory	3D-D(PBS) vs 3D-A
Pgm2l1	0.336293727151983	0.388565287917653	0.364	0.125	1	CD8_Effector_Mmemory	3D-D(PBS) vs 3D-A
Nt5e	0.336293727151983	0.329064276168991	0.364	0.125	1	CD8_Effector_Mmemory	3D-D(PBS) vs 3D-A
Mapk1ip1l	0.336293727151983	0.30610312772568	0.364	0.125	1	CD8_Effector_Mmemory	3D-D(PBS) vs 3D-A
Rad21	0.336942077781048	-0.366322214245816	0.273	0.5	1	CD8_Effector_Mmemory	3D-D(PBS) vs 3D-A
Nr4a3	0.337002215439583	-0.652076696579693	0.182	0.375	1	CD8_Effector_Mmemory	3D-D(PBS) vs 3D-A
Rpl30	0.339984447349124	-0.442153627205462	1	1	1	CD8_Effector_Mmemory	3D-D(PBS) vs 3D-A
Hnrnpu	0.342319384300624	-0.315041709302122	0.545	0.75	1	CD8_Effector_Mmemory	3D-D(PBS) vs 3D-A
Gls	0.34255066392252	0.540568381362703	0.636	0.5	1	CD8_Effector_Mmemory	3D-D(PBS) vs 3D-A
Eef1b2	0.34255066392252	0.289029614366739	0.818	0.875	1	CD8_Effector_Mmemory	3D-D(PBS) vs 3D-A
Ubn2	0.343247813226174	-0.376969458445324	0.364	0.625	1	CD8_Effector_Mmemory	3D-D(PBS) vs 3D-A
Snrpg	0.343247813226174	-0.333900736553439	0.909	0.875	1	CD8_Effector_Mmemory	3D-D(PBS) vs 3D-A
Sbno1	0.343500608526293	0.415037499278844	0.545	0.375	1	CD8_Effector_Mmemory	3D-D(PBS) vs 3D-A
M6pr	0.344760422309901	0.277533975528909	0.636	0.375	1	CD8_Effector_Mmemory	3D-D(PBS) vs 3D-A
Psme1	0.346263102848198	-0.38543103719352	0.364	0.625	1	CD8_Effector_Mmemory	3D-D(PBS) vs 3D-A
S100a10	0.349158125164078	-0.273018494406416	0.818	0.875	1	CD8_Effector_Mmemory	3D-D(PBS) vs 3D-A
Id2	0.350501574431867	0.37064337992039	0.727	0.75	1	CD8_Effector_Mmemory	3D-D(PBS) vs 3D-A
Camk4	0.352176531543399	-0.459431618637297	0.455	0.625	1	CD8_Effector_Mmemory	3D-D(PBS) vs 3D-A
Plekha5	0.35272307789054	0.40932384808445	0.818	0.75	1	CD8_Effector_Mmemory	3D-D(PBS) vs 3D-A
Mkln1	0.35338928385789	0.363690619278623	0.636	0.375	1	CD8_Effector_Mmemory	3D-D(PBS) vs 3D-A
Vps37b	0.353631052632934	0.311086535239936	0.636	0.375	1	CD8_Effector_Mmemory	3D-D(PBS) vs 3D-A
Ddx46	0.354113811980859	-0.459431618637297	0.545	0.625	1	CD8_Effector_Mmemory	3D-D(PBS) vs 3D-A
Klf7	0.35471480729818	0.30610312772568	0.455	0.25	1	CD8_Effector_Mmemory	3D-D(PBS) vs 3D-A
Sdccag8	0.35471480729818	0.30610312772568	0.455	0.25	1	CD8_Effector_Mmemory	3D-D(PBS) vs 3D-A
Psmb7	0.35471480729818	0.30610312772568	0.455	0.25	1	CD8_Effector_Mmemory	3D-D(PBS) vs 3D-A
Stk39	0.35471480729818	0.466567799918926	0.455	0.25	1	CD8_Effector_Mmemory	3D-D(PBS) vs 3D-A
Mfsd14a	0.35471480729818	0.30610312772568	0.455	0.25	1	CD8_Effector_Mmemory	3D-D(PBS) vs 3D-A
Gm5879	0.35471480729818	0.30610312772568	0.455	0.25	1	CD8_Effector_Mmemory	3D-D(PBS) vs 3D-A
Gpi1	0.35471480729818	0.30610312772568	0.455	0.25	1	CD8_Effector_Mmemory	3D-D(PBS) vs 3D-A
Nipa2	0.35471480729818	0.30610312772568	0.455	0.25	1	CD8_Effector_Mmemory	3D-D(PBS) vs 3D-A
Mosmo	0.35471480729818	0.540568381362703	0.455	0.25	1	CD8_Effector_Mmemory	3D-D(PBS) vs 3D-A
Psmb6	0.35471480729818	0.30610312772568	0.455	0.25	1	CD8_Effector_Mmemory	3D-D(PBS) vs 3D-A
Cbll1	0.35471480729818	0.30610312772568	0.455	0.25	1	CD8_Effector_Mmemory	3D-D(PBS) vs 3D-A
Tmem167	0.35471480729818	0.30610312772568	0.455	0.25	1	CD8_Effector_Mmemory	3D-D(PBS) vs 3D-A
Ndufs4	0.35471480729818	0.30610312772568	0.455	0.25	1	CD8_Effector_Mmemory	3D-D(PBS) vs 3D-A
Rtraf	0.35471480729818	0.388565287917653	0.455	0.25	1	CD8_Effector_Mmemory	3D-D(PBS) vs 3D-A
Ubxn1	0.35471480729818	0.30610312772568	0.455	0.25	1	CD8_Effector_Mmemory	3D-D(PBS) vs 3D-A
Smc1a	0.35471480729818	0.30610312772568	0.455	0.25	1	CD8_Effector_Mmemory	3D-D(PBS) vs 3D-A
Sugt1	0.35722668028428	0.363690619278623	0.636	0.5	1	CD8_Effector_Mmemory	3D-D(PBS) vs 3D-A
Crim1	0.35722668028428	-0.298966946444051	0.545	0.625	1	CD8_Effector_Mmemory	3D-D(PBS) vs 3D-A
Terf1	0.357486913201274	0.329064276168991	0.545	0.375	1	CD8_Effector_Mmemory	3D-D(PBS) vs 3D-A
Cisd2	0.357486913201274	0.329064276168991	0.545	0.375	1	CD8_Effector_Mmemory	3D-D(PBS) vs 3D-A
Gpx1	0.357486913201274	0.329064276168991	0.545	0.375	1	CD8_Effector_Mmemory	3D-D(PBS) vs 3D-A
Psma6	0.357486913201274	0.329064276168991	0.545	0.375	1	CD8_Effector_Mmemory	3D-D(PBS) vs 3D-A
Dip2b	0.357486913201274	0.329064276168991	0.545	0.375	1	CD8_Effector_Mmemory	3D-D(PBS) vs 3D-A
Ncoa1	0.357748622463426	0.403064857612768	0.545	0.375	1	CD8_Effector_Mmemory	3D-D(PBS) vs 3D-A
Pvt1	0.357748622463426	0.473454185504166	0.545	0.375	1	CD8_Effector_Mmemory	3D-D(PBS) vs 3D-A
Rps12	0.357750784071889	-0.342786699785027	1	1	1	CD8_Effector_Mmemory	3D-D(PBS) vs 3D-A
Hsp90ab1	0.358398322693337	0.393011192948845	1	0.875	1	CD8_Effector_Mmemory	3D-D(PBS) vs 3D-A
Arhgap45	0.360765350584501	0.488100961468567	0.727	0.5	1	CD8_Effector_Mmemory	3D-D(PBS) vs 3D-A
Krtcap2	0.36165629708843	-0.266786540694901	0.273	0.5	1	CD8_Effector_Mmemory	3D-D(PBS) vs 3D-A
Pikfyve	0.362339544429714	-0.333900736553438	0.091	0.25	1	CD8_Effector_Mmemory	3D-D(PBS) vs 3D-A
Tsn	0.362339544429714	-0.333900736553438	0.091	0.25	1	CD8_Effector_Mmemory	3D-D(PBS) vs 3D-A
Mcm6	0.362339544429714	-0.333900736553438	0.091	0.25	1	CD8_Effector_Mmemory	3D-D(PBS) vs 3D-A
Ahctf1	0.362339544429714	-0.333900736553438	0.091	0.25	1	CD8_Effector_Mmemory	3D-D(PBS) vs 3D-A
Fbxo28	0.362339544429714	-0.333900736553438	0.091	0.25	1	CD8_Effector_Mmemory	3D-D(PBS) vs 3D-A
Ptpa	0.362339544429714	-0.333900736553438	0.091	0.25	1	CD8_Effector_Mmemory	3D-D(PBS) vs 3D-A
Nceh1	0.362339544429714	-0.459431618637297	0.091	0.25	1	CD8_Effector_Mmemory	3D-D(PBS) vs 3D-A
Snx27	0.362339544429714	-0.333900736553438	0.091	0.25	1	CD8_Effector_Mmemory	3D-D(PBS) vs 3D-A
Lyn	0.362339544429714	-0.333900736553438	0.091	0.25	1	CD8_Effector_Mmemory	3D-D(PBS) vs 3D-A
Tmem245	0.362339544429714	-0.333900736553438	0.091	0.25	1	CD8_Effector_Mmemory	3D-D(PBS) vs 3D-A
Klhl9	0.362339544429714	-0.333900736553438	0.091	0.25	1	CD8_Effector_Mmemory	3D-D(PBS) vs 3D-A
Mtap	0.362339544429714	-0.333900736553438	0.091	0.25	1	CD8_Effector_Mmemory	3D-D(PBS) vs 3D-A
Mrpl37	0.362339544429714	-0.459431618637297	0.091	0.25	1	CD8_Effector_Mmemory	3D-D(PBS) vs 3D-A
Gatad1	0.362339544429714	-0.333900736553438	0.091	0.25	1	CD8_Effector_Mmemory	3D-D(PBS) vs 3D-A
Armc10	0.362339544429714	-0.333900736553438	0.091	0.25	1	CD8_Effector_Mmemory	3D-D(PBS) vs 3D-A
Cenpc1	0.362339544429714	-0.333900736553438	0.091	0.25	1	CD8_Effector_Mmemory	3D-D(PBS) vs 3D-A
Crlf2	0.362339544429714	-0.333900736553438	0.091	0.25	1	CD8_Effector_Mmemory	3D-D(PBS) vs 3D-A
Cycs	0.362339544429714	-0.333900736553438	0.091	0.25	1	CD8_Effector_Mmemory	3D-D(PBS) vs 3D-A
Mthfd2	0.362339544429714	-0.333900736553438	0.091	0.25	1	CD8_Effector_Mmemory	3D-D(PBS) vs 3D-A
Eefsec	0.362339544429714	-0.333900736553438	0.091	0.25	1	CD8_Effector_Mmemory	3D-D(PBS) vs 3D-A
Pex5	0.362339544429714	-0.333900736553438	0.091	0.25	1	CD8_Effector_Mmemory	3D-D(PBS) vs 3D-A
Smim10l1	0.362339544429714	-0.333900736553438	0.091	0.25	1	CD8_Effector_Mmemory	3D-D(PBS) vs 3D-A
Clcn4	0.362339544429714	-0.333900736553438	0.091	0.25	1	CD8_Effector_Mmemory	3D-D(PBS) vs 3D-A
Tmem147	0.362339544429714	-0.333900736553438	0.091	0.25	1	CD8_Effector_Mmemory	3D-D(PBS) vs 3D-A
Nr1h2	0.362339544429714	-0.333900736553438	0.091	0.25	1	CD8_Effector_Mmemory	3D-D(PBS) vs 3D-A
Cdipt	0.362339544429714	-0.333900736553438	0.091	0.25	1	CD8_Effector_Mmemory	3D-D(PBS) vs 3D-A
Frg1	0.362339544429714	-0.333900736553438	0.091	0.25	1	CD8_Effector_Mmemory	3D-D(PBS) vs 3D-A
Klhl26	0.362339544429714	-0.333900736553438	0.091	0.25	1	CD8_Effector_Mmemory	3D-D(PBS) vs 3D-A
Babam1	0.362339544429714	-0.333900736553438	0.091	0.25	1	CD8_Effector_Mmemory	3D-D(PBS) vs 3D-A
Msantd2	0.362339544429714	-0.459431618637297	0.091	0.25	1	CD8_Effector_Mmemory	3D-D(PBS) vs 3D-A
Ubl7	0.362339544429714	-0.333900736553438	0.091	0.25	1	CD8_Effector_Mmemory	3D-D(PBS) vs 3D-A
Tbc1d15	0.362339544429714	-0.333900736553438	0.091	0.25	1	CD8_Effector_Mmemory	3D-D(PBS) vs 3D-A
Tespa1	0.362339544429714	-0.459431618637297	0.091	0.25	1	CD8_Effector_Mmemory	3D-D(PBS) vs 3D-A
Thoc5	0.362339544429714	-0.333900736553438	0.091	0.25	1	CD8_Effector_Mmemory	3D-D(PBS) vs 3D-A
Arl5c	0.362339544429714	-0.333900736553438	0.091	0.25	1	CD8_Effector_Mmemory	3D-D(PBS) vs 3D-A
Ldah	0.362339544429714	-0.333900736553438	0.091	0.25	1	CD8_Effector_Mmemory	3D-D(PBS) vs 3D-A
2700049A03Rik	0.362339544429714	-0.333900736553438	0.091	0.25	1	CD8_Effector_Mmemory	3D-D(PBS) vs 3D-A
Edaradd	0.362339544429714	-0.333900736553438	0.091	0.25	1	CD8_Effector_Mmemory	3D-D(PBS) vs 3D-A
Zfp874b	0.362339544429714	-0.459431618637297	0.091	0.25	1	CD8_Effector_Mmemory	3D-D(PBS) vs 3D-A
Ncald	0.362339544429714	-0.333900736553438	0.091	0.25	1	CD8_Effector_Mmemory	3D-D(PBS) vs 3D-A
Zhx2	0.362339544429714	-0.333900736553438	0.091	0.25	1	CD8_Effector_Mmemory	3D-D(PBS) vs 3D-A
B3gnt5	0.362339544429714	-0.333900736553438	0.091	0.25	1	CD8_Effector_Mmemory	3D-D(PBS) vs 3D-A
Senp5	0.362339544429714	-0.333900736553438	0.091	0.25	1	CD8_Effector_Mmemory	3D-D(PBS) vs 3D-A
Gart	0.362339544429714	-0.333900736553438	0.091	0.25	1	CD8_Effector_Mmemory	3D-D(PBS) vs 3D-A
Map3k4	0.362339544429714	-0.333900736553438	0.091	0.25	1	CD8_Effector_Mmemory	3D-D(PBS) vs 3D-A
Ppard	0.362339544429714	-0.333900736553438	0.091	0.25	1	CD8_Effector_Mmemory	3D-D(PBS) vs 3D-A
Tapbp	0.362339544429714	-0.333900736553438	0.091	0.25	1	CD8_Effector_Mmemory	3D-D(PBS) vs 3D-A
Tgif1	0.362339544429714	-0.333900736553438	0.091	0.25	1	CD8_Effector_Mmemory	3D-D(PBS) vs 3D-A
Gm26510	0.362339544429714	-0.333900736553438	0.091	0.25	1	CD8_Effector_Mmemory	3D-D(PBS) vs 3D-A
Hells	0.362339544429714	-0.459431618637297	0.091	0.25	1	CD8_Effector_Mmemory	3D-D(PBS) vs 3D-A
Sorbs1	0.362339544429714	-0.333900736553438	0.091	0.25	1	CD8_Effector_Mmemory	3D-D(PBS) vs 3D-A
Gpkow	0.362339544429714	-0.459431618637297	0.091	0.25	1	CD8_Effector_Mmemory	3D-D(PBS) vs 3D-A
Phf6	0.362339544429714	-0.333900736553438	0.091	0.25	1	CD8_Effector_Mmemory	3D-D(PBS) vs 3D-A
Pnn	0.362508941626042	0.403064857612768	0.455	0.25	1	CD8_Effector_Mmemory	3D-D(PBS) vs 3D-A
Btbd7	0.362508941626042	0.403064857612768	0.455	0.25	1	CD8_Effector_Mmemory	3D-D(PBS) vs 3D-A
Snhg1	0.362508941626042	-0.366322214245816	0.273	0.5	1	CD8_Effector_Mmemory	3D-D(PBS) vs 3D-A
Ube2h	0.36262983725461	-0.257797757467647	0.455	0.75	1	CD8_Effector_Mmemory	3D-D(PBS) vs 3D-A
Hltf	0.363474636186807	-0.352516414720785	0.182	0.375	1	CD8_Effector_Mmemory	3D-D(PBS) vs 3D-A
Arih1	0.363556219641984	-0.315041709302122	0.727	0.625	1	CD8_Effector_Mmemory	3D-D(PBS) vs 3D-A
Wdr45b	0.364530485627078	0.251061764167718	0.364	0.125	1	CD8_Effector_Mmemory	3D-D(PBS) vs 3D-A
Btg2	0.364938539091169	0.388565287917653	0.727	0.5	1	CD8_Effector_Mmemory	3D-D(PBS) vs 3D-A
Rapgef2	0.364938539091169	0.295455883526171	0.727	0.625	1	CD8_Effector_Mmemory	3D-D(PBS) vs 3D-A
Tra2b	0.366083876730303	0.334117503895276	0.727	0.625	1	CD8_Effector_Mmemory	3D-D(PBS) vs 3D-A
Tcf20	0.366467943942006	-0.298966946444051	0.364	0.625	1	CD8_Effector_Mmemory	3D-D(PBS) vs 3D-A
Fxyd5	0.366995865208455	-0.333900736553439	0.727	0.875	1	CD8_Effector_Mmemory	3D-D(PBS) vs 3D-A
Herc2	0.368968116315013	0.299560281858908	0.727	0.5	1	CD8_Effector_Mmemory	3D-D(PBS) vs 3D-A
Nptn	0.368968116315013	0.363690619278623	0.727	0.5	1	CD8_Effector_Mmemory	3D-D(PBS) vs 3D-A
Pdcd4	0.369709254788924	0.292640867919117	0.909	0.625	1	CD8_Effector_Mmemory	3D-D(PBS) vs 3D-A
Ccnl1	0.371053401466813	-0.295932886354418	0.727	0.875	1	CD8_Effector_Mmemory	3D-D(PBS) vs 3D-A
Serf2	0.373032095701029	-0.359895945086383	0.364	0.5	1	CD8_Effector_Mmemory	3D-D(PBS) vs 3D-A
Dyrk2	0.373032095701029	-0.359895945086383	0.364	0.5	1	CD8_Effector_Mmemory	3D-D(PBS) vs 3D-A
Pced1b	0.376780918022899	-0.381429106636024	0.455	0.625	1	CD8_Effector_Mmemory	3D-D(PBS) vs 3D-A
Rbm39	0.377001020800367	0.571595276983327	1	0.75	1	CD8_Effector_Mmemory	3D-D(PBS) vs 3D-A
Tank	0.377314966314443	-0.366322214245816	0.364	0.5	1	CD8_Effector_Mmemory	3D-D(PBS) vs 3D-A
Ints6	0.377314966314443	-0.266786540694901	0.455	0.625	1	CD8_Effector_Mmemory	3D-D(PBS) vs 3D-A
Ecpas	0.378899320969132	0.415037499278844	0.545	0.25	1	CD8_Effector_Mmemory	3D-D(PBS) vs 3D-A
Klf13	0.378899320969132	0.277533975528909	0.545	0.25	1	CD8_Effector_Mmemory	3D-D(PBS) vs 3D-A
Samd3	0.378899320969132	0.347923303420307	0.545	0.25	1	CD8_Effector_Mmemory	3D-D(PBS) vs 3D-A
Elmo1	0.380021498468468	0.285995554277105	1	1	1	CD8_Effector_Mmemory	3D-D(PBS) vs 3D-A
Arid5b	0.380210723850415	-0.459431618637297	0.364	0.5	1	CD8_Effector_Mmemory	3D-D(PBS) vs 3D-A
Osbpl8	0.38047204184877	0.299560281858908	0.545	0.25	1	CD8_Effector_Mmemory	3D-D(PBS) vs 3D-A
Cox5b	0.380583657796943	-0.298966946444051	0.455	0.75	1	CD8_Effector_Mmemory	3D-D(PBS) vs 3D-A
Psma7	0.382226319723028	0.256775415362112	0.818	0.375	1	CD8_Effector_Mmemory	3D-D(PBS) vs 3D-A
Dennd4a	0.383421984176675	0.270479217994958	0.909	0.75	1	CD8_Effector_Mmemory	3D-D(PBS) vs 3D-A
Gapdh	0.384642516492795	-0.252980741169871	0.273	0.5	1	CD8_Effector_Mmemory	3D-D(PBS) vs 3D-A
Cab39l	0.384642516492795	-0.252980741169871	0.273	0.5	1	CD8_Effector_Mmemory	3D-D(PBS) vs 3D-A
Smad4	0.384642516492795	-0.252980741169871	0.273	0.5	1	CD8_Effector_Mmemory	3D-D(PBS) vs 3D-A
Ifi209	0.386630465774212	0.329064276168991	0.455	0.25	1	CD8_Effector_Mmemory	3D-D(PBS) vs 3D-A
Nr2c2	0.386630465774212	0.329064276168991	0.455	0.25	1	CD8_Effector_Mmemory	3D-D(PBS) vs 3D-A
Psmd14	0.386649256795538	0.347923303420307	0.636	0.5	1	CD8_Effector_Mmemory	3D-D(PBS) vs 3D-A
Dnmt1	0.386649256795538	0.277533975528909	0.636	0.375	1	CD8_Effector_Mmemory	3D-D(PBS) vs 3D-A
Xist	0.387307763209286	0.324839690307266	0.818	0.875	1	CD8_Effector_Mmemory	3D-D(PBS) vs 3D-A
Rnf111	0.38747674809207	0.403064857612768	0.455	0.25	1	CD8_Effector_Mmemory	3D-D(PBS) vs 3D-A
Gimap3	0.387535860793643	0.540568381362703	0.909	0.75	1	CD8_Effector_Mmemory	3D-D(PBS) vs 3D-A
Sec24b	0.391166428965477	0.540568381362703	0.545	0.375	1	CD8_Effector_Mmemory	3D-D(PBS) vs 3D-A
Cd8b1	0.391823315094994	0.347923303420307	0.727	0.5	1	CD8_Effector_Mmemory	3D-D(PBS) vs 3D-A
Tmem164	0.392650772854082	-0.278859372995476	0.455	0.625	1	CD8_Effector_Mmemory	3D-D(PBS) vs 3D-A
Aim2	0.392728756608655	-0.459431618637297	0.182	0.375	1	CD8_Effector_Mmemory	3D-D(PBS) vs 3D-A
Cand1	0.392728756608655	-0.352516414720785	0.182	0.375	1	CD8_Effector_Mmemory	3D-D(PBS) vs 3D-A
Upf3b	0.392728756608655	-0.352516414720785	0.182	0.375	1	CD8_Effector_Mmemory	3D-D(PBS) vs 3D-A
Gbp2	0.393409402298658	-0.558967292188212	0.273	0.375	1	CD8_Effector_Mmemory	3D-D(PBS) vs 3D-A
Zfr	0.393409402298658	0.540568381362702	0.364	0.25	1	CD8_Effector_Mmemory	3D-D(PBS) vs 3D-A
Pak2	0.394706987637292	0.359996135720882	0.818	0.625	1	CD8_Effector_Mmemory	3D-D(PBS) vs 3D-A
S100a4	0.394857658642979	0.591194454432671	0.545	0.375	1	CD8_Effector_Mmemory	3D-D(PBS) vs 3D-A
Kdm5b	0.396088002667696	-0.343954401217361	0.091	0.25	1	CD8_Effector_Mmemory	3D-D(PBS) vs 3D-A
Hopx	0.398149461464752	-0.343954401217361	0.091	0.25	1	CD8_Effector_Mmemory	3D-D(PBS) vs 3D-A
9930021J03Rik	0.398149461464752	-0.459431618637297	0.091	0.25	1	CD8_Effector_Mmemory	3D-D(PBS) vs 3D-A
Sp100	0.400785002894868	0.394717514899248	0.909	0.875	1	CD8_Effector_Mmemory	3D-D(PBS) vs 3D-A
Nipbl	0.400785002894868	0.403064857612768	0.818	0.875	1	CD8_Effector_Mmemory	3D-D(PBS) vs 3D-A
Tmsb10	0.403547044069965	-0.441944191908456	1	1	1	CD8_Effector_Mmemory	3D-D(PBS) vs 3D-A
Il17ra	0.404498397918695	0.473454185504166	0.455	0.375	1	CD8_Effector_Mmemory	3D-D(PBS) vs 3D-A
Irf2	0.405274898989906	-0.459431618637297	0.364	0.5	1	CD8_Effector_Mmemory	3D-D(PBS) vs 3D-A
Nfkb1	0.406562518645423	-0.661065479806948	0.364	0.5	1	CD8_Effector_Mmemory	3D-D(PBS) vs 3D-A
Nup98	0.414390848014401	0.329064276168991	0.455	0.25	1	CD8_Effector_Mmemory	3D-D(PBS) vs 3D-A
Vps41	0.414390848014401	0.329064276168991	0.455	0.25	1	CD8_Effector_Mmemory	3D-D(PBS) vs 3D-A
Sfpq	0.415711590910329	0.347923303420307	0.818	0.5	1	CD8_Effector_Mmemory	3D-D(PBS) vs 3D-A
Pcbp1	0.41584405008931	0.347923303420307	0.545	0.375	1	CD8_Effector_Mmemory	3D-D(PBS) vs 3D-A
Dusp1	0.416319338991076	0.540568381362703	0.455	0.25	1	CD8_Effector_Mmemory	3D-D(PBS) vs 3D-A
Ppp3ca	0.416370976765178	0.380103709169457	0.818	0.875	1	CD8_Effector_Mmemory	3D-D(PBS) vs 3D-A
Erbin	0.416590288092395	-0.343954401217361	0.818	0.75	1	CD8_Effector_Mmemory	3D-D(PBS) vs 3D-A
Neurl3	0.416936665656342	0.692571474807753	0.273	0.125	1	CD8_Effector_Mmemory	3D-D(PBS) vs 3D-A
Nr4a2	0.416936665656342	0.37064337992039	0.273	0.125	1	CD8_Effector_Mmemory	3D-D(PBS) vs 3D-A
Fnbp4	0.416936665656342	0.37064337992039	0.273	0.125	1	CD8_Effector_Mmemory	3D-D(PBS) vs 3D-A
Zfp831	0.416936665656342	0.37064337992039	0.273	0.125	1	CD8_Effector_Mmemory	3D-D(PBS) vs 3D-A
Slc16a1	0.416936665656342	0.37064337992039	0.273	0.125	1	CD8_Effector_Mmemory	3D-D(PBS) vs 3D-A
Mrfap1	0.416936665656342	0.37064337992039	0.273	0.125	1	CD8_Effector_Mmemory	3D-D(PBS) vs 3D-A
Ahcyl2	0.416936665656342	0.37064337992039	0.273	0.125	1	CD8_Effector_Mmemory	3D-D(PBS) vs 3D-A
Adipor2	0.416936665656342	0.37064337992039	0.273	0.125	1	CD8_Effector_Mmemory	3D-D(PBS) vs 3D-A
Zfp180	0.416936665656342	0.37064337992039	0.273	0.125	1	CD8_Effector_Mmemory	3D-D(PBS) vs 3D-A
Tubgcp5	0.416936665656342	0.37064337992039	0.273	0.125	1	CD8_Effector_Mmemory	3D-D(PBS) vs 3D-A
Ptpn9	0.416936665656342	0.37064337992039	0.273	0.125	1	CD8_Effector_Mmemory	3D-D(PBS) vs 3D-A
Appbp2	0.416936665656342	0.37064337992039	0.273	0.125	1	CD8_Effector_Mmemory	3D-D(PBS) vs 3D-A
Tasor2	0.416936665656342	0.37064337992039	0.273	0.125	1	CD8_Effector_Mmemory	3D-D(PBS) vs 3D-A
Nrros	0.416936665656342	0.37064337992039	0.273	0.125	1	CD8_Effector_Mmemory	3D-D(PBS) vs 3D-A
Bcor	0.416936665656342	0.37064337992039	0.273	0.125	1	CD8_Effector_Mmemory	3D-D(PBS) vs 3D-A
Nbeal1	0.417339269526871	0.45810622117073	0.273	0.125	1	CD8_Effector_Mmemory	3D-D(PBS) vs 3D-A
Desi2	0.417339269526871	0.762960802699151	0.273	0.125	1	CD8_Effector_Mmemory	3D-D(PBS) vs 3D-A
Ptpn2	0.417339269526871	0.45810622117073	0.273	0.125	1	CD8_Effector_Mmemory	3D-D(PBS) vs 3D-A
Trim59	0.423659952448062	-0.252980741169871	0.182	0.375	1	CD8_Effector_Mmemory	3D-D(PBS) vs 3D-A
Rnf115	0.423773029891819	0.363690619278623	0.636	0.375	1	CD8_Effector_Mmemory	3D-D(PBS) vs 3D-A
Lax1	0.427252599737005	0.251061764167718	0.545	0.375	1	CD8_Effector_Mmemory	3D-D(PBS) vs 3D-A
Tmed5	0.427252599737005	0.251061764167718	0.545	0.375	1	CD8_Effector_Mmemory	3D-D(PBS) vs 3D-A
Trim56	0.427252599737005	0.251061764167718	0.545	0.375	1	CD8_Effector_Mmemory	3D-D(PBS) vs 3D-A
Kat6a	0.427252599737005	0.251061764167718	0.545	0.375	1	CD8_Effector_Mmemory	3D-D(PBS) vs 3D-A
Arid2	0.427252599737005	0.329064276168991	0.545	0.375	1	CD8_Effector_Mmemory	3D-D(PBS) vs 3D-A
Nono	0.427252599737005	0.251061764167718	0.545	0.375	1	CD8_Effector_Mmemory	3D-D(PBS) vs 3D-A
Rdx	0.427274213493898	0.425091163942767	0.636	0.5	1	CD8_Effector_Mmemory	3D-D(PBS) vs 3D-A
Clip1	0.430713655831272	0.256775415362111	0.636	0.625	1	CD8_Effector_Mmemory	3D-D(PBS) vs 3D-A
Shisa5	0.431394290095897	-0.459431618637297	0.545	0.625	1	CD8_Effector_Mmemory	3D-D(PBS) vs 3D-A
Vps54	0.431612809631931	-0.381429106636024	0.364	0.5	1	CD8_Effector_Mmemory	3D-D(PBS) vs 3D-A
Nrf1	0.44077495044253	0.277533975528909	0.545	0.375	1	CD8_Effector_Mmemory	3D-D(PBS) vs 3D-A
Kcmf1	0.44077495044253	0.277533975528909	0.545	0.375	1	CD8_Effector_Mmemory	3D-D(PBS) vs 3D-A
Itpr1	0.44077495044253	0.277533975528909	0.545	0.375	1	CD8_Effector_Mmemory	3D-D(PBS) vs 3D-A
Cdc42se2	0.44077495044253	0.277533975528909	0.545	0.375	1	CD8_Effector_Mmemory	3D-D(PBS) vs 3D-A
Zdhhc18	0.44156664684782	0.251061764167718	0.455	0.25	1	CD8_Effector_Mmemory	3D-D(PBS) vs 3D-A
Hnrnpdl	0.44156664684782	0.251061764167718	0.455	0.25	1	CD8_Effector_Mmemory	3D-D(PBS) vs 3D-A
G3bp1	0.44156664684782	0.251061764167718	0.455	0.25	1	CD8_Effector_Mmemory	3D-D(PBS) vs 3D-A
Ifi27l2a	0.442380339366998	-0.366322214245816	0.273	0.5	1	CD8_Effector_Mmemory	3D-D(PBS) vs 3D-A
Sntb2	0.443728768370441	0.277533975528909	0.455	0.25	1	CD8_Effector_Mmemory	3D-D(PBS) vs 3D-A
Lyst	0.44602080491261	0.396178472027528	0.909	0.75	1	CD8_Effector_Mmemory	3D-D(PBS) vs 3D-A
Lnpep	0.4476684068098	0.30610312772568	0.818	0.75	1	CD8_Effector_Mmemory	3D-D(PBS) vs 3D-A
Cblb	0.447876217818415	0.660862615080415	0.909	0.875	1	CD8_Effector_Mmemory	3D-D(PBS) vs 3D-A
Rps11	0.44891182655612	-0.26960705975728	1	1	1	CD8_Effector_Mmemory	3D-D(PBS) vs 3D-A
Rpl9	0.449118261936947	-0.260885939255217	1	1	1	CD8_Effector_Mmemory	3D-D(PBS) vs 3D-A
Hivep2	0.449530449621567	-0.41212590385894	0.727	0.875	1	CD8_Effector_Mmemory	3D-D(PBS) vs 3D-A
Dnajc3	0.449976553879949	0.256775415362111	0.636	0.375	1	CD8_Effector_Mmemory	3D-D(PBS) vs 3D-A
Hdac4	0.450205298543233	0.277533975528909	0.273	0.125	1	CD8_Effector_Mmemory	3D-D(PBS) vs 3D-A
Atg4b	0.450205298543233	0.277533975528909	0.273	0.125	1	CD8_Effector_Mmemory	3D-D(PBS) vs 3D-A
Phlpp1	0.450205298543233	0.277533975528909	0.273	0.125	1	CD8_Effector_Mmemory	3D-D(PBS) vs 3D-A
Sdhc	0.450205298543233	0.277533975528909	0.273	0.125	1	CD8_Effector_Mmemory	3D-D(PBS) vs 3D-A
Dclre1c	0.450205298543233	0.37064337992039	0.273	0.125	1	CD8_Effector_Mmemory	3D-D(PBS) vs 3D-A
Dync1i2	0.450205298543233	0.277533975528909	0.273	0.125	1	CD8_Effector_Mmemory	3D-D(PBS) vs 3D-A
Lnpk	0.450205298543233	0.37064337992039	0.273	0.125	1	CD8_Effector_Mmemory	3D-D(PBS) vs 3D-A
Nckap1	0.450205298543233	0.37064337992039	0.273	0.125	1	CD8_Effector_Mmemory	3D-D(PBS) vs 3D-A
Lin7c	0.450205298543233	0.277533975528909	0.273	0.125	1	CD8_Effector_Mmemory	3D-D(PBS) vs 3D-A
Atrn	0.450205298543233	0.277533975528909	0.273	0.125	1	CD8_Effector_Mmemory	3D-D(PBS) vs 3D-A
Dlgap4	0.450205298543233	0.277533975528909	0.273	0.125	1	CD8_Effector_Mmemory	3D-D(PBS) vs 3D-A
Gon4l	0.450205298543233	0.277533975528909	0.273	0.125	1	CD8_Effector_Mmemory	3D-D(PBS) vs 3D-A
Fam189b	0.450205298543233	0.277533975528909	0.273	0.125	1	CD8_Effector_Mmemory	3D-D(PBS) vs 3D-A
Dram2	0.450205298543233	0.277533975528909	0.273	0.125	1	CD8_Effector_Mmemory	3D-D(PBS) vs 3D-A
Tet2	0.450205298543233	0.277533975528909	0.273	0.125	1	CD8_Effector_Mmemory	3D-D(PBS) vs 3D-A
Adh5	0.450205298543233	0.277533975528909	0.273	0.125	1	CD8_Effector_Mmemory	3D-D(PBS) vs 3D-A
Itgb3bp	0.450205298543233	0.277533975528909	0.273	0.125	1	CD8_Effector_Mmemory	3D-D(PBS) vs 3D-A
Osbpl9	0.450205298543233	0.277533975528909	0.273	0.125	1	CD8_Effector_Mmemory	3D-D(PBS) vs 3D-A
Rbbp4	0.450205298543233	0.540568381362703	0.273	0.125	1	CD8_Effector_Mmemory	3D-D(PBS) vs 3D-A
Eif3i	0.450205298543233	0.277533975528909	0.273	0.125	1	CD8_Effector_Mmemory	3D-D(PBS) vs 3D-A
Cdk11b	0.450205298543233	0.37064337992039	0.273	0.125	1	CD8_Effector_Mmemory	3D-D(PBS) vs 3D-A
Psmc2	0.450205298543233	0.277533975528909	0.273	0.125	1	CD8_Effector_Mmemory	3D-D(PBS) vs 3D-A
Klhl7	0.450205298543233	0.277533975528909	0.273	0.125	1	CD8_Effector_Mmemory	3D-D(PBS) vs 3D-A
Tapt1	0.450205298543233	0.277533975528909	0.273	0.125	1	CD8_Effector_Mmemory	3D-D(PBS) vs 3D-A
Tmem33	0.450205298543233	0.37064337992039	0.273	0.125	1	CD8_Effector_Mmemory	3D-D(PBS) vs 3D-A
Denr	0.450205298543233	0.277533975528909	0.273	0.125	1	CD8_Effector_Mmemory	3D-D(PBS) vs 3D-A
Samd9l	0.450205298543233	0.277533975528909	0.273	0.125	1	CD8_Effector_Mmemory	3D-D(PBS) vs 3D-A
Calm3	0.450205298543233	0.277533975528909	0.273	0.125	1	CD8_Effector_Mmemory	3D-D(PBS) vs 3D-A
Fosb	0.450205298543233	0.45810622117073	0.273	0.125	1	CD8_Effector_Mmemory	3D-D(PBS) vs 3D-A
Btbd10	0.450205298543233	0.277533975528909	0.273	0.125	1	CD8_Effector_Mmemory	3D-D(PBS) vs 3D-A
Tial1	0.450205298543233	0.277533975528909	0.273	0.125	1	CD8_Effector_Mmemory	3D-D(PBS) vs 3D-A
Atp6v1b2	0.450205298543233	0.277533975528909	0.273	0.125	1	CD8_Effector_Mmemory	3D-D(PBS) vs 3D-A
Tmem208	0.450205298543233	0.277533975528909	0.273	0.125	1	CD8_Effector_Mmemory	3D-D(PBS) vs 3D-A
Cdyl2	0.450205298543233	0.277533975528909	0.273	0.125	1	CD8_Effector_Mmemory	3D-D(PBS) vs 3D-A
Slc7a5	0.450205298543233	0.37064337992039	0.273	0.125	1	CD8_Effector_Mmemory	3D-D(PBS) vs 3D-A
Zfp317	0.450205298543233	0.277533975528909	0.273	0.125	1	CD8_Effector_Mmemory	3D-D(PBS) vs 3D-A
Fbxo22	0.450205298543233	0.277533975528909	0.273	0.125	1	CD8_Effector_Mmemory	3D-D(PBS) vs 3D-A
Nedd4	0.450205298543233	0.277533975528909	0.273	0.125	1	CD8_Effector_Mmemory	3D-D(PBS) vs 3D-A
Clasp2	0.450205298543233	0.277533975528909	0.273	0.125	1	CD8_Effector_Mmemory	3D-D(PBS) vs 3D-A
Tspyl1	0.450205298543233	0.277533975528909	0.273	0.125	1	CD8_Effector_Mmemory	3D-D(PBS) vs 3D-A
Zwint	0.450205298543233	0.37064337992039	0.273	0.125	1	CD8_Effector_Mmemory	3D-D(PBS) vs 3D-A
Pcnt	0.450205298543233	0.37064337992039	0.273	0.125	1	CD8_Effector_Mmemory	3D-D(PBS) vs 3D-A
S1pr4	0.450205298543233	0.277533975528909	0.273	0.125	1	CD8_Effector_Mmemory	3D-D(PBS) vs 3D-A
Sar1b	0.450205298543233	0.277533975528909	0.273	0.125	1	CD8_Effector_Mmemory	3D-D(PBS) vs 3D-A
Gm12250	0.450205298543233	0.37064337992039	0.273	0.125	1	CD8_Effector_Mmemory	3D-D(PBS) vs 3D-A
Rnf213	0.450205298543233	0.540568381362703	0.273	0.125	1	CD8_Effector_Mmemory	3D-D(PBS) vs 3D-A
Hbp1	0.450205298543233	0.277533975528909	0.273	0.125	1	CD8_Effector_Mmemory	3D-D(PBS) vs 3D-A
Psen1	0.450205298543233	0.277533975528909	0.273	0.125	1	CD8_Effector_Mmemory	3D-D(PBS) vs 3D-A
Atg2b	0.450205298543233	0.277533975528909	0.273	0.125	1	CD8_Effector_Mmemory	3D-D(PBS) vs 3D-A
Exoc2	0.450205298543233	0.277533975528909	0.273	0.125	1	CD8_Effector_Mmemory	3D-D(PBS) vs 3D-A
Tmem14c	0.450205298543233	0.277533975528909	0.273	0.125	1	CD8_Effector_Mmemory	3D-D(PBS) vs 3D-A
Sfxn1	0.450205298543233	0.37064337992039	0.273	0.125	1	CD8_Effector_Mmemory	3D-D(PBS) vs 3D-A
Zfp131	0.450205298543233	0.277533975528909	0.273	0.125	1	CD8_Effector_Mmemory	3D-D(PBS) vs 3D-A
Psmc6	0.450205298543233	0.277533975528909	0.273	0.125	1	CD8_Effector_Mmemory	3D-D(PBS) vs 3D-A
Ap5m1	0.450205298543233	0.277533975528909	0.273	0.125	1	CD8_Effector_Mmemory	3D-D(PBS) vs 3D-A
Pcca	0.450205298543233	0.37064337992039	0.273	0.125	1	CD8_Effector_Mmemory	3D-D(PBS) vs 3D-A
Tars	0.450205298543233	0.277533975528909	0.273	0.125	1	CD8_Effector_Mmemory	3D-D(PBS) vs 3D-A
Atp6v1c1	0.450205298543233	0.277533975528909	0.273	0.125	1	CD8_Effector_Mmemory	3D-D(PBS) vs 3D-A
Dcaf13	0.450205298543233	0.277533975528909	0.273	0.125	1	CD8_Effector_Mmemory	3D-D(PBS) vs 3D-A
Crkl	0.450205298543233	0.277533975528909	0.273	0.125	1	CD8_Effector_Mmemory	3D-D(PBS) vs 3D-A
Riox2	0.450205298543233	0.277533975528909	0.273	0.125	1	CD8_Effector_Mmemory	3D-D(PBS) vs 3D-A
Polr1h	0.450205298543233	0.277533975528909	0.273	0.125	1	CD8_Effector_Mmemory	3D-D(PBS) vs 3D-A
Commd10	0.450205298543233	0.277533975528909	0.273	0.125	1	CD8_Effector_Mmemory	3D-D(PBS) vs 3D-A
Eml3	0.450205298543233	0.277533975528909	0.273	0.125	1	CD8_Effector_Mmemory	3D-D(PBS) vs 3D-A
Stambpl1	0.450205298543233	0.277533975528909	0.273	0.125	1	CD8_Effector_Mmemory	3D-D(PBS) vs 3D-A
Pdzd8	0.450205298543233	0.277533975528909	0.273	0.125	1	CD8_Effector_Mmemory	3D-D(PBS) vs 3D-A
Magt1	0.450205298543233	0.277533975528909	0.273	0.125	1	CD8_Effector_Mmemory	3D-D(PBS) vs 3D-A
Chm	0.450205298543233	0.277533975528909	0.273	0.125	1	CD8_Effector_Mmemory	3D-D(PBS) vs 3D-A
Dhx36	0.450540573608478	0.388565287917653	0.364	0.25	1	CD8_Effector_Mmemory	3D-D(PBS) vs 3D-A
Polr3b	0.451423019145927	-0.459431618637297	0.273	0.375	1	CD8_Effector_Mmemory	3D-D(PBS) vs 3D-A
Pcna	0.452719222597182	0.299560281858908	0.636	0.5	1	CD8_Effector_Mmemory	3D-D(PBS) vs 3D-A
4932438A13Rik	0.452719222597182	0.299560281858908	0.636	0.5	1	CD8_Effector_Mmemory	3D-D(PBS) vs 3D-A
Hspa5	0.453172423487943	-0.298966946444051	0.545	0.625	1	CD8_Effector_Mmemory	3D-D(PBS) vs 3D-A
[truncated: 295 more rows]
