# Supplementary material for: Alveolar echinococcosis drives functional reprogramming of hepatic CD8+ T cells
Source: Front Cell Infect Microbiol. 2026 Feb 19;16:1747682. doi: 10.3389/fcimb.2026.1747682 (PMC12960575; doi:10.3389/fcimb.2026.1747682)
Supplement: Supplementary file 2 [file DataSheet2.zip › Supplementary Date 2/DEGs/CD8_Effector_Mmemory/CD8_Effector_Mmemory_Ctrl__vs_3mpi_markers.csv]

	p_val	avg_log2FC	pct.1	pct.2	p_val_adj	cell_type	comparison
Hbb-bs	1.67409452568118e-07	1.39945360406039	1	0.19	0.00302960886312523	CD8_Effector_Mmemory	3D-D(PBS) vs 3M-A
Tnfaip3	5.08016813272304e-07	-2.82761530448553	0.364	1	0.00919358026978888	CD8_Effector_Mmemory	3D-D(PBS) vs 3M-A
Frrs1	5.46909017425522e-07	0.828549144326728	0.636	0.024	0.00989741248834967	CD8_Effector_Mmemory	3D-D(PBS) vs 3M-A
Fut8	6.15460503395211e-07	0.676546050881677	0.636	0.024	0.0111379887299431	CD8_Effector_Mmemory	3D-D(PBS) vs 3M-A
Sh3bgrl3	8.00812407977492e-07	1.34792330342031	1	0.262	0.0144923021471687	CD8_Effector_Mmemory	3D-D(PBS) vs 3M-A
Btg1	1.25405480262384e-06	-1.91320151240486	0.909	1	0.0226946297630837	CD8_Effector_Mmemory	3D-D(PBS) vs 3M-A
Junb	1.89889563839073e-06	-2.83794324189103	0.455	0.976	0.0343643143679571	CD8_Effector_Mmemory	3D-D(PBS) vs 3M-A
Irf7	6.0090437619419e-06	0.540568381362703	0.455	0	0.108745664959863	CD8_Effector_Mmemory	3D-D(PBS) vs 3M-A
Ap3m1	6.78755738895963e-06	0.676546050881677	0.545	0.024	0.122834426068002	CD8_Effector_Mmemory	3D-D(PBS) vs 3M-A
Flot1	6.78755738895963e-06	0.676546050881677	0.545	0.024	0.122834426068002	CD8_Effector_Mmemory	3D-D(PBS) vs 3M-A
Hba-a2	7.23284051207114e-06	0.700225047351188	0.727	0.071	0.130892714746951	CD8_Effector_Mmemory	3D-D(PBS) vs 3M-A
Anxa6	8.56368716895069e-06	1.17952577172459	0.909	0.286	0.154977046696501	CD8_Effector_Mmemory	3D-D(PBS) vs 3M-A
Gm2682	9.50107655819127e-06	1.36961837451963	1	0.857	0.171940982473587	CD8_Effector_Mmemory	3D-D(PBS) vs 3M-A
Fem1b	1.24513488525334e-05	0.560917026754505	0.545	0.024	0.225332060184298	CD8_Effector_Mmemory	3D-D(PBS) vs 3M-A
Nfkbia	2.55013641104831e-05	-2.39982212949914	0.364	0.929	0.461498186307413	CD8_Effector_Mmemory	3D-D(PBS) vs 3M-A
Il6st	3.03083433094343e-05	0.731251942971813	0.636	0.071	0.548490088870833	CD8_Effector_Mmemory	3D-D(PBS) vs 3M-A
Slc10a7	3.44893352006712e-05	0.865771608282926	0.545	0.048	0.624153499126547	CD8_Effector_Mmemory	3D-D(PBS) vs 3M-A
Btbd11	3.73473833977577e-05	0.876302275775095	0.818	0.167	0.675875597349221	CD8_Effector_Mmemory	3D-D(PBS) vs 3M-A
Slc25a4	3.79812094889672e-05	0.626224465907411	0.727	0.119	0.687345948121839	CD8_Effector_Mmemory	3D-D(PBS) vs 3M-A
Rps15	3.96492008135895e-05	1.01232027163587	1	0.976	0.717531587123529	CD8_Effector_Mmemory	3D-D(PBS) vs 3M-A
Nsd1	4.06907823935924e-05	1.2362779475914	0.636	0.095	0.736381088976842	CD8_Effector_Mmemory	3D-D(PBS) vs 3M-A
Cyba	4.14015529761406e-05	0.880418384247328	0.909	0.238	0.749243904209217	CD8_Effector_Mmemory	3D-D(PBS) vs 3M-A
Prdx5	4.53188721136471e-05	0.643379186946478	0.545	0.048	0.820135628640671	CD8_Effector_Mmemory	3D-D(PBS) vs 3M-A
Jund	5.76637098785466e-05	-1.90000421002328	0.273	0.905	1	CD8_Effector_Mmemory	3D-D(PBS) vs 3M-A
Dennd2d	6.28287897856816e-05	0.447458976971221	0.364	0	1	CD8_Effector_Mmemory	3D-D(PBS) vs 3M-A
Adgrl2	6.28287897856816e-05	0.447458976971221	0.364	0	1	CD8_Effector_Mmemory	3D-D(PBS) vs 3M-A
Yipf1	6.28287897856816e-05	0.447458976971221	0.364	0	1	CD8_Effector_Mmemory	3D-D(PBS) vs 3M-A
Dnase1l3	6.28287897856816e-05	0.447458976971221	0.364	0	1	CD8_Effector_Mmemory	3D-D(PBS) vs 3M-A
Dph6	6.34450398973583e-05	0.540568381362703	0.364	0	1	CD8_Effector_Mmemory	3D-D(PBS) vs 3M-A
Dcun1d2	6.34450398973583e-05	0.540568381362703	0.364	0	1	CD8_Effector_Mmemory	3D-D(PBS) vs 3M-A
Tsr1	6.34450398973583e-05	0.540568381362703	0.364	0	1	CD8_Effector_Mmemory	3D-D(PBS) vs 3M-A
Rrp1b	6.36514861733065e-05	0.628031222613042	0.364	0	1	CD8_Effector_Mmemory	3D-D(PBS) vs 3M-A
Lrrfip1	6.79826685927561e-05	0.932885804141463	1	0.405	1	CD8_Effector_Mmemory	3D-D(PBS) vs 3M-A
Rpl18a	7.00772423234739e-05	1.06533610016511	1	0.929	1	CD8_Effector_Mmemory	3D-D(PBS) vs 3M-A
Igfbp7	7.13688343645243e-05	0.594083890689705	0.455	0.024	1	CD8_Effector_Mmemory	3D-D(PBS) vs 3M-A
Tango6	7.13688343645243e-05	0.594083890689705	0.455	0.024	1	CD8_Effector_Mmemory	3D-D(PBS) vs 3M-A
Tspan7	7.63167699444822e-05	0.506621049439365	0.455	0.024	1	CD8_Effector_Mmemory	3D-D(PBS) vs 3M-A
Skap1	7.76854822201111e-05	1.22016775622193	1	0.881	1	CD8_Effector_Mmemory	3D-D(PBS) vs 3M-A
Stk17b	7.79647639233956e-05	-1.24805219002327	0.818	1	1	CD8_Effector_Mmemory	3D-D(PBS) vs 3M-A
Stx16	8.14487181797348e-05	0.657251361528036	0.636	0.095	1	CD8_Effector_Mmemory	3D-D(PBS) vs 3M-A
Rps16	8.26687130237719e-05	1.09434922683558	1	0.905	1	CD8_Effector_Mmemory	3D-D(PBS) vs 3M-A
Gbp7	8.43510579777239e-05	0.812591570423751	0.727	0.143	1	CD8_Effector_Mmemory	3D-D(PBS) vs 3M-A
Prkcq	8.48284655648691e-05	1.0372224639562	1	0.5	1	CD8_Effector_Mmemory	3D-D(PBS) vs 3M-A
H3f3b	9.61771722722104e-05	-1.35609186894461	0.727	0.976	1	CD8_Effector_Mmemory	3D-D(PBS) vs 3M-A
Fam111a	0.000100770851826464	0.643379186946478	0.455	0.024	1	CD8_Effector_Mmemory	3D-D(PBS) vs 3M-A
Arrdc1	0.000117192114383361	0.473454185504166	0.455	0.024	1	CD8_Effector_Mmemory	3D-D(PBS) vs 3M-A
Nfx1	0.000123216171944285	0.700225047351188	0.636	0.095	1	CD8_Effector_Mmemory	3D-D(PBS) vs 3M-A
Rpl29	0.000128697546723093	0.970360509560126	1	0.524	1	CD8_Effector_Mmemory	3D-D(PBS) vs 3M-A
Rn18s	0.000133968584367894	0.949449649015912	1	1	1	CD8_Effector_Mmemory	3D-D(PBS) vs 3M-A
Rap1gds1	0.0001473913691559	0.880418384247327	0.818	0.238	1	CD8_Effector_Mmemory	3D-D(PBS) vs 3M-A
Cdkal1	0.000166573179954131	0.762960802699151	0.545	0.071	1	CD8_Effector_Mmemory	3D-D(PBS) vs 3M-A
Rad54l2	0.000199636864562014	0.610957709254101	0.545	0.071	1	CD8_Effector_Mmemory	3D-D(PBS) vs 3M-A
Rpl19	0.000218828247966923	0.833350130590549	1	0.667	1	CD8_Effector_Mmemory	3D-D(PBS) vs 3M-A
Ptma	0.000226077309726359	-1.2220500230814	1	1	1	CD8_Effector_Mmemory	3D-D(PBS) vs 3M-A
Rps19	0.000228992508838883	1.15123139241521	1	0.833	1	CD8_Effector_Mmemory	3D-D(PBS) vs 3M-A
Prkd2	0.000286658811675689	0.626224465907411	0.545	0.071	1	CD8_Effector_Mmemory	3D-D(PBS) vs 3M-A
H2-K1	0.000295971787549144	-0.765671728421653	1	1	1	CD8_Effector_Mmemory	3D-D(PBS) vs 3M-A
Aff3	0.000307499567437322	1.05024275477962	0.818	0.238	1	CD8_Effector_Mmemory	3D-D(PBS) vs 3M-A
Rac2	0.000315047255246814	0.917288949090445	1	0.619	1	CD8_Effector_Mmemory	3D-D(PBS) vs 3M-A
Tbl1xr1	0.000317294179769577	0.795382280391528	0.909	0.31	1	CD8_Effector_Mmemory	3D-D(PBS) vs 3M-A
Rpl32	0.000323660496939519	0.767637289908624	1	0.976	1	CD8_Effector_Mmemory	3D-D(PBS) vs 3M-A
Cd226	0.000352515453475663	1.25969612040857	0.818	0.286	1	CD8_Effector_Mmemory	3D-D(PBS) vs 3M-A
Rps15a	0.000366527700133618	0.733706997724036	1	1	1	CD8_Effector_Mmemory	3D-D(PBS) vs 3M-A
Taf10	0.000380562817527707	0.595850816863892	0.636	0.119	1	CD8_Effector_Mmemory	3D-D(PBS) vs 3M-A
Ubash3a	0.000380562817527707	0.595850816863892	0.636	0.119	1	CD8_Effector_Mmemory	3D-D(PBS) vs 3M-A
Mipol1	0.000416759991751505	0.560917026754505	0.455	0.048	1	CD8_Effector_Mmemory	3D-D(PBS) vs 3M-A
Smdt1	0.000416759991751505	0.560917026754505	0.455	0.048	1	CD8_Effector_Mmemory	3D-D(PBS) vs 3M-A
Bhlhe40	0.000446147549723851	-1.75443841420937	0.364	0.833	1	CD8_Effector_Mmemory	3D-D(PBS) vs 3M-A
Plekhm1	0.000471962081987897	0.473454185504166	0.455	0.048	1	CD8_Effector_Mmemory	3D-D(PBS) vs 3M-A
Mtpap	0.000471962081987897	0.473454185504166	0.455	0.048	1	CD8_Effector_Mmemory	3D-D(PBS) vs 3M-A
Nfkb1	0.00047240915234309	-1.22900187823543	0.364	0.905	1	CD8_Effector_Mmemory	3D-D(PBS) vs 3M-A
Hsd11b1	0.000488467556084542	0.688960221255374	0.455	0.048	1	CD8_Effector_Mmemory	3D-D(PBS) vs 3M-A
Glipr2	0.00049197654140876	0.517848304862619	0.636	0.119	1	CD8_Effector_Mmemory	3D-D(PBS) vs 3M-A
Sidt1	0.00049201880260217	1.06498934014881	0.909	0.452	1	CD8_Effector_Mmemory	3D-D(PBS) vs 3M-A
Cd3d	0.000498863264838368	0.875552629075511	1	0.5	1	CD8_Effector_Mmemory	3D-D(PBS) vs 3M-A
Ankrd44	0.000537899101115078	1.07679521554018	1	0.762	1	CD8_Effector_Mmemory	3D-D(PBS) vs 3M-A
Gm44174	0.000587184479524149	1.21465677255684	0.636	0.143	1	CD8_Effector_Mmemory	3D-D(PBS) vs 3M-A
Slco3a1	0.000600504150816606	0.9724141683281	0.909	0.429	1	CD8_Effector_Mmemory	3D-D(PBS) vs 3M-A
Dgka	0.000612683650922896	0.664396968215561	0.727	0.19	1	CD8_Effector_Mmemory	3D-D(PBS) vs 3M-A
Rgl1	0.000616863737963858	0.347923303420307	0.273	0	1	CD8_Effector_Mmemory	3D-D(PBS) vs 3M-A
A130010J15Rik	0.000616863737963858	0.347923303420307	0.273	0	1	CD8_Effector_Mmemory	3D-D(PBS) vs 3M-A
Itprid2	0.000616863737963858	0.347923303420307	0.273	0	1	CD8_Effector_Mmemory	3D-D(PBS) vs 3M-A
Mtln	0.000616863737963858	0.347923303420307	0.273	0	1	CD8_Effector_Mmemory	3D-D(PBS) vs 3M-A
Thbd	0.000616863737963858	0.347923303420307	0.273	0	1	CD8_Effector_Mmemory	3D-D(PBS) vs 3M-A
Leprot	0.000616863737963858	0.347923303420307	0.273	0	1	CD8_Effector_Mmemory	3D-D(PBS) vs 3M-A
Cd36	0.000616863737963858	0.347923303420307	0.273	0	1	CD8_Effector_Mmemory	3D-D(PBS) vs 3M-A
Tmem165	0.000616863737963858	0.347923303420307	0.273	0	1	CD8_Effector_Mmemory	3D-D(PBS) vs 3M-A
Alox5ap	0.000616863737963858	0.347923303420307	0.273	0	1	CD8_Effector_Mmemory	3D-D(PBS) vs 3M-A
Trappc11	0.000616863737963858	0.347923303420307	0.273	0	1	CD8_Effector_Mmemory	3D-D(PBS) vs 3M-A
Cdh13	0.000616863737963858	0.347923303420307	0.273	0	1	CD8_Effector_Mmemory	3D-D(PBS) vs 3M-A
Chst2	0.000616863737963858	0.347923303420307	0.273	0	1	CD8_Effector_Mmemory	3D-D(PBS) vs 3M-A
Wdr48	0.000616863737963858	0.347923303420307	0.273	0	1	CD8_Effector_Mmemory	3D-D(PBS) vs 3M-A
Rexo1	0.000616863737963858	0.347923303420307	0.273	0	1	CD8_Effector_Mmemory	3D-D(PBS) vs 3M-A
Mettl25	0.000616863737963858	0.347923303420307	0.273	0	1	CD8_Effector_Mmemory	3D-D(PBS) vs 3M-A
Col1a1	0.000616863737963858	0.347923303420307	0.273	0	1	CD8_Effector_Mmemory	3D-D(PBS) vs 3M-A
Tmem229b	0.000616863737963858	0.347923303420307	0.273	0	1	CD8_Effector_Mmemory	3D-D(PBS) vs 3M-A
Ncbp2	0.000616863737963858	0.347923303420307	0.273	0	1	CD8_Effector_Mmemory	3D-D(PBS) vs 3M-A
Cd200r4	0.000616863737963858	0.347923303420307	0.273	0	1	CD8_Effector_Mmemory	3D-D(PBS) vs 3M-A
Pros1	0.000616863737963858	0.347923303420307	0.273	0	1	CD8_Effector_Mmemory	3D-D(PBS) vs 3M-A
Mpnd	0.000616863737963858	0.347923303420307	0.273	0	1	CD8_Effector_Mmemory	3D-D(PBS) vs 3M-A
Caprin1	0.000619477257952497	0.610957709254101	0.818	0.262	1	CD8_Effector_Mmemory	3D-D(PBS) vs 3M-A
Colgalt1	0.00061980162908906	0.447458976971221	0.273	0	1	CD8_Effector_Mmemory	3D-D(PBS) vs 3M-A
Ccdc6	0.00061980162908906	0.447458976971221	0.273	0	1	CD8_Effector_Mmemory	3D-D(PBS) vs 3M-A
Riox2	0.00061980162908906	0.447458976971221	0.273	0	1	CD8_Effector_Mmemory	3D-D(PBS) vs 3M-A
Cyb5a	0.00061980162908906	0.540568381362703	0.273	0	1	CD8_Effector_Mmemory	3D-D(PBS) vs 3M-A
Apex2	0.00061980162908906	0.447458976971221	0.273	0	1	CD8_Effector_Mmemory	3D-D(PBS) vs 3M-A
2610021A01Rik	0.000631770088056749	0.594083890689705	0.364	0.024	1	CD8_Effector_Mmemory	3D-D(PBS) vs 3M-A
Rspry1	0.00065679370405927	0.579248849526762	0.545	0.095	1	CD8_Effector_Mmemory	3D-D(PBS) vs 3M-A
Rsu1	0.000677504314760146	0.378296952463826	0.455	0.048	1	CD8_Effector_Mmemory	3D-D(PBS) vs 3M-A
Hbb-bt	0.000680549793624568	0.506621049439365	0.364	0.024	1	CD8_Effector_Mmemory	3D-D(PBS) vs 3M-A
Galnt10	0.000680549793624568	0.506621049439365	0.364	0.024	1	CD8_Effector_Mmemory	3D-D(PBS) vs 3M-A
Rnf144a	0.000680549793624568	0.506621049439365	0.364	0.024	1	CD8_Effector_Mmemory	3D-D(PBS) vs 3M-A
Gvin-ps6	0.000691287256383532	0.873992115087894	0.636	0.167	1	CD8_Effector_Mmemory	3D-D(PBS) vs 3M-A
Xpr1	0.000711447657106589	0.987333588163839	0.636	0.167	1	CD8_Effector_Mmemory	3D-D(PBS) vs 3M-A
Arhgdia	0.000720324176330248	0.58238855705733	0.727	0.19	1	CD8_Effector_Mmemory	3D-D(PBS) vs 3M-A
Plekha5	0.000726640193507495	1.23774038566988	0.818	0.381	1	CD8_Effector_Mmemory	3D-D(PBS) vs 3M-A
Raph1	0.000729324764727741	0.413511645047884	0.364	0.024	1	CD8_Effector_Mmemory	3D-D(PBS) vs 3M-A
Lamtor3	0.000729324764727741	0.413511645047884	0.364	0.024	1	CD8_Effector_Mmemory	3D-D(PBS) vs 3M-A
Keap1	0.000729324764727741	0.413511645047884	0.364	0.024	1	CD8_Effector_Mmemory	3D-D(PBS) vs 3M-A
Gucd1	0.000729324764727741	0.413511645047884	0.364	0.024	1	CD8_Effector_Mmemory	3D-D(PBS) vs 3M-A
Lyz2	0.000729324764727741	0.413511645047884	0.364	0.024	1	CD8_Effector_Mmemory	3D-D(PBS) vs 3M-A
Nabp2	0.000729324764727741	0.413511645047884	0.364	0.024	1	CD8_Effector_Mmemory	3D-D(PBS) vs 3M-A
Eftud2	0.000729324764727741	0.413511645047884	0.364	0.024	1	CD8_Effector_Mmemory	3D-D(PBS) vs 3M-A
Anxa11	0.000729324764727741	0.413511645047884	0.364	0.024	1	CD8_Effector_Mmemory	3D-D(PBS) vs 3M-A
Rtp4	0.000729324764727741	0.413511645047884	0.364	0.024	1	CD8_Effector_Mmemory	3D-D(PBS) vs 3M-A
Dzip3	0.000729324764727741	0.413511645047884	0.364	0.024	1	CD8_Effector_Mmemory	3D-D(PBS) vs 3M-A
Nkap	0.000729324764727741	0.413511645047884	0.364	0.024	1	CD8_Effector_Mmemory	3D-D(PBS) vs 3M-A
Parp8	0.000738712489349324	0.58238855705733	0.636	0.119	1	CD8_Effector_Mmemory	3D-D(PBS) vs 3M-A
Kremen1	0.000811000618165327	0.496786689334789	0.545	0.095	1	CD8_Effector_Mmemory	3D-D(PBS) vs 3M-A
Sdccag8	0.000842595191757032	0.49678668933479	0.455	0.048	1	CD8_Effector_Mmemory	3D-D(PBS) vs 3M-A
Bbs9	0.000934816663094282	0.473454185504166	0.364	0.024	1	CD8_Effector_Mmemory	3D-D(PBS) vs 3M-A
Bloc1s4	0.000949514625308836	0.548221953906138	0.545	0.095	1	CD8_Effector_Mmemory	3D-D(PBS) vs 3M-A
Aak1	0.000951323045980909	0.909802191028422	0.818	0.31	1	CD8_Effector_Mmemory	3D-D(PBS) vs 3M-A
Ndufa4	0.000966900126338171	0.624763508779131	0.727	0.214	1	CD8_Effector_Mmemory	3D-D(PBS) vs 3M-A
Cst7	0.000972136478773894	0.669851398307669	0.545	0.095	1	CD8_Effector_Mmemory	3D-D(PBS) vs 3M-A
Afg1l	0.00100507184238091	0.380344781112684	0.364	0.024	1	CD8_Effector_Mmemory	3D-D(PBS) vs 3M-A
A330040F15Rik	0.00100507184238091	0.380344781112684	0.364	0.024	1	CD8_Effector_Mmemory	3D-D(PBS) vs 3M-A
Ablim1	0.00102779639395333	0.884522782580064	1	0.571	1	CD8_Effector_Mmemory	3D-D(PBS) vs 3M-A
Ppp3cc	0.00104464855526338	0.848821539352988	0.727	0.238	1	CD8_Effector_Mmemory	3D-D(PBS) vs 3M-A
Eif4g1	0.00108234105217877	0.610957709254101	0.727	0.167	1	CD8_Effector_Mmemory	3D-D(PBS) vs 3M-A
Cebpz	0.00111052577260521	0.688960221255374	0.455	0.071	1	CD8_Effector_Mmemory	3D-D(PBS) vs 3M-A
Rapgef1	0.00111711967825194	0.559427408614019	0.818	0.214	1	CD8_Effector_Mmemory	3D-D(PBS) vs 3M-A
Mcts1	0.00117229016706237	0.465759793714165	0.545	0.095	1	CD8_Effector_Mmemory	3D-D(PBS) vs 3M-A
Terf1	0.00122023075485235	0.56610347346984	0.545	0.095	1	CD8_Effector_Mmemory	3D-D(PBS) vs 3M-A
Hmgb2	0.00128053318922974	-1.2464378953031	0.364	0.833	1	CD8_Effector_Mmemory	3D-D(PBS) vs 3M-A
Eif4b	0.00128726681915492	0.656045598782638	0.909	0.381	1	CD8_Effector_Mmemory	3D-D(PBS) vs 3M-A
Rps11	0.00129142230223959	0.972963243516798	1	0.786	1	CD8_Effector_Mmemory	3D-D(PBS) vs 3M-A
Ap2b1	0.00129322082291508	0.78992785029942	0.727	0.262	1	CD8_Effector_Mmemory	3D-D(PBS) vs 3M-A
Gimap1os	0.00132791922916485	0.688960221255374	0.455	0.071	1	CD8_Effector_Mmemory	3D-D(PBS) vs 3M-A
Ube2d2a	0.00135132642700552	0.517848304862619	0.545	0.095	1	CD8_Effector_Mmemory	3D-D(PBS) vs 3M-A
Fbxl17	0.0013600329559658	0.824361347363294	0.818	0.381	1	CD8_Effector_Mmemory	3D-D(PBS) vs 3M-A
Tbc1d5	0.00136278910656839	0.770614375242586	0.545	0.119	1	CD8_Effector_Mmemory	3D-D(PBS) vs 3M-A
Ms4a4b	0.00137057183589094	0.856936950908164	1	0.762	1	CD8_Effector_Mmemory	3D-D(PBS) vs 3M-A
Uhrf1bp1l	0.00138850353397367	0.73648859133796	0.727	0.214	1	CD8_Effector_Mmemory	3D-D(PBS) vs 3M-A
Babam2	0.00139791817924815	0.775344527154983	0.727	0.19	1	CD8_Effector_Mmemory	3D-D(PBS) vs 3M-A
mt-Nd2	0.00140835158036679	0.559070967589132	1	1	1	CD8_Effector_Mmemory	3D-D(PBS) vs 3M-A
Fchsd2	0.00142640245516461	0.812591570423751	0.636	0.19	1	CD8_Effector_Mmemory	3D-D(PBS) vs 3M-A
Usp32	0.00143678728582325	0.597282772357024	0.727	0.19	1	CD8_Effector_Mmemory	3D-D(PBS) vs 3M-A
Lamtor5	0.00157536875023131	0.610957709254101	0.455	0.071	1	CD8_Effector_Mmemory	3D-D(PBS) vs 3M-A
Ptprb	0.00157536875023131	0.528495549062128	0.455	0.071	1	CD8_Effector_Mmemory	3D-D(PBS) vs 3M-A
Rtraf	0.00157536875023131	0.610957709254101	0.455	0.071	1	CD8_Effector_Mmemory	3D-D(PBS) vs 3M-A
Clk1	0.00158200172072226	-1.20176372255332	0.818	0.833	1	CD8_Effector_Mmemory	3D-D(PBS) vs 3M-A
Tnks	0.00164123077305493	0.756008042057384	0.636	0.167	1	CD8_Effector_Mmemory	3D-D(PBS) vs 3M-A
Pabpc1	0.00167044553222112	-0.84589996571937	1	1	1	CD8_Effector_Mmemory	3D-D(PBS) vs 3M-A
Gapvd1	0.001712805458285	0.635205255500778	0.818	0.262	1	CD8_Effector_Mmemory	3D-D(PBS) vs 3M-A
Fgfr1op2	0.00173220689059182	0.499926396865357	0.727	0.19	1	CD8_Effector_Mmemory	3D-D(PBS) vs 3M-A
Ddx58	0.00174642979840686	0.548221953906138	0.545	0.119	1	CD8_Effector_Mmemory	3D-D(PBS) vs 3M-A
Nr4a1	0.0017865088673829	-1.3986283395751	0.182	0.738	1	CD8_Effector_Mmemory	3D-D(PBS) vs 3M-A
Pdlim1	0.00182415244780698	0.43038546361228	0.636	0.143	1	CD8_Effector_Mmemory	3D-D(PBS) vs 3M-A
Cd52	0.00184935866211429	0.819229022345896	1	0.81	1	CD8_Effector_Mmemory	3D-D(PBS) vs 3M-A
Kri1	0.00185813163841933	0.441032707811788	0.455	0.071	1	CD8_Effector_Mmemory	3D-D(PBS) vs 3M-A
Ctse	0.00190281745771618	0.595850816863892	0.545	0.119	1	CD8_Effector_Mmemory	3D-D(PBS) vs 3M-A
Oaz1	0.00191515378153673	-1.25577575988244	0.545	0.833	1	CD8_Effector_Mmemory	3D-D(PBS) vs 3M-A
Psma7	0.00195039049594114	0.623557746033734	0.818	0.286	1	CD8_Effector_Mmemory	3D-D(PBS) vs 3M-A
Ier5	0.00195414457341851	-1.23703919730085	0.273	0.738	1	CD8_Effector_Mmemory	3D-D(PBS) vs 3M-A
Tmem163	0.00197828470454114	0.932885804141463	0.727	0.262	1	CD8_Effector_Mmemory	3D-D(PBS) vs 3M-A
Rps5	0.00208248357597805	0.840236516175789	1	0.952	1	CD8_Effector_Mmemory	3D-D(PBS) vs 3M-A
Mbp	0.00216658527467847	0.655351828612554	0.818	0.429	1	CD8_Effector_Mmemory	3D-D(PBS) vs 3M-A
Znrf1	0.00217358419827595	0.626224465907411	0.455	0.071	1	CD8_Effector_Mmemory	3D-D(PBS) vs 3M-A
Ndufa6	0.00217668509938766	0.492313212755482	0.818	0.262	1	CD8_Effector_Mmemory	3D-D(PBS) vs 3M-A
Snx13	0.00221887729486164	0.465759793714165	0.545	0.119	1	CD8_Effector_Mmemory	3D-D(PBS) vs 3M-A
Fam107b	0.00227914713587069	-1.02580722170162	0.909	0.976	1	CD8_Effector_Mmemory	3D-D(PBS) vs 3M-A
Rdx	0.00237876770919136	0.817408586721527	0.636	0.19	1	CD8_Effector_Mmemory	3D-D(PBS) vs 3M-A
Rfx3	0.00241402577625088	0.438121112391885	0.818	0.262	1	CD8_Effector_Mmemory	3D-D(PBS) vs 3M-A
Trim44	0.0024341007111606	0.517848304862619	0.545	0.119	1	CD8_Effector_Mmemory	3D-D(PBS) vs 3M-A
Eif1	0.00250838155359743	-0.917537839808027	0.818	0.976	1	CD8_Effector_Mmemory	3D-D(PBS) vs 3M-A
Cpeb1	0.00252101723791995	-1.06711419585854	0.182	0.667	1	CD8_Effector_Mmemory	3D-D(PBS) vs 3M-A
Ndufa8	0.0025345906610282	0.40932384808445	0.455	0.071	1	CD8_Effector_Mmemory	3D-D(PBS) vs 3M-A
Tubgcp3	0.0025345906610282	0.318175960026255	0.455	0.071	1	CD8_Effector_Mmemory	3D-D(PBS) vs 3M-A
Syne1	0.0025345906610282	0.40932384808445	0.455	0.071	1	CD8_Effector_Mmemory	3D-D(PBS) vs 3M-A
Zmym2	0.00262045754998697	0.295455883526171	0.636	0.143	1	CD8_Effector_Mmemory	3D-D(PBS) vs 3M-A
Dazap2	0.00262235138800041	-1.00962870119778	0.455	0.786	1	CD8_Effector_Mmemory	3D-D(PBS) vs 3M-A
Rps6-ps4	0.00262706893186999	0.526893444465626	0.727	0.238	1	CD8_Effector_Mmemory	3D-D(PBS) vs 3M-A
Tspan5	0.00266589971890516	0.848821539352988	0.545	0.119	1	CD8_Effector_Mmemory	3D-D(PBS) vs 3M-A
Uvrag	0.0026728422265195	0.932885804141463	0.636	0.19	1	CD8_Effector_Mmemory	3D-D(PBS) vs 3M-A
Rbm39	0.00269221750331647	-0.793296114311502	1	1	1	CD8_Effector_Mmemory	3D-D(PBS) vs 3M-A
Rnf216	0.00272172970047645	0.492313212755482	0.727	0.19	1	CD8_Effector_Mmemory	3D-D(PBS) vs 3M-A
Anp32a	0.0027804339348348	0.554374180887733	0.636	0.167	1	CD8_Effector_Mmemory	3D-D(PBS) vs 3M-A
Rps3	0.00290361575828388	0.618995028319519	1	0.905	1	CD8_Effector_Mmemory	3D-D(PBS) vs 3M-A
Eif3k	0.00295558046148196	0.452892863021849	0.636	0.143	1	CD8_Effector_Mmemory	3D-D(PBS) vs 3M-A
Gtf2a2	0.00295884299325001	0.560917026754505	0.364	0.048	1	CD8_Effector_Mmemory	3D-D(PBS) vs 3M-A
Ecpas	0.00301785872164254	0.807354922057604	0.545	0.143	1	CD8_Effector_Mmemory	3D-D(PBS) vs 3M-A
Rpl37a	0.00307961433507869	-0.679368388247433	1	1	1	CD8_Effector_Mmemory	3D-D(PBS) vs 3M-A
Cdc40	0.00308673137162571	0.435386144670646	0.545	0.119	1	CD8_Effector_Mmemory	3D-D(PBS) vs 3M-A
Rabep1	0.00310215604395799	0.659867309735047	0.727	0.286	1	CD8_Effector_Mmemory	3D-D(PBS) vs 3M-A
Ogt	0.00316331266167465	0.576741993916188	0.818	0.286	1	CD8_Effector_Mmemory	3D-D(PBS) vs 3M-A
Trim56	0.00334386022504152	0.488100961468567	0.545	0.119	1	CD8_Effector_Mmemory	3D-D(PBS) vs 3M-A
Rpl14-ps1	0.00334386022504152	0.488100961468567	0.545	0.119	1	CD8_Effector_Mmemory	3D-D(PBS) vs 3M-A
Stk40	0.00334784996245269	0.473454185504166	0.364	0.048	1	CD8_Effector_Mmemory	3D-D(PBS) vs 3M-A
Rabgef1	0.00334784996245269	0.473454185504166	0.364	0.048	1	CD8_Effector_Mmemory	3D-D(PBS) vs 3M-A
Klk8	0.00334784996245269	0.560917026754505	0.364	0.048	1	CD8_Effector_Mmemory	3D-D(PBS) vs 3M-A
Taf1b	0.00334784996245269	0.473454185504166	0.364	0.048	1	CD8_Effector_Mmemory	3D-D(PBS) vs 3M-A
Zfp51	0.00334784996245269	0.473454185504166	0.364	0.048	1	CD8_Effector_Mmemory	3D-D(PBS) vs 3M-A
Fam120c	0.00334784996245269	0.473454185504166	0.364	0.048	1	CD8_Effector_Mmemory	3D-D(PBS) vs 3M-A
Nedd9	0.00337175344623642	0.86679661368369	0.727	0.333	1	CD8_Effector_Mmemory	3D-D(PBS) vs 3M-A
Ubash3b	0.00351719502399079	0.637429920615292	0.727	0.238	1	CD8_Effector_Mmemory	3D-D(PBS) vs 3M-A
Phrf1	0.0036386470318783	0.579248849526762	0.455	0.095	1	CD8_Effector_Mmemory	3D-D(PBS) vs 3M-A
Sntb2	0.00369175253300624	0.700225047351188	0.455	0.095	1	CD8_Effector_Mmemory	3D-D(PBS) vs 3M-A
Rpl17	0.00371235859670748	0.747330150985387	1	0.976	1	CD8_Effector_Mmemory	3D-D(PBS) vs 3M-A
Mboat7	0.00376944962118457	0.380344781112684	0.364	0.048	1	CD8_Effector_Mmemory	3D-D(PBS) vs 3M-A
Tusc3	0.00376944962118457	0.380344781112684	0.364	0.048	1	CD8_Effector_Mmemory	3D-D(PBS) vs 3M-A
Ei24	0.00376944962118457	0.380344781112684	0.364	0.048	1	CD8_Effector_Mmemory	3D-D(PBS) vs 3M-A
Trmt11	0.00376944962118457	0.380344781112684	0.364	0.048	1	CD8_Effector_Mmemory	3D-D(PBS) vs 3M-A
Acap1	0.00376944962118457	0.380344781112684	0.364	0.048	1	CD8_Effector_Mmemory	3D-D(PBS) vs 3M-A
Map2k6	0.00376944962118457	0.380344781112684	0.364	0.048	1	CD8_Effector_Mmemory	3D-D(PBS) vs 3M-A
Irf9	0.00376944962118457	0.380344781112684	0.364	0.048	1	CD8_Effector_Mmemory	3D-D(PBS) vs 3M-A
Esd	0.00376944962118457	0.380344781112684	0.364	0.048	1	CD8_Effector_Mmemory	3D-D(PBS) vs 3M-A
Bfar	0.00376944962118457	0.380344781112684	0.364	0.048	1	CD8_Effector_Mmemory	3D-D(PBS) vs 3M-A
Btla	0.00376944962118457	0.380344781112684	0.364	0.048	1	CD8_Effector_Mmemory	3D-D(PBS) vs 3M-A
Eci1	0.00376944962118457	0.380344781112684	0.364	0.048	1	CD8_Effector_Mmemory	3D-D(PBS) vs 3M-A
Vbp1	0.00376944962118457	0.380344781112684	0.364	0.048	1	CD8_Effector_Mmemory	3D-D(PBS) vs 3M-A
Zc3h7a	0.00380566739827655	0.710493382805015	0.909	0.452	1	CD8_Effector_Mmemory	3D-D(PBS) vs 3M-A
Inpp4b	0.00382493793307822	1.34792330342031	0.727	0.381	1	CD8_Effector_Mmemory	3D-D(PBS) vs 3M-A
Cd48	0.00383853673255895	0.762960802699151	0.818	0.31	1	CD8_Effector_Mmemory	3D-D(PBS) vs 3M-A
Nmi	0.00385325297461626	0.743851979751446	0.636	0.19	1	CD8_Effector_Mmemory	3D-D(PBS) vs 3M-A
Arhgef6	0.00402443553857509	0.508387975613553	0.636	0.19	1	CD8_Effector_Mmemory	3D-D(PBS) vs 3M-A
H2az1	0.00404255444620951	-1.03835520287711	0.636	0.81	1	CD8_Effector_Mmemory	3D-D(PBS) vs 3M-A
Pmaip1	0.00407584776658867	-1.05062607306997	0	0.5	1	CD8_Effector_Mmemory	3D-D(PBS) vs 3M-A
Ripk2	0.0040780649966538	0.528495549062128	0.364	0.048	1	CD8_Effector_Mmemory	3D-D(PBS) vs 3M-A
Cxcr3	0.00409031529314466	0.56610347346984	0.545	0.143	1	CD8_Effector_Mmemory	3D-D(PBS) vs 3M-A
Slc9a9	0.00413502970339757	0.681924230608244	1	0.667	1	CD8_Effector_Mmemory	3D-D(PBS) vs 3M-A
Cd8a	0.00417897812810344	0.740240726199067	0.909	0.429	1	CD8_Effector_Mmemory	3D-D(PBS) vs 3M-A
Dnmt1	0.00420732357099206	0.526893444465626	0.636	0.19	1	CD8_Effector_Mmemory	3D-D(PBS) vs 3M-A
Gm3379	0.00420732357099206	0.452892863021849	0.636	0.19	1	CD8_Effector_Mmemory	3D-D(PBS) vs 3M-A
Brwd3	0.00423090238375904	0.405638801276594	0.545	0.119	1	CD8_Effector_Mmemory	3D-D(PBS) vs 3M-A
Rps16-ps2	0.00425884985121053	0.687773306304931	0.818	0.381	1	CD8_Effector_Mmemory	3D-D(PBS) vs 3M-A
Xpo6	0.00426604745751774	0.42592581542158	0.636	0.167	1	CD8_Effector_Mmemory	3D-D(PBS) vs 3M-A
Nt5c	0.00434034872155655	0.441032707811788	0.364	0.048	1	CD8_Effector_Mmemory	3D-D(PBS) vs 3M-A
ENSMUSG00002076173	0.00438448754622462	0.737334995023656	0.818	0.405	1	CD8_Effector_Mmemory	3D-D(PBS) vs 3M-A
Ly6c2	0.00439427264504924	1.22434861830177	0.727	0.357	1	CD8_Effector_Mmemory	3D-D(PBS) vs 3M-A
Gm5879	0.00445084428441637	0.496786689334789	0.455	0.095	1	CD8_Effector_Mmemory	3D-D(PBS) vs 3M-A
Psmb6	0.00445084428441637	0.496786689334789	0.455	0.095	1	CD8_Effector_Mmemory	3D-D(PBS) vs 3M-A
Cox14	0.00445084428441637	0.496786689334789	0.455	0.095	1	CD8_Effector_Mmemory	3D-D(PBS) vs 3M-A
S100a4	0.00454604187275491	1.09042708112794	0.545	0.167	1	CD8_Effector_Mmemory	3D-D(PBS) vs 3M-A
Eef1a1	0.00454738152219057	0.635205255500778	0.727	0.286	1	CD8_Effector_Mmemory	3D-D(PBS) vs 3M-A
Lars2	0.00455952411513167	0.637429920615292	0.636	0.214	1	CD8_Effector_Mmemory	3D-D(PBS) vs 3M-A
Ddx27	0.00462333279222883	0.40932384808445	0.364	0.048	1	CD8_Effector_Mmemory	3D-D(PBS) vs 3M-A
Peak1	0.00465525910411244	0.766875852702533	0.909	0.619	1	CD8_Effector_Mmemory	3D-D(PBS) vs 3M-A
Naa16	0.00478067442769175	0.548221953906138	0.455	0.095	1	CD8_Effector_Mmemory	3D-D(PBS) vs 3M-A
Cux1	0.00487720101945306	0.597282772357024	0.636	0.214	1	CD8_Effector_Mmemory	3D-D(PBS) vs 3M-A
Itfg1	0.00489137241004983	0.347923303420307	0.364	0.048	1	CD8_Effector_Mmemory	3D-D(PBS) vs 3M-A
Il10rb	0.00489137241004983	0.347923303420307	0.364	0.048	1	CD8_Effector_Mmemory	3D-D(PBS) vs 3M-A
Abca3	0.00489137241004983	0.316214443692969	0.364	0.048	1	CD8_Effector_Mmemory	3D-D(PBS) vs 3M-A
Unc93b1	0.00489137241004983	0.347923303420307	0.364	0.048	1	CD8_Effector_Mmemory	3D-D(PBS) vs 3M-A
Xlr4a	0.00489137241004983	0.347923303420307	0.364	0.048	1	CD8_Effector_Mmemory	3D-D(PBS) vs 3M-A
Itk	0.00500633806207802	-0.999581038173072	0.727	0.976	1	CD8_Effector_Mmemory	3D-D(PBS) vs 3M-A
Apobec3	0.00510545613053012	0.56610347346984	0.545	0.143	1	CD8_Effector_Mmemory	3D-D(PBS) vs 3M-A
Pebp1	0.00513973974734742	0.435386144670646	0.545	0.143	1	CD8_Effector_Mmemory	3D-D(PBS) vs 3M-A
Ddx21	0.00516230102686953	0.649092838140872	0.636	0.19	1	CD8_Effector_Mmemory	3D-D(PBS) vs 3M-A
Samhd1	0.00517103056866008	0.588931402924102	0.909	0.357	1	CD8_Effector_Mmemory	3D-D(PBS) vs 3M-A
Dnajc1	0.00527521967723225	0.783138684636781	0.727	0.31	1	CD8_Effector_Mmemory	3D-D(PBS) vs 3M-A
Sdhb	0.00540678034452299	0.40932384808445	0.455	0.095	1	CD8_Effector_Mmemory	3D-D(PBS) vs 3M-A
Mbd2	0.00542679525951798	0.483578402777873	0.909	0.381	1	CD8_Effector_Mmemory	3D-D(PBS) vs 3M-A
Gimap3	0.00543048709317207	0.893357439954826	0.909	0.5	1	CD8_Effector_Mmemory	3D-D(PBS) vs 3M-A
Gphn	0.00545658430791373	0.590493606694385	0.818	0.262	1	CD8_Effector_Mmemory	3D-D(PBS) vs 3M-A
Dbt	0.00547547303956523	0.506621049439365	0.273	0.024	1	CD8_Effector_Mmemory	3D-D(PBS) vs 3M-A
Tubgcp5	0.00547547303956523	0.506621049439365	0.273	0.024	1	CD8_Effector_Mmemory	3D-D(PBS) vs 3M-A
Hip1	0.00547991247129277	0.321451092059116	0.636	0.167	1	CD8_Effector_Mmemory	3D-D(PBS) vs 3M-A
Fmnl1	0.00547991247129277	0.374890351020576	0.636	0.167	1	CD8_Effector_Mmemory	3D-D(PBS) vs 3M-A
Kif13b	0.00548935376365854	0.624763508779131	0.545	0.143	1	CD8_Effector_Mmemory	3D-D(PBS) vs 3M-A
St3gal4	0.00550584753349897	0.932885804141463	0.636	0.19	1	CD8_Effector_Mmemory	3D-D(PBS) vs 3M-A
Hook3	0.00561110370851781	0.373458395527444	0.727	0.238	1	CD8_Effector_Mmemory	3D-D(PBS) vs 3M-A
Ccnl2	0.00561987630835789	-0.929610672108602	0	0.476	1	CD8_Effector_Mmemory	3D-D(PBS) vs 3M-A
Rplp0	0.00562777801633554	0.624763508779131	1	0.881	1	CD8_Effector_Mmemory	3D-D(PBS) vs 3M-A
Kansl1	0.0056538290845345	0.840963314700424	1	0.548	1	CD8_Effector_Mmemory	3D-D(PBS) vs 3M-A
Pde6d	0.00583095258174368	0.447458976971221	0.182	0	1	CD8_Effector_Mmemory	3D-D(PBS) vs 3M-A
Plcl1	0.00584005158944278	0.628031222613042	0.182	0	1	CD8_Effector_Mmemory	3D-D(PBS) vs 3M-A
Fh1	0.00584005158944278	0.347923303420307	0.182	0	1	CD8_Effector_Mmemory	3D-D(PBS) vs 3M-A
Nr6a1	0.00584005158944278	0.347923303420307	0.182	0	1	CD8_Effector_Mmemory	3D-D(PBS) vs 3M-A
Idh3b	0.00584005158944278	0.347923303420307	0.182	0	1	CD8_Effector_Mmemory	3D-D(PBS) vs 3M-A
Eya2	0.00584005158944278	0.347923303420307	0.182	0	1	CD8_Effector_Mmemory	3D-D(PBS) vs 3M-A
4632415L05Rik	0.00584005158944278	0.347923303420307	0.182	0	1	CD8_Effector_Mmemory	3D-D(PBS) vs 3M-A
Mob3b	0.00584005158944278	0.347923303420307	0.182	0	1	CD8_Effector_Mmemory	3D-D(PBS) vs 3M-A
Hivep3	0.00584005158944278	0.347923303420307	0.182	0	1	CD8_Effector_Mmemory	3D-D(PBS) vs 3M-A
1110065P20Rik	0.00584005158944278	0.447458976971221	0.182	0	1	CD8_Effector_Mmemory	3D-D(PBS) vs 3M-A
Zfp991	0.00584005158944278	0.447458976971221	0.182	0	1	CD8_Effector_Mmemory	3D-D(PBS) vs 3M-A
Eno1	0.00584005158944278	0.347923303420307	0.182	0	1	CD8_Effector_Mmemory	3D-D(PBS) vs 3M-A
Isg20	0.00584005158944278	0.347923303420307	0.182	0	1	CD8_Effector_Mmemory	3D-D(PBS) vs 3M-A
Pard3	0.00584005158944278	0.347923303420307	0.182	0	1	CD8_Effector_Mmemory	3D-D(PBS) vs 3M-A
Zfp938	0.00584005158944278	0.347923303420307	0.182	0	1	CD8_Effector_Mmemory	3D-D(PBS) vs 3M-A
Gm11944	0.00584005158944278	0.347923303420307	0.182	0	1	CD8_Effector_Mmemory	3D-D(PBS) vs 3M-A
2810021J22Rik	0.00584005158944278	0.347923303420307	0.182	0	1	CD8_Effector_Mmemory	3D-D(PBS) vs 3M-A
Slfn10-ps	0.00584005158944278	0.347923303420307	0.182	0	1	CD8_Effector_Mmemory	3D-D(PBS) vs 3M-A
Llgl2	0.00584005158944278	0.347923303420307	0.182	0	1	CD8_Effector_Mmemory	3D-D(PBS) vs 3M-A
Pcbd2	0.00584005158944278	0.447458976971221	0.182	0	1	CD8_Effector_Mmemory	3D-D(PBS) vs 3M-A
Trappc13	0.00584005158944278	0.447458976971221	0.182	0	1	CD8_Effector_Mmemory	3D-D(PBS) vs 3M-A
Gm3636	0.00584005158944278	0.347923303420307	0.182	0	1	CD8_Effector_Mmemory	3D-D(PBS) vs 3M-A
Tbl3	0.00584005158944278	0.347923303420307	0.182	0	1	CD8_Effector_Mmemory	3D-D(PBS) vs 3M-A
Dpy30	0.00584005158944278	0.347923303420307	0.182	0	1	CD8_Effector_Mmemory	3D-D(PBS) vs 3M-A
Bin1	0.00584005158944278	0.447458976971221	0.182	0	1	CD8_Effector_Mmemory	3D-D(PBS) vs 3M-A
Ttc9c	0.00584005158944278	0.347923303420307	0.182	0	1	CD8_Effector_Mmemory	3D-D(PBS) vs 3M-A
Ccdc12	0.0058401832462502	0.465759793714165	0.455	0.095	1	CD8_Effector_Mmemory	3D-D(PBS) vs 3M-A
Acsl5	0.0058401832462502	0.465759793714165	0.455	0.095	1	CD8_Effector_Mmemory	3D-D(PBS) vs 3M-A
Cep152	0.00588308818468744	0.413511645047884	0.273	0.024	1	CD8_Effector_Mmemory	3D-D(PBS) vs 3M-A
Rgs3	0.00588308818468744	0.413511645047884	0.273	0.024	1	CD8_Effector_Mmemory	3D-D(PBS) vs 3M-A
Spata6	0.00588308818468744	0.506621049439365	0.273	0.024	1	CD8_Effector_Mmemory	3D-D(PBS) vs 3M-A
Rps6ka1	0.00588308818468744	0.413511645047884	0.273	0.024	1	CD8_Effector_Mmemory	3D-D(PBS) vs 3M-A
Spr	0.00588308818468744	0.413511645047884	0.273	0.024	1	CD8_Effector_Mmemory	3D-D(PBS) vs 3M-A
Snrpd2	0.00588308818468744	0.413511645047884	0.273	0.024	1	CD8_Effector_Mmemory	3D-D(PBS) vs 3M-A
Nf2	0.00588308818468744	0.413511645047884	0.273	0.024	1	CD8_Effector_Mmemory	3D-D(PBS) vs 3M-A
Gm12250	0.00588308818468744	0.506621049439365	0.273	0.024	1	CD8_Effector_Mmemory	3D-D(PBS) vs 3M-A
Ap5m1	0.00588308818468744	0.413511645047884	0.273	0.024	1	CD8_Effector_Mmemory	3D-D(PBS) vs 3M-A
Mrpl40	0.00588308818468744	0.413511645047884	0.273	0.024	1	CD8_Effector_Mmemory	3D-D(PBS) vs 3M-A
Mx1	0.00588308818468744	0.413511645047884	0.273	0.024	1	CD8_Effector_Mmemory	3D-D(PBS) vs 3M-A
Eml3	0.00588308818468744	0.413511645047884	0.273	0.024	1	CD8_Effector_Mmemory	3D-D(PBS) vs 3M-A
Cct7	0.00601226394333992	0.508387975613553	0.545	0.143	1	CD8_Effector_Mmemory	3D-D(PBS) vs 3M-A
Zfp407	0.00603910402689632	0.862496476250065	0.727	0.286	1	CD8_Effector_Mmemory	3D-D(PBS) vs 3M-A
Mon2	0.00614983713931125	0.536957127810324	0.455	0.095	1	CD8_Effector_Mmemory	3D-D(PBS) vs 3M-A
Nop10	0.0062131259268948	0.517848304862619	0.455	0.095	1	CD8_Effector_Mmemory	3D-D(PBS) vs 3M-A
Wdr5	0.00629790254767327	0.313975971496969	0.273	0.024	1	CD8_Effector_Mmemory	3D-D(PBS) vs 3M-A
Fam98b	0.00629790254767327	0.313975971496969	0.273	0.024	1	CD8_Effector_Mmemory	3D-D(PBS) vs 3M-A
Dennd4b	0.00629790254767327	0.313975971496969	0.273	0.024	1	CD8_Effector_Mmemory	3D-D(PBS) vs 3M-A
Rars2	0.00629790254767327	0.313975971496969	0.273	0.024	1	CD8_Effector_Mmemory	3D-D(PBS) vs 3M-A
Eif2b3	0.00629790254767327	0.313975971496969	0.273	0.024	1	CD8_Effector_Mmemory	3D-D(PBS) vs 3M-A
S100pbp	0.00629790254767327	0.313975971496969	0.273	0.024	1	CD8_Effector_Mmemory	3D-D(PBS) vs 3M-A
Cep85	0.00629790254767327	0.313975971496969	0.273	0.024	1	CD8_Effector_Mmemory	3D-D(PBS) vs 3M-A
Man1c1	0.00629790254767327	0.313975971496969	0.273	0.024	1	CD8_Effector_Mmemory	3D-D(PBS) vs 3M-A
Ndufb2	0.00629790254767327	0.313975971496969	0.273	0.024	1	CD8_Effector_Mmemory	3D-D(PBS) vs 3M-A
Ruvbl2	0.00629790254767327	0.313975971496969	0.273	0.024	1	CD8_Effector_Mmemory	3D-D(PBS) vs 3M-A
Psme3ip1	0.00629790254767327	0.313975971496969	0.273	0.024	1	CD8_Effector_Mmemory	3D-D(PBS) vs 3M-A
Acaa1a	0.00629790254767327	0.313975971496969	0.273	0.024	1	CD8_Effector_Mmemory	3D-D(PBS) vs 3M-A
Ndufs7	0.00629790254767327	0.313975971496969	0.273	0.024	1	CD8_Effector_Mmemory	3D-D(PBS) vs 3M-A
Dhrs7b	0.00629790254767327	0.313975971496969	0.273	0.024	1	CD8_Effector_Mmemory	3D-D(PBS) vs 3M-A
Narf	0.00629790254767327	0.313975971496969	0.273	0.024	1	CD8_Effector_Mmemory	3D-D(PBS) vs 3M-A
Kdm1b	0.00629790254767327	0.313975971496969	0.273	0.024	1	CD8_Effector_Mmemory	3D-D(PBS) vs 3M-A
Ncoa4	0.00629790254767327	0.313975971496969	0.273	0.024	1	CD8_Effector_Mmemory	3D-D(PBS) vs 3M-A
Nudcd1	0.00629790254767327	0.313975971496969	0.273	0.024	1	CD8_Effector_Mmemory	3D-D(PBS) vs 3M-A
Mcat	0.00629790254767327	0.313975971496969	0.273	0.024	1	CD8_Effector_Mmemory	3D-D(PBS) vs 3M-A
Ap2m1	0.00629790254767327	0.313975971496969	0.273	0.024	1	CD8_Effector_Mmemory	3D-D(PBS) vs 3M-A
St6gal1	0.00629790254767327	0.313975971496969	0.273	0.024	1	CD8_Effector_Mmemory	3D-D(PBS) vs 3M-A
Gtf2h5	0.00629790254767327	0.313975971496969	0.273	0.024	1	CD8_Effector_Mmemory	3D-D(PBS) vs 3M-A
Zfp758	0.00629790254767327	0.313975971496969	0.273	0.024	1	CD8_Effector_Mmemory	3D-D(PBS) vs 3M-A
Ppp4r1	0.00629790254767327	0.313975971496969	0.273	0.024	1	CD8_Effector_Mmemory	3D-D(PBS) vs 3M-A
Rab1b	0.00629790254767327	0.313975971496969	0.273	0.024	1	CD8_Effector_Mmemory	3D-D(PBS) vs 3M-A
Otub1	0.00629790254767327	0.313975971496969	0.273	0.024	1	CD8_Effector_Mmemory	3D-D(PBS) vs 3M-A
Calhm2	0.00629790254767327	0.313975971496969	0.273	0.024	1	CD8_Effector_Mmemory	3D-D(PBS) vs 3M-A
Zdhhc6	0.00629790254767327	0.313975971496969	0.273	0.024	1	CD8_Effector_Mmemory	3D-D(PBS) vs 3M-A
F8	0.00629790254767327	0.313975971496969	0.273	0.024	1	CD8_Effector_Mmemory	3D-D(PBS) vs 3M-A
Rpl10	0.00637891714991654	0.684958290697878	1	0.452	1	CD8_Effector_Mmemory	3D-D(PBS) vs 3M-A
Rpl18	0.00640644851188146	0.610957709254101	1	0.833	1	CD8_Effector_Mmemory	3D-D(PBS) vs 3M-A
Tln1	0.00641215143076752	0.710493382805015	0.818	0.357	1	CD8_Effector_Mmemory	3D-D(PBS) vs 3M-A
Hba-a1	0.00650154346016658	0.700225047351188	0.455	0.119	1	CD8_Effector_Mmemory	3D-D(PBS) vs 3M-A
ENSMUSG00000118642	0.00680232050054002	0.517848304862619	0.727	0.286	1	CD8_Effector_Mmemory	3D-D(PBS) vs 3M-A
Npm3	0.00686117235429899	0.517848304862619	0.455	0.095	1	CD8_Effector_Mmemory	3D-D(PBS) vs 3M-A
Nckap1l	0.00692217122423205	0.405638801276594	0.545	0.143	1	CD8_Effector_Mmemory	3D-D(PBS) vs 3M-A
Ccl4	0.00692247281875873	-1.23703919730085	0.091	0.548	1	CD8_Effector_Mmemory	3D-D(PBS) vs 3M-A
Zmynd8	0.00694802034544814	0.554374180887733	0.545	0.143	1	CD8_Effector_Mmemory	3D-D(PBS) vs 3M-A
Upf2	0.00698982681273626	0.526893444465626	0.636	0.214	1	CD8_Effector_Mmemory	3D-D(PBS) vs 3M-A
Glipr1	0.00708477497764773	0.347923303420307	0.455	0.095	1	CD8_Effector_Mmemory	3D-D(PBS) vs 3M-A
Ccnd3	0.00712676302191991	0.76296080269915	0.818	0.381	1	CD8_Effector_Mmemory	3D-D(PBS) vs 3M-A
Rpl26	0.00717292384276667	0.710493382805015	1	0.81	1	CD8_Effector_Mmemory	3D-D(PBS) vs 3M-A
Nr4a3	0.00723698245047999	-1.25975927380093	0.182	0.619	1	CD8_Effector_Mmemory	3D-D(PBS) vs 3M-A
Rinl	0.00728617541469895	0.480373599443956	0.636	0.214	1	CD8_Effector_Mmemory	3D-D(PBS) vs 3M-A
mt-Atp8	0.00728617541469895	0.480373599443956	0.636	0.214	1	CD8_Effector_Mmemory	3D-D(PBS) vs 3M-A
Dram2	0.00732135964156611	0.380344781112684	0.273	0.024	1	CD8_Effector_Mmemory	3D-D(PBS) vs 3M-A
Klhl5	0.00732135964156611	0.380344781112684	0.273	0.024	1	CD8_Effector_Mmemory	3D-D(PBS) vs 3M-A
Atp6v1b2	0.00732135964156611	0.380344781112684	0.273	0.024	1	CD8_Effector_Mmemory	3D-D(PBS) vs 3M-A
Arrb2	0.00732135964156611	0.380344781112684	0.273	0.024	1	CD8_Effector_Mmemory	3D-D(PBS) vs 3M-A
6030458C11Rik	0.00732135964156611	0.380344781112684	0.273	0.024	1	CD8_Effector_Mmemory	3D-D(PBS) vs 3M-A
Stambpl1	0.00732135964156611	0.380344781112684	0.273	0.024	1	CD8_Effector_Mmemory	3D-D(PBS) vs 3M-A
Slamf7	0.00746420722403685	0.43038546361228	0.545	0.143	1	CD8_Effector_Mmemory	3D-D(PBS) vs 3M-A
Zfp664	0.00746420722403685	0.43038546361228	0.545	0.143	1	CD8_Effector_Mmemory	3D-D(PBS) vs 3M-A
Hprt	0.00746420722403685	0.43038546361228	0.545	0.143	1	CD8_Effector_Mmemory	3D-D(PBS) vs 3M-A
Rps23	0.00750682952162385	0.59660241627703	1	0.952	1	CD8_Effector_Mmemory	3D-D(PBS) vs 3M-A
Gprin3	0.00751304223047176	0.610957709254101	0.545	0.167	1	CD8_Effector_Mmemory	3D-D(PBS) vs 3M-A
Pvt1	0.00751304223047176	0.681347037145499	0.545	0.167	1	CD8_Effector_Mmemory	3D-D(PBS) vs 3M-A
Med14	0.00753982955110956	0.610957709254101	0.636	0.214	1	CD8_Effector_Mmemory	3D-D(PBS) vs 3M-A
Ssrp1	0.00765959286179249	0.374890351020576	0.636	0.19	1	CD8_Effector_Mmemory	3D-D(PBS) vs 3M-A
Rps14	0.00781534430395084	0.458481678568005	1	0.976	1	CD8_Effector_Mmemory	3D-D(PBS) vs 3M-A
Zfp292	0.0078215482093902	0.509674373416919	0.636	0.214	1	CD8_Effector_Mmemory	3D-D(PBS) vs 3M-A
Sike1	0.00784003641726295	0.536957127810324	0.545	0.167	1	CD8_Effector_Mmemory	3D-D(PBS) vs 3M-A
Zfp36l2	0.00784200419898008	-1.16022360025002	0.364	0.69	1	CD8_Effector_Mmemory	3D-D(PBS) vs 3M-A
Slamf1	0.00785060868699453	0.28080910756177	0.273	0.024	1	CD8_Effector_Mmemory	3D-D(PBS) vs 3M-A
Tprkb	0.00785060868699453	0.28080910756177	0.273	0.024	1	CD8_Effector_Mmemory	3D-D(PBS) vs 3M-A
Opa3	0.00785060868699453	0.28080910756177	0.273	0.024	1	CD8_Effector_Mmemory	3D-D(PBS) vs 3M-A
Lrrc28	0.00785060868699453	0.28080910756177	0.273	0.024	1	CD8_Effector_Mmemory	3D-D(PBS) vs 3M-A
B3galnt2	0.00785060868699453	0.28080910756177	0.273	0.024	1	CD8_Effector_Mmemory	3D-D(PBS) vs 3M-A
Commd10	0.00786848491307295	0.347923303420307	0.273	0.024	1	CD8_Effector_Mmemory	3D-D(PBS) vs 3M-A
Gmfb	0.00793467127469634	0.480373599443956	0.545	0.143	1	CD8_Effector_Mmemory	3D-D(PBS) vs 3M-A
Rhof	0.0079748577774905	0.405638801276594	0.455	0.095	1	CD8_Effector_Mmemory	3D-D(PBS) vs 3M-A
Tmem164	0.0079748577774905	0.31990892725071	0.455	0.095	1	CD8_Effector_Mmemory	3D-D(PBS) vs 3M-A
Xrn1	0.00811229313561589	0.485426827170242	0.727	0.262	1	CD8_Effector_Mmemory	3D-D(PBS) vs 3M-A
Rps27l	0.00819184051136618	0.548221953906138	0.455	0.119	1	CD8_Effector_Mmemory	3D-D(PBS) vs 3M-A
Pced1b	0.00819462906889725	0.626224465907411	0.455	0.119	1	CD8_Effector_Mmemory	3D-D(PBS) vs 3M-A
Crip1	0.00832389309813541	0.649092838140872	1	0.69	1	CD8_Effector_Mmemory	3D-D(PBS) vs 3M-A
Gvin-ps7	0.00842420161265412	0.889817082249577	0.727	0.357	1	CD8_Effector_Mmemory	3D-D(PBS) vs 3M-A
Ifi208	0.00858855659409189	0.837728571101123	0.364	0.071	1	CD8_Effector_Mmemory	3D-D(PBS) vs 3M-A
Sp4	0.00868497210249697	0.769387071858584	0.636	0.238	1	CD8_Effector_Mmemory	3D-D(PBS) vs 3M-A
Samd3	0.00873464654428131	0.570315724756755	0.545	0.143	1	CD8_Effector_Mmemory	3D-D(PBS) vs 3M-A
Rpl10a	0.00875739032408682	0.637429920615292	0.909	0.524	1	CD8_Effector_Mmemory	3D-D(PBS) vs 3M-A
Txn1	0.00876296392858182	0.485426827170242	0.727	0.262	1	CD8_Effector_Mmemory	3D-D(PBS) vs 3M-A
Ppp1r15a	0.0087822425655745	-1.02794359857786	0.273	0.643	1	CD8_Effector_Mmemory	3D-D(PBS) vs 3M-A
Ambra1	0.00883197353834876	0.504042505337589	0.727	0.286	1	CD8_Effector_Mmemory	3D-D(PBS) vs 3M-A
Stxbp3	0.0089984558080758	0.528495549062128	0.364	0.071	1	CD8_Effector_Mmemory	3D-D(PBS) vs 3M-A
Cfdp1	0.00900246859785605	0.610957709254101	0.364	0.071	1	CD8_Effector_Mmemory	3D-D(PBS) vs 3M-A
Opa1	0.00900246859785605	0.688960221255374	0.364	0.071	1	CD8_Effector_Mmemory	3D-D(PBS) vs 3M-A
Gdi2	0.00913538197097281	0.558490289359965	0.909	0.429	1	CD8_Effector_Mmemory	3D-D(PBS) vs 3M-A
Rnf115	0.00916597856284176	0.675088046673816	0.636	0.214	1	CD8_Effector_Mmemory	3D-D(PBS) vs 3M-A
Gm10288	0.00917820837628686	0.347923303420307	0.455	0.095	1	CD8_Effector_Mmemory	3D-D(PBS) vs 3M-A
Tnik	0.00923916045353469	1.0483630215614	0.818	0.452	1	CD8_Effector_Mmemory	3D-D(PBS) vs 3M-A
Rps13-ps2	0.00935693413741967	0.675088046673816	0.636	0.238	1	CD8_Effector_Mmemory	3D-D(PBS) vs 3M-A
Gm7331	0.00949741910969755	0.73648859133796	0.636	0.262	1	CD8_Effector_Mmemory	3D-D(PBS) vs 3M-A
Vav3	0.00964970713811045	0.599462070416271	0.636	0.19	1	CD8_Effector_Mmemory	3D-D(PBS) vs 3M-A
Cap1	0.00999704979490713	0.536957127810324	0.545	0.167	1	CD8_Effector_Mmemory	3D-D(PBS) vs 3M-A
Fli1	0.010231864627054	0.740240726199067	0.909	0.595	1	CD8_Effector_Mmemory	3D-D(PBS) vs 3M-A
Tpr	0.010340047915292	0.512042683181414	1	0.452	1	CD8_Effector_Mmemory	3D-D(PBS) vs 3M-A
Rpl35	0.0104232796111585	0.743851979751446	0.636	0.262	1	CD8_Effector_Mmemory	3D-D(PBS) vs 3M-A
Rps4x	0.010450764801646	0.585535112374194	1	1	1	CD8_Effector_Mmemory	3D-D(PBS) vs 3M-A
Mrpl9	0.0104692945701167	0.405638801276594	0.545	0.167	1	CD8_Effector_Mmemory	3D-D(PBS) vs 3M-A
Soat1	0.0105206522858291	0.441032707811788	0.364	0.071	1	CD8_Effector_Mmemory	3D-D(PBS) vs 3M-A
Zfp715	0.0105206522858291	0.441032707811788	0.364	0.071	1	CD8_Effector_Mmemory	3D-D(PBS) vs 3M-A
Crtc3	0.0105206522858291	0.441032707811788	0.364	0.071	1	CD8_Effector_Mmemory	3D-D(PBS) vs 3M-A
Gpr18	0.0105206522858291	0.441032707811788	0.364	0.071	1	CD8_Effector_Mmemory	3D-D(PBS) vs 3M-A
Aip	0.0105206522858291	0.441032707811788	0.364	0.071	1	CD8_Effector_Mmemory	3D-D(PBS) vs 3M-A
Stx5a	0.0105206522858291	0.610957709254101	0.364	0.071	1	CD8_Effector_Mmemory	3D-D(PBS) vs 3M-A
Rps6ka3	0.0111198064650389	0.691877704637668	0.909	0.452	1	CD8_Effector_Mmemory	3D-D(PBS) vs 3M-A
Brd8	0.0111511732626134	0.480373599443956	0.545	0.167	1	CD8_Effector_Mmemory	3D-D(PBS) vs 3M-A
Hspa5	0.0114108571082594	-0.958738034813745	0.545	0.762	1	CD8_Effector_Mmemory	3D-D(PBS) vs 3M-A
Zmiz1	0.0114456467025426	0.599462070416271	0.727	0.31	1	CD8_Effector_Mmemory	3D-D(PBS) vs 3M-A
Gnptab	0.0115953366010755	0.461580085215874	0.727	0.262	1	CD8_Effector_Mmemory	3D-D(PBS) vs 3M-A
Klrd1	0.0117944721491413	0.892243819644117	0.818	0.429	1	CD8_Effector_Mmemory	3D-D(PBS) vs 3M-A
Msl3	0.01207125696591	0.56610347346984	0.455	0.119	1	CD8_Effector_Mmemory	3D-D(PBS) vs 3M-A
Arhgap15	0.0121184618541715	0.613384446648641	1	0.905	1	CD8_Effector_Mmemory	3D-D(PBS) vs 3M-A
Cog5	0.0121748871182656	0.283792966000591	0.727	0.238	1	CD8_Effector_Mmemory	3D-D(PBS) vs 3M-A
Mrc1	0.0122351944561841	0.347923303420307	0.364	0.071	1	CD8_Effector_Mmemory	3D-D(PBS) vs 3M-A
Gm35769	0.0122351944561841	0.347923303420307	0.364	0.071	1	CD8_Effector_Mmemory	3D-D(PBS) vs 3M-A
Retreg1	0.0122351944561841	0.347923303420307	0.364	0.071	1	CD8_Effector_Mmemory	3D-D(PBS) vs 3M-A
Cybb	0.0122351944561841	0.347923303420307	0.364	0.071	1	CD8_Effector_Mmemory	3D-D(PBS) vs 3M-A
Rrbp1	0.0123954469618278	0.372170849666984	0.727	0.214	1	CD8_Effector_Mmemory	3D-D(PBS) vs 3M-A
Fto	0.0124597316293638	0.517848304862619	0.455	0.119	1	CD8_Effector_Mmemory	3D-D(PBS) vs 3M-A
S100a11	0.0126287565626631	0.467222231792651	0.636	0.214	1	CD8_Effector_Mmemory	3D-D(PBS) vs 3M-A
Arnt	0.0127192055245197	0.378296952463826	0.455	0.119	1	CD8_Effector_Mmemory	3D-D(PBS) vs 3M-A
Zfp800	0.0127192055245197	0.378296952463826	0.455	0.119	1	CD8_Effector_Mmemory	3D-D(PBS) vs 3M-A
Rpl10-ps3	0.0127192055245197	0.378296952463826	0.455	0.119	1	CD8_Effector_Mmemory	3D-D(PBS) vs 3M-A
Msh2	0.0127192055245197	0.378296952463826	0.455	0.119	1	CD8_Effector_Mmemory	3D-D(PBS) vs 3M-A
Rsrp1	0.0129107040708637	0.551015168797819	1	0.524	1	CD8_Effector_Mmemory	3D-D(PBS) vs 3M-A
Rpl9	0.0130047842277772	0.562322934003224	1	0.929	1	CD8_Effector_Mmemory	3D-D(PBS) vs 3M-A
Casp8	0.0130341161880556	0.435386144670646	0.455	0.119	1	CD8_Effector_Mmemory	3D-D(PBS) vs 3M-A
Mbd5	0.0130341161880556	0.435386144670646	0.455	0.119	1	CD8_Effector_Mmemory	3D-D(PBS) vs 3M-A
Kcnab2	0.0130341161880556	0.435386144670646	0.455	0.119	1	CD8_Effector_Mmemory	3D-D(PBS) vs 3M-A
Lsp1	0.0130711579189319	0.728527305635277	0.545	0.19	1	CD8_Effector_Mmemory	3D-D(PBS) vs 3M-A
Tor1aip2	0.0130828081028502	0.40932384808445	0.364	0.071	1	CD8_Effector_Mmemory	3D-D(PBS) vs 3M-A
Galnt12	0.0130828081028502	0.40932384808445	0.364	0.071	1	CD8_Effector_Mmemory	3D-D(PBS) vs 3M-A
Tsen34	0.0130828081028502	0.40932384808445	0.364	0.071	1	CD8_Effector_Mmemory	3D-D(PBS) vs 3M-A
C2cd3	0.0130828081028502	0.40932384808445	0.364	0.071	1	CD8_Effector_Mmemory	3D-D(PBS) vs 3M-A
Mink1	0.0130828081028502	0.40932384808445	0.364	0.071	1	CD8_Effector_Mmemory	3D-D(PBS) vs 3M-A
Nsrp1	0.0130828081028502	0.40932384808445	0.364	0.071	1	CD8_Effector_Mmemory	3D-D(PBS) vs 3M-A
Wdr7	0.0130828081028502	0.40932384808445	0.364	0.071	1	CD8_Effector_Mmemory	3D-D(PBS) vs 3M-A
Dnm1l	0.0131928834881987	0.488100961468567	0.455	0.119	1	CD8_Effector_Mmemory	3D-D(PBS) vs 3M-A
Gramd1b	0.0132018514466057	0.652777884948728	0.545	0.19	1	CD8_Effector_Mmemory	3D-D(PBS) vs 3M-A
Cdkn1b	0.0133318831266934	0.347923303420307	0.727	0.262	1	CD8_Effector_Mmemory	3D-D(PBS) vs 3M-A
Chd8	0.013350190075174	0.269920791419034	0.545	0.143	1	CD8_Effector_Mmemory	3D-D(PBS) vs 3M-A
Tbc1d1	0.0136389806829495	0.659867309735047	0.636	0.286	1	CD8_Effector_Mmemory	3D-D(PBS) vs 3M-A
Ralbp1	0.0136400353553551	0.376492455617078	0.455	0.119	1	CD8_Effector_Mmemory	3D-D(PBS) vs 3M-A
Smc1a	0.0136400353553551	0.405638801276594	0.455	0.119	1	CD8_Effector_Mmemory	3D-D(PBS) vs 3M-A
Os9	0.0137131139610938	0.347923303420307	0.545	0.167	1	CD8_Effector_Mmemory	3D-D(PBS) vs 3M-A
Fbxl14	0.0137893125506808	0.378296952463826	0.364	0.071	1	CD8_Effector_Mmemory	3D-D(PBS) vs 3M-A
Tmem135	0.0137893125506808	0.435386144670646	0.364	0.071	1	CD8_Effector_Mmemory	3D-D(PBS) vs 3M-A
Memo1	0.0137893125506808	0.378296952463826	0.364	0.071	1	CD8_Effector_Mmemory	3D-D(PBS) vs 3M-A
Tpm4	0.0140872094506229	0.661583782324069	0.818	0.381	1	CD8_Effector_Mmemory	3D-D(PBS) vs 3M-A
Naa15	0.014126879010588	0.718760998788615	0.636	0.31	1	CD8_Effector_Mmemory	3D-D(PBS) vs 3M-A
Tecpr1	0.0145601118512906	0.509674373416919	0.727	0.286	1	CD8_Effector_Mmemory	3D-D(PBS) vs 3M-A
Pnn	0.0149054232262931	0.640104054913617	0.455	0.143	1	CD8_Effector_Mmemory	3D-D(PBS) vs 3M-A
mt-Nd5	0.0149490501807792	0.681347037145499	0.909	0.643	1	CD8_Effector_Mmemory	3D-D(PBS) vs 3M-A
Mosmo	0.0150406647667483	0.58238855705733	0.455	0.119	1	CD8_Effector_Mmemory	3D-D(PBS) vs 3M-A
Rplp1	0.0151738181783241	0.364747926061666	1	1	1	CD8_Effector_Mmemory	3D-D(PBS) vs 3M-A
Rcsd1	0.0152025578602313	0.285187548072344	0.364	0.071	1	CD8_Effector_Mmemory	3D-D(PBS) vs 3M-A
Il2ra	0.0152025578602313	0.254813899028826	0.364	0.071	1	CD8_Effector_Mmemory	3D-D(PBS) vs 3M-A
Cst3	0.0152025578602313	0.316214443692969	0.364	0.071	1	CD8_Effector_Mmemory	3D-D(PBS) vs 3M-A
Ostc	0.0152025578602313	0.316214443692969	0.364	0.071	1	CD8_Effector_Mmemory	3D-D(PBS) vs 3M-A
Zcchc8	0.0152025578602313	0.316214443692969	0.364	0.071	1	CD8_Effector_Mmemory	3D-D(PBS) vs 3M-A
Ttyh3	0.0152025578602313	0.285187548072344	0.364	0.071	1	CD8_Effector_Mmemory	3D-D(PBS) vs 3M-A
Mindy2	0.0152025578602313	0.316214443692969	0.364	0.071	1	CD8_Effector_Mmemory	3D-D(PBS) vs 3M-A
Pitpna	0.0152220416035027	0.461580085215874	0.727	0.31	1	CD8_Effector_Mmemory	3D-D(PBS) vs 3M-A
Atp5h	0.0152587345796086	0.703403958018696	0.727	0.333	1	CD8_Effector_Mmemory	3D-D(PBS) vs 3M-A
Ptp4a2	0.0155992599604553	-0.874469117916141	0.727	0.833	1	CD8_Effector_Mmemory	3D-D(PBS) vs 3M-A
Tubb5	0.0156777475448877	0.499926396865357	0.545	0.167	1	CD8_Effector_Mmemory	3D-D(PBS) vs 3M-A
Nr4a2	0.0158368860706654	-1.0557988826307	0.273	0.69	1	CD8_Effector_Mmemory	3D-D(PBS) vs 3M-A
Rap1gap2	0.0159257690990099	0.795382280391528	0.545	0.214	1	CD8_Effector_Mmemory	3D-D(PBS) vs 3M-A
Med1	0.0159706032022246	0.517848304862619	0.455	0.143	1	CD8_Effector_Mmemory	3D-D(PBS) vs 3M-A
Pak2	0.0159763912689776	0.630323034121032	0.818	0.405	1	CD8_Effector_Mmemory	3D-D(PBS) vs 3M-A
Zfp654	0.0159977488390757	0.584962500721156	0.545	0.19	1	CD8_Effector_Mmemory	3D-D(PBS) vs 3M-A
Rbms1	0.0160369330787179	0.478319940675982	0.909	0.429	1	CD8_Effector_Mmemory	3D-D(PBS) vs 3M-A
Srsf7	0.0161266610506442	-0.795034650421736	0.182	0.69	1	CD8_Effector_Mmemory	3D-D(PBS) vs 3M-A
Amd1	0.016132850045721	0.318175960026255	0.455	0.119	1	CD8_Effector_Mmemory	3D-D(PBS) vs 3M-A
Zkscan3	0.016132850045721	0.347923303420307	0.455	0.119	1	CD8_Effector_Mmemory	3D-D(PBS) vs 3M-A
Phf2	0.016132850045721	0.347923303420307	0.455	0.119	1	CD8_Effector_Mmemory	3D-D(PBS) vs 3M-A
Irak1	0.016132850045721	0.347923303420307	0.455	0.119	1	CD8_Effector_Mmemory	3D-D(PBS) vs 3M-A
Agpat5	0.0161329993302757	0.378296952463826	0.364	0.071	1	CD8_Effector_Mmemory	3D-D(PBS) vs 3M-A
Phf1	0.0161329993302757	0.378296952463826	0.364	0.071	1	CD8_Effector_Mmemory	3D-D(PBS) vs 3M-A
Vps37b	0.0162126437192844	-0.692948977995221	0.636	0.881	1	CD8_Effector_Mmemory	3D-D(PBS) vs 3M-A
Jarid2	0.0162684288005297	0.421923884864084	0.636	0.238	1	CD8_Effector_Mmemory	3D-D(PBS) vs 3M-A
Cxcr6	0.0166593644438543	0.710493382805015	0.545	0.214	1	CD8_Effector_Mmemory	3D-D(PBS) vs 3M-A
Ifrd1	0.0168474788121185	-1.08597322310985	0.364	0.714	1	CD8_Effector_Mmemory	3D-D(PBS) vs 3M-A
Dock11	0.0168495399654882	0.597282772357024	1	0.643	1	CD8_Effector_Mmemory	3D-D(PBS) vs 3M-A
Serbp1	0.0168518982166886	0.462255978899302	0.909	0.643	1	CD8_Effector_Mmemory	3D-D(PBS) vs 3M-A
Micos10	0.0169880854839801	0.473454185504166	0.545	0.167	1	CD8_Effector_Mmemory	3D-D(PBS) vs 3M-A
Elf4	0.0170283125747462	0.461580085215874	0.727	0.286	1	CD8_Effector_Mmemory	3D-D(PBS) vs 3M-A
Arf4	0.0170868650783688	-0.850490254981701	0.909	0.881	1	CD8_Effector_Mmemory	3D-D(PBS) vs 3M-A
Galnt2l	0.0172537926780467	0.473454185504166	0.818	0.381	1	CD8_Effector_Mmemory	3D-D(PBS) vs 3M-A
Gramd4	0.0173320033880582	0.579248849526762	0.364	0.095	1	CD8_Effector_Mmemory	3D-D(PBS) vs 3M-A
Cd53	0.0173786827865634	0.542095851109297	1	0.69	1	CD8_Effector_Mmemory	3D-D(PBS) vs 3M-A
Smad3	0.0174064512830736	0.461580085215874	0.636	0.238	1	CD8_Effector_Mmemory	3D-D(PBS) vs 3M-A
Psma6	0.0175554015448068	0.480373599443956	0.545	0.19	1	CD8_Effector_Mmemory	3D-D(PBS) vs 3M-A
Arf6	0.0176673926349091	-0.757429696725922	0	0.381	1	CD8_Effector_Mmemory	3D-D(PBS) vs 3M-A
Iqgap2	0.0176960930253025	0.81002905635593	0.909	0.548	1	CD8_Effector_Mmemory	3D-D(PBS) vs 3M-A
Fbxl5	0.0177373687941382	-0.695145418471579	0	0.381	1	CD8_Effector_Mmemory	3D-D(PBS) vs 3M-A
Smu1	0.0177387014747803	0.31990892725071	0.545	0.167	1	CD8_Effector_Mmemory	3D-D(PBS) vs 3M-A
Aplp2	0.0177408705707383	-0.716207033999409	0	0.381	1	CD8_Effector_Mmemory	3D-D(PBS) vs 3M-A
Ivns1abp	0.0177794087509115	-0.716207033999409	0	0.381	1	CD8_Effector_Mmemory	3D-D(PBS) vs 3M-A
Gzmk	0.0178355252171352	-0.757429696725922	0	0.381	1	CD8_Effector_Mmemory	3D-D(PBS) vs 3M-A
Ybx1	0.0181203454940902	0.388565287917653	0.909	0.429	1	CD8_Effector_Mmemory	3D-D(PBS) vs 3M-A
Cast	0.0181529105685588	0.6109577092541	0.727	0.357	1	CD8_Effector_Mmemory	3D-D(PBS) vs 3M-A
Me2	0.0181848758777839	0.321451092059116	0.636	0.214	1	CD8_Effector_Mmemory	3D-D(PBS) vs 3M-A
Rnf111	0.018299048149437	0.640104054913617	0.455	0.143	1	CD8_Effector_Mmemory	3D-D(PBS) vs 3M-A
Srsf2	0.0183608407751151	-0.960198991942025	0.273	0.595	1	CD8_Effector_Mmemory	3D-D(PBS) vs 3M-A
Stab2	0.0183881486643137	0.560917026754505	0.273	0.048	1	CD8_Effector_Mmemory	3D-D(PBS) vs 3M-A
Lax1	0.0185036250333474	0.43038546361228	0.545	0.19	1	CD8_Effector_Mmemory	3D-D(PBS) vs 3M-A
Phf14	0.0185036250333474	0.43038546361228	0.545	0.19	1	CD8_Effector_Mmemory	3D-D(PBS) vs 3M-A
Dusp2	0.0185427442493706	-1.26874805702819	0.364	0.619	1	CD8_Effector_Mmemory	3D-D(PBS) vs 3M-A
Tsc22d3	0.0185505391452443	-0.848473909383196	0.273	0.667	1	CD8_Effector_Mmemory	3D-D(PBS) vs 3M-A
Rab14	0.0185529596592071	0.509674373416919	0.727	0.333	1	CD8_Effector_Mmemory	3D-D(PBS) vs 3M-A
Rpl23	0.0186462558671599	0.537823004623886	1	0.976	1	CD8_Effector_Mmemory	3D-D(PBS) vs 3M-A
Ddx5	0.0186969346399386	-0.784970967077038	0.909	0.929	1	CD8_Effector_Mmemory	3D-D(PBS) vs 3M-A
Ccdc117	0.0187279896281234	0.285187548072344	0.364	0.071	1	CD8_Effector_Mmemory	3D-D(PBS) vs 3M-A
Gpx1	0.0189788714385886	0.42592581542158	0.545	0.19	1	CD8_Effector_Mmemory	3D-D(PBS) vs 3M-A
Rere	0.0190210816361656	0.597282772357024	0.545	0.214	1	CD8_Effector_Mmemory	3D-D(PBS) vs 3M-A
Tmsb10	0.0191235634000724	0.468721447391444	1	0.952	1	CD8_Effector_Mmemory	3D-D(PBS) vs 3M-A
Runx2	0.0193615456298328	0.647483585279215	0.818	0.405	1	CD8_Effector_Mmemory	3D-D(PBS) vs 3M-A
Mid1	0.0194921951795171	-1.00571365119439	0.091	0.476	1	CD8_Effector_Mmemory	3D-D(PBS) vs 3M-A
Ifngr1	0.0197377940818836	-0.70897908781417	0.727	0.905	1	CD8_Effector_Mmemory	3D-D(PBS) vs 3M-A
Ifi203	0.0198093072364317	0.576741993916188	0.727	0.381	1	CD8_Effector_Mmemory	3D-D(PBS) vs 3M-A
Septin1	0.0198569143948558	0.485426827170242	0.727	0.333	1	CD8_Effector_Mmemory	3D-D(PBS) vs 3M-A
Rasa2	0.0198611492118021	0.534336427651188	0.636	0.262	1	CD8_Effector_Mmemory	3D-D(PBS) vs 3M-A
Chchd3	0.0198724817816167	0.488100961468567	0.455	0.143	1	CD8_Effector_Mmemory	3D-D(PBS) vs 3M-A
Vti1a	0.0198774888282657	0.526893444465626	0.545	0.19	1	CD8_Effector_Mmemory	3D-D(PBS) vs 3M-A
Larp1	0.0199635886083342	0.538026186800249	0.818	0.476	1	CD8_Effector_Mmemory	3D-D(PBS) vs 3M-A
Morc3	0.0201124435410418	0.58238855705733	0.455	0.143	1	CD8_Effector_Mmemory	3D-D(PBS) vs 3M-A
Ndufa7	0.0202538008298556	0.318175960026255	0.455	0.119	1	CD8_Effector_Mmemory	3D-D(PBS) vs 3M-A
Tomm70a	0.020316422540419	0.435386144670646	0.455	0.143	1	CD8_Effector_Mmemory	3D-D(PBS) vs 3M-A
Gpatch2l	0.0204723301843447	0.376492455617078	0.455	0.119	1	CD8_Effector_Mmemory	3D-D(PBS) vs 3M-A
Zfp831	0.0206431965876454	0.473454185504166	0.273	0.048	1	CD8_Effector_Mmemory	3D-D(PBS) vs 3M-A
Arpc5l	0.020859037842428	0.496786689334789	0.364	0.095	1	CD8_Effector_Mmemory	3D-D(PBS) vs 3M-A
Pxk	0.020859037842428	0.496786689334789	0.364	0.095	1	CD8_Effector_Mmemory	3D-D(PBS) vs 3M-A
Rpl30	0.020942982404505	0.570315724756755	1	0.976	1	CD8_Effector_Mmemory	3D-D(PBS) vs 3M-A
Pnrc1	0.0213718241950218	-0.701829731776793	0.455	0.762	1	CD8_Effector_Mmemory	3D-D(PBS) vs 3M-A
Ptk2b	0.0217213215974089	0.551015168797819	0.909	0.452	1	CD8_Effector_Mmemory	3D-D(PBS) vs 3M-A
Kpna1	0.021771589702153	-0.753614723041755	0.273	0.69	1	CD8_Effector_Mmemory	3D-D(PBS) vs 3M-A
Pias1	0.0221722709462824	0.529530109910255	0.909	0.524	1	CD8_Effector_Mmemory	3D-D(PBS) vs 3M-A
Dennd4a	0.0222720460262635	-0.877496810613709	0.909	0.976	1	CD8_Effector_Mmemory	3D-D(PBS) vs 3M-A
Lonp2	0.02240748741955	0.438121112391885	0.727	0.286	1	CD8_Effector_Mmemory	3D-D(PBS) vs 3M-A
Rgs1	0.0226449670427095	-1.15457703710888	0.455	0.714	1	CD8_Effector_Mmemory	3D-D(PBS) vs 3M-A
Fam193a	0.0226791159043114	0.292428190828603	0.545	0.167	1	CD8_Effector_Mmemory	3D-D(PBS) vs 3M-A
Git2	0.0227540164867628	0.394465889357337	0.636	0.262	1	CD8_Effector_Mmemory	3D-D(PBS) vs 3M-A
Pag1	0.0228849952898082	0.691877704637668	0.818	0.405	1	CD8_Effector_Mmemory	3D-D(PBS) vs 3M-A
Rbis	0.0230818099381241	0.380344781112684	0.273	0.048	1	CD8_Effector_Mmemory	3D-D(PBS) vs 3M-A
Casp2	0.0230818099381241	0.380344781112684	0.273	0.048	1	CD8_Effector_Mmemory	3D-D(PBS) vs 3M-A
Klhl2	0.0230818099381241	0.473454185504166	0.273	0.048	1	CD8_Effector_Mmemory	3D-D(PBS) vs 3M-A
Asb3	0.0230818099381241	0.473454185504166	0.273	0.048	1	CD8_Effector_Mmemory	3D-D(PBS) vs 3M-A
Slc38a6	0.0230818099381241	0.380344781112684	0.273	0.048	1	CD8_Effector_Mmemory	3D-D(PBS) vs 3M-A
Eif2s1	0.0230818099381241	0.380344781112684	0.273	0.048	1	CD8_Effector_Mmemory	3D-D(PBS) vs 3M-A
Ighd	0.0230818099381241	0.380344781112684	0.273	0.048	1	CD8_Effector_Mmemory	3D-D(PBS) vs 3M-A
Pcca	0.0230818099381241	0.473454185504166	0.273	0.048	1	CD8_Effector_Mmemory	3D-D(PBS) vs 3M-A
Tars	0.0230818099381241	0.380344781112684	0.273	0.048	1	CD8_Effector_Mmemory	3D-D(PBS) vs 3M-A
Pum3	0.0230818099381241	0.380344781112684	0.273	0.048	1	CD8_Effector_Mmemory	3D-D(PBS) vs 3M-A
Magt1	0.0230818099381241	0.380344781112684	0.273	0.048	1	CD8_Effector_Mmemory	3D-D(PBS) vs 3M-A
Csnk2b	0.0232789895513574	0.540568381362703	0.636	0.262	1	CD8_Effector_Mmemory	3D-D(PBS) vs 3M-A
Klf6	0.023351144232031	-0.557080182643946	0.727	0.905	1	CD8_Effector_Mmemory	3D-D(PBS) vs 3M-A
Rasa3	0.0238822945493275	0.427650495891041	1	0.524	1	CD8_Effector_Mmemory	3D-D(PBS) vs 3M-A
Rasa1	0.0239179837632309	0.32716474325351	0.727	0.286	1	CD8_Effector_Mmemory	3D-D(PBS) vs 3M-A
Dse	0.0240800567577543	0.626224465907411	0.364	0.095	1	CD8_Effector_Mmemory	3D-D(PBS) vs 3M-A
mt-Rnr1	0.0241548637008623	-0.868888085652841	0.909	0.976	1	CD8_Effector_Mmemory	3D-D(PBS) vs 3M-A
Aldoa	0.0241599519105903	0.508387975613553	0.545	0.214	1	CD8_Effector_Mmemory	3D-D(PBS) vs 3M-A
Zfp871	0.0241937692149942	0.488100961468567	0.455	0.143	1	CD8_Effector_Mmemory	3D-D(PBS) vs 3M-A
Lsm12	0.0244771254826492	0.441032707811788	0.273	0.048	1	CD8_Effector_Mmemory	3D-D(PBS) vs 3M-A
Rps20	0.0246531624814593	0.478319940675982	1	0.976	1	CD8_Effector_Mmemory	3D-D(PBS) vs 3M-A
Mndal	0.0248947750252402	0.480373599443956	0.909	0.619	1	CD8_Effector_Mmemory	3D-D(PBS) vs 3M-A
Map7d1	0.0249409754646892	0.40932384808445	0.364	0.095	1	CD8_Effector_Mmemory	3D-D(PBS) vs 3M-A
H2aj	0.0249409754646892	0.40932384808445	0.364	0.095	1	CD8_Effector_Mmemory	3D-D(PBS) vs 3M-A
Vdac1	0.0251830141520178	0.405638801276594	0.455	0.143	1	CD8_Effector_Mmemory	3D-D(PBS) vs 3M-A
Nisch	0.0251830141520178	0.405638801276594	0.455	0.143	1	CD8_Effector_Mmemory	3D-D(PBS) vs 3M-A
Stxbp2	0.0251835568517426	0.465759793714165	0.364	0.095	1	CD8_Effector_Mmemory	3D-D(PBS) vs 3M-A
Pip4k2b	0.0251835568517426	0.465759793714165	0.364	0.095	1	CD8_Effector_Mmemory	3D-D(PBS) vs 3M-A
Pmm2	0.0251835568517426	0.465759793714165	0.364	0.095	1	CD8_Effector_Mmemory	3D-D(PBS) vs 3M-A
Rasgrp2	0.0251835568517426	0.465759793714165	0.364	0.095	1	CD8_Effector_Mmemory	3D-D(PBS) vs 3M-A
Stip1	0.0251835568517426	0.465759793714165	0.364	0.095	1	CD8_Effector_Mmemory	3D-D(PBS) vs 3M-A
Braf	0.0252928723215291	-0.941583313774678	0.091	0.452	1	CD8_Effector_Mmemory	3D-D(PBS) vs 3M-A
Themis	0.0253891835516636	0.576400487217732	1	0.81	1	CD8_Effector_Mmemory	3D-D(PBS) vs 3M-A
Synj1	0.0256144386652194	0.347923303420307	0.455	0.143	1	CD8_Effector_Mmemory	3D-D(PBS) vs 3M-A
Patl1	0.0256328709221204	0.421923884864084	0.636	0.262	1	CD8_Effector_Mmemory	3D-D(PBS) vs 3M-A
Brd3	0.0257108412497925	0.28080910756177	0.273	0.048	1	CD8_Effector_Mmemory	3D-D(PBS) vs 3M-A
Eif6	0.0257108412497925	0.28080910756177	0.273	0.048	1	CD8_Effector_Mmemory	3D-D(PBS) vs 3M-A
Exosc8	0.0257108412497925	0.28080910756177	0.273	0.048	1	CD8_Effector_Mmemory	3D-D(PBS) vs 3M-A
Trim14	0.0257108412497925	0.28080910756177	0.273	0.048	1	CD8_Effector_Mmemory	3D-D(PBS) vs 3M-A
Atpaf1	0.0257108412497925	0.28080910756177	0.273	0.048	1	CD8_Effector_Mmemory	3D-D(PBS) vs 3M-A
Zfp362	0.0257108412497925	0.28080910756177	0.273	0.048	1	CD8_Effector_Mmemory	3D-D(PBS) vs 3M-A
Sdad1	0.0257108412497925	0.28080910756177	0.273	0.048	1	CD8_Effector_Mmemory	3D-D(PBS) vs 3M-A
Mdfic	0.0257108412497925	0.28080910756177	0.273	0.048	1	CD8_Effector_Mmemory	3D-D(PBS) vs 3M-A
Bms1	0.0257108412497925	0.28080910756177	0.273	0.048	1	CD8_Effector_Mmemory	3D-D(PBS) vs 3M-A
Usp5	0.0257108412497925	0.28080910756177	0.273	0.048	1	CD8_Effector_Mmemory	3D-D(PBS) vs 3M-A
Ube2s	0.0257108412497925	0.28080910756177	0.273	0.048	1	CD8_Effector_Mmemory	3D-D(PBS) vs 3M-A
Irf3	0.0257108412497925	0.28080910756177	0.273	0.048	1	CD8_Effector_Mmemory	3D-D(PBS) vs 3M-A
Adam9	0.0257108412497925	0.28080910756177	0.273	0.048	1	CD8_Effector_Mmemory	3D-D(PBS) vs 3M-A
Plscr1	0.0257108412497925	0.28080910756177	0.273	0.048	1	CD8_Effector_Mmemory	3D-D(PBS) vs 3M-A
Marcks	0.0257108412497925	0.28080910756177	0.273	0.048	1	CD8_Effector_Mmemory	3D-D(PBS) vs 3M-A
Tmbim4	0.0257108412497925	0.28080910756177	0.273	0.048	1	CD8_Effector_Mmemory	3D-D(PBS) vs 3M-A
Mapk9	0.0257108412497925	0.28080910756177	0.273	0.048	1	CD8_Effector_Mmemory	3D-D(PBS) vs 3M-A
Tmem256	0.0257108412497925	0.28080910756177	0.273	0.048	1	CD8_Effector_Mmemory	3D-D(PBS) vs 3M-A
Lgals3bp	0.0257108412497925	0.28080910756177	0.273	0.048	1	CD8_Effector_Mmemory	3D-D(PBS) vs 3M-A
U1.36	0.0257108412497925	0.28080910756177	0.273	0.048	1	CD8_Effector_Mmemory	3D-D(PBS) vs 3M-A
Snapc1	0.0257108412497925	0.28080910756177	0.273	0.048	1	CD8_Effector_Mmemory	3D-D(PBS) vs 3M-A
Fam193b	0.0257108412497925	0.28080910756177	0.273	0.048	1	CD8_Effector_Mmemory	3D-D(PBS) vs 3M-A
Gm10736	0.0257108412497925	0.28080910756177	0.273	0.048	1	CD8_Effector_Mmemory	3D-D(PBS) vs 3M-A
Thoc7	0.0257108412497925	0.28080910756177	0.273	0.048	1	CD8_Effector_Mmemory	3D-D(PBS) vs 3M-A
Mrpl57	0.0257108412497925	0.28080910756177	0.273	0.048	1	CD8_Effector_Mmemory	3D-D(PBS) vs 3M-A
Ptp4a3	0.0257108412497925	0.28080910756177	0.273	0.048	1	CD8_Effector_Mmemory	3D-D(PBS) vs 3M-A
Ctnna1	0.0257108412497925	0.28080910756177	0.273	0.048	1	CD8_Effector_Mmemory	3D-D(PBS) vs 3M-A
Tmem258	0.0257108412497925	0.28080910756177	0.273	0.048	1	CD8_Effector_Mmemory	3D-D(PBS) vs 3M-A
Rfk	0.0257108412497925	0.28080910756177	0.273	0.048	1	CD8_Effector_Mmemory	3D-D(PBS) vs 3M-A
Trim8	0.0257108412497925	0.28080910756177	0.273	0.048	1	CD8_Effector_Mmemory	3D-D(PBS) vs 3M-A
Idh3g	0.0257108412497925	0.28080910756177	0.273	0.048	1	CD8_Effector_Mmemory	3D-D(PBS) vs 3M-A
Hnrnpa1	0.0258386607490147	-0.783321229857946	0.273	0.595	1	CD8_Effector_Mmemory	3D-D(PBS) vs 3M-A
Gm6034	0.02589710889983	0.441032707811788	0.273	0.048	1	CD8_Effector_Mmemory	3D-D(PBS) vs 3M-A
Dek	0.0259576652618203	0.40932384808445	0.818	0.357	1	CD8_Effector_Mmemory	3D-D(PBS) vs 3M-A
Svil	0.0260074182351055	0.461580085215874	0.545	0.19	1	CD8_Effector_Mmemory	3D-D(PBS) vs 3M-A
Gm9843	0.0263857772653918	0.447458976971221	0.636	0.286	1	CD8_Effector_Mmemory	3D-D(PBS) vs 3M-A
Card11	0.026465809465241	0.347923303420307	0.636	0.262	1	CD8_Effector_Mmemory	3D-D(PBS) vs 3M-A
Atp5b	0.0268037666843486	0.563651994475744	0.727	0.333	1	CD8_Effector_Mmemory	3D-D(PBS) vs 3M-A
Prpf40a	0.0271288656443564	0.347923303420307	0.909	0.381	1	CD8_Effector_Mmemory	3D-D(PBS) vs 3M-A
Itgb3bp	0.0273633095026868	0.347923303420307	0.273	0.048	1	CD8_Effector_Mmemory	3D-D(PBS) vs 3M-A
Apoe	0.0273633095026868	0.347923303420307	0.273	0.048	1	CD8_Effector_Mmemory	3D-D(PBS) vs 3M-A
Tmsb4x	0.0273679408789315	0.454016692993383	1	1	1	CD8_Effector_Mmemory	3D-D(PBS) vs 3M-A
Gm9794	0.0274271096342926	0.324076561465939	0.727	0.286	1	CD8_Effector_Mmemory	3D-D(PBS) vs 3M-A
Dock2	0.0274868427600357	0.497384202302903	1	0.952	1	CD8_Effector_Mmemory	3D-D(PBS) vs 3M-A
Fars2	0.0278164691773959	0.347923303420307	0.545	0.167	1	CD8_Effector_Mmemory	3D-D(PBS) vs 3M-A
Snu13	0.0279428506406228	0.56610347346984	0.455	0.167	1	CD8_Effector_Mmemory	3D-D(PBS) vs 3M-A
Kif2a	0.0280676361091345	0.584962500721156	0.545	0.238	1	CD8_Effector_Mmemory	3D-D(PBS) vs 3M-A
Tcf12	0.0283593678177781	0.458954615809051	1	0.5	1	CD8_Effector_Mmemory	3D-D(PBS) vs 3M-A
Herc4	0.0287329150538786	0.512982549690803	0.909	0.595	1	CD8_Effector_Mmemory	3D-D(PBS) vs 3M-A
Lrrfip2	0.028925973455188	0.316214443692968	0.273	0.048	1	CD8_Effector_Mmemory	3D-D(PBS) vs 3M-A
Gmfg	0.0292198285639892	0.467222231792651	0.636	0.286	1	CD8_Effector_Mmemory	3D-D(PBS) vs 3M-A
Cr1l	0.0295917193994186	0.27392272197653	0.636	0.238	1	CD8_Effector_Mmemory	3D-D(PBS) vs 3M-A
Eid1	0.0296393932359723	0.316214443692969	0.364	0.095	1	CD8_Effector_Mmemory	3D-D(PBS) vs 3M-A
Fkbp8	0.0296393932359723	0.316214443692969	0.364	0.095	1	CD8_Effector_Mmemory	3D-D(PBS) vs 3M-A
Slfn5	0.0296393932359723	0.316214443692969	0.364	0.095	1	CD8_Effector_Mmemory	3D-D(PBS) vs 3M-A
Pik3cg	0.0296393932359723	0.316214443692969	0.364	0.095	1	CD8_Effector_Mmemory	3D-D(PBS) vs 3M-A
Ripk1	0.0296393932359723	0.316214443692969	0.364	0.095	1	CD8_Effector_Mmemory	3D-D(PBS) vs 3M-A
Ngly1	0.0296393932359723	0.316214443692969	0.364	0.095	1	CD8_Effector_Mmemory	3D-D(PBS) vs 3M-A
Tbc1d22a	0.0296393932359723	0.316214443692969	0.364	0.095	1	CD8_Effector_Mmemory	3D-D(PBS) vs 3M-A
Rpl35a	0.0296789473308329	-0.569614536387721	1	0.81	1	CD8_Effector_Mmemory	3D-D(PBS) vs 3M-A
Vps28	0.0297627376582854	0.43038546361228	0.455	0.143	1	CD8_Effector_Mmemory	3D-D(PBS) vs 3M-A
Usp19	0.0297655017506627	-0.538419914784126	0	0.333	1	CD8_Effector_Mmemory	3D-D(PBS) vs 3M-A
Zfc3h1	0.0298320752046268	0.573804710836635	0.636	0.262	1	CD8_Effector_Mmemory	3D-D(PBS) vs 3M-A
Plcl2	0.0299561921303498	0.6109577092541	0.727	0.357	1	CD8_Effector_Mmemory	3D-D(PBS) vs 3M-A
Sh2d3c	0.0300504026623113	0.378296952463826	0.364	0.095	1	CD8_Effector_Mmemory	3D-D(PBS) vs 3M-A
Esf1	0.0300504026623113	0.378296952463826	0.364	0.095	1	CD8_Effector_Mmemory	3D-D(PBS) vs 3M-A
Mafk	0.0300504026623113	0.435386144670646	0.364	0.095	1	CD8_Effector_Mmemory	3D-D(PBS) vs 3M-A
Gm5781	0.0300504026623113	0.378296952463826	0.364	0.095	1	CD8_Effector_Mmemory	3D-D(PBS) vs 3M-A
Rnf185	0.0301877980356422	0.435386144670646	0.364	0.095	1	CD8_Effector_Mmemory	3D-D(PBS) vs 3M-A
Gimap4	0.0303227276484784	0.489942308292735	0.909	0.524	1	CD8_Effector_Mmemory	3D-D(PBS) vs 3M-A
Kcmf1	0.0305971539575215	0.499926396865357	0.545	0.238	1	CD8_Effector_Mmemory	3D-D(PBS) vs 3M-A
H2-D1	0.0306898003651109	-0.456681007621262	1	1	1	CD8_Effector_Mmemory	3D-D(PBS) vs 3M-A
Cul3	0.0308244848937591	0.517848304862619	0.727	0.357	1	CD8_Effector_Mmemory	3D-D(PBS) vs 3M-A
Psmb7	0.0309300041492803	0.376492455617078	0.455	0.143	1	CD8_Effector_Mmemory	3D-D(PBS) vs 3M-A
Mtf2	0.0309300041492803	0.376492455617078	0.455	0.143	1	CD8_Effector_Mmemory	3D-D(PBS) vs 3M-A
Uri1	0.0309300041492803	0.376492455617078	0.455	0.143	1	CD8_Effector_Mmemory	3D-D(PBS) vs 3M-A
Itgb7	0.0309300041492803	0.376492455617078	0.455	0.143	1	CD8_Effector_Mmemory	3D-D(PBS) vs 3M-A
Cd3g	0.031143424830856	0.438121112391885	0.727	0.357	1	CD8_Effector_Mmemory	3D-D(PBS) vs 3M-A
Srgap2	0.0313406064501727	0.610957709254101	0.636	0.357	1	CD8_Effector_Mmemory	3D-D(PBS) vs 3M-A
Cat	0.0314229142229982	0.347923303420307	0.364	0.095	1	CD8_Effector_Mmemory	3D-D(PBS) vs 3M-A
Spcs1	0.0316230074279635	0.318175960026255	0.455	0.143	1	CD8_Effector_Mmemory	3D-D(PBS) vs 3M-A
Snrpc	0.0316230074279635	0.318175960026255	0.455	0.143	1	CD8_Effector_Mmemory	3D-D(PBS) vs 3M-A
Shoc2	0.0316230074279635	0.318175960026255	0.455	0.143	1	CD8_Effector_Mmemory	3D-D(PBS) vs 3M-A
Pfn1	0.0318392003532944	0.672650031660343	0.909	0.643	1	CD8_Effector_Mmemory	3D-D(PBS) vs 3M-A
Sec24b	0.0320653936152956	0.659867309735047	0.545	0.214	1	CD8_Effector_Mmemory	3D-D(PBS) vs 3M-A
Itpr2	0.0321093347062607	0.467222231792651	0.636	0.31	1	CD8_Effector_Mmemory	3D-D(PBS) vs 3M-A
Rftn1	0.0321784019636373	0.347923303420307	0.455	0.143	1	CD8_Effector_Mmemory	3D-D(PBS) vs 3M-A
Sdhc	0.0322414283659574	0.316214443692969	0.273	0.048	1	CD8_Effector_Mmemory	3D-D(PBS) vs 3M-A
Card6	0.0322414283659574	0.347923303420307	0.273	0.048	1	CD8_Effector_Mmemory	3D-D(PBS) vs 3M-A
Arhgdib	0.0323472841952795	0.502897963396648	1	0.571	1	CD8_Effector_Mmemory	3D-D(PBS) vs 3M-A
Rps25	0.0323626554382037	0.476821036602565	0.909	0.762	1	CD8_Effector_Mmemory	3D-D(PBS) vs 3M-A
Arih1	0.0326499549813414	-0.932184615772428	0.727	0.762	1	CD8_Effector_Mmemory	3D-D(PBS) vs 3M-A
Wdr26	0.0339766029943611	0.418312631311705	0.818	0.429	1	CD8_Effector_Mmemory	3D-D(PBS) vs 3M-A
Anxa5	0.0340472667245994	0.458954615809051	0.455	0.167	1	CD8_Effector_Mmemory	3D-D(PBS) vs 3M-A
Smg1	0.0340603681858396	0.485426827170242	0.909	0.476	1	CD8_Effector_Mmemory	3D-D(PBS) vs 3M-A
Brd1	0.0341863252650242	0.543843513395564	0.545	0.238	1	CD8_Effector_Mmemory	3D-D(PBS) vs 3M-A
Tmem131	0.0344419728047922	0.405638801276594	0.364	0.095	1	CD8_Effector_Mmemory	3D-D(PBS) vs 3M-A
Gatad2a	0.0348562695693622	0.451759114404847	0.727	0.31	1	CD8_Effector_Mmemory	3D-D(PBS) vs 3M-A
Stat4	0.0348666493398687	0.716074415068315	0.727	0.524	1	CD8_Effector_Mmemory	3D-D(PBS) vs 3M-A
Casp8ap2	0.0350903561717805	0.374890351020576	0.455	0.143	1	CD8_Effector_Mmemory	3D-D(PBS) vs 3M-A
Ms4a6c	0.0351638476615507	0.42592581542158	0.455	0.143	1	CD8_Effector_Mmemory	3D-D(PBS) vs 3M-A
Ikzf1	0.0356293527689682	0.369456464969948	1	0.81	1	CD8_Effector_Mmemory	3D-D(PBS) vs 3M-A
Swt1	0.0356350438590425	0.254813899028826	0.364	0.095	1	CD8_Effector_Mmemory	3D-D(PBS) vs 3M-A
Gpatch2	0.0356350438590425	0.285187548072344	0.364	0.095	1	CD8_Effector_Mmemory	3D-D(PBS) vs 3M-A
Ctbp1	0.0356350438590425	0.285187548072344	0.364	0.095	1	CD8_Effector_Mmemory	3D-D(PBS) vs 3M-A
Rnf146	0.0356350438590425	0.285187548072344	0.364	0.095	1	CD8_Effector_Mmemory	3D-D(PBS) vs 3M-A
Polr2e	0.0356350438590425	0.285187548072344	0.364	0.095	1	CD8_Effector_Mmemory	3D-D(PBS) vs 3M-A
Stk11	0.0356350438590425	0.254813899028826	0.364	0.095	1	CD8_Effector_Mmemory	3D-D(PBS) vs 3M-A
Zfp277	0.0356350438590425	0.285187548072344	0.364	0.095	1	CD8_Effector_Mmemory	3D-D(PBS) vs 3M-A
Zcchc9	0.0356350438590425	0.254813899028826	0.364	0.095	1	CD8_Effector_Mmemory	3D-D(PBS) vs 3M-A
Sod2	0.0356350438590425	0.285187548072344	0.364	0.095	1	CD8_Effector_Mmemory	3D-D(PBS) vs 3M-A
Psmd14	0.0358148058541977	0.347923303420307	0.636	0.238	1	CD8_Effector_Mmemory	3D-D(PBS) vs 3M-A
Gm11290	0.0359360442686118	0.254813899028825	0.273	0.048	1	CD8_Effector_Mmemory	3D-D(PBS) vs 3M-A
Vta1	0.0359437868600675	0.405638801276594	0.364	0.095	1	CD8_Effector_Mmemory	3D-D(PBS) vs 3M-A
Psmb8	0.0359579338717435	0.372170849666984	0.636	0.286	1	CD8_Effector_Mmemory	3D-D(PBS) vs 3M-A
Myo1f	0.0359858613085823	0.405638801276594	0.455	0.167	1	CD8_Effector_Mmemory	3D-D(PBS) vs 3M-A
Rpl9-ps6	0.0359858613085823	0.405638801276594	0.455	0.167	1	CD8_Effector_Mmemory	3D-D(PBS) vs 3M-A
Rapgef2	0.0359875679118391	0.478319940675982	0.727	0.357	1	CD8_Effector_Mmemory	3D-D(PBS) vs 3M-A
Itga1	0.0366888177235493	0.499926396865357	0.455	0.167	1	CD8_Effector_Mmemory	3D-D(PBS) vs 3M-A
Dync1h1	0.036726817422867	0.399453604060389	0.545	0.238	1	CD8_Effector_Mmemory	3D-D(PBS) vs 3M-A
Rpl11	0.037094272408851	0.62129965347556	1	0.786	1	CD8_Effector_Mmemory	3D-D(PBS) vs 3M-A
Eif4g3	0.0371422047756822	0.421923884864084	0.636	0.286	1	CD8_Effector_Mmemory	3D-D(PBS) vs 3M-A
Mycbp2	0.0372580073393019	0.673018677386352	0.909	0.571	1	CD8_Effector_Mmemory	3D-D(PBS) vs 3M-A
St7	0.0375612017586344	0.289029614366738	0.364	0.095	1	CD8_Effector_Mmemory	3D-D(PBS) vs 3M-A
Gatad2b	0.0376342854650133	0.371006916533348	0.727	0.333	1	CD8_Effector_Mmemory	3D-D(PBS) vs 3M-A
Ehd3	0.0376999473276323	0.473454185504166	0.545	0.238	1	CD8_Effector_Mmemory	3D-D(PBS) vs 3M-A
Lcp1	0.0378619070481099	0.39231742277876	1	0.69	1	CD8_Effector_Mmemory	3D-D(PBS) vs 3M-A
Ythdf3	0.0379538307189053	0.308394939233669	0.818	0.381	1	CD8_Effector_Mmemory	3D-D(PBS) vs 3M-A
Tulp4	0.0379581016215054	0.374890351020576	0.545	0.214	1	CD8_Effector_Mmemory	3D-D(PBS) vs 3M-A
Ptger4	0.0381921380921132	-0.826106096354742	0.182	0.5	1	CD8_Effector_Mmemory	3D-D(PBS) vs 3M-A
BC005537	0.0384090266863058	-0.627829150333016	0.545	0.81	1	CD8_Effector_Mmemory	3D-D(PBS) vs 3M-A
Lgals1	0.0384436685124643	0.932885804141463	0.727	0.5	1	CD8_Effector_Mmemory	3D-D(PBS) vs 3M-A
Smad7	0.038704735287335	-1.04574054506597	0.364	0.667	1	CD8_Effector_Mmemory	3D-D(PBS) vs 3M-A
Eif4a2	0.0387627458940596	-0.615550820554579	0.636	0.762	1	CD8_Effector_Mmemory	3D-D(PBS) vs 3M-A
Psma1	0.0389011445049662	0.265461143228334	0.545	0.19	1	CD8_Effector_Mmemory	3D-D(PBS) vs 3M-A
Rptor	0.0389880878234489	-0.504519508165835	0.091	0.429	1	CD8_Effector_Mmemory	3D-D(PBS) vs 3M-A
Eif2s2	0.0391823870038865	0.251061764167718	0.909	0.452	1	CD8_Effector_Mmemory	3D-D(PBS) vs 3M-A
Septin6	0.0393396904879357	0.485426827170242	0.636	0.31	1	CD8_Effector_Mmemory	3D-D(PBS) vs 3M-A
Lfng	0.0395762120489415	-0.504519508165835	0.091	0.429	1	CD8_Effector_Mmemory	3D-D(PBS) vs 3M-A
Dnajc3	0.0395986344305918	0.598466765070904	0.636	0.31	1	CD8_Effector_Mmemory	3D-D(PBS) vs 3M-A
Rps8	0.0396199266849576	0.502897963396648	1	0.929	1	CD8_Effector_Mmemory	3D-D(PBS) vs 3M-A
Rngtt	0.040228385584705	0.467222231792651	0.545	0.214	1	CD8_Effector_Mmemory	3D-D(PBS) vs 3M-A
Sntb1	0.040230414656284	0.590493606694385	0.636	0.286	1	CD8_Effector_Mmemory	3D-D(PBS) vs 3M-A
Txndc11	0.0403002848449105	0.465759793714165	0.364	0.119	1	CD8_Effector_Mmemory	3D-D(PBS) vs 3M-A
Cuta	0.0403002848449105	0.465759793714165	0.364	0.119	1	CD8_Effector_Mmemory	3D-D(PBS) vs 3M-A
Slc9a7	0.0403002848449105	0.465759793714165	0.364	0.119	1	CD8_Effector_Mmemory	3D-D(PBS) vs 3M-A
Cpne3	0.0403097500085489	0.548221953906138	0.364	0.119	1	CD8_Effector_Mmemory	3D-D(PBS) vs 3M-A
Asxl2	0.0406145557486052	0.467222231792651	0.545	0.214	1	CD8_Effector_Mmemory	3D-D(PBS) vs 3M-A
B4galnt1	0.0409019683673328	0.265461143228334	0.545	0.214	1	CD8_Effector_Mmemory	3D-D(PBS) vs 3M-A
Cox7c	0.041021232494888	0.487086051091932	0.909	0.524	1	CD8_Effector_Mmemory	3D-D(PBS) vs 3M-A
Ankhd1	0.0412132771320569	-0.789580220329628	0.273	0.619	1	CD8_Effector_Mmemory	3D-D(PBS) vs 3M-A
Hspa1b	0.0414317842935563	0.73648859133796	0.455	0.167	1	CD8_Effector_Mmemory	3D-D(PBS) vs 3M-A
Ube2g1	0.0416882934510522	0.415037499278844	0.727	0.31	1	CD8_Effector_Mmemory	3D-D(PBS) vs 3M-A
Pde4d	0.0422330726195014	-0.724226482335528	0.182	0.5	1	CD8_Effector_Mmemory	3D-D(PBS) vs 3M-A
Aimp1	0.0425271342631431	0.254813899028826	0.364	0.095	1	CD8_Effector_Mmemory	3D-D(PBS) vs 3M-A
Ppt1	0.0425271342631431	0.254813899028826	0.364	0.095	1	CD8_Effector_Mmemory	3D-D(PBS) vs 3M-A
Ptdss1	0.0425271342631431	0.254813899028826	0.364	0.095	1	CD8_Effector_Mmemory	3D-D(PBS) vs 3M-A
Tent4b	0.0425347697381395	0.540568381362703	0.636	0.286	1	CD8_Effector_Mmemory	3D-D(PBS) vs 3M-A
Ucp2	0.0426238700350871	0.418312631311705	0.636	0.286	1	CD8_Effector_Mmemory	3D-D(PBS) vs 3M-A
Ssu72	0.0426998274652711	0.318175960026255	0.364	0.095	1	CD8_Effector_Mmemory	3D-D(PBS) vs 3M-A
Cpsf3	0.0426998274652711	0.318175960026255	0.364	0.095	1	CD8_Effector_Mmemory	3D-D(PBS) vs 3M-A
Hsdl2	0.0427344302317181	0.413511645047884	0.182	0.024	1	CD8_Effector_Mmemory	3D-D(PBS) vs 3M-A
Dlg5	0.0427344302317181	0.413511645047884	0.182	0.024	1	CD8_Effector_Mmemory	3D-D(PBS) vs 3M-A
Naa25	0.0427605156986038	0.506621049439365	0.182	0.024	1	CD8_Effector_Mmemory	3D-D(PBS) vs 3M-A
Knop1	0.0427605156986038	0.506621049439365	0.182	0.024	1	CD8_Effector_Mmemory	3D-D(PBS) vs 3M-A
Lcorl	0.0428582970039388	0.684958290697877	0.545	0.238	1	CD8_Effector_Mmemory	3D-D(PBS) vs 3M-A
Heca	0.0429220691062955	-0.888144054813218	0.273	0.595	1	CD8_Effector_Mmemory	3D-D(PBS) vs 3M-A
Pim1	0.0436303620147681	-0.822001698022006	0.636	0.762	1	CD8_Effector_Mmemory	3D-D(PBS) vs 3M-A
Gigyf2	0.0436433925335089	0.376492455617078	0.455	0.167	1	CD8_Effector_Mmemory	3D-D(PBS) vs 3M-A
Marchf6	0.0436433925335089	0.376492455617078	0.455	0.167	1	CD8_Effector_Mmemory	3D-D(PBS) vs 3M-A
Tmem241	0.0436433925335089	0.376492455617078	0.455	0.167	1	CD8_Effector_Mmemory	3D-D(PBS) vs 3M-A
Fxyd5	0.0437370216395654	0.40932384808445	0.727	0.357	1	CD8_Effector_Mmemory	3D-D(PBS) vs 3M-A
Dusp5	0.0437532243071239	-0.832648942221514	0.455	0.667	1	CD8_Effector_Mmemory	3D-D(PBS) vs 3M-A
Ppia	0.0439331055126064	0.469913827798917	1	0.667	1	CD8_Effector_Mmemory	3D-D(PBS) vs 3M-A
Morc2a	0.043992544925385	0.528495549062128	0.273	0.071	1	CD8_Effector_Mmemory	3D-D(PBS) vs 3M-A
Rps24	0.0440017714355375	0.265298246481038	1	1	1	CD8_Effector_Mmemory	3D-D(PBS) vs 3M-A
Atp8b4	0.0441307237950269	0.735848957081909	0.909	0.595	1	CD8_Effector_Mmemory	3D-D(PBS) vs 3M-A
Cd3e	0.044137007864161	0.517848304862619	0.818	0.452	1	CD8_Effector_Mmemory	3D-D(PBS) vs 3M-A
Tgif1	0.044730255116748	-0.839703699755465	0.091	0.405	1	CD8_Effector_Mmemory	3D-D(PBS) vs 3M-A
Zzef1	0.0452443084847081	0.369949609750306	0.727	0.381	1	CD8_Effector_Mmemory	3D-D(PBS) vs 3M-A
Emp3	0.0454940764477798	0.31990892725071	0.455	0.143	1	CD8_Effector_Mmemory	3D-D(PBS) vs 3M-A
Bmpr2	0.0456176686525765	0.313975971496969	0.182	0.024	1	CD8_Effector_Mmemory	3D-D(PBS) vs 3M-A
Dnmt3b	0.0456176686525765	0.313975971496969	0.182	0.024	1	CD8_Effector_Mmemory	3D-D(PBS) vs 3M-A
Ahcy	0.0456176686525765	0.313975971496969	0.182	0.024	1	CD8_Effector_Mmemory	3D-D(PBS) vs 3M-A
Mtg2	0.0456176686525765	0.313975971496969	0.182	0.024	1	CD8_Effector_Mmemory	3D-D(PBS) vs 3M-A
Pdik1l	0.0456176686525765	0.313975971496969	0.182	0.024	1	CD8_Effector_Mmemory	3D-D(PBS) vs 3M-A
C1qb	0.0456176686525765	0.313975971496969	0.182	0.024	1	CD8_Effector_Mmemory	3D-D(PBS) vs 3M-A
Add1	0.0456176686525765	0.506621049439365	0.182	0.024	1	CD8_Effector_Mmemory	3D-D(PBS) vs 3M-A
Hscb	0.0456176686525765	0.313975971496969	0.182	0.024	1	CD8_Effector_Mmemory	3D-D(PBS) vs 3M-A
Whamm	0.0456176686525765	0.313975971496969	0.182	0.024	1	CD8_Effector_Mmemory	3D-D(PBS) vs 3M-A
Trim5	0.0456176686525765	0.313975971496969	0.182	0.024	1	CD8_Effector_Mmemory	3D-D(PBS) vs 3M-A
Lsm1	0.0456176686525765	0.313975971496969	0.182	0.024	1	CD8_Effector_Mmemory	3D-D(PBS) vs 3M-A
Apeh	0.0456176686525765	0.313975971496969	0.182	0.024	1	CD8_Effector_Mmemory	3D-D(PBS) vs 3M-A
Calhm6	0.0456176686525765	0.313975971496969	0.182	0.024	1	CD8_Effector_Mmemory	3D-D(PBS) vs 3M-A
E130307A14Rik	0.0456176686525765	0.313975971496969	0.182	0.024	1	CD8_Effector_Mmemory	3D-D(PBS) vs 3M-A
Med7	0.0456176686525765	0.313975971496969	0.182	0.024	1	CD8_Effector_Mmemory	3D-D(PBS) vs 3M-A
Tbc1d9b	0.0456176686525765	0.313975971496969	0.182	0.024	1	CD8_Effector_Mmemory	3D-D(PBS) vs 3M-A
Ahr	0.0456176686525765	0.313975971496969	0.182	0.024	1	CD8_Effector_Mmemory	3D-D(PBS) vs 3M-A
Heatr5a	0.0456176686525765	0.506621049439365	0.182	0.024	1	CD8_Effector_Mmemory	3D-D(PBS) vs 3M-A
Actn1	0.0456176686525765	0.506621049439365	0.182	0.024	1	CD8_Effector_Mmemory	3D-D(PBS) vs 3M-A
Wrnip1	0.0456176686525765	0.313975971496969	0.182	0.024	1	CD8_Effector_Mmemory	3D-D(PBS) vs 3M-A
Tep1	0.0456176686525765	0.313975971496969	0.182	0.024	1	CD8_Effector_Mmemory	3D-D(PBS) vs 3M-A
Lmbrd2	0.0456176686525765	0.413511645047884	0.182	0.024	1	CD8_Effector_Mmemory	3D-D(PBS) vs 3M-A
Micall1	0.0456176686525765	0.313975971496969	0.182	0.024	1	CD8_Effector_Mmemory	3D-D(PBS) vs 3M-A
Irak4	0.0456176686525765	0.313975971496969	0.182	0.024	1	CD8_Effector_Mmemory	3D-D(PBS) vs 3M-A
0610012G03Rik	0.0456176686525765	0.313975971496969	0.182	0.024	1	CD8_Effector_Mmemory	3D-D(PBS) vs 3M-A
Spice1	0.0456176686525765	0.313975971496969	0.182	0.024	1	CD8_Effector_Mmemory	3D-D(PBS) vs 3M-A
Uqcc2	0.0456176686525765	0.313975971496969	0.182	0.024	1	CD8_Effector_Mmemory	3D-D(PBS) vs 3M-A
Rnf5	0.0456176686525765	0.313975971496969	0.182	0.024	1	CD8_Effector_Mmemory	3D-D(PBS) vs 3M-A
Prrt1	0.0456176686525765	0.313975971496969	0.182	0.024	1	CD8_Effector_Mmemory	3D-D(PBS) vs 3M-A
Trim39	0.0456176686525765	0.313975971496969	0.182	0.024	1	CD8_Effector_Mmemory	3D-D(PBS) vs 3M-A
Mea1	0.0456176686525765	0.313975971496969	0.182	0.024	1	CD8_Effector_Mmemory	3D-D(PBS) vs 3M-A
Qpct	0.0456176686525765	0.413511645047884	0.182	0.024	1	CD8_Effector_Mmemory	3D-D(PBS) vs 3M-A
Casp7	0.0456176686525765	0.313975971496969	0.182	0.024	1	CD8_Effector_Mmemory	3D-D(PBS) vs 3M-A
Firre	0.0456176686525765	0.313975971496969	0.182	0.024	1	CD8_Effector_Mmemory	3D-D(PBS) vs 3M-A
Pibf1	0.0458781514096784	0.318175960026255	0.455	0.167	1	CD8_Effector_Mmemory	3D-D(PBS) vs 3M-A
Ptges3	0.0463472884500832	0.438121112391885	0.636	0.286	1	CD8_Effector_Mmemory	3D-D(PBS) vs 3M-A
Sos1	0.0468268988625193	0.347923303420307	0.545	0.214	1	CD8_Effector_Mmemory	3D-D(PBS) vs 3M-A
Ranbp1	0.047283297230203	0.292428190828603	0.455	0.143	1	CD8_Effector_Mmemory	3D-D(PBS) vs 3M-A
Rpl15	0.0475089789698393	0.435386144670646	0.364	0.119	1	CD8_Effector_Mmemory	3D-D(PBS) vs 3M-A
Clip1	0.0480396208385387	0.412053640840022	0.636	0.31	1	CD8_Effector_Mmemory	3D-D(PBS) vs 3M-A
Lbr	0.0481099513490685	-0.623507544382922	0.455	0.714	1	CD8_Effector_Mmemory	3D-D(PBS) vs 3M-A
Rpl5	0.0485701504966979	0.457152373175065	1	0.881	1	CD8_Effector_Mmemory	3D-D(PBS) vs 3M-A
H2-Aa	0.048571742391209	-0.415037499278844	0	0.286	1	CD8_Effector_Mmemory	3D-D(PBS) vs 3M-A
Gpr174	0.0486365770989595	0.570315724756755	0.545	0.262	1	CD8_Effector_Mmemory	3D-D(PBS) vs 3M-A
Pabpc4	0.0489376917910657	0.378296952463826	0.364	0.119	1	CD8_Effector_Mmemory	3D-D(PBS) vs 3M-A
Txndc5	0.0489376917910657	0.378296952463826	0.364	0.119	1	CD8_Effector_Mmemory	3D-D(PBS) vs 3M-A
Kmt2a	0.0490137100551071	0.390358569740703	0.727	0.333	1	CD8_Effector_Mmemory	3D-D(PBS) vs 3M-A
Kmt2c	0.0490949145259813	0.40932384808445	0.818	0.429	1	CD8_Effector_Mmemory	3D-D(PBS) vs 3M-A
Smarce1	0.0491052000743631	0.480373599443956	0.455	0.19	1	CD8_Effector_Mmemory	3D-D(PBS) vs 3M-A
Rpl7-ps7	0.0493424202901477	-0.490325626583081	0	0.286	1	CD8_Effector_Mmemory	3D-D(PBS) vs 3M-A
Pdcd6ip	0.0493587523461072	-0.874469117916141	0.455	0.667	1	CD8_Effector_Mmemory	3D-D(PBS) vs 3M-A
Eny2	0.0494796689777716	0.42592581542158	0.455	0.167	1	CD8_Effector_Mmemory	3D-D(PBS) vs 3M-A
Klf2	0.0499585435228671	-0.830198850988625	0.727	0.881	1	CD8_Effector_Mmemory	3D-D(PBS) vs 3M-A
Rps7	0.0500411338356883	0.347923303420307	1	1	1	CD8_Effector_Mmemory	3D-D(PBS) vs 3M-A
Tnfaip8	0.0500861493524474	0.330221301686848	0.727	0.31	1	CD8_Effector_Mmemory	3D-D(PBS) vs 3M-A
Srsf5	0.0502476201725361	-0.603167096098747	0.636	0.81	1	CD8_Effector_Mmemory	3D-D(PBS) vs 3M-A
Plxdc2	0.0503799083829601	-0.526545814495834	0.091	0.405	1	CD8_Effector_Mmemory	3D-D(PBS) vs 3M-A
Zfp180	0.0506153920900179	0.441032707811788	0.273	0.071	1	CD8_Effector_Mmemory	3D-D(PBS) vs 3M-A
Axin1	0.0506153920900179	0.292428190828603	0.545	0.214	1	CD8_Effector_Mmemory	3D-D(PBS) vs 3M-A
Hibadh	0.0506307881864912	0.528495549062128	0.273	0.071	1	CD8_Effector_Mmemory	3D-D(PBS) vs 3M-A
Hspa1a	0.0506307881864912	0.610957709254101	0.273	0.071	1	CD8_Effector_Mmemory	3D-D(PBS) vs 3M-A
Ier2	0.0512762521134901	-0.860663318391111	0.364	0.571	1	CD8_Effector_Mmemory	3D-D(PBS) vs 3M-A
Ifi209	0.0512868302987491	0.42592581542158	0.455	0.167	1	CD8_Effector_Mmemory	3D-D(PBS) vs 3M-A
Gvin3	0.051562860791532	0.640104054913617	0.364	0.119	1	CD8_Effector_Mmemory	3D-D(PBS) vs 3M-A
Topbp1	0.051562860791532	0.488100961468567	0.364	0.119	1	CD8_Effector_Mmemory	3D-D(PBS) vs 3M-A
Phf12	0.051562860791532	0.488100961468567	0.364	0.119	1	CD8_Effector_Mmemory	3D-D(PBS) vs 3M-A
Taok3	0.0517585212196295	0.559427408614019	0.545	0.262	1	CD8_Effector_Mmemory	3D-D(PBS) vs 3M-A
Il15	0.0518774674269268	0.28080910756177	0.182	0.024	1	CD8_Effector_Mmemory	3D-D(PBS) vs 3M-A
Atr	0.0518774674269268	0.28080910756177	0.182	0.024	1	CD8_Effector_Mmemory	3D-D(PBS) vs 3M-A
Atrip	0.0518774674269268	0.28080910756177	0.182	0.024	1	CD8_Effector_Mmemory	3D-D(PBS) vs 3M-A
Hint3	0.0518774674269268	0.28080910756177	0.182	0.024	1	CD8_Effector_Mmemory	3D-D(PBS) vs 3M-A
Vps41	0.0520378141210526	0.508387975613553	0.455	0.19	1	CD8_Effector_Mmemory	3D-D(PBS) vs 3M-A
Sp100	0.0520668413504483	0.580584060210582	0.909	0.619	1	CD8_Effector_Mmemory	3D-D(PBS) vs 3M-A
Trim33	0.0524858147182252	0.347923303420307	0.455	0.167	1	CD8_Effector_Mmemory	3D-D(PBS) vs 3M-A
Papola	0.0524858147182252	0.347923303420307	0.455	0.167	1	CD8_Effector_Mmemory	3D-D(PBS) vs 3M-A
Kdm6b	0.0525721529871541	-0.668018240448714	0.364	0.595	1	CD8_Effector_Mmemory	3D-D(PBS) vs 3M-A
Rapgef6	0.0532306618158828	0.501546492533519	0.727	0.571	1	CD8_Effector_Mmemory	3D-D(PBS) vs 3M-A
Sptlc2	0.0543700159559546	0.292428190828603	0.455	0.167	1	CD8_Effector_Mmemory	3D-D(PBS) vs 3M-A
Rpl12	0.0551850512545	0.438896963467797	1	0.833	1	CD8_Effector_Mmemory	3D-D(PBS) vs 3M-A
Pcmtd1	0.0553526644205865	0.517848304862619	0.364	0.119	1	CD8_Effector_Mmemory	3D-D(PBS) vs 3M-A
Gm20186	0.0553526644205865	0.435386144670646	0.364	0.119	1	CD8_Effector_Mmemory	3D-D(PBS) vs 3M-A
Bicra	0.0553595392743216	0.289029614366738	0.455	0.167	1	CD8_Effector_Mmemory	3D-D(PBS) vs 3M-A
Rpap2	0.0556114574258157	0.496786689334789	0.273	0.071	1	CD8_Effector_Mmemory	3D-D(PBS) vs 3M-A
Rps13	0.0564804514481005	0.347923303420307	1	1	1	CD8_Effector_Mmemory	3D-D(PBS) vs 3M-A
Ppm1h	0.0567406998302044	0.41582736792211	0.818	0.429	1	CD8_Effector_Mmemory	3D-D(PBS) vs 3M-A
AW112010	0.0571634081207807	0.584962500721156	1	0.714	1	CD8_Effector_Mmemory	3D-D(PBS) vs 3M-A
Ddx24	0.0574775239027947	0.473454185504166	0.545	0.262	1	CD8_Effector_Mmemory	3D-D(PBS) vs 3M-A
Uba2	0.0575145639121314	0.347923303420307	0.364	0.119	1	CD8_Effector_Mmemory	3D-D(PBS) vs 3M-A
Aggf1	0.0575145639121314	0.347923303420307	0.364	0.119	1	CD8_Effector_Mmemory	3D-D(PBS) vs 3M-A
Ythdc2	0.0575145639121314	0.347923303420307	0.364	0.119	1	CD8_Effector_Mmemory	3D-D(PBS) vs 3M-A
Dido1	0.0575647689036784	0.402371087442683	0.455	0.19	1	CD8_Effector_Mmemory	3D-D(PBS) vs 3M-A
Atxn7l1	0.0577178335572818	0.347923303420307	0.545	0.238	1	CD8_Effector_Mmemory	3D-D(PBS) vs 3M-A
Ercc5	0.0579565950663193	0.347923303420307	0.273	0.071	1	CD8_Effector_Mmemory	3D-D(PBS) vs 3M-A
Efcab14	0.0579565950663193	0.347923303420307	0.273	0.071	1	CD8_Effector_Mmemory	3D-D(PBS) vs 3M-A
Srm	0.0579565950663193	0.347923303420307	0.273	0.071	1	CD8_Effector_Mmemory	3D-D(PBS) vs 3M-A
Mlec	0.0579565950663193	0.347923303420307	0.273	0.071	1	CD8_Effector_Mmemory	3D-D(PBS) vs 3M-A
Usp42	0.0579565950663193	0.347923303420307	0.273	0.071	1	CD8_Effector_Mmemory	3D-D(PBS) vs 3M-A
Tmem208	0.0579565950663193	0.347923303420307	0.273	0.071	1	CD8_Effector_Mmemory	3D-D(PBS) vs 3M-A
Ttc13	0.0579565950663193	0.347923303420307	0.273	0.071	1	CD8_Effector_Mmemory	3D-D(PBS) vs 3M-A
Usp4	0.0579565950663193	0.347923303420307	0.273	0.071	1	CD8_Effector_Mmemory	3D-D(PBS) vs 3M-A
Cmc1	0.0579565950663193	0.347923303420307	0.273	0.071	1	CD8_Effector_Mmemory	3D-D(PBS) vs 3M-A
Ipmk	0.0579565950663193	0.347923303420307	0.273	0.071	1	CD8_Effector_Mmemory	3D-D(PBS) vs 3M-A
Ubqln1	0.0579565950663193	0.347923303420307	0.273	0.071	1	CD8_Effector_Mmemory	3D-D(PBS) vs 3M-A
Naa35	0.0579565950663193	0.441032707811788	0.273	0.071	1	CD8_Effector_Mmemory	3D-D(PBS) vs 3M-A
Ipo11	0.0579565950663193	0.347923303420307	0.273	0.071	1	CD8_Effector_Mmemory	3D-D(PBS) vs 3M-A
Nedd8	0.0579565950663193	0.347923303420307	0.273	0.071	1	CD8_Effector_Mmemory	3D-D(PBS) vs 3M-A
Atp6v1c1	0.0579565950663193	0.347923303420307	0.273	0.071	1	CD8_Effector_Mmemory	3D-D(PBS) vs 3M-A
Slc26a2	0.0579565950663193	0.347923303420307	0.273	0.071	1	CD8_Effector_Mmemory	3D-D(PBS) vs 3M-A
Lpar6	0.058157526117239	0.40932384808445	0.273	0.071	1	CD8_Effector_Mmemory	3D-D(PBS) vs 3M-A
Arid1b	0.0583531030539647	0.347923303420307	0.818	0.381	1	CD8_Effector_Mmemory	3D-D(PBS) vs 3M-A
Ubxn1	0.0584202378770676	0.376492455617078	0.455	0.19	1	CD8_Effector_Mmemory	3D-D(PBS) vs 3M-A
Dusp1	0.0586346082100445	-0.507686787244518	0.455	0.81	1	CD8_Effector_Mmemory	3D-D(PBS) vs 3M-A
Trp53i11	0.0589972852018212	0.285187548072344	0.364	0.119	1	CD8_Effector_Mmemory	3D-D(PBS) vs 3M-A
Lrif1	0.0589972852018212	0.285187548072344	0.364	0.119	1	CD8_Effector_Mmemory	3D-D(PBS) vs 3M-A
Cdc14a	0.0589972852018212	0.285187548072344	0.364	0.119	1	CD8_Effector_Mmemory	3D-D(PBS) vs 3M-A
Snord13	0.0589972852018212	0.285187548072344	0.364	0.119	1	CD8_Effector_Mmemory	3D-D(PBS) vs 3M-A
Stt3a	0.0589972852018212	0.285187548072344	0.364	0.119	1	CD8_Effector_Mmemory	3D-D(PBS) vs 3M-A
Cs	0.0589972852018212	0.285187548072344	0.364	0.119	1	CD8_Effector_Mmemory	3D-D(PBS) vs 3M-A
Zfp706	0.0589972852018212	0.285187548072344	0.364	0.119	1	CD8_Effector_Mmemory	3D-D(PBS) vs 3M-A
Senp7	0.0591340773046405	0.269920791419034	0.545	0.214	1	CD8_Effector_Mmemory	3D-D(PBS) vs 3M-A
Plxnc1	0.059770611804548	0.318175960026255	0.364	0.119	1	CD8_Effector_Mmemory	3D-D(PBS) vs 3M-A
Gm12185	0.059770611804548	0.318175960026255	0.364	0.119	1	CD8_Effector_Mmemory	3D-D(PBS) vs 3M-A
Atp5g1	0.059770611804548	0.318175960026255	0.364	0.119	1	CD8_Effector_Mmemory	3D-D(PBS) vs 3M-A
Map4	0.0604991451228716	0.480373599443956	0.455	0.214	1	CD8_Effector_Mmemory	3D-D(PBS) vs 3M-A
Chsy1	0.0608651125957309	0.687129389739505	0.909	0.548	1	CD8_Effector_Mmemory	3D-D(PBS) vs 3M-A
Dad1	0.0612970413221539	0.532347874557734	0.636	0.381	1	CD8_Effector_Mmemory	3D-D(PBS) vs 3M-A
B2m	0.0616245743993583	0.281181752544053	1	1	1	CD8_Effector_Mmemory	3D-D(PBS) vs 3M-A
Cpeb2	0.0616477718561739	-0.362570079384708	0	0.262	1	CD8_Effector_Mmemory	3D-D(PBS) vs 3M-A
Adss	0.0619877474814527	0.265461143228334	0.545	0.214	1	CD8_Effector_Mmemory	3D-D(PBS) vs 3M-A
Camk2g	0.0619877474814527	0.265461143228334	0.545	0.214	1	CD8_Effector_Mmemory	3D-D(PBS) vs 3M-A
Pnpla8	0.0621132514687836	-0.389042290745899	0	0.262	1	CD8_Effector_Mmemory	3D-D(PBS) vs 3M-A
Relb	0.0621238352251384	-0.440572591385981	0	0.262	1	CD8_Effector_Mmemory	3D-D(PBS) vs 3M-A
Ing1	0.0621238352251384	-0.465663572348812	0	0.262	1	CD8_Effector_Mmemory	3D-D(PBS) vs 3M-A
Csnk1g2	0.0621238352251384	-0.415037499278844	0	0.262	1	CD8_Effector_Mmemory	3D-D(PBS) vs 3M-A
Ptpn18	0.0623151475297427	0.524801065504386	0.727	0.381	1	CD8_Effector_Mmemory	3D-D(PBS) vs 3M-A
Bicdl1	0.0623344164623573	0.405638801276594	0.364	0.119	1	CD8_Effector_Mmemory	3D-D(PBS) vs 3M-A
Cacul1	0.0623467910928315	0.610957709254101	0.364	0.119	1	CD8_Effector_Mmemory	3D-D(PBS) vs 3M-A
1700025G04Rik	0.0625398086671855	0.473454185504166	0.636	0.286	1	CD8_Effector_Mmemory	3D-D(PBS) vs 3M-A
Sik1	0.062759232233205	-0.514573172829758	0	0.262	1	CD8_Effector_Mmemory	3D-D(PBS) vs 3M-A
Klf11	0.0627910210070376	-0.561878887608115	0	0.262	1	CD8_Effector_Mmemory	3D-D(PBS) vs 3M-A
Herc2	0.0634139120599507	0.39231742277876	0.727	0.405	1	CD8_Effector_Mmemory	3D-D(PBS) vs 3M-A
Lyst	0.0635764834676927	0.641654506477017	0.909	0.476	1	CD8_Effector_Mmemory	3D-D(PBS) vs 3M-A
Tmem161b	0.0636145645524774	0.40932384808445	0.273	0.071	1	CD8_Effector_Mmemory	3D-D(PBS) vs 3M-A
Prdx2	0.063702908067222	0.378296952463826	0.273	0.071	1	CD8_Effector_Mmemory	3D-D(PBS) vs 3M-A
Rgcc	0.0640830927835371	-0.652076696579693	0.091	0.381	1	CD8_Effector_Mmemory	3D-D(PBS) vs 3M-A
Il18r1	0.0647482899618493	0.479167836698559	0.545	0.262	1	CD8_Effector_Mmemory	3D-D(PBS) vs 3M-A
Dcun1d5	0.0648313333303993	0.265461143228334	0.455	0.167	1	CD8_Effector_Mmemory	3D-D(PBS) vs 3M-A
Uqcrq	0.0653882473175838	0.250075980022162	0.545	0.214	1	CD8_Effector_Mmemory	3D-D(PBS) vs 3M-A
Rpl31	0.0656591387368633	0.567236331824783	1	0.833	1	CD8_Effector_Mmemory	3D-D(PBS) vs 3M-A
Ubb	0.0658985533477397	-0.505235308250422	1	0.952	1	CD8_Effector_Mmemory	3D-D(PBS) vs 3M-A
Maml2	0.0661488609644291	0.410933100946108	1	0.762	1	CD8_Effector_Mmemory	3D-D(PBS) vs 3M-A
Eif5a	0.0662352787364745	0.260460462169968	0.455	0.167	1	CD8_Effector_Mmemory	3D-D(PBS) vs 3M-A
Zap70	0.0664984122817453	0.316214443692968	0.273	0.071	1	CD8_Effector_Mmemory	3D-D(PBS) vs 3M-A
Dlgap4	0.0664984122817453	0.316214443692968	0.273	0.071	1	CD8_Effector_Mmemory	3D-D(PBS) vs 3M-A
Med12l	0.0664984122817453	0.316214443692968	0.273	0.071	1	CD8_Effector_Mmemory	3D-D(PBS) vs 3M-A
Tpk1	0.0664984122817453	0.435386144670646	0.273	0.071	1	CD8_Effector_Mmemory	3D-D(PBS) vs 3M-A
Gm30054	0.0664984122817453	0.316214443692968	0.273	0.071	1	CD8_Effector_Mmemory	3D-D(PBS) vs 3M-A
Traj18	0.0664984122817453	0.316214443692968	0.273	0.071	1	CD8_Effector_Mmemory	3D-D(PBS) vs 3M-A
Usp14	0.0664984122817453	0.316214443692968	0.273	0.071	1	CD8_Effector_Mmemory	3D-D(PBS) vs 3M-A
Acss1	0.0671624892680401	0.318175960026255	0.364	0.119	1	CD8_Effector_Mmemory	3D-D(PBS) vs 3M-A
Wrn	0.0671624892680401	0.318175960026255	0.364	0.119	1	CD8_Effector_Mmemory	3D-D(PBS) vs 3M-A
Dcaf5	0.0675869987467137	0.371006916533348	0.545	0.238	1	CD8_Effector_Mmemory	3D-D(PBS) vs 3M-A
Chic2	0.0684821416547756	0.435386144670646	0.364	0.143	1	CD8_Effector_Mmemory	3D-D(PBS) vs 3M-A
Elmo1	0.0685943718854188	0.489651413031967	1	0.881	1	CD8_Effector_Mmemory	3D-D(PBS) vs 3M-A
Cotl1	0.068973282899107	0.347923303420307	0.818	0.548	1	CD8_Effector_Mmemory	3D-D(PBS) vs 3M-A
Ndufa10	0.0691157688182717	0.254813899028826	0.364	0.119	1	CD8_Effector_Mmemory	3D-D(PBS) vs 3M-A
Brk1	0.0691157688182717	0.254813899028826	0.364	0.119	1	CD8_Effector_Mmemory	3D-D(PBS) vs 3M-A
Cd27	0.0691157688182717	0.254813899028826	0.364	0.119	1	CD8_Effector_Mmemory	3D-D(PBS) vs 3M-A
Napa	0.0691157688182717	0.254813899028826	0.364	0.119	1	CD8_Effector_Mmemory	3D-D(PBS) vs 3M-A
Bcap29	0.0691157688182717	0.254813899028826	0.364	0.119	1	CD8_Effector_Mmemory	3D-D(PBS) vs 3M-A
Cwc27	0.0691157688182717	0.254813899028826	0.364	0.119	1	CD8_Effector_Mmemory	3D-D(PBS) vs 3M-A
Cggbp1	0.0691157688182717	0.254813899028826	0.364	0.119	1	CD8_Effector_Mmemory	3D-D(PBS) vs 3M-A
Cysltr2	0.0692921332786048	-0.412889032700267	0.091	0.381	1	CD8_Effector_Mmemory	3D-D(PBS) vs 3M-A
Rer1	0.0695266930618758	0.285187548072344	0.273	0.071	1	CD8_Effector_Mmemory	3D-D(PBS) vs 3M-A
Zfp317	0.0695266930618758	0.285187548072344	0.273	0.071	1	CD8_Effector_Mmemory	3D-D(PBS) vs 3M-A
Srp72	0.0695353000823715	0.347923303420307	0.455	0.19	1	CD8_Effector_Mmemory	3D-D(PBS) vs 3M-A
Mgat4a	0.0696196989784186	0.465759793714165	0.273	0.071	1	CD8_Effector_Mmemory	3D-D(PBS) vs 3M-A
Myo9a	0.0697495683463289	0.289029614366738	0.364	0.119	1	CD8_Effector_Mmemory	3D-D(PBS) vs 3M-A
Eif4ebp2	0.0705356525973376	0.598466765070904	0.545	0.286	1	CD8_Effector_Mmemory	3D-D(PBS) vs 3M-A
Polr2a	0.0706667758127326	-0.668018240448715	0.364	0.595	1	CD8_Effector_Mmemory	3D-D(PBS) vs 3M-A
Scaf8	0.07105659769705	0.322832322457476	0.545	0.238	1	CD8_Effector_Mmemory	3D-D(PBS) vs 3M-A
Nr2c2	0.0712476971806193	0.452892863021849	0.455	0.214	1	CD8_Effector_Mmemory	3D-D(PBS) vs 3M-A
Eif4g2	0.0716028621308037	-0.689551401998356	0.545	0.69	1	CD8_Effector_Mmemory	3D-D(PBS) vs 3M-A
Mllt3	0.0717253228146121	0.43038546361228	0.636	0.333	1	CD8_Effector_Mmemory	3D-D(PBS) vs 3M-A
Tax1bp1	0.0718396387172244	-0.638656180817372	0.455	0.667	1	CD8_Effector_Mmemory	3D-D(PBS) vs 3M-A
Ets1	0.072192274363004	-0.712449314559175	0.818	0.905	1	CD8_Effector_Mmemory	3D-D(PBS) vs 3M-A
Zcchc7	0.0730620870555611	0.540568381362703	0.727	0.5	1	CD8_Effector_Mmemory	3D-D(PBS) vs 3M-A
Tagln2	0.0731836566842498	0.412053640840022	0.727	0.429	1	CD8_Effector_Mmemory	3D-D(PBS) vs 3M-A
Mtdh	0.0743989406338177	0.269920791419034	0.545	0.238	1	CD8_Effector_Mmemory	3D-D(PBS) vs 3M-A
Akt3	0.0750037759035769	0.347923303420307	0.636	0.31	1	CD8_Effector_Mmemory	3D-D(PBS) vs 3M-A
Ldb1	0.0750461955620098	0.289029614366738	0.455	0.19	1	CD8_Effector_Mmemory	3D-D(PBS) vs 3M-A
Irf1	0.0752732925436967	0.309955453221286	0.727	0.429	1	CD8_Effector_Mmemory	3D-D(PBS) vs 3M-A
Ripor2	0.0757653310474754	0.817408586721527	0.818	0.619	1	CD8_Effector_Mmemory	3D-D(PBS) vs 3M-A
Birc2	0.0761391910691556	-0.59067615191555	0.091	0.357	1	CD8_Effector_Mmemory	3D-D(PBS) vs 3M-A
Tmem131l	0.07770145571114	0.559427408614019	0.545	0.286	1	CD8_Effector_Mmemory	3D-D(PBS) vs 3M-A
Sptssa	0.0777382124161024	-0.504519508165835	0.091	0.357	1	CD8_Effector_Mmemory	3D-D(PBS) vs 3M-A
Lgals3	0.0779582240313291	0.289029614366738	0.364	0.119	1	CD8_Effector_Mmemory	3D-D(PBS) vs 3M-A
Cisd2	0.0780556800707366	0.347923303420307	0.545	0.262	1	CD8_Effector_Mmemory	3D-D(PBS) vs 3M-A
Ccndbp1	0.0784047565430134	-0.389042290745899	0	0.238	1	CD8_Effector_Mmemory	3D-D(PBS) vs 3M-A
Ramac	0.0784047565430134	-0.362570079384708	0	0.238	1	CD8_Effector_Mmemory	3D-D(PBS) vs 3M-A
Kif5b	0.0787375096610304	0.404506831786674	0.727	0.429	1	CD8_Effector_Mmemory	3D-D(PBS) vs 3M-A
Pik3c2a	0.0788612678210916	-0.362570079384708	0	0.238	1	CD8_Effector_Mmemory	3D-D(PBS) vs 3M-A
Stat5a	0.0788612678210916	-0.465663572348812	0	0.238	1	CD8_Effector_Mmemory	3D-D(PBS) vs 3M-A
Cwf19l2	0.0791873853055799	0.405638801276594	0.364	0.143	1	CD8_Effector_Mmemory	3D-D(PBS) vs 3M-A
Nbr1	0.0791873853055799	0.405638801276594	0.364	0.143	1	CD8_Effector_Mmemory	3D-D(PBS) vs 3M-A
Tnip1	0.0792265213933363	-0.415037499278844	0	0.238	1	CD8_Effector_Mmemory	3D-D(PBS) vs 3M-A
Rnps1	0.0792265213933363	-0.415037499278844	0	0.238	1	CD8_Effector_Mmemory	3D-D(PBS) vs 3M-A
Lpin2	0.0792265213933363	-0.490325626583081	0	0.238	1	CD8_Effector_Mmemory	3D-D(PBS) vs 3M-A
Wdr37	0.079239566847648	-0.538419914784126	0	0.238	1	CD8_Effector_Mmemory	3D-D(PBS) vs 3M-A
Tmem14c	0.0793341864921293	0.254813899028825	0.273	0.071	1	CD8_Effector_Mmemory	3D-D(PBS) vs 3M-A
Ncl	0.0795110589412574	0.398109060588524	0.909	0.524	1	CD8_Effector_Mmemory	3D-D(PBS) vs 3M-A
Phlda1	0.0797092323693041	-0.584962500721156	0	0.238	1	CD8_Effector_Mmemory	3D-D(PBS) vs 3M-A
Zbtb7a	0.0797627350521659	0.402371087442683	0.455	0.214	1	CD8_Effector_Mmemory	3D-D(PBS) vs 3M-A
Nr3c1	0.0802496731037722	-0.453172628165615	0.545	0.762	1	CD8_Effector_Mmemory	3D-D(PBS) vs 3M-A
Usp15	0.0806257444885326	0.369949609750306	0.636	0.31	1	CD8_Effector_Mmemory	3D-D(PBS) vs 3M-A
Ifi206	0.0806372715956277	0.418312631311705	0.545	0.238	1	CD8_Effector_Mmemory	3D-D(PBS) vs 3M-A
Sipa1	0.0809337166115232	0.467222231792651	0.545	0.262	1	CD8_Effector_Mmemory	3D-D(PBS) vs 3M-A
Laptm5	0.0812908403393682	-0.563540021978036	0.818	0.81	1	CD8_Effector_Mmemory	3D-D(PBS) vs 3M-A
Tut7	0.0821227648191415	0.31990892725071	0.455	0.19	1	CD8_Effector_Mmemory	3D-D(PBS) vs 3M-A
Iws1	0.0821227648191415	0.31990892725071	0.455	0.19	1	CD8_Effector_Mmemory	3D-D(PBS) vs 3M-A
Ddx42	0.0822571481148593	-0.482151695137381	0.091	0.357	1	CD8_Effector_Mmemory	3D-D(PBS) vs 3M-A
Tmed2	0.0823423310662718	-0.504519508165835	0.091	0.357	1	CD8_Effector_Mmemory	3D-D(PBS) vs 3M-A
Bcas3	0.0823697638620949	0.495480491834165	0.636	0.333	1	CD8_Effector_Mmemory	3D-D(PBS) vs 3M-A
Ifi27l2a	0.0827049503134916	0.289029614366738	0.273	0.071	1	CD8_Effector_Mmemory	3D-D(PBS) vs 3M-A
Rpl23a	0.0829516745085884	0.343518124300306	1	0.976	1	CD8_Effector_Mmemory	3D-D(PBS) vs 3M-A
Capzb	0.0829705221003785	0.269920791419034	0.818	0.381	1	CD8_Effector_Mmemory	3D-D(PBS) vs 3M-A
Pcgf5	0.083774216979868	0.30061758864195	0.545	0.262	1	CD8_Effector_Mmemory	3D-D(PBS) vs 3M-A
Selenok	0.0841499909623376	-0.436348005524256	0.091	0.357	1	CD8_Effector_Mmemory	3D-D(PBS) vs 3M-A
Usp24	0.0847609908956369	0.292428190828603	0.455	0.19	1	CD8_Effector_Mmemory	3D-D(PBS) vs 3M-A
Fosl2	0.0849595770052826	-0.696470815938147	0.364	0.595	1	CD8_Effector_Mmemory	3D-D(PBS) vs 3M-A
Dtnb	0.0851347768953246	0.536957127810324	0.364	0.143	1	CD8_Effector_Mmemory	3D-D(PBS) vs 3M-A
Ddx3x	0.0854380555776169	-0.662965012722429	0.818	0.738	1	CD8_Effector_Mmemory	3D-D(PBS) vs 3M-A
Ptprc	0.0855677567274099	-0.310385346870901	1	1	1	CD8_Effector_Mmemory	3D-D(PBS) vs 3M-A
Rpl28	0.0859032948390196	0.547232111643714	0.727	0.476	1	CD8_Effector_Mmemory	3D-D(PBS) vs 3M-A
Cdc42se2	0.0860209161062056	0.277533975528909	0.545	0.286	1	CD8_Effector_Mmemory	3D-D(PBS) vs 3M-A
Cnn2	0.0862358332324558	0.263034405833794	0.727	0.405	1	CD8_Effector_Mmemory	3D-D(PBS) vs 3M-A
Sik3	0.086513246599454	-0.643143571809686	0.727	0.762	1	CD8_Effector_Mmemory	3D-D(PBS) vs 3M-A
Ldlrad4	0.0865635954134838	0.418312631311705	0.455	0.214	1	CD8_Effector_Mmemory	3D-D(PBS) vs 3M-A
Zmynd11	0.0866983016409639	0.27392272197653	0.636	0.31	1	CD8_Effector_Mmemory	3D-D(PBS) vs 3M-A
Cd6	0.0875734682736619	-0.832648942221514	0.273	0.5	1	CD8_Effector_Mmemory	3D-D(PBS) vs 3M-A
Itga6	0.0879815814773108	0.452892863021849	0.455	0.214	1	CD8_Effector_Mmemory	3D-D(PBS) vs 3M-A
Eif4e2	0.0885275311970663	0.58238855705733	0.455	0.214	1	CD8_Effector_Mmemory	3D-D(PBS) vs 3M-A
Ly9	0.0885275311970663	0.347923303420307	0.455	0.214	1	CD8_Effector_Mmemory	3D-D(PBS) vs 3M-A
Atp11c	0.0885275311970663	0.347923303420307	0.455	0.214	1	CD8_Effector_Mmemory	3D-D(PBS) vs 3M-A
Atp6v1g1	0.0887907999179292	0.260460462169968	0.455	0.19	1	CD8_Effector_Mmemory	3D-D(PBS) vs 3M-A
Rps27rt	0.0887907999179292	0.260460462169968	0.455	0.19	1	CD8_Effector_Mmemory	3D-D(PBS) vs 3M-A
Sla	0.0900572228681001	0.302835413891769	0.636	0.286	1	CD8_Effector_Mmemory	3D-D(PBS) vs 3M-A
Psmc3	0.0910471300789915	0.376492455617078	0.364	0.143	1	CD8_Effector_Mmemory	3D-D(PBS) vs 3M-A
Rpl14	0.0911017720130341	0.372585357654576	1	0.929	1	CD8_Effector_Mmemory	3D-D(PBS) vs 3M-A
Vim	0.0911620908171159	0.379287474329642	0.727	0.452	1	CD8_Effector_Mmemory	3D-D(PBS) vs 3M-A
Gimap9	0.0917294963721811	-0.535263031596943	0.364	0.571	1	CD8_Effector_Mmemory	3D-D(PBS) vs 3M-A
Nfat5	0.0921147622508581	-0.563540021978036	0.273	0.524	1	CD8_Effector_Mmemory	3D-D(PBS) vs 3M-A
Rps2	0.0922940174270747	0.479918849230297	1	0.881	1	CD8_Effector_Mmemory	3D-D(PBS) vs 3M-A
Gm5905	0.092528537886935	-0.315041709302123	0.091	0.357	1	CD8_Effector_Mmemory	3D-D(PBS) vs 3M-A
Dennd1a	0.093226825426345	0.394465889357337	0.545	0.238	1	CD8_Effector_Mmemory	3D-D(PBS) vs 3M-A
Actg1	0.0935457631645829	-0.43041272516576	0.909	0.976	1	CD8_Effector_Mmemory	3D-D(PBS) vs 3M-A
Kbtbd11	0.0936114892451761	0.405638801276594	0.364	0.143	1	CD8_Effector_Mmemory	3D-D(PBS) vs 3M-A
Gm2000	0.0939726823326471	0.610957709254101	0.364	0.167	1	CD8_Effector_Mmemory	3D-D(PBS) vs 3M-A
Rpl22l1	0.0940659958204367	0.372170849666984	0.909	0.643	1	CD8_Effector_Mmemory	3D-D(PBS) vs 3M-A
Relch	0.0942924817814625	0.421923884864084	0.455	0.214	1	CD8_Effector_Mmemory	3D-D(PBS) vs 3M-A
AW554918	0.0943831454219588	0.43038546361228	0.364	0.143	1	CD8_Effector_Mmemory	3D-D(PBS) vs 3M-A
Rif1	0.0954070984519782	0.298170268223207	0.545	0.238	1	CD8_Effector_Mmemory	3D-D(PBS) vs 3M-A
Ncoa2	0.0959531449952378	0.283792966000591	0.727	0.357	1	CD8_Effector_Mmemory	3D-D(PBS) vs 3M-A
Nipa2	0.0962854822530296	0.292428190828603	0.455	0.19	1	CD8_Effector_Mmemory	3D-D(PBS) vs 3M-A
Rps21	0.0967386122159282	-0.321297684110065	1	1	1	CD8_Effector_Mmemory	3D-D(PBS) vs 3M-A
Wdr61	0.0967942200955756	0.318175960026255	0.364	0.143	1	CD8_Effector_Mmemory	3D-D(PBS) vs 3M-A
Rangap1	0.0967942200955756	0.318175960026255	0.364	0.143	1	CD8_Effector_Mmemory	3D-D(PBS) vs 3M-A
Fkbp5	0.0967942200955756	0.318175960026255	0.364	0.143	1	CD8_Effector_Mmemory	3D-D(PBS) vs 3M-A
Camsap2	0.096802365786046	0.40932384808445	0.273	0.095	1	CD8_Effector_Mmemory	3D-D(PBS) vs 3M-A
Atg10	0.096821842180597	0.496786689334789	0.273	0.095	1	CD8_Effector_Mmemory	3D-D(PBS) vs 3M-A
Fbxw7	0.0969607276952771	0.418312631311705	0.545	0.286	1	CD8_Effector_Mmemory	3D-D(PBS) vs 3M-A
Thrap3	0.0982735387142443	0.325203226920223	0.636	0.381	1	CD8_Effector_Mmemory	3D-D(PBS) vs 3M-A
Psmd8	0.0984964620088071	-0.280107919192735	0	0.214	1	CD8_Effector_Mmemory	3D-D(PBS) vs 3M-A
Bank1	0.0990738629419949	-0.308122295362332	0	0.214	1	CD8_Effector_Mmemory	3D-D(PBS) vs 3M-A
Hdlbp	0.0995067330225487	-0.335603031784439	0	0.214	1	CD8_Effector_Mmemory	3D-D(PBS) vs 3M-A
Rpl5-ps1	0.09965449049007	0.254813899028826	0.727	0.381	1	CD8_Effector_Mmemory	3D-D(PBS) vs 3M-A
Gm29721	0.0998433002781403	-0.389042290745899	0	0.214	1	CD8_Effector_Mmemory	3D-D(PBS) vs 3M-A
Celf1	0.099853353794844	0.347923303420307	0.727	0.381	1	CD8_Effector_Mmemory	3D-D(PBS) vs 3M-A
Trak1	0.10001224446697	0.269920791419034	0.455	0.19	1	CD8_Effector_Mmemory	3D-D(PBS) vs 3M-A
Mllt6	0.100035580739297	-0.465663572348812	0	0.214	1	CD8_Effector_Mmemory	3D-D(PBS) vs 3M-A
Taf1	0.100083645844536	-0.514573172829758	0	0.214	1	CD8_Effector_Mmemory	3D-D(PBS) vs 3M-A
Tmcc1	0.100092780635731	0.374890351020576	0.364	0.143	1	CD8_Effector_Mmemory	3D-D(PBS) vs 3M-A
Chuk	0.100092780635731	0.289029614366738	0.364	0.143	1	CD8_Effector_Mmemory	3D-D(PBS) vs 3M-A
Bod1l	0.100217092575307	0.347923303420307	0.455	0.19	1	CD8_Effector_Mmemory	3D-D(PBS) vs 3M-A
Pi4ka	0.100350381889209	0.467222231792651	0.455	0.214	1	CD8_Effector_Mmemory	3D-D(PBS) vs 3M-A
Fxr1	0.100536250523498	0.347923303420307	0.545	0.286	1	CD8_Effector_Mmemory	3D-D(PBS) vs 3M-A
Mbnl1	0.101679725190772	0.419546231250815	1	1	1	CD8_Effector_Mmemory	3D-D(PBS) vs 3M-A
Trp53	0.101942999007605	0.347923303420307	0.545	0.286	1	CD8_Effector_Mmemory	3D-D(PBS) vs 3M-A
Psmd1	0.102246386279562	0.254813899028826	0.364	0.143	1	CD8_Effector_Mmemory	3D-D(PBS) vs 3M-A
Edc4	0.102246386279562	0.254813899028826	0.364	0.143	1	CD8_Effector_Mmemory	3D-D(PBS) vs 3M-A
Ppp1ca	0.102246386279562	0.254813899028826	0.364	0.143	1	CD8_Effector_Mmemory	3D-D(PBS) vs 3M-A
Rybp	0.102436424388349	-0.611434712082347	0.091	0.333	1	CD8_Effector_Mmemory	3D-D(PBS) vs 3M-A
Crem	0.102491556587517	-0.652076696579693	0.091	0.333	1	CD8_Effector_Mmemory	3D-D(PBS) vs 3M-A
Ndufb5	0.102560420789379	0.610957709254101	0.455	0.214	1	CD8_Effector_Mmemory	3D-D(PBS) vs 3M-A
Hnrnpm	0.103257613536499	-0.404983834614921	0.545	0.69	1	CD8_Effector_Mmemory	3D-D(PBS) vs 3M-A
Rock1	0.103355365134674	-0.57901323438997	0.818	0.833	1	CD8_Effector_Mmemory	3D-D(PBS) vs 3M-A
Arhgap26.1	0.104045919688652	0.27838237016723	0.727	0.452	1	CD8_Effector_Mmemory	3D-D(PBS) vs 3M-A
Nlrc5	0.104062253823715	0.347923303420307	0.727	0.429	1	CD8_Effector_Mmemory	3D-D(PBS) vs 3M-A
Usp1	0.104186474520239	0.265461143228334	0.364	0.143	1	CD8_Effector_Mmemory	3D-D(PBS) vs 3M-A
Rpl21	0.104347956418449	0.29901370293936	1	0.976	1	CD8_Effector_Mmemory	3D-D(PBS) vs 3M-A
Bst2	0.104740180378374	0.465759793714165	0.273	0.095	1	CD8_Effector_Mmemory	3D-D(PBS) vs 3M-A
Herpud2	0.104976946576568	-0.504519508165835	0.091	0.333	1	CD8_Effector_Mmemory	3D-D(PBS) vs 3M-A
Mir142hg	0.105405419999904	0.38691743503617	0.727	0.429	1	CD8_Effector_Mmemory	3D-D(PBS) vs 3M-A
Rpl3	0.105411824090408	0.498789969046934	0.818	0.786	1	CD8_Effector_Mmemory	3D-D(PBS) vs 3M-A
Snw1	0.105931195383057	0.405638801276594	0.364	0.167	1	CD8_Effector_Mmemory	3D-D(PBS) vs 3M-A
Zfp36l1	0.106162924298978	-0.521290089044339	0.636	0.762	1	CD8_Effector_Mmemory	3D-D(PBS) vs 3M-A
Ywhaz	0.106244052397905	-0.545161492663181	0.909	0.881	1	CD8_Effector_Mmemory	3D-D(PBS) vs 3M-A
Tgfbr2	0.107586307573584	0.254813899028826	0.636	0.333	1	CD8_Effector_Mmemory	3D-D(PBS) vs 3M-A
Fhit	0.107889118934665	0.421923884864084	0.364	0.143	1	CD8_Effector_Mmemory	3D-D(PBS) vs 3M-A
Top2b	0.107998307005457	0.326228232320988	0.636	0.357	1	CD8_Effector_Mmemory	3D-D(PBS) vs 3M-A
Rpl7	0.10818855283979	-0.417056666915496	1	0.952	1	CD8_Effector_Mmemory	3D-D(PBS) vs 3M-A
Prkca	0.108651514086321	0.423872156653605	0.818	0.595	1	CD8_Effector_Mmemory	3D-D(PBS) vs 3M-A
Tanc1	0.108729811007379	0.378296952463826	0.273	0.095	1	CD8_Effector_Mmemory	3D-D(PBS) vs 3M-A
Zfp36	0.11010231537575	-0.974004791467055	0.545	0.714	1	CD8_Effector_Mmemory	3D-D(PBS) vs 3M-A
Taok1	0.110194988010694	0.298170268223207	0.545	0.262	1	CD8_Effector_Mmemory	3D-D(PBS) vs 3M-A
Msn	0.110482701578036	0.444599322831981	0.818	0.548	1	CD8_Effector_Mmemory	3D-D(PBS) vs 3M-A
Zfp148	0.110586771226185	0.390358569740703	0.727	0.405	1	CD8_Effector_Mmemory	3D-D(PBS) vs 3M-A
Ap3b1	0.110636548106143	0.347923303420307	0.545	0.286	1	CD8_Effector_Mmemory	3D-D(PBS) vs 3M-A
Nras	0.110852545475231	0.289029614366738	0.364	0.143	1	CD8_Effector_Mmemory	3D-D(PBS) vs 3M-A
Tasor	0.110852545475231	0.289029614366738	0.364	0.143	1	CD8_Effector_Mmemory	3D-D(PBS) vs 3M-A
Thoc1	0.110852545475231	0.289029614366738	0.364	0.143	1	CD8_Effector_Mmemory	3D-D(PBS) vs 3M-A
Rsbn1l	0.111770650470095	0.330849790061365	0.727	0.476	1	CD8_Effector_Mmemory	3D-D(PBS) vs 3M-A
Ppil4	0.111827927327449	0.373458395527444	0.455	0.214	1	CD8_Effector_Mmemory	3D-D(PBS) vs 3M-A
Hcls1	0.112124280679181	0.265461143228334	0.455	0.19	1	CD8_Effector_Mmemory	3D-D(PBS) vs 3M-A
Exoc6	0.112327343532182	0.374890351020576	0.455	0.238	1	CD8_Effector_Mmemory	3D-D(PBS) vs 3M-A
Spred1	0.112462167504673	0.40932384808445	0.273	0.095	1	CD8_Effector_Mmemory	3D-D(PBS) vs 3M-A
Erp44	0.112462167504673	0.40932384808445	0.273	0.095	1	CD8_Effector_Mmemory	3D-D(PBS) vs 3M-A
Psmc2	0.112462167504673	0.316214443692968	0.273	0.095	1	CD8_Effector_Mmemory	3D-D(PBS) vs 3M-A
Prcp	0.112462167504673	0.316214443692968	0.273	0.095	1	CD8_Effector_Mmemory	3D-D(PBS) vs 3M-A
Slc7a5	0.112462167504673	0.40932384808445	0.273	0.095	1	CD8_Effector_Mmemory	3D-D(PBS) vs 3M-A
Pxylp1	0.112462167504673	0.316214443692968	0.273	0.095	1	CD8_Effector_Mmemory	3D-D(PBS) vs 3M-A
S1pr4	0.112462167504673	0.316214443692968	0.273	0.095	1	CD8_Effector_Mmemory	3D-D(PBS) vs 3M-A
Sec61g	0.112462167504673	0.316214443692968	0.273	0.095	1	CD8_Effector_Mmemory	3D-D(PBS) vs 3M-A
Sfxn1	0.112462167504673	0.40932384808445	0.273	0.095	1	CD8_Effector_Mmemory	3D-D(PBS) vs 3M-A
Polr1h	0.112462167504673	0.316214443692968	0.273	0.095	1	CD8_Effector_Mmemory	3D-D(PBS) vs 3M-A
Cenpq	0.112462167504673	0.496786689334789	0.273	0.095	1	CD8_Effector_Mmemory	3D-D(PBS) vs 3M-A
Trerf1	0.112462167504673	0.316214443692968	0.273	0.095	1	CD8_Effector_Mmemory	3D-D(PBS) vs 3M-A
Elf1	0.112652955569295	-0.558967292188212	0.818	0.833	1	CD8_Effector_Mmemory	3D-D(PBS) vs 3M-A
Nck1	0.112860970482235	-0.536599479159757	0.091	0.357	1	CD8_Effector_Mmemory	3D-D(PBS) vs 3M-A
Xrn2	0.113075196700431	0.347923303420307	0.818	0.524	1	CD8_Effector_Mmemory	3D-D(PBS) vs 3M-A
Nek7	0.113719996004396	0.52571042263559	0.545	0.357	1	CD8_Effector_Mmemory	3D-D(PBS) vs 3M-A
Immt	0.114551304617853	0.260460462169968	0.364	0.143	1	CD8_Effector_Mmemory	3D-D(PBS) vs 3M-A
U2af1	0.116034523124618	0.295455883526171	0.545	0.286	1	CD8_Effector_Mmemory	3D-D(PBS) vs 3M-A
Uqcrc2	0.116405188228116	0.27392272197653	0.545	0.262	1	CD8_Effector_Mmemory	3D-D(PBS) vs 3M-A
Parg	0.116920149792266	0.458954615809051	0.364	0.167	1	CD8_Effector_Mmemory	3D-D(PBS) vs 3M-A
Slc25a5	0.117244568346641	0.40932384808445	0.727	0.452	1	CD8_Effector_Mmemory	3D-D(PBS) vs 3M-A
Adipor2	0.117265794605885	0.347923303420307	0.273	0.095	1	CD8_Effector_Mmemory	3D-D(PBS) vs 3M-A
mt-Cytb	0.117882719229358	0.296120873185739	1	1	1	CD8_Effector_Mmemory	3D-D(PBS) vs 3M-A
Yme1l1	0.11821475692245	0.269920791419034	0.545	0.262	1	CD8_Effector_Mmemory	3D-D(PBS) vs 3M-A
mt-Nd4	0.118405304013512	0.327014313657326	1	1	1	CD8_Effector_Mmemory	3D-D(PBS) vs 3M-A
Ulk2	0.118825137803169	0.321451092059116	0.364	0.143	1	CD8_Effector_Mmemory	3D-D(PBS) vs 3M-A
Hspa9	0.118847760027197	-0.535263031596943	0.364	0.571	1	CD8_Effector_Mmemory	3D-D(PBS) vs 3M-A
Eef1g	0.118950978944262	0.39231742277876	0.545	0.31	1	CD8_Effector_Mmemory	3D-D(PBS) vs 3M-A
Slc25a3	0.119286448540919	-0.515574696674831	0.727	0.81	1	CD8_Effector_Mmemory	3D-D(PBS) vs 3M-A
Jazf1	0.119603993498301	0.380344781112684	0.182	0.048	1	CD8_Effector_Mmemory	3D-D(PBS) vs 3M-A
Dynlt3	0.119603993498301	0.380344781112684	0.182	0.048	1	CD8_Effector_Mmemory	3D-D(PBS) vs 3M-A
Kcnq1ot1	0.119639541933692	0.473454185504166	0.182	0.048	1	CD8_Effector_Mmemory	3D-D(PBS) vs 3M-A
Xrcc4	0.119675088394718	0.610957709254101	0.182	0.048	1	CD8_Effector_Mmemory	3D-D(PBS) vs 3M-A
Mtmr3	0.12050858187252	0.292428190828603	0.455	0.214	1	CD8_Effector_Mmemory	3D-D(PBS) vs 3M-A
Gspt1	0.12050858187252	0.292428190828603	0.455	0.214	1	CD8_Effector_Mmemory	3D-D(PBS) vs 3M-A
Lmtk2	0.120543138381214	0.376492455617078	0.364	0.167	1	CD8_Effector_Mmemory	3D-D(PBS) vs 3M-A
Arhgap18	0.120543138381214	0.376492455617078	0.364	0.167	1	CD8_Effector_Mmemory	3D-D(PBS) vs 3M-A
Txnl1	0.120543138381214	0.376492455617078	0.364	0.167	1	CD8_Effector_Mmemory	3D-D(PBS) vs 3M-A
Cyth1	0.120779323211949	0.329544774105452	0.818	0.476	1	CD8_Effector_Mmemory	3D-D(PBS) vs 3M-A
Nckap1	0.12149730202688	0.378296952463826	0.273	0.095	1	CD8_Effector_Mmemory	3D-D(PBS) vs 3M-A
Cd38	0.12149730202688	0.378296952463826	0.273	0.095	1	CD8_Effector_Mmemory	3D-D(PBS) vs 3M-A
Acd	0.12149730202688	0.435386144670646	0.273	0.095	1	CD8_Effector_Mmemory	3D-D(PBS) vs 3M-A
Pik3r1	0.121778595512181	-0.652076696579693	0.455	0.571	1	CD8_Effector_Mmemory	3D-D(PBS) vs 3M-A
Hopx	0.122046722131751	-0.366674477717445	0.091	0.357	1	CD8_Effector_Mmemory	3D-D(PBS) vs 3M-A
Etv6	0.122071273785402	0.324076561465939	0.545	0.286	1	CD8_Effector_Mmemory	3D-D(PBS) vs 3M-A
Ik	0.123350699817518	-0.429684275243245	0.182	0.452	1	CD8_Effector_Mmemory	3D-D(PBS) vs 3M-A
Foxo1	0.12365972897862	0.434079947170021	0.545	0.31	1	CD8_Effector_Mmemory	3D-D(PBS) vs 3M-A
Trip11	0.123815613385152	0.492313212755482	0.455	0.262	1	CD8_Effector_Mmemory	3D-D(PBS) vs 3M-A
Chmp5	0.123968660802984	-0.251538766995964	0	0.19	1	CD8_Effector_Mmemory	3D-D(PBS) vs 3M-A
Camk2n1	0.123968660802984	-0.251538766995964	0	0.19	1	CD8_Effector_Mmemory	3D-D(PBS) vs 3M-A
Ube2g2	0.123968660802984	-0.251538766995964	0	0.19	1	CD8_Effector_Mmemory	3D-D(PBS) vs 3M-A
Fkbp3	0.123989686564081	0.265461143228334	0.455	0.214	1	CD8_Effector_Mmemory	3D-D(PBS) vs 3M-A
Hsd17b12	0.124520100289149	-0.362570079384708	0	0.19	1	CD8_Effector_Mmemory	3D-D(PBS) vs 3M-A
Gsr	0.124520100289149	-0.308122295362332	0	0.19	1	CD8_Effector_Mmemory	3D-D(PBS) vs 3M-A
Ostm1	0.124520100289149	-0.280107919192735	0	0.19	1	CD8_Effector_Mmemory	3D-D(PBS) vs 3M-A
Snx6	0.124520100289149	-0.280107919192735	0	0.19	1	CD8_Effector_Mmemory	3D-D(PBS) vs 3M-A
Pim3	0.124520100289149	-0.308122295362332	0	0.19	1	CD8_Effector_Mmemory	3D-D(PBS) vs 3M-A
Trmt6	0.124913669598524	-0.308122295362332	0	0.19	1	CD8_Effector_Mmemory	3D-D(PBS) vs 3M-A
Jchain	0.124913669598524	-0.308122295362332	0	0.19	1	CD8_Effector_Mmemory	3D-D(PBS) vs 3M-A
Mob1b	0.124913669598524	-0.308122295362332	0	0.19	1	CD8_Effector_Mmemory	3D-D(PBS) vs 3M-A
Nbeal2	0.124913669598524	-0.308122295362332	0	0.19	1	CD8_Effector_Mmemory	3D-D(PBS) vs 3M-A
Apaf1	0.124913669598524	-0.308122295362332	0	0.19	1	CD8_Effector_Mmemory	3D-D(PBS) vs 3M-A
Hdgfl2	0.124913669598524	-0.308122295362332	0	0.19	1	CD8_Effector_Mmemory	3D-D(PBS) vs 3M-A
Seh1l	0.124913669598524	-0.308122295362332	0	0.19	1	CD8_Effector_Mmemory	3D-D(PBS) vs 3M-A
Mex3c	0.124913669598524	-0.308122295362332	0	0.19	1	CD8_Effector_Mmemory	3D-D(PBS) vs 3M-A
Klf9	0.124913669598524	-0.308122295362332	0	0.19	1	CD8_Effector_Mmemory	3D-D(PBS) vs 3M-A
Mtpn	0.125021235031993	0.27392272197653	0.636	0.357	1	CD8_Effector_Mmemory	3D-D(PBS) vs 3M-A
Rpl7a-ps7	0.125149684146467	-0.335603031784439	0	0.19	1	CD8_Effector_Mmemory	3D-D(PBS) vs 3M-A
Tsg101	0.125149684146467	-0.389042290745899	0	0.19	1	CD8_Effector_Mmemory	3D-D(PBS) vs 3M-A
Mfap1b	0.125208672854118	-0.389042290745899	0	0.19	1	CD8_Effector_Mmemory	3D-D(PBS) vs 3M-A
Ubr3	0.125292366473135	0.321451092059116	0.455	0.214	1	CD8_Effector_Mmemory	3D-D(PBS) vs 3M-A
Atp5pb	0.125292366473135	0.321451092059116	0.455	0.214	1	CD8_Effector_Mmemory	3D-D(PBS) vs 3M-A
Iqcb1	0.125346289907683	-0.389042290745899	0	0.19	1	CD8_Effector_Mmemory	3D-D(PBS) vs 3M-A
Poc1b	0.125437211966456	0.441032707811788	0.182	0.048	1	CD8_Effector_Mmemory	3D-D(PBS) vs 3M-A
Pik3cd	0.125999798441493	0.415827367922111	0.818	0.5	1	CD8_Effector_Mmemory	3D-D(PBS) vs 3M-A
Mff	0.126028663961471	0.285187548072344	0.273	0.095	1	CD8_Effector_Mmemory	3D-D(PBS) vs 3M-A
Atg4b	0.126028663961471	0.285187548072344	0.273	0.095	1	CD8_Effector_Mmemory	3D-D(PBS) vs 3M-A
Il4ra	0.126028663961471	0.285187548072344	0.273	0.095	1	CD8_Effector_Mmemory	3D-D(PBS) vs 3M-A
Rreb1	0.126028663961471	0.285187548072344	0.273	0.095	1	CD8_Effector_Mmemory	3D-D(PBS) vs 3M-A
Cab39l	0.126028663961471	0.285187548072344	0.273	0.095	1	CD8_Effector_Mmemory	3D-D(PBS) vs 3M-A
Dop1b	0.126028663961471	0.285187548072344	0.273	0.095	1	CD8_Effector_Mmemory	3D-D(PBS) vs 3M-A
Unc5cl	0.126028663961471	0.285187548072344	0.273	0.095	1	CD8_Effector_Mmemory	3D-D(PBS) vs 3M-A
Esyt2	0.126058441068709	-0.536599479159757	0.545	0.833	1	CD8_Effector_Mmemory	3D-D(PBS) vs 3M-A
Pogz	0.12627511851891	0.260460462169968	0.364	0.143	1	CD8_Effector_Mmemory	3D-D(PBS) vs 3M-A
Camk2d	0.126710852600488	0.396832903901253	0.545	0.286	1	CD8_Effector_Mmemory	3D-D(PBS) vs 3M-A
Kdm4c	0.127018673637489	0.710493382805015	0.455	0.238	1	CD8_Effector_Mmemory	3D-D(PBS) vs 3M-A
Fth1	0.127430033279954	-0.408151113693604	0.818	0.881	1	CD8_Effector_Mmemory	3D-D(PBS) vs 3M-A
Strn3	0.129210916332126	0.454838507336819	0.636	0.452	1	CD8_Effector_Mmemory	3D-D(PBS) vs 3M-A
Simc1	0.129499373367043	-0.526545814495834	0.091	0.31	1	CD8_Effector_Mmemory	3D-D(PBS) vs 3M-A
Sorbs1	0.129512273187862	-0.59067615191555	0.091	0.31	1	CD8_Effector_Mmemory	3D-D(PBS) vs 3M-A
Ubc	0.129661443047394	-0.53743413063857	0.636	0.786	1	CD8_Effector_Mmemory	3D-D(PBS) vs 3M-A
Runx1	0.129754910596255	-0.504519508165836	0.455	0.69	1	CD8_Effector_Mmemory	3D-D(PBS) vs 3M-A
4930523C07Rik	0.130297249061831	-0.628993083466652	0.545	0.714	1	CD8_Effector_Mmemory	3D-D(PBS) vs 3M-A
Ppp2r5e	0.130497995021248	0.517848304862619	0.455	0.238	1	CD8_Effector_Mmemory	3D-D(PBS) vs 3M-A
Birc6	0.13062163855654	0.254813899028826	0.909	0.643	1	CD8_Effector_Mmemory	3D-D(PBS) vs 3M-A
Acer3	0.130736063489042	0.254813899028825	0.273	0.095	1	CD8_Effector_Mmemory	3D-D(PBS) vs 3M-A
Fbxo22	0.130736063489042	0.254813899028825	0.273	0.095	1	CD8_Effector_Mmemory	3D-D(PBS) vs 3M-A
Atg2b	0.130736063489042	0.254813899028825	0.273	0.095	1	CD8_Effector_Mmemory	3D-D(PBS) vs 3M-A
Uchl3	0.130736063489042	0.254813899028825	0.273	0.095	1	CD8_Effector_Mmemory	3D-D(PBS) vs 3M-A
Zfp445	0.13088274105148	0.318175960026255	0.364	0.167	1	CD8_Effector_Mmemory	3D-D(PBS) vs 3M-A
Itpr3	0.13088274105148	0.318175960026255	0.364	0.167	1	CD8_Effector_Mmemory	3D-D(PBS) vs 3M-A
Tmem33	0.130938158632286	0.347923303420307	0.273	0.095	1	CD8_Effector_Mmemory	3D-D(PBS) vs 3M-A
Usp3	0.131168908236815	0.28080910756177	0.636	0.381	1	CD8_Effector_Mmemory	3D-D(PBS) vs 3M-A
Wdfy1	0.131340288909559	0.28080910756177	0.182	0.048	1	CD8_Effector_Mmemory	3D-D(PBS) vs 3M-A
Kiz	0.131340288909559	0.380344781112684	0.182	0.048	1	CD8_Effector_Mmemory	3D-D(PBS) vs 3M-A
Dctn3	0.131340288909559	0.28080910756177	0.182	0.048	1	CD8_Effector_Mmemory	3D-D(PBS) vs 3M-A
Coro2a	0.131340288909559	0.380344781112684	0.182	0.048	1	CD8_Effector_Mmemory	3D-D(PBS) vs 3M-A
Uba3	0.131340288909559	0.28080910756177	0.182	0.048	1	CD8_Effector_Mmemory	3D-D(PBS) vs 3M-A
Ech1	0.131340288909559	0.380344781112684	0.182	0.048	1	CD8_Effector_Mmemory	3D-D(PBS) vs 3M-A
Mrpl34	0.131340288909559	0.28080910756177	0.182	0.048	1	CD8_Effector_Mmemory	3D-D(PBS) vs 3M-A
Zfp266	0.131340288909559	0.28080910756177	0.182	0.048	1	CD8_Effector_Mmemory	3D-D(PBS) vs 3M-A
Prdm4	0.131340288909559	0.28080910756177	0.182	0.048	1	CD8_Effector_Mmemory	3D-D(PBS) vs 3M-A
Gm527	0.131340288909559	0.28080910756177	0.182	0.048	1	CD8_Effector_Mmemory	3D-D(PBS) vs 3M-A
Dcaf11	0.131340288909559	0.473454185504166	0.182	0.048	1	CD8_Effector_Mmemory	3D-D(PBS) vs 3M-A
Agpat1	0.131340288909559	0.28080910756177	0.182	0.048	1	CD8_Effector_Mmemory	3D-D(PBS) vs 3M-A
Ndufv2	0.131340288909559	0.28080910756177	0.182	0.048	1	CD8_Effector_Mmemory	3D-D(PBS) vs 3M-A
Ppargc1b	0.131340288909559	0.380344781112684	0.182	0.048	1	CD8_Effector_Mmemory	3D-D(PBS) vs 3M-A
Tasl	0.131340288909559	0.28080910756177	0.182	0.048	1	CD8_Effector_Mmemory	3D-D(PBS) vs 3M-A
Tut4	0.132075067050778	-0.592575684831032	0.727	0.857	1	CD8_Effector_Mmemory	3D-D(PBS) vs 3M-A
Pdia6	0.132846100247915	-0.56961453638772	0.091	0.31	1	CD8_Effector_Mmemory	3D-D(PBS) vs 3M-A
Rpl36	0.132916427039877	0.328023745982602	1	0.857	1	CD8_Effector_Mmemory	3D-D(PBS) vs 3M-A
Mdm2	0.133028383585737	0.322832322457476	0.545	0.31	1	CD8_Effector_Mmemory	3D-D(PBS) vs 3M-A
Cdk11b	0.133979290118347	-0.476505131996239	0.273	0.524	1	CD8_Effector_Mmemory	3D-D(PBS) vs 3M-A
Hnrnpdl	0.134218725810434	-0.467044802747173	0.455	0.69	1	CD8_Effector_Mmemory	3D-D(PBS) vs 3M-A
Jak2	0.134704819371716	-0.432763668175217	0.182	0.405	1	CD8_Effector_Mmemory	3D-D(PBS) vs 3M-A
Slc44a2	0.136467637238344	0.347923303420307	0.364	0.167	1	CD8_Effector_Mmemory	3D-D(PBS) vs 3M-A
Plekhm3	0.136594126885496	0.402371087442683	0.364	0.167	1	CD8_Effector_Mmemory	3D-D(PBS) vs 3M-A
Rpl27	0.136956775868543	0.33114759066948	1	0.929	1	CD8_Effector_Mmemory	3D-D(PBS) vs 3M-A
Mms22l	0.137687019859129	0.347923303420307	0.182	0.048	1	CD8_Effector_Mmemory	3D-D(PBS) vs 3M-A
Dpp8	0.137687019859129	0.441032707811788	0.182	0.048	1	CD8_Effector_Mmemory	3D-D(PBS) vs 3M-A
Pds5a	0.138127230964634	0.347923303420307	0.909	0.524	1	CD8_Effector_Mmemory	3D-D(PBS) vs 3M-A
Tra2b	0.138461145640901	-0.556499036597462	0.727	0.81	1	CD8_Effector_Mmemory	3D-D(PBS) vs 3M-A
Diaph2	0.138794702003884	0.524801065504386	0.545	0.333	1	CD8_Effector_Mmemory	3D-D(PBS) vs 3M-A
Trappc10	0.139151693619175	-0.364794744499222	0.091	0.31	1	CD8_Effector_Mmemory	3D-D(PBS) vs 3M-A
Rara	0.139232092328679	-0.412889032700267	0.091	0.31	1	CD8_Effector_Mmemory	3D-D(PBS) vs 3M-A
Notch1	0.139957284481035	0.298170268223207	0.545	0.31	1	CD8_Effector_Mmemory	3D-D(PBS) vs 3M-A
Tmem168	0.14064962624265	0.254813899028825	0.273	0.095	1	CD8_Effector_Mmemory	3D-D(PBS) vs 3M-A
Polr3b	0.14064962624265	0.254813899028825	0.273	0.095	1	CD8_Effector_Mmemory	3D-D(PBS) vs 3M-A
Sar1b	0.14064962624265	0.254813899028825	0.273	0.095	1	CD8_Effector_Mmemory	3D-D(PBS) vs 3M-A
Pecam1	0.14064962624265	0.254813899028825	0.273	0.095	1	CD8_Effector_Mmemory	3D-D(PBS) vs 3M-A
Ppm1a	0.14064962624265	0.254813899028825	0.273	0.095	1	CD8_Effector_Mmemory	3D-D(PBS) vs 3M-A
Riok2	0.14064962624265	0.254813899028825	0.273	0.095	1	CD8_Effector_Mmemory	3D-D(PBS) vs 3M-A
Dclre1c	0.140788521196906	0.318175960026255	0.273	0.095	1	CD8_Effector_Mmemory	3D-D(PBS) vs 3M-A
Ccl5	0.141444358584527	0.554657312090858	1	1	1	CD8_Effector_Mmemory	3D-D(PBS) vs 3M-A
Cox6a1	0.142179506894641	0.283792966000591	0.636	0.381	1	CD8_Effector_Mmemory	3D-D(PBS) vs 3M-A
Vopp1	0.142328216870528	-0.340132690264953	0.091	0.31	1	CD8_Effector_Mmemory	3D-D(PBS) vs 3M-A
Higd1a	0.142328216870528	-0.340132690264953	0.091	0.31	1	CD8_Effector_Mmemory	3D-D(PBS) vs 3M-A
Puf60	0.142368930998403	-0.364794744499222	0.091	0.31	1	CD8_Effector_Mmemory	3D-D(PBS) vs 3M-A
Trim12c	0.143949997259679	0.376492455617078	0.364	0.167	1	CD8_Effector_Mmemory	3D-D(PBS) vs 3M-A
Chaserr	0.144762716227087	-0.315041709302122	0.273	0.548	1	CD8_Effector_Mmemory	3D-D(PBS) vs 3M-A
Ern1	0.145391186450055	-0.504519508165835	0.091	0.31	1	CD8_Effector_Mmemory	3D-D(PBS) vs 3M-A
Plcxd2	0.146481143725644	-0.638656180817372	0.455	0.595	1	CD8_Effector_Mmemory	3D-D(PBS) vs 3M-A
G3bp1	0.147612228218255	-0.541045384190949	0.455	0.643	1	CD8_Effector_Mmemory	3D-D(PBS) vs 3M-A
Serpini1	0.14824677659918	0.289029614366738	0.364	0.167	1	CD8_Effector_Mmemory	3D-D(PBS) vs 3M-A
Ufl1	0.14824677659918	0.289029614366738	0.364	0.167	1	CD8_Effector_Mmemory	3D-D(PBS) vs 3M-A
Pycard	0.14824677659918	0.289029614366738	0.364	0.167	1	CD8_Effector_Mmemory	3D-D(PBS) vs 3M-A
Ccdc82	0.14824677659918	0.289029614366738	0.364	0.167	1	CD8_Effector_Mmemory	3D-D(PBS) vs 3M-A
Ube2e1	0.14824677659918	0.347923303420307	0.364	0.167	1	CD8_Effector_Mmemory	3D-D(PBS) vs 3M-A
Wasf2	0.148824043639451	-0.482151695137381	0.364	0.524	1	CD8_Effector_Mmemory	3D-D(PBS) vs 3M-A
Cyfip2	0.148855085125918	0.347923303420307	0.727	0.476	1	CD8_Effector_Mmemory	3D-D(PBS) vs 3M-A
Eif3m	0.149659656422155	0.302835413891769	0.545	0.31	1	CD8_Effector_Mmemory	3D-D(PBS) vs 3M-A
Rabgap1l	0.150119891507913	0.347923303420307	0.727	0.524	1	CD8_Effector_Mmemory	3D-D(PBS) vs 3M-A
Dock8	0.150863277401578	0.404506831786674	0.636	0.405	1	CD8_Effector_Mmemory	3D-D(PBS) vs 3M-A
Psme4	0.151142970026384	0.368984918948136	0.636	0.405	1	CD8_Effector_Mmemory	3D-D(PBS) vs 3M-A
Arpc5	0.151690673816513	-0.56961453638772	0.545	0.738	1	CD8_Effector_Mmemory	3D-D(PBS) vs 3M-A
Edem1	0.152748384233307	0.38691743503617	0.727	0.429	1	CD8_Effector_Mmemory	3D-D(PBS) vs 3M-A
Man1a2	0.153975301809951	0.635205255500778	0.455	0.31	1	CD8_Effector_Mmemory	3D-D(PBS) vs 3M-A
Mgat5	0.154024588749632	0.324076561465939	0.455	0.238	1	CD8_Effector_Mmemory	3D-D(PBS) vs 3M-A
Tapbp	0.154028154160709	-0.611434712082347	0.091	0.286	1	CD8_Effector_Mmemory	3D-D(PBS) vs 3M-A
Hivep2	0.154393861761475	0.332493262850701	0.727	0.548	1	CD8_Effector_Mmemory	3D-D(PBS) vs 3M-A
Clta	0.155163166952193	0.298170268223207	0.545	0.31	1	CD8_Effector_Mmemory	3D-D(PBS) vs 3M-A
Fam172a	0.155799179050181	0.376492455617078	0.727	0.476	1	CD8_Effector_Mmemory	3D-D(PBS) vs 3M-A
Siah2	0.155851204513004	-0.251538766995964	0	0.167	1	CD8_Effector_Mmemory	3D-D(PBS) vs 3M-A
Nipal3	0.155851204513004	-0.251538766995964	0	0.167	1	CD8_Effector_Mmemory	3D-D(PBS) vs 3M-A
Insig1	0.155851204513004	-0.251538766995964	0	0.167	1	CD8_Effector_Mmemory	3D-D(PBS) vs 3M-A
Lin54	0.155851204513004	-0.280107919192735	0	0.167	1	CD8_Effector_Mmemory	3D-D(PBS) vs 3M-A
Eif3b	0.155851204513004	-0.251538766995964	0	0.167	1	CD8_Effector_Mmemory	3D-D(PBS) vs 3M-A
Ccz1	0.155851204513004	-0.251538766995964	0	0.167	1	CD8_Effector_Mmemory	3D-D(PBS) vs 3M-A
Scoc	0.155851204513004	-0.251538766995964	0	0.167	1	CD8_Effector_Mmemory	3D-D(PBS) vs 3M-A
Timm29	0.155851204513004	-0.308122295362332	0	0.167	1	CD8_Effector_Mmemory	3D-D(PBS) vs 3M-A
Idh3a	0.155851204513004	-0.251538766995964	0	0.167	1	CD8_Effector_Mmemory	3D-D(PBS) vs 3M-A
Pgm3	0.155851204513004	-0.251538766995964	0	0.167	1	CD8_Effector_Mmemory	3D-D(PBS) vs 3M-A
Capn1	0.155851204513004	-0.251538766995964	0	0.167	1	CD8_Effector_Mmemory	3D-D(PBS) vs 3M-A
Xlr4b	0.155851204513004	-0.251538766995964	0	0.167	1	CD8_Effector_Mmemory	3D-D(PBS) vs 3M-A
Spg11	0.156189569840935	-0.280107919192735	0	0.167	1	CD8_Effector_Mmemory	3D-D(PBS) vs 3M-A
Morrbid	0.156189569840935	-0.280107919192735	0	0.167	1	CD8_Effector_Mmemory	3D-D(PBS) vs 3M-A
Dnajb4	0.156189569840935	-0.280107919192735	0	0.167	1	CD8_Effector_Mmemory	3D-D(PBS) vs 3M-A
Garre1	0.156189569840935	-0.280107919192735	0	0.167	1	CD8_Effector_Mmemory	3D-D(PBS) vs 3M-A
Tmem41b	0.156189569840935	-0.280107919192735	0	0.167	1	CD8_Effector_Mmemory	3D-D(PBS) vs 3M-A
Orc6	0.156189569840935	-0.335603031784439	0	0.167	1	CD8_Effector_Mmemory	3D-D(PBS) vs 3M-A
Dusp6	0.156189569840935	-0.280107919192735	0	0.167	1	CD8_Effector_Mmemory	3D-D(PBS) vs 3M-A
Fam120b	0.156189569840935	-0.280107919192735	0	0.167	1	CD8_Effector_Mmemory	3D-D(PBS) vs 3M-A
Gdi1	0.156189569840935	-0.280107919192735	0	0.167	1	CD8_Effector_Mmemory	3D-D(PBS) vs 3M-A
Tmem192	0.156213728335433	-0.308122295362332	0	0.167	1	CD8_Effector_Mmemory	3D-D(PBS) vs 3M-A
Rbm7	0.156213728335433	-0.415037499278844	0	0.167	1	CD8_Effector_Mmemory	3D-D(PBS) vs 3M-A
Ppm1d	0.156213728335433	-0.308122295362332	0	0.167	1	CD8_Effector_Mmemory	3D-D(PBS) vs 3M-A
Mzt1	0.156213728335433	-0.308122295362332	0	0.167	1	CD8_Effector_Mmemory	3D-D(PBS) vs 3M-A
Fbxo32	0.156213728335433	-0.362570079384708	0	0.167	1	CD8_Effector_Mmemory	3D-D(PBS) vs 3M-A
Cdip1	0.156213728335433	-0.440572591385981	0	0.167	1	CD8_Effector_Mmemory	3D-D(PBS) vs 3M-A
Sp140	0.156358650008526	-0.308122295362332	0	0.167	1	CD8_Effector_Mmemory	3D-D(PBS) vs 3M-A
Lamb3	0.156358650008526	-0.308122295362332	0	0.167	1	CD8_Effector_Mmemory	3D-D(PBS) vs 3M-A
Ahdc1	0.156358650008526	-0.335603031784439	0	0.167	1	CD8_Effector_Mmemory	3D-D(PBS) vs 3M-A
Dgat1	0.156358650008526	-0.308122295362332	0	0.167	1	CD8_Effector_Mmemory	3D-D(PBS) vs 3M-A
H2-K2	0.156358650008526	-0.389042290745899	0	0.167	1	CD8_Effector_Mmemory	3D-D(PBS) vs 3M-A
Vps13b	0.156363012724621	0.309955453221286	0.636	0.405	1	CD8_Effector_Mmemory	3D-D(PBS) vs 3M-A
Eif2ak1	0.156431092009372	-0.335603031784439	0	0.167	1	CD8_Effector_Mmemory	3D-D(PBS) vs 3M-A
Sec23ip	0.156431092009372	-0.335603031784439	0	0.167	1	CD8_Effector_Mmemory	3D-D(PBS) vs 3M-A
Rsl24d1	0.156431092009372	-0.335603031784439	0	0.167	1	CD8_Effector_Mmemory	3D-D(PBS) vs 3M-A
Ube2a	0.156455236551935	-0.415037499278844	0	0.167	1	CD8_Effector_Mmemory	3D-D(PBS) vs 3M-A
Lsm8	0.15650352144997	-0.389042290745899	0	0.167	1	CD8_Effector_Mmemory	3D-D(PBS) vs 3M-A
Gadd45b	0.15650352144997	-0.362570079384708	0	0.167	1	CD8_Effector_Mmemory	3D-D(PBS) vs 3M-A
Cxcl10	0.15655180076464	-0.415037499278844	0	0.167	1	CD8_Effector_Mmemory	3D-D(PBS) vs 3M-A
Dnaja1	0.156938316517204	-0.510057691707265	0.364	0.548	1	CD8_Effector_Mmemory	3D-D(PBS) vs 3M-A
Ncor1	0.15734702002845	0.496021942409441	0.909	0.667	1	CD8_Effector_Mmemory	3D-D(PBS) vs 3M-A
Nt5e	0.15778960818648	0.480373599443956	0.364	0.167	1	CD8_Effector_Mmemory	3D-D(PBS) vs 3M-A
Lck	0.158128522440927	0.259114036462451	0.636	0.357	1	CD8_Effector_Mmemory	3D-D(PBS) vs 3M-A
Trp53inp1	0.158238554758644	-0.581687368688295	0.182	0.405	1	CD8_Effector_Mmemory	3D-D(PBS) vs 3M-A
Dars	0.15826383654158	0.465759793714165	0.273	0.119	1	CD8_Effector_Mmemory	3D-D(PBS) vs 3M-A
Grap2	0.158412064988109	0.56449839816144	0.909	0.786	1	CD8_Effector_Mmemory	3D-D(PBS) vs 3M-A
Shisa5	0.159731246190641	-0.358345493522983	0.545	0.69	1	CD8_Effector_Mmemory	3D-D(PBS) vs 3M-A
Ubl3	0.161645979243397	-0.621703047536174	0.273	0.5	1	CD8_Effector_Mmemory	3D-D(PBS) vs 3M-A
Traf3	0.161915660978865	0.259114036462451	0.636	0.381	1	CD8_Effector_Mmemory	3D-D(PBS) vs 3M-A
Psip1	0.162008327678854	-0.475198934495614	0.182	0.381	1	CD8_Effector_Mmemory	3D-D(PBS) vs 3M-A
Mat2a	0.162167978169992	0.396832903901253	0.455	0.262	1	CD8_Effector_Mmemory	3D-D(PBS) vs 3M-A
Ewsr1	0.16222096862357	-0.464004348427121	0.364	0.524	1	CD8_Effector_Mmemory	3D-D(PBS) vs 3M-A
Rbm5	0.162479221970591	0.442560177558382	0.455	0.286	1	CD8_Effector_Mmemory	3D-D(PBS) vs 3M-A
Psmb2	0.162986642608223	0.27392272197653	0.545	0.31	1	CD8_Effector_Mmemory	3D-D(PBS) vs 3M-A
Cab39	0.163082878413903	0.365201294852142	0.727	0.5	1	CD8_Effector_Mmemory	3D-D(PBS) vs 3M-A
Cdk6	0.163397548693526	0.479167836698559	0.455	0.262	1	CD8_Effector_Mmemory	3D-D(PBS) vs 3M-A
H2-Q6	0.164184317175344	-0.459431618637297	0.636	0.738	1	CD8_Effector_Mmemory	3D-D(PBS) vs 3M-A
Resf1	0.165716860212399	-0.488577964296814	0.273	0.452	1	CD8_Effector_Mmemory	3D-D(PBS) vs 3M-A
Zcchc2	0.16657810187733	-0.412889032700267	0.091	0.286	1	CD8_Effector_Mmemory	3D-D(PBS) vs 3M-A
Rab5c	0.167056733356579	0.260460462169968	0.364	0.167	1	CD8_Effector_Mmemory	3D-D(PBS) vs 3M-A
Map3k3	0.167056733356579	0.260460462169968	0.364	0.167	1	CD8_Effector_Mmemory	3D-D(PBS) vs 3M-A
Foxn2	0.169221226216395	0.559427408614019	0.455	0.286	1	CD8_Effector_Mmemory	3D-D(PBS) vs 3M-A
Aff4	0.169581670939632	-0.454137318967784	0.182	0.381	1	CD8_Effector_Mmemory	3D-D(PBS) vs 3M-A
Ralgapa1	0.169740756941629	0.250075980022162	0.545	0.286	1	CD8_Effector_Mmemory	3D-D(PBS) vs 3M-A
Cox5b	0.170436669789126	0.347923303420307	0.455	0.262	1	CD8_Effector_Mmemory	3D-D(PBS) vs 3M-A
Ing3	0.170812227927394	-0.389042290745899	0.091	0.286	1	CD8_Effector_Mmemory	3D-D(PBS) vs 3M-A
Rnf13	0.170888335651698	-0.412889032700267	0.091	0.286	1	CD8_Effector_Mmemory	3D-D(PBS) vs 3M-A
Arhgef3	0.171864079234283	0.633325522282555	0.727	0.595	1	CD8_Effector_Mmemory	3D-D(PBS) vs 3M-A
Spata13	0.172682926656756	-0.687700606310414	0.545	0.643	1	CD8_Effector_Mmemory	3D-D(PBS) vs 3M-A
Cdc37	0.173868133435625	0.292428190828603	0.455	0.262	1	CD8_Effector_Mmemory	3D-D(PBS) vs 3M-A
Lrba	0.174560230630947	0.482224395131898	0.636	0.5	1	CD8_Effector_Mmemory	3D-D(PBS) vs 3M-A
Gm8960	0.174687931569558	0.269920791419034	0.545	0.333	1	CD8_Effector_Mmemory	3D-D(PBS) vs 3M-A
Ptpn9	0.174702900962212	0.347923303420307	0.273	0.119	1	CD8_Effector_Mmemory	3D-D(PBS) vs 3M-A
Tiprl	0.174855016700218	-0.340132690264953	0.091	0.286	1	CD8_Effector_Mmemory	3D-D(PBS) vs 3M-A
Nfyc	0.174947321039595	-0.364794744499222	0.091	0.286	1	CD8_Effector_Mmemory	3D-D(PBS) vs 3M-A
Fem1c	0.174947321039595	-0.364794744499222	0.091	0.286	1	CD8_Effector_Mmemory	3D-D(PBS) vs 3M-A
Eif2a	0.174993464618774	-0.436348005524256	0.091	0.286	1	CD8_Effector_Mmemory	3D-D(PBS) vs 3M-A
Ago3	0.176143199590457	0.402371087442683	0.364	0.19	1	CD8_Effector_Mmemory	3D-D(PBS) vs 3M-A
Klf3	0.177435049011341	-0.304153393159386	0.455	0.667	1	CD8_Effector_Mmemory	3D-D(PBS) vs 3M-A
Numb	0.17828592007204	0.298170268223207	0.455	0.214	1	CD8_Effector_Mmemory	3D-D(PBS) vs 3M-A
Tsn	0.178932104018703	-0.315041709302123	0.091	0.286	1	CD8_Effector_Mmemory	3D-D(PBS) vs 3M-A
Frg1	0.178978748144078	-0.340132690264953	0.091	0.286	1	CD8_Effector_Mmemory	3D-D(PBS) vs 3M-A
Zbtb1	0.178994294857929	-0.412889032700267	0.091	0.286	1	CD8_Effector_Mmemory	3D-D(PBS) vs 3M-A
Atg12	0.178994294857929	-0.389042290745899	0.091	0.286	1	CD8_Effector_Mmemory	3D-D(PBS) vs 3M-A
Rpl6	0.179392989574827	0.373458395527444	0.909	0.643	1	CD8_Effector_Mmemory	3D-D(PBS) vs 3M-A
Sptbn1	0.179486827346372	0.27392272197653	0.545	0.333	1	CD8_Effector_Mmemory	3D-D(PBS) vs 3M-A
Eef1b2	0.180505105249996	0.302835413891769	0.818	0.833	1	CD8_Effector_Mmemory	3D-D(PBS) vs 3M-A
Sugt1	0.182320046397913	0.32716474325351	0.636	0.429	1	CD8_Effector_Mmemory	3D-D(PBS) vs 3M-A
Plac8	0.182321779020474	0.265461143228334	0.364	0.167	1	CD8_Effector_Mmemory	3D-D(PBS) vs 3M-A
Dnajb9	0.182886013097639	-0.340132690264953	0.091	0.286	1	CD8_Effector_Mmemory	3D-D(PBS) vs 3M-A
Safb2	0.182886013097639	-0.289506617194985	0.091	0.286	1	CD8_Effector_Mmemory	3D-D(PBS) vs 3M-A
Arhgap31	0.182901732060792	-0.389042290745899	0.091	0.286	1	CD8_Effector_Mmemory	3D-D(PBS) vs 3M-A
Copa	0.182974100223913	0.259114036462451	0.545	0.333	1	CD8_Effector_Mmemory	3D-D(PBS) vs 3M-A
Arl15	0.184031858819677	0.758856404366414	0.636	0.5	1	CD8_Effector_Mmemory	3D-D(PBS) vs 3M-A
Cd164	0.184143084345453	0.30061758864195	0.909	0.619	1	CD8_Effector_Mmemory	3D-D(PBS) vs 3M-A
Rev3l	0.184299643136292	-0.556499036597462	0.182	0.357	1	CD8_Effector_Mmemory	3D-D(PBS) vs 3M-A
Rpl34	0.185264620433606	0.31357179862953	1	0.976	1	CD8_Effector_Mmemory	3D-D(PBS) vs 3M-A
Fam189b	0.185435904454773	0.285187548072344	0.273	0.119	1	CD8_Effector_Mmemory	3D-D(PBS) vs 3M-A
Krtcap2	0.185435904454773	0.378296952463826	0.273	0.119	1	CD8_Effector_Mmemory	3D-D(PBS) vs 3M-A
Zwint	0.185435904454773	0.378296952463826	0.273	0.119	1	CD8_Effector_Mmemory	3D-D(PBS) vs 3M-A
Slfn8	0.185435904454773	0.285187548072344	0.273	0.119	1	CD8_Effector_Mmemory	3D-D(PBS) vs 3M-A
Frmd8	0.185435904454773	0.285187548072344	0.273	0.119	1	CD8_Effector_Mmemory	3D-D(PBS) vs 3M-A
Lrch3	0.18651783212042	0.347923303420307	0.545	0.405	1	CD8_Effector_Mmemory	3D-D(PBS) vs 3M-A
Btaf1	0.188445920172956	-0.469212639429883	0.273	0.452	1	CD8_Effector_Mmemory	3D-D(PBS) vs 3M-A
B4galt1	0.188831612677928	0.329544774105452	0.636	0.405	1	CD8_Effector_Mmemory	3D-D(PBS) vs 3M-A
Cox20	0.189329455782729	0.289029614366738	0.364	0.19	1	CD8_Effector_Mmemory	3D-D(PBS) vs 3M-A
Txnip	0.189521861902981	-0.53743413063857	0.727	0.738	1	CD8_Effector_Mmemory	3D-D(PBS) vs 3M-A
Pkn2	0.190295552309766	0.28080910756177	0.636	0.405	1	CD8_Effector_Mmemory	3D-D(PBS) vs 3M-A
Ly6e	0.19161306681279	0.291339775053939	0.636	0.357	1	CD8_Effector_Mmemory	3D-D(PBS) vs 3M-A
Atf6	0.191921273861703	0.347923303420307	0.455	0.262	1	CD8_Effector_Mmemory	3D-D(PBS) vs 3M-A
Nbeal1	0.192386273898182	0.376492455617078	0.273	0.119	1	CD8_Effector_Mmemory	3D-D(PBS) vs 3M-A
Kdm1a	0.192849444805772	-0.454137318967784	0.182	0.357	1	CD8_Effector_Mmemory	3D-D(PBS) vs 3M-A
Ash1l	0.192947814629227	0.43038546361228	0.545	0.333	1	CD8_Effector_Mmemory	3D-D(PBS) vs 3M-A
Cep120	0.193564877625411	0.492313212755482	0.455	0.31	1	CD8_Effector_Mmemory	3D-D(PBS) vs 3M-A
Mbnl2	0.194456632806758	0.347923303420307	0.545	0.31	1	CD8_Effector_Mmemory	3D-D(PBS) vs 3M-A
Atxn10	0.19453451696375	-0.251538766995964	0	0.143	1	CD8_Effector_Mmemory	3D-D(PBS) vs 3M-A
Cd274	0.19453451696375	-0.308122295362332	0	0.143	1	CD8_Effector_Mmemory	3D-D(PBS) vs 3M-A
Stam2	0.194802559410103	-0.251538766995964	0	0.143	1	CD8_Effector_Mmemory	3D-D(PBS) vs 3M-A
Snx30	0.194802559410103	-0.251538766995964	0	0.143	1	CD8_Effector_Mmemory	3D-D(PBS) vs 3M-A
Cnot7	0.194802559410103	-0.251538766995964	0	0.143	1	CD8_Effector_Mmemory	3D-D(PBS) vs 3M-A
Brd7	0.194802559410103	-0.308122295362332	0	0.143	1	CD8_Effector_Mmemory	3D-D(PBS) vs 3M-A
Mbip	0.194802559410103	-0.251538766995964	0	0.143	1	CD8_Effector_Mmemory	3D-D(PBS) vs 3M-A
Isca1	0.194802559410103	-0.251538766995964	0	0.143	1	CD8_Effector_Mmemory	3D-D(PBS) vs 3M-A
Srebf2	0.194802559410103	-0.251538766995964	0	0.143	1	CD8_Effector_Mmemory	3D-D(PBS) vs 3M-A
Als2	0.19483232880711	-0.280107919192735	0	0.143	1	CD8_Effector_Mmemory	3D-D(PBS) vs 3M-A
Mfn1	0.19483232880711	-0.280107919192735	0	0.143	1	CD8_Effector_Mmemory	3D-D(PBS) vs 3M-A
Thap3	0.19483232880711	-0.362570079384708	0	0.143	1	CD8_Effector_Mmemory	3D-D(PBS) vs 3M-A
Arl4d	0.19483232880711	-0.280107919192735	0	0.143	1	CD8_Effector_Mmemory	3D-D(PBS) vs 3M-A
Adrb2	0.19483232880711	-0.280107919192735	0	0.143	1	CD8_Effector_Mmemory	3D-D(PBS) vs 3M-A
Dck	0.194891859744518	-0.280107919192735	0	0.143	1	CD8_Effector_Mmemory	3D-D(PBS) vs 3M-A
Usf3	0.194891859744518	-0.280107919192735	0	0.143	1	CD8_Effector_Mmemory	3D-D(PBS) vs 3M-A
Ccdc186	0.194891859744518	-0.280107919192735	0	0.143	1	CD8_Effector_Mmemory	3D-D(PBS) vs 3M-A
Gtf3c1	0.194981136511137	-0.308122295362332	0	0.143	1	CD8_Effector_Mmemory	3D-D(PBS) vs 3M-A
Rrad	0.195010890196686	-0.362570079384708	0	0.143	1	CD8_Effector_Mmemory	3D-D(PBS) vs 3M-A
Phtf2	0.195040641264133	-0.415037499278844	0	0.143	1	CD8_Effector_Mmemory	3D-D(PBS) vs 3M-A
Itgb1	0.195357699617157	0.43281220100682	0.727	0.619	1	CD8_Effector_Mmemory	3D-D(PBS) vs 3M-A
H2-Q4	0.196383462556742	0.295455883526171	0.455	0.262	1	CD8_Effector_Mmemory	3D-D(PBS) vs 3M-A
Marchf3	0.196884599023187	-0.558967292188212	0.182	0.429	1	CD8_Effector_Mmemory	3D-D(PBS) vs 3M-A
Snx5	0.197613936272017	0.27392272197653	0.545	0.333	1	CD8_Effector_Mmemory	3D-D(PBS) vs 3M-A
Hnrnpr	0.197708604477084	0.368984918948136	0.636	0.381	1	CD8_Effector_Mmemory	3D-D(PBS) vs 3M-A
Pdcd4	0.197846962448265	-0.450818488332589	0.909	0.833	1	CD8_Effector_Mmemory	3D-D(PBS) vs 3M-A
Ndufb10	0.197927727573683	0.347923303420307	0.273	0.119	1	CD8_Effector_Mmemory	3D-D(PBS) vs 3M-A
Txlng	0.197927727573683	0.347923303420307	0.273	0.119	1	CD8_Effector_Mmemory	3D-D(PBS) vs 3M-A
Smap1	0.198189382636749	0.277533975528909	0.545	0.31	1	CD8_Effector_Mmemory	3D-D(PBS) vs 3M-A
Gem	0.198488491168845	0.402371087442683	0.273	0.119	1	CD8_Effector_Mmemory	3D-D(PBS) vs 3M-A
Ythdc1	0.198657345029223	-0.408151113693604	0.273	0.476	1	CD8_Effector_Mmemory	3D-D(PBS) vs 3M-A
Ppp3ca	0.198994356759275	0.333848118208584	0.818	0.571	1	CD8_Effector_Mmemory	3D-D(PBS) vs 3M-A
Ppp1r18	0.200164481231042	-0.297411815280331	0.182	0.381	1	CD8_Effector_Mmemory	3D-D(PBS) vs 3M-A
Il17ra	0.201746652440108	0.442560177558382	0.455	0.333	1	CD8_Effector_Mmemory	3D-D(PBS) vs 3M-A
Zc3h12a	0.201889374746258	-0.432763668175217	0.182	0.357	1	CD8_Effector_Mmemory	3D-D(PBS) vs 3M-A
Zc3hav1	0.202958358700303	-0.491612024386447	0.909	0.905	1	CD8_Effector_Mmemory	3D-D(PBS) vs 3M-A
Klre1	0.203084955604706	-0.804079790024743	0.091	0.262	1	CD8_Effector_Mmemory	3D-D(PBS) vs 3M-A
Uap1	0.204117563962483	0.254813899028825	0.273	0.119	1	CD8_Effector_Mmemory	3D-D(PBS) vs 3M-A
Supt20	0.204117563962483	0.254813899028825	0.273	0.119	1	CD8_Effector_Mmemory	3D-D(PBS) vs 3M-A
Zmpste24	0.204117563962483	0.254813899028825	0.273	0.119	1	CD8_Effector_Mmemory	3D-D(PBS) vs 3M-A
Iqsec1	0.204117563962483	0.254813899028825	0.273	0.119	1	CD8_Effector_Mmemory	3D-D(PBS) vs 3M-A
Rfx1	0.204117563962483	0.254813899028825	0.273	0.119	1	CD8_Effector_Mmemory	3D-D(PBS) vs 3M-A
Uqcr11	0.204117563962483	0.254813899028825	0.273	0.119	1	CD8_Effector_Mmemory	3D-D(PBS) vs 3M-A
Mib1	0.204117563962483	0.254813899028825	0.273	0.119	1	CD8_Effector_Mmemory	3D-D(PBS) vs 3M-A
Rasgef1b	0.204166905950558	0.421923884864084	0.364	0.167	1	CD8_Effector_Mmemory	3D-D(PBS) vs 3M-A
4933406I18Rik	0.204636179367994	0.289029614366738	0.273	0.119	1	CD8_Effector_Mmemory	3D-D(PBS) vs 3M-A
Erich1	0.204636179367994	0.289029614366738	0.273	0.119	1	CD8_Effector_Mmemory	3D-D(PBS) vs 3M-A
Runx3	0.205465164731377	0.330849790061365	0.727	0.571	1	CD8_Effector_Mmemory	3D-D(PBS) vs 3M-A
Ctsb	0.206882332633081	0.396832903901253	0.455	0.262	1	CD8_Effector_Mmemory	3D-D(PBS) vs 3M-A
Exoc6b	0.207371376741286	0.321451092059116	0.364	0.19	1	CD8_Effector_Mmemory	3D-D(PBS) vs 3M-A
Tob2	0.207652103830781	-0.491612024386447	0.636	0.667	1	CD8_Effector_Mmemory	3D-D(PBS) vs 3M-A
Tespa1	0.208039918276065	-0.412889032700267	0.091	0.262	1	CD8_Effector_Mmemory	3D-D(PBS) vs 3M-A
Ell2	0.208057042107804	-0.459431618637297	0.091	0.262	1	CD8_Effector_Mmemory	3D-D(PBS) vs 3M-A
Rgs2	0.208437783632256	-0.510057691707265	0.273	0.476	1	CD8_Effector_Mmemory	3D-D(PBS) vs 3M-A
Zfp207	0.208841172330105	0.415037499278844	0.545	0.381	1	CD8_Effector_Mmemory	3D-D(PBS) vs 3M-A
Eomes	0.209127640848236	-0.941583313774678	0.364	0.548	1	CD8_Effector_Mmemory	3D-D(PBS) vs 3M-A
Atf2	0.209900256069117	0.254813899028826	0.545	0.286	1	CD8_Effector_Mmemory	3D-D(PBS) vs 3M-A
Trbc2	0.210607875056633	0.447458976971221	0.818	0.69	1	CD8_Effector_Mmemory	3D-D(PBS) vs 3M-A
Rnf213	0.210828134063134	0.488100961468567	0.273	0.119	1	CD8_Effector_Mmemory	3D-D(PBS) vs 3M-A
Epb41l2	0.211039590769731	-0.411068597075898	0.182	0.357	1	CD8_Effector_Mmemory	3D-D(PBS) vs 3M-A
Tbc1d15	0.212987184665958	-0.340132690264953	0.091	0.262	1	CD8_Effector_Mmemory	3D-D(PBS) vs 3M-A
Psd4	0.213263369547688	0.373458395527444	0.364	0.19	1	CD8_Effector_Mmemory	3D-D(PBS) vs 3M-A
Kdm2a	0.215404322542571	0.324076561465939	0.455	0.286	1	CD8_Effector_Mmemory	3D-D(PBS) vs 3M-A
Myl6	0.215892885567228	-0.401014932411975	0.727	0.762	1	CD8_Effector_Mmemory	3D-D(PBS) vs 3M-A
Asap1	0.217483473707916	-0.433896526530159	0.455	0.619	1	CD8_Effector_Mmemory	3D-D(PBS) vs 3M-A
Hdac8	0.21756611113102	0.321451092059116	0.273	0.119	1	CD8_Effector_Mmemory	3D-D(PBS) vs 3M-A
Fbrsl1	0.218238590001753	-0.315041709302123	0.091	0.262	1	CD8_Effector_Mmemory	3D-D(PBS) vs 3M-A
Crbn	0.21834296320162	-0.340132690264953	0.091	0.262	1	CD8_Effector_Mmemory	3D-D(PBS) vs 3M-A
Alyref	0.218377746463491	-0.364794744499222	0.091	0.262	1	CD8_Effector_Mmemory	3D-D(PBS) vs 3M-A
Cwc15	0.219320034644175	0.434079947170021	0.545	0.381	1	CD8_Effector_Mmemory	3D-D(PBS) vs 3M-A
Stxbp5	0.219420946273806	0.394465889357337	0.455	0.31	1	CD8_Effector_Mmemory	3D-D(PBS) vs 3M-A
Lrrk1	0.219805785338053	0.480373599443956	0.364	0.214	1	CD8_Effector_Mmemory	3D-D(PBS) vs 3M-A
Arf5	0.220296876856341	-0.389042290745899	0.182	0.357	1	CD8_Effector_Mmemory	3D-D(PBS) vs 3M-A
Stau1	0.220310606576904	-0.411068597075898	0.182	0.357	1	CD8_Effector_Mmemory	3D-D(PBS) vs 3M-A
Virma	0.220983840673625	0.304854581528421	0.545	0.357	1	CD8_Effector_Mmemory	3D-D(PBS) vs 3M-A
Dhx36	0.220991218704219	0.347923303420307	0.364	0.214	1	CD8_Effector_Mmemory	3D-D(PBS) vs 3M-A
Vps4b	0.222772016324691	0.399453604060389	0.455	0.31	1	CD8_Effector_Mmemory	3D-D(PBS) vs 3M-A
Crybg1	0.223352772823448	-0.404149183136108	0.545	0.619	1	CD8_Effector_Mmemory	3D-D(PBS) vs 3M-A
Srsf10	0.223431776130193	-0.315041709302123	0.091	0.262	1	CD8_Effector_Mmemory	3D-D(PBS) vs 3M-A
Cxcr4	0.224813606532721	-0.533432200081074	0.636	0.667	1	CD8_Effector_Mmemory	3D-D(PBS) vs 3M-A
Prrc2c	0.225361253968047	0.334626480806849	0.727	0.619	1	CD8_Effector_Mmemory	3D-D(PBS) vs 3M-A
Tgs1	0.225780623743247	0.347923303420307	0.182	0.071	1	CD8_Effector_Mmemory	3D-D(PBS) vs 3M-A
Rpl4	0.226431058717472	0.33114759066948	1	0.929	1	CD8_Effector_Mmemory	3D-D(PBS) vs 3M-A
Gclc	0.226620079476193	-0.273565073325964	0.091	0.286	1	CD8_Effector_Mmemory	3D-D(PBS) vs 3M-A
Tmem9b	0.228405099855652	-0.315041709302123	0.091	0.262	1	CD8_Effector_Mmemory	3D-D(PBS) vs 3M-A
Zfp703	0.228405099855652	-0.26351140866204	0.091	0.262	1	CD8_Effector_Mmemory	3D-D(PBS) vs 3M-A
Lsm4	0.228405099855652	-0.26351140866204	0.091	0.262	1	CD8_Effector_Mmemory	3D-D(PBS) vs 3M-A
Panx1	0.228405099855652	-0.26351140866204	0.091	0.262	1	CD8_Effector_Mmemory	3D-D(PBS) vs 3M-A
Ddx10	0.228405099855652	-0.26351140866204	0.091	0.262	1	CD8_Effector_Mmemory	3D-D(PBS) vs 3M-A
Tle5	0.228405099855652	-0.26351140866204	0.091	0.262	1	CD8_Effector_Mmemory	3D-D(PBS) vs 3M-A
Med30	0.228405099855652	-0.26351140866204	0.091	0.262	1	CD8_Effector_Mmemory	3D-D(PBS) vs 3M-A
Cish	0.228422779611307	-0.340132690264953	0.091	0.262	1	CD8_Effector_Mmemory	3D-D(PBS) vs 3M-A
Rab5a	0.228422779611307	-0.289506617194985	0.091	0.262	1	CD8_Effector_Mmemory	3D-D(PBS) vs 3M-A
Egr1	0.228422779611307	-0.459431618637297	0.091	0.262	1	CD8_Effector_Mmemory	3D-D(PBS) vs 3M-A
Creb1	0.228797905229885	0.451759114404847	0.545	0.381	1	CD8_Effector_Mmemory	3D-D(PBS) vs 3M-A
Lrp10	0.229199659430672	0.347923303420307	0.364	0.19	1	CD8_Effector_Mmemory	3D-D(PBS) vs 3M-A
Ptpn22	0.229236400944051	-0.353271159724077	0.818	0.976	1	CD8_Effector_Mmemory	3D-D(PBS) vs 3M-A
Ppp2r5c	0.229295005467716	0.269920791419034	0.727	0.548	1	CD8_Effector_Mmemory	3D-D(PBS) vs 3M-A
Serpinb9	0.229439998658359	-0.409506393305615	0.182	0.381	1	CD8_Effector_Mmemory	3D-D(PBS) vs 3M-A
Znrf3	0.229571764618772	0.311397427395193	0.636	0.452	1	CD8_Effector_Mmemory	3D-D(PBS) vs 3M-A
Nipbl	0.230743935574994	0.384449179445421	0.818	0.738	1	CD8_Effector_Mmemory	3D-D(PBS) vs 3M-A
Mif	0.230933397172094	0.31990892725071	0.364	0.214	1	CD8_Effector_Mmemory	3D-D(PBS) vs 3M-A
Osbpl8	0.231034183083173	-0.349149563622386	0.545	0.69	1	CD8_Effector_Mmemory	3D-D(PBS) vs 3M-A
Klrk1	0.232234782491692	0.767299738423488	0.545	0.452	1	CD8_Effector_Mmemory	3D-D(PBS) vs 3M-A
S100a10	0.232758680878077	0.304854581528421	0.818	0.571	1	CD8_Effector_Mmemory	3D-D(PBS) vs 3M-A
Sltm	0.233287901294731	-0.419099524602079	0.545	0.667	1	CD8_Effector_Mmemory	3D-D(PBS) vs 3M-A
Wwp1	0.233797665524325	0.269920791419034	0.455	0.286	1	CD8_Effector_Mmemory	3D-D(PBS) vs 3M-A
Lpp	0.235738596667992	0.530787360570117	0.545	0.357	1	CD8_Effector_Mmemory	3D-D(PBS) vs 3M-A
Macf1	0.236297770603362	0.347923303420307	0.818	0.595	1	CD8_Effector_Mmemory	3D-D(PBS) vs 3M-A
Zeb2	0.236700771158636	0.627077374617378	0.727	0.476	1	CD8_Effector_Mmemory	3D-D(PBS) vs 3M-A
Tiparp	0.237602889635716	-0.44958383268095	0.182	0.357	1	CD8_Effector_Mmemory	3D-D(PBS) vs 3M-A
Elf2	0.239093676396483	-0.32087078810432	0.182	0.357	1	CD8_Effector_Mmemory	3D-D(PBS) vs 3M-A
Rnf125	0.239614763361288	-0.507686787244518	0.273	0.405	1	CD8_Effector_Mmemory	3D-D(PBS) vs 3M-A
Bzw2	0.24005226702677	-0.352516414720785	0.273	0.476	1	CD8_Effector_Mmemory	3D-D(PBS) vs 3M-A
Slc9a3r1	0.241488065842886	0.269920791419034	0.455	0.262	1	CD8_Effector_Mmemory	3D-D(PBS) vs 3M-A
Pomp	0.24255917958343	0.265461143228334	0.364	0.214	1	CD8_Effector_Mmemory	3D-D(PBS) vs 3M-A
Dedd2	0.24260628038096	-0.251538766995964	0	0.119	1	CD8_Effector_Mmemory	3D-D(PBS) vs 3M-A
Dhps	0.24260628038096	-0.308122295362332	0	0.119	1	CD8_Effector_Mmemory	3D-D(PBS) vs 3M-A
Ddx19a	0.24260628038096	-0.280107919192735	0	0.119	1	CD8_Effector_Mmemory	3D-D(PBS) vs 3M-A
Dcp2	0.24260628038096	-0.251538766995964	0	0.119	1	CD8_Effector_Mmemory	3D-D(PBS) vs 3M-A
Tvp23b	0.242791096261756	-0.251538766995964	0	0.119	1	CD8_Effector_Mmemory	3D-D(PBS) vs 3M-A
Taf5	0.242791096261756	-0.280107919192735	0	0.119	1	CD8_Effector_Mmemory	3D-D(PBS) vs 3M-A
Zfp280c	0.242791096261756	-0.251538766995964	0	0.119	1	CD8_Effector_Mmemory	3D-D(PBS) vs 3M-A
Gnl3l	0.242791096261756	0.316214443692968	0.182	0.071	1	CD8_Effector_Mmemory	3D-D(PBS) vs 3M-A
Magi3	0.242828045213641	-0.308122295362332	0	0.119	1	CD8_Effector_Mmemory	3D-D(PBS) vs 3M-A
Lrrc47	0.242828045213641	-0.308122295362332	0	0.119	1	CD8_Effector_Mmemory	3D-D(PBS) vs 3M-A
Bcl2a1d	0.242828045213641	-0.280107919192735	0	0.119	1	CD8_Effector_Mmemory	3D-D(PBS) vs 3M-A
Alkbh1	0.242828045213641	-0.251538766995964	0	0.119	1	CD8_Effector_Mmemory	3D-D(PBS) vs 3M-A
Siva1	0.242828045213641	-0.251538766995964	0	0.119	1	CD8_Effector_Mmemory	3D-D(PBS) vs 3M-A
Pcyt1a	0.242828045213641	-0.251538766995964	0	0.119	1	CD8_Effector_Mmemory	3D-D(PBS) vs 3M-A
Yipf6	0.242828045213641	-0.280107919192735	0	0.119	1	CD8_Effector_Mmemory	3D-D(PBS) vs 3M-A
Nebl	0.242901928898987	-0.280107919192735	0	0.119	1	CD8_Effector_Mmemory	3D-D(PBS) vs 3M-A
Phactr4	0.242901928898987	-0.362570079384708	0	0.119	1	CD8_Effector_Mmemory	3D-D(PBS) vs 3M-A
Eloa	0.242901928898987	-0.280107919192735	0	0.119	1	CD8_Effector_Mmemory	3D-D(PBS) vs 3M-A
Ugdh	0.242901928898987	-0.280107919192735	0	0.119	1	CD8_Effector_Mmemory	3D-D(PBS) vs 3M-A
Anapc5	0.242901928898987	-0.308122295362332	0	0.119	1	CD8_Effector_Mmemory	3D-D(PBS) vs 3M-A
Daam1	0.242901928898987	-0.280107919192735	0	0.119	1	CD8_Effector_Mmemory	3D-D(PBS) vs 3M-A
Nup155	0.242901928898987	-0.335603031784439	0	0.119	1	CD8_Effector_Mmemory	3D-D(PBS) vs 3M-A
Abhd10	0.242938863633912	-0.335603031784439	0	0.119	1	CD8_Effector_Mmemory	3D-D(PBS) vs 3M-A
Cox8a	0.24387044980049	0.637429920615292	0.364	0.214	1	CD8_Effector_Mmemory	3D-D(PBS) vs 3M-A
Smarca5	0.245684631885918	-0.445625819112267	0.273	0.429	1	CD8_Effector_Mmemory	3D-D(PBS) vs 3M-A
Crlf3	0.246281910341306	0.277533975528909	0.545	0.357	1	CD8_Effector_Mmemory	3D-D(PBS) vs 3M-A
Rel	0.246461845658447	-0.404983834614921	0.455	0.595	1	CD8_Effector_Mmemory	3D-D(PBS) vs 3M-A
Mapkap1	0.246600332258748	0.405638801276594	0.273	0.143	1	CD8_Effector_Mmemory	3D-D(PBS) vs 3M-A
Actr10	0.246600332258748	0.405638801276594	0.273	0.143	1	CD8_Effector_Mmemory	3D-D(PBS) vs 3M-A
Arhgap45	0.246634147510339	0.312733874958007	0.727	0.5	1	CD8_Effector_Mmemory	3D-D(PBS) vs 3M-A
Desi2	0.246935129382622	0.681347037145499	0.273	0.143	1	CD8_Effector_Mmemory	3D-D(PBS) vs 3M-A
Eif3a	0.247520217852434	-0.433896526530159	0.636	0.643	1	CD8_Effector_Mmemory	3D-D(PBS) vs 3M-A
Xist	0.247522408801984	0.257725494448729	0.818	0.619	1	CD8_Effector_Mmemory	3D-D(PBS) vs 3M-A
Rbx1	0.247682469357511	0.347923303420307	0.455	0.286	1	CD8_Effector_Mmemory	3D-D(PBS) vs 3M-A
Skil	0.249778036169873	-0.500073603134643	0.364	0.476	1	CD8_Effector_Mmemory	3D-D(PBS) vs 3M-A
Rbm27	0.249880361893071	0.567236331824782	0.545	0.405	1	CD8_Effector_Mmemory	3D-D(PBS) vs 3M-A
Coq10b	0.250339426458294	-0.487445994806894	0.364	0.524	1	CD8_Effector_Mmemory	3D-D(PBS) vs 3M-A
Pten	0.250817790802442	0.269920791419034	0.455	0.286	1	CD8_Effector_Mmemory	3D-D(PBS) vs 3M-A
Rnf2	0.251039329859155	-0.364794744499222	0.091	0.238	1	CD8_Effector_Mmemory	3D-D(PBS) vs 3M-A
Wbp2	0.251440175863525	0.347923303420307	0.182	0.071	1	CD8_Effector_Mmemory	3D-D(PBS) vs 3M-A
Tbcd	0.251440175863525	0.441032707811788	0.182	0.071	1	CD8_Effector_Mmemory	3D-D(PBS) vs 3M-A
Trappc9	0.251440175863525	0.441032707811788	0.182	0.071	1	CD8_Effector_Mmemory	3D-D(PBS) vs 3M-A
Arl13b	0.251440175863525	0.347923303420307	0.182	0.071	1	CD8_Effector_Mmemory	3D-D(PBS) vs 3M-A
4932438A13Rik	0.251952865554815	-0.440572591385981	0.636	0.69	1	CD8_Effector_Mmemory	3D-D(PBS) vs 3M-A
Dnajc15	0.252756152513288	0.286522758756163	0.636	0.405	1	CD8_Effector_Mmemory	3D-D(PBS) vs 3M-A
Zfp280d	0.253447197335201	0.318175960026255	0.273	0.143	1	CD8_Effector_Mmemory	3D-D(PBS) vs 3M-A
Scfd2	0.255147940571424	0.292428190828603	0.364	0.214	1	CD8_Effector_Mmemory	3D-D(PBS) vs 3M-A
Rbl2	0.258623556972977	0.260460462169968	0.364	0.214	1	CD8_Effector_Mmemory	3D-D(PBS) vs 3M-A
Map2k5	0.258623556972977	0.260460462169968	0.364	0.214	1	CD8_Effector_Mmemory	3D-D(PBS) vs 3M-A
Ep300	0.258778651217659	0.28080910756177	0.545	0.381	1	CD8_Effector_Mmemory	3D-D(PBS) vs 3M-A
Srsf6	0.259115133841115	-0.256938754738554	0.273	0.476	1	CD8_Effector_Mmemory	3D-D(PBS) vs 3M-A
Tob1	0.260615357023589	-0.276567561487487	0.364	0.548	1	CD8_Effector_Mmemory	3D-D(PBS) vs 3M-A
Fgl2	0.260720446224791	0.316214443692969	0.182	0.071	1	CD8_Effector_Mmemory	3D-D(PBS) vs 3M-A
Heg1	0.260720446224791	0.378296952463826	0.182	0.071	1	CD8_Effector_Mmemory	3D-D(PBS) vs 3M-A
Plekhb2	0.260832825364451	0.376492455617078	0.273	0.143	1	CD8_Effector_Mmemory	3D-D(PBS) vs 3M-A
Ano6	0.261902724122345	0.347923303420307	0.364	0.214	1	CD8_Effector_Mmemory	3D-D(PBS) vs 3M-A
R3hdm1	0.26319006911836	0.277533975528909	0.545	0.357	1	CD8_Effector_Mmemory	3D-D(PBS) vs 3M-A
Herpud1	0.264577585372993	-0.364794744499222	0.091	0.238	1	CD8_Effector_Mmemory	3D-D(PBS) vs 3M-A
Stk39	0.265059323786186	0.250075980022162	0.455	0.262	1	CD8_Effector_Mmemory	3D-D(PBS) vs 3M-A
Gata3	0.265430554327742	0.325203226920223	0.455	0.31	1	CD8_Effector_Mmemory	3D-D(PBS) vs 3M-A
Kpna4	0.266123646384116	0.311397427395193	0.727	0.5	1	CD8_Effector_Mmemory	3D-D(PBS) vs 3M-A
Fbxo11	0.266647772392525	-0.389042290745899	0.364	0.667	1	CD8_Effector_Mmemory	3D-D(PBS) vs 3M-A
Zswim6	0.266773239507951	-0.502051252575086	0.727	0.81	1	CD8_Effector_Mmemory	3D-D(PBS) vs 3M-A
Kdm2b	0.266975284091806	-0.615550820554579	0.455	0.571	1	CD8_Effector_Mmemory	3D-D(PBS) vs 3M-A
Gpr132	0.267136173662515	-0.411942692855978	0.636	0.738	1	CD8_Effector_Mmemory	3D-D(PBS) vs 3M-A
Nub1	0.267637666391225	0.265461143228334	0.364	0.214	1	CD8_Effector_Mmemory	3D-D(PBS) vs 3M-A
1110004F10Rik	0.267745009632624	0.289029614366738	0.273	0.143	1	CD8_Effector_Mmemory	3D-D(PBS) vs 3M-A
Paip2b	0.269962986459803	0.285187548072344	0.182	0.071	1	CD8_Effector_Mmemory	3D-D(PBS) vs 3M-A
Cry1	0.27088421250994	-0.315041709302123	0.091	0.238	1	CD8_Effector_Mmemory	3D-D(PBS) vs 3M-A
Gm9320	0.27088421250994	-0.315041709302123	0.091	0.238	1	CD8_Effector_Mmemory	3D-D(PBS) vs 3M-A
Cops3	0.270942157574749	-0.364794744499222	0.091	0.238	1	CD8_Effector_Mmemory	3D-D(PBS) vs 3M-A
Anp32b	0.271701563909353	-0.432763668175217	0.182	0.333	1	CD8_Effector_Mmemory	3D-D(PBS) vs 3M-A
Rlf	0.272263107702278	-0.30157944949556	0.364	0.571	1	CD8_Effector_Mmemory	3D-D(PBS) vs 3M-A
Mctp2	0.272389461931926	0.426994874411506	0.545	0.405	1	CD8_Effector_Mmemory	3D-D(PBS) vs 3M-A
Vcpip1	0.273971030932508	0.347923303420307	0.273	0.143	1	CD8_Effector_Mmemory	3D-D(PBS) vs 3M-A
Gvin1	0.273971030932508	0.254813899028825	0.273	0.143	1	CD8_Effector_Mmemory	3D-D(PBS) vs 3M-A
Cd2ap	0.273971030932508	0.254813899028825	0.273	0.143	1	CD8_Effector_Mmemory	3D-D(PBS) vs 3M-A
Btg3	0.274209034456389	0.259114036462451	0.545	0.357	1	CD8_Effector_Mmemory	3D-D(PBS) vs 3M-A
Atp5j2	0.275198478476288	0.289029614366738	0.273	0.143	1	CD8_Effector_Mmemory	3D-D(PBS) vs 3M-A
Naa30	0.277206190036811	-0.289506617194985	0.091	0.238	1	CD8_Effector_Mmemory	3D-D(PBS) vs 3M-A
Samsn1	0.277225595609512	-0.364794744499222	0.091	0.238	1	CD8_Effector_Mmemory	3D-D(PBS) vs 3M-A
Ube2d3	0.277486128171996	-0.299774952648812	0.727	0.881	1	CD8_Effector_Mmemory	3D-D(PBS) vs 3M-A
Rnf38	0.280793208711014	-0.475198934495614	0.182	0.31	1	CD8_Effector_Mmemory	3D-D(PBS) vs 3M-A
Mirt1	0.281254865791224	0.399453604060389	0.364	0.214	1	CD8_Effector_Mmemory	3D-D(PBS) vs 3M-A
Dhx40	0.281301506042862	-0.809617973566173	0.182	0.31	1	CD8_Effector_Mmemory	3D-D(PBS) vs 3M-A
U2af2	0.282671754112351	-0.297411815280331	0.182	0.333	1	CD8_Effector_Mmemory	3D-D(PBS) vs 3M-A
Llph	0.283445575542799	-0.26351140866204	0.091	0.238	1	CD8_Effector_Mmemory	3D-D(PBS) vs 3M-A
Snx3	0.286417859690833	-0.429684275243245	0.273	0.405	1	CD8_Effector_Mmemory	3D-D(PBS) vs 3M-A
Arid5b	0.286891096820217	-0.337203359226281	0.364	0.548	1	CD8_Effector_Mmemory	3D-D(PBS) vs 3M-A
Mcl1	0.28905588272076	-0.347222115051272	0.545	0.714	1	CD8_Effector_Mmemory	3D-D(PBS) vs 3M-A
Rab22a	0.28934721195955	0.289029614366738	0.182	0.071	1	CD8_Effector_Mmemory	3D-D(PBS) vs 3M-A
Pcbp2	0.289460752131707	0.325727557306111	0.909	0.786	1	CD8_Effector_Mmemory	3D-D(PBS) vs 3M-A
Tasor2	0.290376961163826	0.260460462169968	0.273	0.143	1	CD8_Effector_Mmemory	3D-D(PBS) vs 3M-A
Cox5a	0.29297408766077	-0.507686787244518	0.273	0.381	1	CD8_Effector_Mmemory	3D-D(PBS) vs 3M-A
Csnk1g1	0.29317362694571	-0.581687368688295	0.273	0.381	1	CD8_Effector_Mmemory	3D-D(PBS) vs 3M-A
Impact	0.29375379995147	-0.552541023028779	0.273	0.429	1	CD8_Effector_Mmemory	3D-D(PBS) vs 3M-A
Gfpt1	0.294316152038094	-0.32087078810432	0.182	0.333	1	CD8_Effector_Mmemory	3D-D(PBS) vs 3M-A
Gtf2b	0.296031915309406	-0.309970719754701	0.273	0.452	1	CD8_Effector_Mmemory	3D-D(PBS) vs 3M-A
Prkcb	0.297129123303254	0.331435180631738	0.818	0.571	1	CD8_Effector_Mmemory	3D-D(PBS) vs 3M-A
Celf2	0.297856838714008	0.387889710737952	1	0.881	1	CD8_Effector_Mmemory	3D-D(PBS) vs 3M-A
Bnip3l	0.298412802074485	0.292428190828603	0.364	0.238	1	CD8_Effector_Mmemory	3D-D(PBS) vs 3M-A
Slc38a1	0.298611642750016	-0.372922625382622	0.455	0.571	1	CD8_Effector_Mmemory	3D-D(PBS) vs 3M-A
Slmap	0.298791676567105	-0.325848464258705	0.182	0.357	1	CD8_Effector_Mmemory	3D-D(PBS) vs 3M-A
Rps28	0.299026302432485	-0.259132968151466	1	1	1	CD8_Effector_Mmemory	3D-D(PBS) vs 3M-A
Irf2	0.299668315200147	0.292428190828603	0.364	0.214	1	CD8_Effector_Mmemory	3D-D(PBS) vs 3M-A
Grk2	0.302681789098544	-0.325848464258705	0.273	0.405	1	CD8_Effector_Mmemory	3D-D(PBS) vs 3M-A
Eif3h	0.302963877668964	0.27392272197653	0.455	0.286	1	CD8_Effector_Mmemory	3D-D(PBS) vs 3M-A
Tra2a	0.305214605240649	-0.389042290745899	0.727	0.714	1	CD8_Effector_Mmemory	3D-D(PBS) vs 3M-A
Pcnt	0.305688584283332	0.289029614366738	0.273	0.143	1	CD8_Effector_Mmemory	3D-D(PBS) vs 3M-A
Ggps1	0.306526686048815	0.265461143228334	0.364	0.214	1	CD8_Effector_Mmemory	3D-D(PBS) vs 3M-A
Atp5mpl	0.306988508173978	0.328814480472602	0.636	0.524	1	CD8_Effector_Mmemory	3D-D(PBS) vs 3M-A
Tent2	0.311293121391894	-0.369676965878968	0.364	0.476	1	CD8_Effector_Mmemory	3D-D(PBS) vs 3M-A
Dnaja2	0.312054711607637	-0.500073603134643	0.273	0.405	1	CD8_Effector_Mmemory	3D-D(PBS) vs 3M-A
Rictor	0.313292558203979	0.286522758756163	0.636	0.476	1	CD8_Effector_Mmemory	3D-D(PBS) vs 3M-A
Camk4	0.315372710540771	-0.919557007444679	0.455	0.5	1	CD8_Effector_Mmemory	3D-D(PBS) vs 3M-A
Hif1a	0.316417352530887	-0.325848464258705	0.182	0.333	1	CD8_Effector_Mmemory	3D-D(PBS) vs 3M-A
Fasl	0.316521072348378	-0.369676965878968	0.273	0.429	1	CD8_Effector_Mmemory	3D-D(PBS) vs 3M-A
AU020206	0.316881009419191	0.328023745982602	0.545	0.405	1	CD8_Effector_Mmemory	3D-D(PBS) vs 3M-A
Wnk1	0.318462139223856	-0.39703508149943	0.909	0.786	1	CD8_Effector_Mmemory	3D-D(PBS) vs 3M-A
Dbf4	0.318617836522389	-0.343954401217361	0.182	0.31	1	CD8_Effector_Mmemory	3D-D(PBS) vs 3M-A
Setx	0.318835644106768	-0.366674477717445	0.182	0.31	1	CD8_Effector_Mmemory	3D-D(PBS) vs 3M-A
Senp2	0.320072835595035	-0.429684275243245	0.273	0.405	1	CD8_Effector_Mmemory	3D-D(PBS) vs 3M-A
Marchf5	0.321279027031091	0.347923303420307	0.364	0.214	1	CD8_Effector_Mmemory	3D-D(PBS) vs 3M-A
Zup1	0.322093385855487	0.260460462169968	0.273	0.143	1	CD8_Effector_Mmemory	3D-D(PBS) vs 3M-A
Cdkn2aip	0.326705044145702	-0.389042290745899	0.091	0.214	1	CD8_Effector_Mmemory	3D-D(PBS) vs 3M-A
Snhg8	0.327678272548764	-0.500073603134643	0.364	0.452	1	CD8_Effector_Mmemory	3D-D(PBS) vs 3M-A
Abtb2	0.328726948382302	-0.294920113381349	0.364	0.476	1	CD8_Effector_Mmemory	3D-D(PBS) vs 3M-A
Ccr2	0.328911061016933	0.259114036462451	0.545	0.357	1	CD8_Effector_Mmemory	3D-D(PBS) vs 3M-A
Stag2	0.331182943184017	0.25828609093563	0.727	0.548	1	CD8_Effector_Mmemory	3D-D(PBS) vs 3M-A
Usp34	0.331951877658686	0.299013702939361	0.636	0.548	1	CD8_Effector_Mmemory	3D-D(PBS) vs 3M-A
Rmnd5a	0.333542553265057	-0.3099707197547	0.364	0.476	1	CD8_Effector_Mmemory	3D-D(PBS) vs 3M-A
Wdr45b	0.333686166502959	0.295455883526171	0.364	0.238	1	CD8_Effector_Mmemory	3D-D(PBS) vs 3M-A
Jaml	0.333963837584976	0.376492455617078	0.273	0.167	1	CD8_Effector_Mmemory	3D-D(PBS) vs 3M-A
Gak	0.3343417317538	-0.289506617194985	0.091	0.214	1	CD8_Effector_Mmemory	3D-D(PBS) vs 3M-A
Luc7l	0.3343417317538	-0.289506617194985	0.091	0.214	1	CD8_Effector_Mmemory	3D-D(PBS) vs 3M-A
Phf6	0.3343417317538	-0.340132690264953	0.091	0.214	1	CD8_Effector_Mmemory	3D-D(PBS) vs 3M-A
Sgms1	0.334404654770213	-0.364794744499222	0.091	0.214	1	CD8_Effector_Mmemory	3D-D(PBS) vs 3M-A
mt-Co1	0.337322341933029	-0.312590230308026	0.909	0.905	1	CD8_Effector_Mmemory	3D-D(PBS) vs 3M-A
Rpl13a-ps1	0.339193895892877	-0.283432102785301	0.455	0.548	1	CD8_Effector_Mmemory	3D-D(PBS) vs 3M-A
Arpc2	0.339259436491869	-0.347222115051272	0.909	0.881	1	CD8_Effector_Mmemory	3D-D(PBS) vs 3M-A
Cdc5l	0.341967633133353	-0.309970719754701	0.273	0.405	1	CD8_Effector_Mmemory	3D-D(PBS) vs 3M-A
Mcm6	0.342082834314168	-0.26351140866204	0.091	0.214	1	CD8_Effector_Mmemory	3D-D(PBS) vs 3M-A
Rras2	0.342223773970338	-0.276567561487487	0.273	0.429	1	CD8_Effector_Mmemory	3D-D(PBS) vs 3M-A
Gnai3	0.347611299639715	-0.409506393305615	0.273	0.381	1	CD8_Effector_Mmemory	3D-D(PBS) vs 3M-A
Strbp	0.348548610467525	0.40932384808445	0.182	0.095	1	CD8_Effector_Mmemory	3D-D(PBS) vs 3M-A
Pds5b	0.349556846843624	-0.325848464258705	0.182	0.333	1	CD8_Effector_Mmemory	3D-D(PBS) vs 3M-A
Sytl2	0.349760856768889	-0.289506617194985	0.091	0.214	1	CD8_Effector_Mmemory	3D-D(PBS) vs 3M-A
Imp3	0.349760856768889	-0.26351140866204	0.091	0.214	1	CD8_Effector_Mmemory	3D-D(PBS) vs 3M-A
Limd1	0.349760856768889	-0.26351140866204	0.091	0.214	1	CD8_Effector_Mmemory	3D-D(PBS) vs 3M-A
Nampt	0.349760856768889	-0.289506617194985	0.091	0.214	1	CD8_Effector_Mmemory	3D-D(PBS) vs 3M-A
Cytip	0.349932633616288	-0.343954401217361	0.909	0.786	1	CD8_Effector_Mmemory	3D-D(PBS) vs 3M-A
Ube2b	0.350147655445661	-0.412889032700267	0.636	0.69	1	CD8_Effector_Mmemory	3D-D(PBS) vs 3M-A
Pacsin2	0.350326991546652	0.347923303420307	0.273	0.167	1	CD8_Effector_Mmemory	3D-D(PBS) vs 3M-A
Fubp1	0.350472770088117	-0.436348005524256	0.273	0.429	1	CD8_Effector_Mmemory	3D-D(PBS) vs 3M-A
Cdk8	0.35129590991305	-0.265894059973034	0.636	0.69	1	CD8_Effector_Mmemory	3D-D(PBS) vs 3M-A
Rbm6	0.35131651356163	-0.408151113693604	0.364	0.452	1	CD8_Effector_Mmemory	3D-D(PBS) vs 3M-A
Rbbp6	0.351994596079916	0.28080910756177	0.545	0.381	1	CD8_Effector_Mmemory	3D-D(PBS) vs 3M-A
Atad2b	0.355865717031125	-0.409506393305615	0.273	0.405	1	CD8_Effector_Mmemory	3D-D(PBS) vs 3M-A
Lpin1	0.358071655632388	-0.354690785955122	0.364	0.524	1	CD8_Effector_Mmemory	3D-D(PBS) vs 3M-A
Ythdf1	0.359018289990919	-0.297411815280331	0.182	0.31	1	CD8_Effector_Mmemory	3D-D(PBS) vs 3M-A
Arglu1	0.359018289990919	-0.297411815280331	0.182	0.31	1	CD8_Effector_Mmemory	3D-D(PBS) vs 3M-A
Lrrc59	0.359060050020363	0.378296952463826	0.182	0.095	1	CD8_Effector_Mmemory	3D-D(PBS) vs 3M-A
Nptn	0.359717325121837	-0.401533234929096	0.727	0.69	1	CD8_Effector_Mmemory	3D-D(PBS) vs 3M-A
Klrc1	0.364204962155966	0.265461143228334	0.727	0.524	1	CD8_Effector_Mmemory	3D-D(PBS) vs 3M-A
Trip12	0.365337099945482	-0.389042290745899	0.727	0.667	1	CD8_Effector_Mmemory	3D-D(PBS) vs 3M-A
Chd4	0.365590239470172	-0.389042290745899	0.636	0.619	1	CD8_Effector_Mmemory	3D-D(PBS) vs 3M-A
Sumo1	0.366828870400632	-0.424666200476621	0.364	0.452	1	CD8_Effector_Mmemory	3D-D(PBS) vs 3M-A
Hexim1	0.367037253939969	-0.488577964296814	0.273	0.381	1	CD8_Effector_Mmemory	3D-D(PBS) vs 3M-A
Uqcc1	0.369506132124709	0.285187548072344	0.182	0.095	1	CD8_Effector_Mmemory	3D-D(PBS) vs 3M-A
Ccnq	0.369506132124709	0.285187548072344	0.182	0.095	1	CD8_Effector_Mmemory	3D-D(PBS) vs 3M-A
Sel1l	0.369601848496269	0.347923303420307	0.182	0.095	1	CD8_Effector_Mmemory	3D-D(PBS) vs 3M-A
Usp22	0.372710871893611	0.265461143228334	0.364	0.262	1	CD8_Effector_Mmemory	3D-D(PBS) vs 3M-A
Srpk2	0.374381534706443	0.412053640840022	0.455	0.357	1	CD8_Effector_Mmemory	3D-D(PBS) vs 3M-A
St3gal6	0.375801851761872	0.263034405833794	0.455	0.31	1	CD8_Effector_Mmemory	3D-D(PBS) vs 3M-A
Ubald2	0.37586843001417	-0.406964198743162	0.273	0.381	1	CD8_Effector_Mmemory	3D-D(PBS) vs 3M-A
Mkrn1	0.376242999788213	0.292428190828603	0.273	0.167	1	CD8_Effector_Mmemory	3D-D(PBS) vs 3M-A
L3mbtl3	0.376491363740538	0.374890351020576	0.273	0.167	1	CD8_Effector_Mmemory	3D-D(PBS) vs 3M-A
Gzmb	0.378558901026171	-0.459431618637297	0.455	0.524	1	CD8_Effector_Mmemory	3D-D(PBS) vs 3M-A
Arid4a	0.381759486135362	0.259114036462451	0.455	0.333	1	CD8_Effector_Mmemory	3D-D(PBS) vs 3M-A
Scml4	0.382072072465094	-0.50568720959817	0.636	0.571	1	CD8_Effector_Mmemory	3D-D(PBS) vs 3M-A
Suz12	0.3869099581451	-0.325848464258705	0.273	0.381	1	CD8_Effector_Mmemory	3D-D(PBS) vs 3M-A
Mapre2	0.387259607085608	-0.343954401217361	0.182	0.286	1	CD8_Effector_Mmemory	3D-D(PBS) vs 3M-A
Tfpi	0.390781328512368	0.316214443692969	0.182	0.095	1	CD8_Effector_Mmemory	3D-D(PBS) vs 3M-A
Pdia4	0.390781328512368	0.40932384808445	0.182	0.095	1	CD8_Effector_Mmemory	3D-D(PBS) vs 3M-A
Unk	0.390781328512368	0.316214443692969	0.182	0.095	1	CD8_Effector_Mmemory	3D-D(PBS) vs 3M-A
Atxn3	0.390781328512368	0.40932384808445	0.182	0.095	1	CD8_Effector_Mmemory	3D-D(PBS) vs 3M-A
Bicd2	0.390781328512368	0.316214443692969	0.182	0.095	1	CD8_Effector_Mmemory	3D-D(PBS) vs 3M-A
Agtpbp1	0.390781328512368	0.316214443692969	0.182	0.095	1	CD8_Effector_Mmemory	3D-D(PBS) vs 3M-A
Mgst2	0.391065872648237	0.254813899028825	0.182	0.095	1	CD8_Effector_Mmemory	3D-D(PBS) vs 3M-A
Myo9b	0.392858353637755	0.289029614366738	0.273	0.167	1	CD8_Effector_Mmemory	3D-D(PBS) vs 3M-A
Bcl2	0.394524222403103	0.405638801276594	0.636	0.548	1	CD8_Effector_Mmemory	3D-D(PBS) vs 3M-A
Hipk1	0.395593661925047	-0.298439741964993	0.545	0.714	1	CD8_Effector_Mmemory	3D-D(PBS) vs 3M-A
Srsf11	0.39715770614051	-0.429684275243245	0.545	0.571	1	CD8_Effector_Mmemory	3D-D(PBS) vs 3M-A
Ppig	0.397722286117058	0.368101185357937	0.545	0.452	1	CD8_Effector_Mmemory	3D-D(PBS) vs 3M-A
2610507B11Rik	0.402208231107299	0.285187548072344	0.182	0.095	1	CD8_Effector_Mmemory	3D-D(PBS) vs 3M-A
Kdm3a	0.402347753697893	-0.273565073325963	0.182	0.286	1	CD8_Effector_Mmemory	3D-D(PBS) vs 3M-A
Uhrf2	0.402823947704514	-0.454137318967784	0.182	0.286	1	CD8_Effector_Mmemory	3D-D(PBS) vs 3M-A
Spn	0.404727930598315	-0.422594850456926	0.364	0.476	1	CD8_Effector_Mmemory	3D-D(PBS) vs 3M-A
Atp2b4	0.405744238655644	0.347923303420307	0.364	0.262	1	CD8_Effector_Mmemory	3D-D(PBS) vs 3M-A
Tprgl	0.407394651284978	-0.282127086829387	0.273	0.381	1	CD8_Effector_Mmemory	3D-D(PBS) vs 3M-A
Gng5	0.40953087373442	0.369949609750306	0.455	0.333	1	CD8_Effector_Mmemory	3D-D(PBS) vs 3M-A
Crk	0.409983210478691	0.289029614366738	0.273	0.19	1	CD8_Effector_Mmemory	3D-D(PBS) vs 3M-A
Anxa2	0.410002176688479	0.376492455617078	0.273	0.19	1	CD8_Effector_Mmemory	3D-D(PBS) vs 3M-A
Ric1	0.410643486921498	0.277533975528909	0.455	0.31	1	CD8_Effector_Mmemory	3D-D(PBS) vs 3M-A
Atp6v0d1	0.410883088199455	-0.26351140866204	0.091	0.19	1	CD8_Effector_Mmemory	3D-D(PBS) vs 3M-A
Tbpl1	0.410883088199455	-0.26351140866204	0.091	0.19	1	CD8_Effector_Mmemory	3D-D(PBS) vs 3M-A
Rpn2	0.410927265955465	-0.289506617194985	0.091	0.19	1	CD8_Effector_Mmemory	3D-D(PBS) vs 3M-A
Itgax	0.410949351198932	-0.315041709302123	0.091	0.19	1	CD8_Effector_Mmemory	3D-D(PBS) vs 3M-A
Ttc7	0.41151157636231	0.260460462169968	0.273	0.167	1	CD8_Effector_Mmemory	3D-D(PBS) vs 3M-A
Trbc1	0.412905024311498	-0.652076696579693	0.273	0.381	1	CD8_Effector_Mmemory	3D-D(PBS) vs 3M-A
Ufm1	0.413475037170643	0.254813899028826	0.182	0.095	1	CD8_Effector_Mmemory	3D-D(PBS) vs 3M-A
Cemip2	0.413475037170643	0.318175960026255	0.182	0.095	1	CD8_Effector_Mmemory	3D-D(PBS) vs 3M-A
Sell	0.413692960104338	0.318175960026255	0.182	0.095	1	CD8_Effector_Mmemory	3D-D(PBS) vs 3M-A
Zfand3	0.415678637304934	0.347923303420307	0.636	0.5	1	CD8_Effector_Mmemory	3D-D(PBS) vs 3M-A
Lncpint	0.415736697160116	-0.326500824677187	0.909	0.81	1	CD8_Effector_Mmemory	3D-D(PBS) vs 3M-A
Cul1	0.417747529289355	0.27392272197653	0.364	0.238	1	CD8_Effector_Mmemory	3D-D(PBS) vs 3M-A
Ppp6c	0.418314605462333	-0.297411815280331	0.182	0.286	1	CD8_Effector_Mmemory	3D-D(PBS) vs 3M-A
Dpysl2	0.418393238093074	-0.32087078810432	0.182	0.286	1	CD8_Effector_Mmemory	3D-D(PBS) vs 3M-A
Wdr33	0.418437551058191	-0.309970719754701	0.273	0.381	1	CD8_Effector_Mmemory	3D-D(PBS) vs 3M-A
Tex2	0.420256216701226	-0.289506617194985	0.091	0.19	1	CD8_Effector_Mmemory	3D-D(PBS) vs 3M-A
Jpt1	0.42075357786242	-0.330148601692331	0.364	0.429	1	CD8_Effector_Mmemory	3D-D(PBS) vs 3M-A
Dennd1b	0.421484095724292	0.299013702939361	0.727	0.619	1	CD8_Effector_Mmemory	3D-D(PBS) vs 3M-A
Rell1	0.42294124846064	-0.268748057028187	0.273	0.405	1	CD8_Effector_Mmemory	3D-D(PBS) vs 3M-A
Slc38a2	0.424268862079224	-0.406424368974136	0.727	0.833	1	CD8_Effector_Mmemory	3D-D(PBS) vs 3M-A
Tshz1	0.427928208660523	-0.368283730579102	0.182	0.286	1	CD8_Effector_Mmemory	3D-D(PBS) vs 3M-A
Cct2	0.428422727076263	-0.268748057028187	0.364	0.452	1	CD8_Effector_Mmemory	3D-D(PBS) vs 3M-A
Arhgap25	0.429043678643827	0.269920791419034	0.364	0.262	1	CD8_Effector_Mmemory	3D-D(PBS) vs 3M-A
Crebbp	0.429705351160638	0.276840205358824	0.727	0.667	1	CD8_Effector_Mmemory	3D-D(PBS) vs 3M-A
Cmip	0.429768630673145	-0.26213017826368	0.545	0.595	1	CD8_Effector_Mmemory	3D-D(PBS) vs 3M-A
Hnrnph1	0.430157541149636	-0.389042290745899	0.727	0.69	1	CD8_Effector_Mmemory	3D-D(PBS) vs 3M-A
Btbd7	0.431673686911486	0.254813899028826	0.455	0.357	1	CD8_Effector_Mmemory	3D-D(PBS) vs 3M-A
S100a6	0.438000691936367	0.347923303420307	0.727	0.643	1	CD8_Effector_Mmemory	3D-D(PBS) vs 3M-A
Fam117b	0.439419111965086	0.254813899028826	0.455	0.333	1	CD8_Effector_Mmemory	3D-D(PBS) vs 3M-A
Mat2b	0.440348611356226	-0.488577964296814	0.273	0.357	1	CD8_Effector_Mmemory	3D-D(PBS) vs 3M-A
Sf1	0.442089344179419	-0.510057691707265	0.455	0.476	1	CD8_Effector_Mmemory	3D-D(PBS) vs 3M-A
Cnot1	0.445491130608319	-0.439082973245495	0.455	0.5	1	CD8_Effector_Mmemory	3D-D(PBS) vs 3M-A
Cct8	0.447335401530595	0.31990892725071	0.273	0.19	1	CD8_Effector_Mmemory	3D-D(PBS) vs 3M-A
Kmt2e	0.455259026861167	-0.293182275338383	0.818	0.857	1	CD8_Effector_Mmemory	3D-D(PBS) vs 3M-A
Csde1	0.462371284650014	-0.318652962854501	0.545	0.595	1	CD8_Effector_Mmemory	3D-D(PBS) vs 3M-A
Per1	0.463017558102479	-0.282127086829387	0.273	0.357	1	CD8_Effector_Mmemory	3D-D(PBS) vs 3M-A
Atxn1	0.467773964128499	0.521459558414998	0.636	0.738	1	CD8_Effector_Mmemory	3D-D(PBS) vs 3M-A
H3f3a	0.467987986329989	-0.264415636232154	0.727	0.762	1	CD8_Effector_Mmemory	3D-D(PBS) vs 3M-A
Brd2	0.469479241499494	-0.256938754738554	0.455	0.5	1	CD8_Effector_Mmemory	3D-D(PBS) vs 3M-A
Cct6a	0.471254750000546	-0.283432102785301	0.364	0.452	1	CD8_Effector_Mmemory	3D-D(PBS) vs 3M-A
Dnajb6	0.471842833559783	-0.422594850456926	0.545	0.524	1	CD8_Effector_Mmemory	3D-D(PBS) vs 3M-A
Gnas	0.472510895588581	0.301753121987381	1	0.786	1	CD8_Effector_Mmemory	3D-D(PBS) vs 3M-A
Adam19	0.473134802681167	0.438121112391885	0.364	0.31	1	CD8_Effector_Mmemory	3D-D(PBS) vs 3M-A
Ptbp3	0.473945533814855	-0.272789222250051	0.909	0.833	1	CD8_Effector_Mmemory	3D-D(PBS) vs 3M-A
Rbck1	0.478323206907312	0.285187548072344	0.182	0.119	1	CD8_Effector_Mmemory	3D-D(PBS) vs 3M-A
Polr1d	0.480984646438708	-0.256938754738554	0.364	0.429	1	CD8_Effector_Mmemory	3D-D(PBS) vs 3M-A
Ddx39b	0.484740479423835	-0.343954401217361	0.182	0.262	1	CD8_Effector_Mmemory	3D-D(PBS) vs 3M-A
Pik3ap1	0.484755991271728	-0.32087078810432	0.182	0.262	1	CD8_Effector_Mmemory	3D-D(PBS) vs 3M-A
Marchf7	0.485281375160955	-0.333008255831571	0.636	0.619	1	CD8_Effector_Mmemory	3D-D(PBS) vs 3M-A
Eif5b	0.486431426453201	-0.282127086829387	0.273	0.357	1	CD8_Effector_Mmemory	3D-D(PBS) vs 3M-A
Bach2	0.49484068139293	-0.321928094887362	0.636	0.667	1	CD8_Effector_Mmemory	3D-D(PBS) vs 3M-A
Irf2bp2	0.497991548224525	-0.429684275243245	0.273	0.333	1	CD8_Effector_Mmemory	3D-D(PBS) vs 3M-A
Vapa	0.50278774064203	-0.273565073325963	0.182	0.262	1	CD8_Effector_Mmemory	3D-D(PBS) vs 3M-A
Immp2l	0.502848511734735	-0.432763668175217	0.182	0.262	1	CD8_Effector_Mmemory	3D-D(PBS) vs 3M-A
Tuba1c	0.503245631572047	-0.26351140866204	0.091	0.167	1	CD8_Effector_Mmemory	3D-D(PBS) vs 3M-A
Dtx1	0.503267836396013	-0.289506617194985	0.091	0.167	1	CD8_Effector_Mmemory	3D-D(PBS) vs 3M-A
Rps6ka5	0.503267836396013	-0.289506617194985	0.091	0.167	1	CD8_Effector_Mmemory	3D-D(PBS) vs 3M-A
Ncoa6	0.503853475193884	0.260460462169968	0.273	0.19	1	CD8_Effector_Mmemory	3D-D(PBS) vs 3M-A
Slfn1	0.503853475193884	0.260460462169968	0.273	0.19	1	CD8_Effector_Mmemory	3D-D(PBS) vs 3M-A
Ppp1r12a	0.505013806853332	-0.258540266511772	0.818	0.905	1	CD8_Effector_Mmemory	3D-D(PBS) vs 3M-A
Eif5	0.505296694644211	-0.315041709302122	0.636	0.619	1	CD8_Effector_Mmemory	3D-D(PBS) vs 3M-A
Wsb1	0.507263082141658	-0.358345493522983	0.545	0.619	1	CD8_Effector_Mmemory	3D-D(PBS) vs 3M-A
Hnrnph2	0.507674804206814	0.260460462169968	0.273	0.214	1	CD8_Effector_Mmemory	3D-D(PBS) vs 3M-A
Sesn3	0.510323533254232	-0.259759273800933	0.273	0.357	1	CD8_Effector_Mmemory	3D-D(PBS) vs 3M-A
Gm20275	0.514370496279317	-0.340132690264953	0.091	0.167	1	CD8_Effector_Mmemory	3D-D(PBS) vs 3M-A
Slc3a2	0.515147577699664	-0.265053573470446	0.545	0.524	1	CD8_Effector_Mmemory	3D-D(PBS) vs 3M-A
Pan3	0.520130293053982	-0.373775534092589	0.545	0.524	1	CD8_Effector_Mmemory	3D-D(PBS) vs 3M-A
Taldo1	0.52101976848532	-0.273565073325963	0.182	0.262	1	CD8_Effector_Mmemory	3D-D(PBS) vs 3M-A
Api5	0.521064351366251	-0.273565073325963	0.182	0.262	1	CD8_Effector_Mmemory	3D-D(PBS) vs 3M-A
Magoh	0.521064351366251	-0.273565073325963	0.182	0.262	1	CD8_Effector_Mmemory	3D-D(PBS) vs 3M-A
S100a13	0.52304321645631	0.27392272197653	0.364	0.31	1	CD8_Effector_Mmemory	3D-D(PBS) vs 3M-A
Psme1	0.523818303100707	0.30061758864195	0.364	0.31	1	CD8_Effector_Mmemory	3D-D(PBS) vs 3M-A
Sin3a	0.525458563829697	-0.26351140866204	0.091	0.167	1	CD8_Effector_Mmemory	3D-D(PBS) vs 3M-A
Dhx15	0.525711001304681	-0.319501357492822	0.364	0.452	1	CD8_Effector_Mmemory	3D-D(PBS) vs 3M-A
Agfg1	0.526759373984637	-0.268748057028187	0.273	0.381	1	CD8_Effector_Mmemory	3D-D(PBS) vs 3M-A
Rbbp8	0.530711756834645	-0.289506617194985	0.273	0.357	1	CD8_Effector_Mmemory	3D-D(PBS) vs 3M-A
Fus	0.532813206455809	-0.26351140866204	0.818	0.738	1	CD8_Effector_Mmemory	3D-D(PBS) vs 3M-A
Thada	0.537396640801843	-0.371968777386958	0.364	0.429	1	CD8_Effector_Mmemory	3D-D(PBS) vs 3M-A
Hnrnpk	0.541102445641727	-0.345098943158302	0.636	0.643	1	CD8_Effector_Mmemory	3D-D(PBS) vs 3M-A
Hmgb1	0.543604628532459	-0.254741199034308	0.455	0.5	1	CD8_Effector_Mmemory	3D-D(PBS) vs 3M-A
Abcb1a	0.543828447774461	-0.333008255831571	0.636	0.619	1	CD8_Effector_Mmemory	3D-D(PBS) vs 3M-A
Zbtb20	0.546663173338607	-0.469212639429883	0.545	0.548	1	CD8_Effector_Mmemory	3D-D(PBS) vs 3M-A
Selenow	0.548198650732896	0.292428190828603	0.273	0.214	1	CD8_Effector_Mmemory	3D-D(PBS) vs 3M-A
Bbx	0.548820542754674	-0.409506393305615	0.273	0.333	1	CD8_Effector_Mmemory	3D-D(PBS) vs 3M-A
Lpxn	0.549573099837936	0.365845211417569	0.545	0.452	1	CD8_Effector_Mmemory	3D-D(PBS) vs 3M-A
Mical1	0.550494350999141	0.347923303420307	0.182	0.119	1	CD8_Effector_Mmemory	3D-D(PBS) vs 3M-A
Ranbp2	0.552771314258761	-0.389042290745899	0.727	0.643	1	CD8_Effector_Mmemory	3D-D(PBS) vs 3M-A
Ppp4r3b	0.556120711058765	0.461580085215874	0.364	0.333	1	CD8_Effector_Mmemory	3D-D(PBS) vs 3M-A
H2-Q7	0.558064758200426	-0.304978025957425	1	0.976	1	CD8_Effector_Mmemory	3D-D(PBS) vs 3M-A
Ostf1	0.559313784431821	0.365845211417569	0.727	0.595	1	CD8_Effector_Mmemory	3D-D(PBS) vs 3M-A
Eprs	0.559345952404395	-0.369676965878968	0.273	0.333	1	CD8_Effector_Mmemory	3D-D(PBS) vs 3M-A
Tor1aip1	0.5606102639184	-0.295932886354418	0.364	0.429	1	CD8_Effector_Mmemory	3D-D(PBS) vs 3M-A
Srsf3	0.561117750667278	-0.321928094887362	0.636	0.643	1	CD8_Effector_Mmemory	3D-D(PBS) vs 3M-A
Sirt7	0.566354380483361	0.265461143228334	0.273	0.19	1	CD8_Effector_Mmemory	3D-D(PBS) vs 3M-A
Ndufb1	0.568871170539069	-0.37089494403564	0.364	0.429	1	CD8_Effector_Mmemory	3D-D(PBS) vs 3M-A
Serinc3	0.570977247093047	-0.352516414720785	0.636	0.69	1	CD8_Effector_Mmemory	3D-D(PBS) vs 3M-A
Trac	0.571251012933278	0.275773517664471	0.636	0.595	1	CD8_Effector_Mmemory	3D-D(PBS) vs 3M-A
Rab8a	0.571966995464757	-0.330148601692331	0.364	0.357	1	CD8_Effector_Mmemory	3D-D(PBS) vs 3M-A
Nemf	0.575096470826789	-0.304153393159386	0.273	0.333	1	CD8_Effector_Mmemory	3D-D(PBS) vs 3M-A
Ccnt1	0.577096479135446	-0.276567561487487	0.364	0.429	1	CD8_Effector_Mmemory	3D-D(PBS) vs 3M-A
Map3k1	0.588775759849562	-0.323453949118322	0.545	0.524	1	CD8_Effector_Mmemory	3D-D(PBS) vs 3M-A
Ubr1	0.589290081529308	0.295455883526171	0.273	0.214	1	CD8_Effector_Mmemory	3D-D(PBS) vs 3M-A
Etfa	0.589354601984365	0.371006916533348	0.364	0.262	1	CD8_Effector_Mmemory	3D-D(PBS) vs 3M-A
Malt1	0.589915045772935	-0.357791356761459	0.636	0.738	1	CD8_Effector_Mmemory	3D-D(PBS) vs 3M-A
Tbk1	0.596623950280644	-0.268748057028187	0.364	0.405	1	CD8_Effector_Mmemory	3D-D(PBS) vs 3M-A
Faf1	0.59739754128798	0.277533975528909	0.364	0.286	1	CD8_Effector_Mmemory	3D-D(PBS) vs 3M-A
Cox6c	0.597940192575164	0.283792966000591	0.455	0.5	1	CD8_Effector_Mmemory	3D-D(PBS) vs 3M-A
Trim26	0.59971564280972	-0.297411815280331	0.182	0.238	1	CD8_Effector_Mmemory	3D-D(PBS) vs 3M-A
Hsp90b1	0.600216390878514	-0.280107919192735	0.727	0.643	1	CD8_Effector_Mmemory	3D-D(PBS) vs 3M-A
Oga	0.605514858503496	-0.289506617194985	0.636	0.667	1	CD8_Effector_Mmemory	3D-D(PBS) vs 3M-A
Ssbp2	0.614695111525514	-0.289506617194985	0.091	0.143	1	CD8_Effector_Mmemory	3D-D(PBS) vs 3M-A
Fryl	0.615869090792696	-0.259759273800933	1	0.81	1	CD8_Effector_Mmemory	3D-D(PBS) vs 3M-A
Mapre1	0.616922186717342	-0.482151695137381	0.273	0.31	1	CD8_Effector_Mmemory	3D-D(PBS) vs 3M-A
Brwd1	0.620370950652377	-0.273565073325963	0.182	0.238	1	CD8_Effector_Mmemory	3D-D(PBS) vs 3M-A
Phf3	0.620551989891468	-0.268748057028187	0.364	0.381	1	CD8_Effector_Mmemory	3D-D(PBS) vs 3M-A
Hpcal1	0.620963692909035	0.269920791419034	0.273	0.214	1	CD8_Effector_Mmemory	3D-D(PBS) vs 3M-A
Pde4b	0.622312831101598	-0.340132690264953	0.364	0.429	1	CD8_Effector_Mmemory	3D-D(PBS) vs 3M-A
Susd6	0.622840902638392	-0.323453949118322	0.636	0.548	1	CD8_Effector_Mmemory	3D-D(PBS) vs 3M-A
Matr3	0.626146186924248	-0.389042290745899	0.636	0.548	1	CD8_Effector_Mmemory	3D-D(PBS) vs 3M-A
Usp8	0.627801325291623	-0.315041709302123	0.091	0.143	1	CD8_Effector_Mmemory	3D-D(PBS) vs 3M-A
Vps37a	0.627801325291623	-0.289506617194985	0.091	0.143	1	CD8_Effector_Mmemory	3D-D(PBS) vs 3M-A
Nf1	0.627801325291623	-0.289506617194985	0.091	0.143	1	CD8_Effector_Mmemory	3D-D(PBS) vs 3M-A
Irf4	0.627821371471369	-0.26351140866204	0.091	0.143	1	CD8_Effector_Mmemory	3D-D(PBS) vs 3M-A
Srrm1	0.629102189636763	-0.356620813053522	0.545	0.524	1	CD8_Effector_Mmemory	3D-D(PBS) vs 3M-A
Id2	0.631877617714533	-0.295932886354418	0.727	0.786	1	CD8_Effector_Mmemory	3D-D(PBS) vs 3M-A
S1pr1	0.633949866174252	-0.333900736553438	0.455	0.476	1	CD8_Effector_Mmemory	3D-D(PBS) vs 3M-A
Ccnl1	0.638465889484742	-0.389042290745899	0.727	0.762	1	CD8_Effector_Mmemory	3D-D(PBS) vs 3M-A
Stk24	0.641699425315383	-0.337203359226281	0.545	0.476	1	CD8_Effector_Mmemory	3D-D(PBS) vs 3M-A
Ptpn12	0.644500622678989	-0.259759273800933	0.273	0.31	1	CD8_Effector_Mmemory	3D-D(PBS) vs 3M-A
Copb1	0.644531274397655	-0.304153393159386	0.273	0.31	1	CD8_Effector_Mmemory	3D-D(PBS) vs 3M-A
Zeb1	0.645902113997942	-0.252980741169871	0.455	0.524	1	CD8_Effector_Mmemory	3D-D(PBS) vs 3M-A
Eri1	0.646794799064389	0.289029614366738	0.182	0.143	1	CD8_Effector_Mmemory	3D-D(PBS) vs 3M-A
Dgkh	0.646794799064389	0.289029614366738	0.182	0.143	1	CD8_Effector_Mmemory	3D-D(PBS) vs 3M-A
Msl2	0.6473178272754	0.269920791419034	0.364	0.31	1	CD8_Effector_Mmemory	3D-D(PBS) vs 3M-A
Sytl3	0.653505098777254	-0.337203359226281	0.364	0.405	1	CD8_Effector_Mmemory	3D-D(PBS) vs 3M-A
Jmjd1c	0.661290708593387	-0.315041709302122	0.727	0.595	1	CD8_Effector_Mmemory	3D-D(PBS) vs 3M-A
Rpl36a	0.663970197201586	0.275773517664472	0.909	0.929	1	CD8_Effector_Mmemory	3D-D(PBS) vs 3M-A
Rora	0.668114026852851	-0.259759273800933	0.727	0.643	1	CD8_Effector_Mmemory	3D-D(PBS) vs 3M-A
Mier1	0.669600014653957	-0.283432102785301	0.455	0.429	1	CD8_Effector_Mmemory	3D-D(PBS) vs 3M-A
Sf3b3	0.673506719296081	-0.304153393159386	0.273	0.31	1	CD8_Effector_Mmemory	3D-D(PBS) vs 3M-A
Mia3	0.68105548087607	-0.350048159130036	0.364	0.357	1	CD8_Effector_Mmemory	3D-D(PBS) vs 3M-A
Itgav	0.684677449602414	0.254813899028826	0.182	0.143	1	CD8_Effector_Mmemory	3D-D(PBS) vs 3M-A
Mcu	0.684677449602414	0.347923303420307	0.182	0.143	1	CD8_Effector_Mmemory	3D-D(PBS) vs 3M-A
Snx29	0.684677449602414	0.254813899028826	0.182	0.143	1	CD8_Effector_Mmemory	3D-D(PBS) vs 3M-A
Sfr1	0.687112849273152	-0.265053573470446	0.455	0.429	1	CD8_Effector_Mmemory	3D-D(PBS) vs 3M-A
Cse1l	0.687187732238296	-0.273565073325963	0.182	0.214	1	CD8_Effector_Mmemory	3D-D(PBS) vs 3M-A
Serpinb6b	0.687271087548959	-0.289506617194985	0.273	0.19	1	CD8_Effector_Mmemory	3D-D(PBS) vs 3M-A
Lat	0.687677104039169	-0.323453949118322	0.545	0.5	1	CD8_Effector_Mmemory	3D-D(PBS) vs 3M-A
Cnot4	0.693630366075967	-0.354690785955122	0.545	0.476	1	CD8_Effector_Mmemory	3D-D(PBS) vs 3M-A
Atp2b1	0.69675675509211	-0.305518935183616	0.818	0.714	1	CD8_Effector_Mmemory	3D-D(PBS) vs 3M-A
Satb1	0.705510299687063	-0.490325626583081	0.455	0.5	1	CD8_Effector_Mmemory	3D-D(PBS) vs 3M-A
Wac	0.715539888530679	-0.41761144294267	0.545	0.5	1	CD8_Effector_Mmemory	3D-D(PBS) vs 3M-A
Pbxip1	0.718170317799347	0.254813899028826	0.273	0.381	1	CD8_Effector_Mmemory	3D-D(PBS) vs 3M-A
Cd69	0.739250021799007	-0.596367263993405	0.636	0.571	1	CD8_Effector_Mmemory	3D-D(PBS) vs 3M-A
Phf20l1	0.741578988550888	-0.326981322613648	0.545	0.5	1	CD8_Effector_Mmemory	3D-D(PBS) vs 3M-A
P2ry10	0.743594662974264	-0.539601967321281	0.545	0.524	1	CD8_Effector_Mmemory	3D-D(PBS) vs 3M-A
Golga4	0.749957484679042	-0.259759273800933	0.273	0.286	1	CD8_Effector_Mmemory	3D-D(PBS) vs 3M-A
Actn4	0.749996370245092	-0.282127086829387	0.273	0.286	1	CD8_Effector_Mmemory	3D-D(PBS) vs 3M-A
Icam1	0.750004145182519	-0.389042290745899	0.273	0.286	1	CD8_Effector_Mmemory	3D-D(PBS) vs 3M-A
Sgk1	0.750646948328692	-0.574908836057233	0.273	0.286	1	CD8_Effector_Mmemory	3D-D(PBS) vs 3M-A
Atp5a1	0.750971045696574	-0.389042290745899	0.636	0.5	1	CD8_Effector_Mmemory	3D-D(PBS) vs 3M-A
Serinc1	0.759025159434811	0.265461143228334	0.273	0.238	1	CD8_Effector_Mmemory	3D-D(PBS) vs 3M-A
Gramd3	0.766382384889689	0.276538670183542	0.909	0.881	1	CD8_Effector_Mmemory	3D-D(PBS) vs 3M-A
Cobll1	0.769443577584499	0.250075980022162	0.364	0.31	1	CD8_Effector_Mmemory	3D-D(PBS) vs 3M-A
Epb41	0.770487555278069	-0.278618301052249	0.636	0.548	1	CD8_Effector_Mmemory	3D-D(PBS) vs 3M-A
Cpm	0.780069870291016	-0.315041709302123	0.091	0.119	1	CD8_Effector_Mmemory	3D-D(PBS) vs 3M-A
Odc1	0.781415422747752	-0.259759273800933	0.273	0.286	1	CD8_Effector_Mmemory	3D-D(PBS) vs 3M-A
Il12rb2	0.784009902420262	-0.330148601692331	0.364	0.333	1	CD8_Effector_Mmemory	3D-D(PBS) vs 3M-A
Mpp7	0.803430699836694	-0.289506617194985	0.273	0.286	1	CD8_Effector_Mmemory	3D-D(PBS) vs 3M-A
Gimap6	0.822699460563258	-0.279164672973526	0.818	0.714	1	CD8_Effector_Mmemory	3D-D(PBS) vs 3M-A
Arl6ip1	0.838721347424373	-0.26213017826368	0.636	0.429	1	CD8_Effector_Mmemory	3D-D(PBS) vs 3M-A
Polg2	0.853455128967873	0.260460462169968	0.182	0.167	1	CD8_Effector_Mmemory	3D-D(PBS) vs 3M-A
Setbp1	0.859527513218615	0.480373599443956	0.182	0.19	1	CD8_Effector_Mmemory	3D-D(PBS) vs 3M-A
Zfas1	0.864975657976434	-0.289506617194985	0.364	0.333	1	CD8_Effector_Mmemory	3D-D(PBS) vs 3M-A
Rps6kb1	0.880972197703563	-0.309970719754701	0.273	0.214	1	CD8_Effector_Mmemory	3D-D(PBS) vs 3M-A
Tdp2	0.884860231421418	0.31990892725071	0.182	0.19	1	CD8_Effector_Mmemory	3D-D(PBS) vs 3M-A
Acbd5	0.898313661295652	-0.259759273800933	0.273	0.262	1	CD8_Effector_Mmemory	3D-D(PBS) vs 3M-A
N4bp1	0.900398437230036	-0.276567561487487	0.455	0.381	1	CD8_Effector_Mmemory	3D-D(PBS) vs 3M-A
Sacm1l	0.90189794791454	-0.297411815280331	0.182	0.143	1	CD8_Effector_Mmemory	3D-D(PBS) vs 3M-A
Gm8369	0.911734833526328	0.442560177558382	0.273	0.286	1	CD8_Effector_Mmemory	3D-D(PBS) vs 3M-A
Epc1	0.935335627804543	-0.333900736553438	0.364	0.286	1	CD8_Effector_Mmemory	3D-D(PBS) vs 3M-A
Cdk17	0.937076898023672	-0.389042290745899	0.818	0.69	1	CD8_Effector_Mmemory	3D-D(PBS) vs 3M-A
Med13	0.959521312805881	-0.256938754738554	0.455	0.357	1	CD8_Effector_Mmemory	3D-D(PBS) vs 3M-A
Ints6	0.969846039777691	-0.315041709302122	0.455	0.381	1	CD8_Effector_Mmemory	3D-D(PBS) vs 3M-A
Tacc1	0.970504104249938	-0.319501357492822	0.545	0.381	1	CD8_Effector_Mmemory	3D-D(PBS) vs 3M-A
Fos	0.981316663307296	0.333848118208584	0.455	0.548	1	CD8_Effector_Mmemory	3D-D(PBS) vs 3M-A
Neurl3	1	0.254813899028826	0.273	0.31	1	CD8_Effector_Mmemory	3D-D(PBS) vs 3M-A
