# Supplementary material for: Alveolar echinococcosis drives functional reprogramming of hepatic CD8+ T cells
Source: Front Cell Infect Microbiol. 2026 Feb 19;16:1747682. doi: 10.3389/fcimb.2026.1747682 (PMC12960575; doi:10.3389/fcimb.2026.1747682)
Supplement: Supplementary file 2 [file DataSheet2.zip › Supplementary Date 2/DEGs/CD8_Exhausted/CD8_Exhausted_3dpi_vs_3mpi_markers.csv]

	p_val	avg_log2FC	pct.1	pct.2	p_val_adj	cell_type	comparison
Gm10221	1.27044855643869e-13	0.792708146093203	0.75	0.01	2.2991307525871e-09	CD8_Exhausted	3D-A vs 3M-A
Sgms2	2.57758108890658e-12	0.584962500721156	0.5	0	4.66464849659424e-08	CD8_Exhausted	3D-A vs 3M-A
Fermt2	2.57758108890658e-12	0.584962500721156	0.5	0	4.66464849659424e-08	CD8_Exhausted	3D-A vs 3M-A
Slc39a11	4.56906137418275e-12	1.0703893278914	1	0.041	8.26863036885852e-08	CD8_Exhausted	3D-A vs 3M-A
Hs3st3b1	3.23063785267092e-09	0.92820931693199	0.75	0.031	5.84648532197857e-05	CD8_Exhausted	3D-A vs 3M-A
Swap70	1.56259785429871e-08	0.792708146093203	0.5	0.01	0.000282783333692438	CD8_Exhausted	3D-A vs 3M-A
Itgb3	1.56259785429871e-08	0.792708146093203	0.5	0.01	0.000282783333692438	CD8_Exhausted	3D-A vs 3M-A
Rxra	1.84809524014053e-08	0.570315724756755	0.5	0.01	0.000334449795608231	CD8_Exhausted	3D-A vs 3M-A
Chil3	1.84809524014053e-08	0.570315724756755	0.5	0.01	0.000334449795608231	CD8_Exhausted	3D-A vs 3M-A
Cln8	1.84809524014053e-08	0.570315724756755	0.5	0.01	0.000334449795608231	CD8_Exhausted	3D-A vs 3M-A
Disc1	1.84809524014053e-08	0.570315724756755	0.5	0.01	0.000334449795608231	CD8_Exhausted	3D-A vs 3M-A
2300009A05Rik	1.84809524014053e-08	0.570315724756755	0.5	0.01	0.000334449795608231	CD8_Exhausted	3D-A vs 3M-A
Ndufaf3	1.84809524014053e-08	0.570315724756755	0.5	0.01	0.000334449795608231	CD8_Exhausted	3D-A vs 3M-A
Myo1c	1.84809524014053e-08	0.570315724756755	0.5	0.01	0.000334449795608231	CD8_Exhausted	3D-A vs 3M-A
Ak6	1.84809524014053e-08	0.570315724756755	0.5	0.01	0.000334449795608231	CD8_Exhausted	3D-A vs 3M-A
Cd5l	2.60365467564761e-08	0.527247002864869	0.5	0.01	0.000471183386651947	CD8_Exhausted	3D-A vs 3M-A
Galnt11	2.60365467564761e-08	0.55581615506164	0.5	0.01	0.000471183386651947	CD8_Exhausted	3D-A vs 3M-A
Tpi1	3.21310941427269e-08	0.942284502143713	0.75	0.041	0.000581476410700929	CD8_Exhausted	3D-A vs 3M-A
Gtf2a2	4.51947992329962e-08	0.92820931693199	0.75	0.041	0.000817890281719532	CD8_Exhausted	3D-A vs 3M-A
Hdac9	6.98074406087078e-08	0.735564238989594	0.75	0.041	0.00126330525269578	CD8_Exhausted	3D-A vs 3M-A
Pkhd1	9.62081462677781e-07	0.321928094887362	0.25	0	0.0174107882300798	CD8_Exhausted	3D-A vs 3M-A
Il1r1	9.62081462677781e-07	0.321928094887362	0.25	0	0.0174107882300798	CD8_Exhausted	3D-A vs 3M-A
Il1rl2	9.62081462677781e-07	0.321928094887362	0.25	0	0.0174107882300798	CD8_Exhausted	3D-A vs 3M-A
Gm8251	9.62081462677781e-07	0.321928094887362	0.25	0	0.0174107882300798	CD8_Exhausted	3D-A vs 3M-A
Col5a2	9.62081462677781e-07	0.321928094887362	0.25	0	0.0174107882300798	CD8_Exhausted	3D-A vs 3M-A
4930444A19Rik	9.62081462677781e-07	0.321928094887362	0.25	0	0.0174107882300798	CD8_Exhausted	3D-A vs 3M-A
2810408I11Rik	9.62081462677781e-07	0.584962500721156	0.25	0	0.0174107882300798	CD8_Exhausted	3D-A vs 3M-A
Tnfrsf11a	9.62081462677781e-07	0.321928094887362	0.25	0	0.0174107882300798	CD8_Exhausted	3D-A vs 3M-A
Steap3	9.62081462677781e-07	0.321928094887362	0.25	0	0.0174107882300798	CD8_Exhausted	3D-A vs 3M-A
Rgs18	9.62081462677781e-07	0.321928094887362	0.25	0	0.0174107882300798	CD8_Exhausted	3D-A vs 3M-A
Dars2	9.62081462677781e-07	0.321928094887362	0.25	0	0.0174107882300798	CD8_Exhausted	3D-A vs 3M-A
Nuf2	9.62081462677781e-07	0.321928094887362	0.25	0	0.0174107882300798	CD8_Exhausted	3D-A vs 3M-A
Adamts4	9.62081462677781e-07	0.321928094887362	0.25	0	0.0174107882300798	CD8_Exhausted	3D-A vs 3M-A
Ifi207	9.62081462677781e-07	0.321928094887362	0.25	0	0.0174107882300798	CD8_Exhausted	3D-A vs 3M-A
Ephx1	9.62081462677781e-07	0.321928094887362	0.25	0	0.0174107882300798	CD8_Exhausted	3D-A vs 3M-A
A130010J15Rik	9.62081462677781e-07	0.321928094887362	0.25	0	0.0174107882300798	CD8_Exhausted	3D-A vs 3M-A
Fbh1	9.62081462677781e-07	0.321928094887362	0.25	0	0.0174107882300798	CD8_Exhausted	3D-A vs 3M-A
Surf2	9.62081462677781e-07	0.321928094887362	0.25	0	0.0174107882300798	CD8_Exhausted	3D-A vs 3M-A
Stxbp1	9.62081462677781e-07	0.321928094887362	0.25	0	0.0174107882300798	CD8_Exhausted	3D-A vs 3M-A
Cacnb4	9.62081462677781e-07	0.321928094887362	0.25	0	0.0174107882300798	CD8_Exhausted	3D-A vs 3M-A
Tfpi	9.62081462677781e-07	0.321928094887362	0.25	0	0.0174107882300798	CD8_Exhausted	3D-A vs 3M-A
Mdk	9.62081462677781e-07	0.321928094887362	0.25	0	0.0174107882300798	CD8_Exhausted	3D-A vs 3M-A
Ldlrad3	9.62081462677781e-07	0.321928094887362	0.25	0	0.0174107882300798	CD8_Exhausted	3D-A vs 3M-A
Fmn1	9.62081462677781e-07	0.321928094887362	0.25	0	0.0174107882300798	CD8_Exhausted	3D-A vs 3M-A
Oip5	9.62081462677781e-07	0.321928094887362	0.25	0	0.0174107882300798	CD8_Exhausted	3D-A vs 3M-A
Lcmt2	9.62081462677781e-07	0.321928094887362	0.25	0	0.0174107882300798	CD8_Exhausted	3D-A vs 3M-A
Ubox5	9.62081462677781e-07	0.321928094887362	0.25	0	0.0174107882300798	CD8_Exhausted	3D-A vs 3M-A
Mkks	9.62081462677781e-07	0.321928094887362	0.25	0	0.0174107882300798	CD8_Exhausted	3D-A vs 3M-A
Srxn1	9.62081462677781e-07	0.321928094887362	0.25	0	0.0174107882300798	CD8_Exhausted	3D-A vs 3M-A
Hck	9.62081462677781e-07	0.321928094887362	0.25	0	0.0174107882300798	CD8_Exhausted	3D-A vs 3M-A
Nol4l	9.62081462677781e-07	0.584962500721156	0.25	0	0.0174107882300798	CD8_Exhausted	3D-A vs 3M-A
Gm14295	9.62081462677781e-07	0.321928094887362	0.25	0	0.0174107882300798	CD8_Exhausted	3D-A vs 3M-A
Fabp5	9.62081462677781e-07	0.321928094887362	0.25	0	0.0174107882300798	CD8_Exhausted	3D-A vs 3M-A
Gm37170	9.62081462677781e-07	0.321928094887362	0.25	0	0.0174107882300798	CD8_Exhausted	3D-A vs 3M-A
Arhgef26	9.62081462677781e-07	0.321928094887362	0.25	0	0.0174107882300798	CD8_Exhausted	3D-A vs 3M-A
S100a1	9.62081462677781e-07	0.321928094887362	0.25	0	0.0174107882300798	CD8_Exhausted	3D-A vs 3M-A
Gm20628	9.62081462677781e-07	0.321928094887362	0.25	0	0.0174107882300798	CD8_Exhausted	3D-A vs 3M-A
Acp6	9.62081462677781e-07	0.321928094887362	0.25	0	0.0174107882300798	CD8_Exhausted	3D-A vs 3M-A
Gm12918	9.62081462677781e-07	0.321928094887362	0.25	0	0.0174107882300798	CD8_Exhausted	3D-A vs 3M-A
Cnbd1	9.62081462677781e-07	0.321928094887362	0.25	0	0.0174107882300798	CD8_Exhausted	3D-A vs 3M-A
Tstd3	9.62081462677781e-07	0.321928094887362	0.25	0	0.0174107882300798	CD8_Exhausted	3D-A vs 3M-A
Fbxo10	9.62081462677781e-07	0.321928094887362	0.25	0	0.0174107882300798	CD8_Exhausted	3D-A vs 3M-A
Acnat1	9.62081462677781e-07	0.321928094887362	0.25	0	0.0174107882300798	CD8_Exhausted	3D-A vs 3M-A
Mup2	9.62081462677781e-07	0.321928094887362	0.25	0	0.0174107882300798	CD8_Exhausted	3D-A vs 3M-A
Ror1	9.62081462677781e-07	0.321928094887362	0.25	0	0.0174107882300798	CD8_Exhausted	3D-A vs 3M-A
Zbtb17	9.62081462677781e-07	0.321928094887362	0.25	0	0.0174107882300798	CD8_Exhausted	3D-A vs 3M-A
Cenps	9.62081462677781e-07	0.321928094887362	0.25	0	0.0174107882300798	CD8_Exhausted	3D-A vs 3M-A
Prdm16	9.62081462677781e-07	0.321928094887362	0.25	0	0.0174107882300798	CD8_Exhausted	3D-A vs 3M-A
9430015G10Rik	9.62081462677781e-07	0.321928094887362	0.25	0	0.0174107882300798	CD8_Exhausted	3D-A vs 3M-A
Zfp804b	9.62081462677781e-07	0.321928094887362	0.25	0	0.0174107882300798	CD8_Exhausted	3D-A vs 3M-A
Gm43809	9.62081462677781e-07	0.321928094887362	0.25	0	0.0174107882300798	CD8_Exhausted	3D-A vs 3M-A
Tbc1d19	9.62081462677781e-07	0.321928094887362	0.25	0	0.0174107882300798	CD8_Exhausted	3D-A vs 3M-A
5830416I19Rik	9.62081462677781e-07	0.321928094887362	0.25	0	0.0174107882300798	CD8_Exhausted	3D-A vs 3M-A
Zfp11	9.62081462677781e-07	0.584962500721156	0.25	0	0.0174107882300798	CD8_Exhausted	3D-A vs 3M-A
Gm10369	9.62081462677781e-07	0.321928094887362	0.25	0	0.0174107882300798	CD8_Exhausted	3D-A vs 3M-A
Epo	9.62081462677781e-07	0.321928094887362	0.25	0	0.0174107882300798	CD8_Exhausted	3D-A vs 3M-A
Gm42547	9.62081462677781e-07	0.321928094887362	0.25	0	0.0174107882300798	CD8_Exhausted	3D-A vs 3M-A
Gpnmb	9.62081462677781e-07	0.321928094887362	0.25	0	0.0174107882300798	CD8_Exhausted	3D-A vs 3M-A
Ccdc126	9.62081462677781e-07	0.321928094887362	0.25	0	0.0174107882300798	CD8_Exhausted	3D-A vs 3M-A
Creb5	9.62081462677781e-07	0.321928094887362	0.25	0	0.0174107882300798	CD8_Exhausted	3D-A vs 3M-A
Gm38825	9.62081462677781e-07	0.321928094887362	0.25	0	0.0174107882300798	CD8_Exhausted	3D-A vs 3M-A
Dctn1	9.62081462677781e-07	0.321928094887362	0.25	0	0.0174107882300798	CD8_Exhausted	3D-A vs 3M-A
A230083G16Rik	9.62081462677781e-07	0.321928094887362	0.25	0	0.0174107882300798	CD8_Exhausted	3D-A vs 3M-A
Acrbp	9.62081462677781e-07	0.321928094887362	0.25	0	0.0174107882300798	CD8_Exhausted	3D-A vs 3M-A
D6Wsu163e	9.62081462677781e-07	0.321928094887362	0.25	0	0.0174107882300798	CD8_Exhausted	3D-A vs 3M-A
Coq8b	9.62081462677781e-07	0.321928094887362	0.25	0	0.0174107882300798	CD8_Exhausted	3D-A vs 3M-A
Rasgrp4	9.62081462677781e-07	0.321928094887362	0.25	0	0.0174107882300798	CD8_Exhausted	3D-A vs 3M-A
Yif1b	9.62081462677781e-07	0.321928094887362	0.25	0	0.0174107882300798	CD8_Exhausted	3D-A vs 3M-A
Fxyd1	9.62081462677781e-07	0.321928094887362	0.25	0	0.0174107882300798	CD8_Exhausted	3D-A vs 3M-A
Otud7a	9.62081462677781e-07	0.321928094887362	0.25	0	0.0174107882300798	CD8_Exhausted	3D-A vs 3M-A
2610206C17Rik	9.62081462677781e-07	0.321928094887362	0.25	0	0.0174107882300798	CD8_Exhausted	3D-A vs 3M-A
Zfp688	9.62081462677781e-07	0.321928094887362	0.25	0	0.0174107882300798	CD8_Exhausted	3D-A vs 3M-A
Lig4	9.62081462677781e-07	0.321928094887362	0.25	0	0.0174107882300798	CD8_Exhausted	3D-A vs 3M-A
Lrrc25	9.62081462677781e-07	0.321928094887362	0.25	0	0.0174107882300798	CD8_Exhausted	3D-A vs 3M-A
1700030K09Rik	9.62081462677781e-07	0.321928094887362	0.25	0	0.0174107882300798	CD8_Exhausted	3D-A vs 3M-A
Gipc1	9.62081462677781e-07	0.321928094887362	0.25	0	0.0174107882300798	CD8_Exhausted	3D-A vs 3M-A
Asf1b	9.62081462677781e-07	0.321928094887362	0.25	0	0.0174107882300798	CD8_Exhausted	3D-A vs 3M-A
Cacna1a	9.62081462677781e-07	0.321928094887362	0.25	0	0.0174107882300798	CD8_Exhausted	3D-A vs 3M-A
Slc12a4	9.62081462677781e-07	0.321928094887362	0.25	0	0.0174107882300798	CD8_Exhausted	3D-A vs 3M-A
Hp	9.62081462677781e-07	0.321928094887362	0.25	0	0.0174107882300798	CD8_Exhausted	3D-A vs 3M-A
Mmp27	9.62081462677781e-07	0.321928094887362	0.25	0	0.0174107882300798	CD8_Exhausted	3D-A vs 3M-A
Kank2	9.62081462677781e-07	0.321928094887362	0.25	0	0.0174107882300798	CD8_Exhausted	3D-A vs 3M-A
Rec114	9.62081462677781e-07	0.321928094887362	0.25	0	0.0174107882300798	CD8_Exhausted	3D-A vs 3M-A
Hyal2	9.62081462677781e-07	0.321928094887362	0.25	0	0.0174107882300798	CD8_Exhausted	3D-A vs 3M-A
Elp6	9.62081462677781e-07	0.321928094887362	0.25	0	0.0174107882300798	CD8_Exhausted	3D-A vs 3M-A
Sash1	9.62081462677781e-07	0.321928094887362	0.25	0	0.0174107882300798	CD8_Exhausted	3D-A vs 3M-A
Gm35154	9.62081462677781e-07	0.321928094887362	0.25	0	0.0174107882300798	CD8_Exhausted	3D-A vs 3M-A
Fabp7	9.62081462677781e-07	0.321928094887362	0.25	0	0.0174107882300798	CD8_Exhausted	3D-A vs 3M-A
Chst3	9.62081462677781e-07	0.321928094887362	0.25	0	0.0174107882300798	CD8_Exhausted	3D-A vs 3M-A
Dna2	9.62081462677781e-07	0.321928094887362	0.25	0	0.0174107882300798	CD8_Exhausted	3D-A vs 3M-A
Gm19810	9.62081462677781e-07	0.321928094887362	0.25	0	0.0174107882300798	CD8_Exhausted	3D-A vs 3M-A
Gamt	9.62081462677781e-07	0.321928094887362	0.25	0	0.0174107882300798	CD8_Exhausted	3D-A vs 3M-A
Gm16271	9.62081462677781e-07	0.321928094887362	0.25	0	0.0174107882300798	CD8_Exhausted	3D-A vs 3M-A
Ntn4	9.62081462677781e-07	0.321928094887362	0.25	0	0.0174107882300798	CD8_Exhausted	3D-A vs 3M-A
Dnajc14	9.62081462677781e-07	0.321928094887362	0.25	0	0.0174107882300798	CD8_Exhausted	3D-A vs 3M-A
Aebp1	9.62081462677781e-07	0.321928094887362	0.25	0	0.0174107882300798	CD8_Exhausted	3D-A vs 3M-A
Egfr	9.62081462677781e-07	0.321928094887362	0.25	0	0.0174107882300798	CD8_Exhausted	3D-A vs 3M-A
Shmt1	9.62081462677781e-07	0.321928094887362	0.25	0	0.0174107882300798	CD8_Exhausted	3D-A vs 3M-A
Zfp3	9.62081462677781e-07	0.321928094887362	0.25	0	0.0174107882300798	CD8_Exhausted	3D-A vs 3M-A
Gm11520	9.62081462677781e-07	0.321928094887362	0.25	0	0.0174107882300798	CD8_Exhausted	3D-A vs 3M-A
Hoxb5	9.62081462677781e-07	0.321928094887362	0.25	0	0.0174107882300798	CD8_Exhausted	3D-A vs 3M-A
Stard3	9.62081462677781e-07	0.321928094887362	0.25	0	0.0174107882300798	CD8_Exhausted	3D-A vs 3M-A
Zpbp2	9.62081462677781e-07	0.321928094887362	0.25	0	0.0174107882300798	CD8_Exhausted	3D-A vs 3M-A
Cd300lb	9.62081462677781e-07	0.321928094887362	0.25	0	0.0174107882300798	CD8_Exhausted	3D-A vs 3M-A
Birc5	9.62081462677781e-07	0.321928094887362	0.25	0	0.0174107882300798	CD8_Exhausted	3D-A vs 3M-A
Tepsin	9.62081462677781e-07	0.321928094887362	0.25	0	0.0174107882300798	CD8_Exhausted	3D-A vs 3M-A
0610009L18Rik	9.62081462677781e-07	0.321928094887362	0.25	0	0.0174107882300798	CD8_Exhausted	3D-A vs 3M-A
Dcxr	9.62081462677781e-07	0.321928094887362	0.25	0	0.0174107882300798	CD8_Exhausted	3D-A vs 3M-A
Gm48512	9.62081462677781e-07	0.321928094887362	0.25	0	0.0174107882300798	CD8_Exhausted	3D-A vs 3M-A
Gm34868	9.62081462677781e-07	0.321928094887362	0.25	0	0.0174107882300798	CD8_Exhausted	3D-A vs 3M-A
Ptprn2	9.62081462677781e-07	0.321928094887362	0.25	0	0.0174107882300798	CD8_Exhausted	3D-A vs 3M-A
H4c6	9.62081462677781e-07	0.321928094887362	0.25	0	0.0174107882300798	CD8_Exhausted	3D-A vs 3M-A
H4c1	9.62081462677781e-07	0.321928094887362	0.25	0	0.0174107882300798	CD8_Exhausted	3D-A vs 3M-A
Cenpp	9.62081462677781e-07	0.321928094887362	0.25	0	0.0174107882300798	CD8_Exhausted	3D-A vs 3M-A
Slc28a3	9.62081462677781e-07	0.321928094887362	0.25	0	0.0174107882300798	CD8_Exhausted	3D-A vs 3M-A
Zfp595	9.62081462677781e-07	0.321928094887362	0.25	0	0.0174107882300798	CD8_Exhausted	3D-A vs 3M-A
Zfp748	9.62081462677781e-07	0.321928094887362	0.25	0	0.0174107882300798	CD8_Exhausted	3D-A vs 3M-A
Zfp273	9.62081462677781e-07	0.321928094887362	0.25	0	0.0174107882300798	CD8_Exhausted	3D-A vs 3M-A
Naip3-ps1	9.62081462677781e-07	0.321928094887362	0.25	0	0.0174107882300798	CD8_Exhausted	3D-A vs 3M-A
Gm15601	9.62081462677781e-07	0.321928094887362	0.25	0	0.0174107882300798	CD8_Exhausted	3D-A vs 3M-A
Rnase4	9.62081462677781e-07	0.321928094887362	0.25	0	0.0174107882300798	CD8_Exhausted	3D-A vs 3M-A
Ipo4	9.62081462677781e-07	0.321928094887362	0.25	0	0.0174107882300798	CD8_Exhausted	3D-A vs 3M-A
Gm49164	9.62081462677781e-07	0.321928094887362	0.25	0	0.0174107882300798	CD8_Exhausted	3D-A vs 3M-A
Dab2	9.62081462677781e-07	0.321928094887362	0.25	0	0.0174107882300798	CD8_Exhausted	3D-A vs 3M-A
Ctnnd2	9.62081462677781e-07	0.321928094887362	0.25	0	0.0174107882300798	CD8_Exhausted	3D-A vs 3M-A
Laptm4b	9.62081462677781e-07	0.321928094887362	0.25	0	0.0174107882300798	CD8_Exhausted	3D-A vs 3M-A
Rida	9.62081462677781e-07	0.321928094887362	0.25	0	0.0174107882300798	CD8_Exhausted	3D-A vs 3M-A
Cdc42ep1	9.62081462677781e-07	0.321928094887362	0.25	0	0.0174107882300798	CD8_Exhausted	3D-A vs 3M-A
Gm15518	9.62081462677781e-07	0.321928094887362	0.25	0	0.0174107882300798	CD8_Exhausted	3D-A vs 3M-A
Gm49723	9.62081462677781e-07	0.321928094887362	0.25	0	0.0174107882300798	CD8_Exhausted	3D-A vs 3M-A
Gm30881	9.62081462677781e-07	0.584962500721156	0.25	0	0.0174107882300798	CD8_Exhausted	3D-A vs 3M-A
Gm31323	9.62081462677781e-07	0.321928094887362	0.25	0	0.0174107882300798	CD8_Exhausted	3D-A vs 3M-A
Zfp943	9.62081462677781e-07	0.321928094887362	0.25	0	0.0174107882300798	CD8_Exhausted	3D-A vs 3M-A
Adamts10	9.62081462677781e-07	0.321928094887362	0.25	0	0.0174107882300798	CD8_Exhausted	3D-A vs 3M-A
H2-DMb2	9.62081462677781e-07	0.321928094887362	0.25	0	0.0174107882300798	CD8_Exhausted	3D-A vs 3M-A
Gm17036	9.62081462677781e-07	0.321928094887362	0.25	0	0.0174107882300798	CD8_Exhausted	3D-A vs 3M-A
Cdh2	9.62081462677781e-07	0.321928094887362	0.25	0	0.0174107882300798	CD8_Exhausted	3D-A vs 3M-A
B4galt6	9.62081462677781e-07	0.321928094887362	0.25	0	0.0174107882300798	CD8_Exhausted	3D-A vs 3M-A
Arl2	9.62081462677781e-07	0.321928094887362	0.25	0	0.0174107882300798	CD8_Exhausted	3D-A vs 3M-A
Bad	9.62081462677781e-07	0.321928094887362	0.25	0	0.0174107882300798	CD8_Exhausted	3D-A vs 3M-A
Nudt22	9.62081462677781e-07	0.321928094887362	0.25	0	0.0174107882300798	CD8_Exhausted	3D-A vs 3M-A
Gm5511	9.62081462677781e-07	0.321928094887362	0.25	0	0.0174107882300798	CD8_Exhausted	3D-A vs 3M-A
Aldh1a1	9.62081462677781e-07	0.321928094887362	0.25	0	0.0174107882300798	CD8_Exhausted	3D-A vs 3M-A
Myof	9.62081462677781e-07	0.321928094887362	0.25	0	0.0174107882300798	CD8_Exhausted	3D-A vs 3M-A
Hpse2	9.62081462677781e-07	0.321928094887362	0.25	0	0.0174107882300798	CD8_Exhausted	3D-A vs 3M-A
Praf2	9.62081462677781e-07	0.321928094887362	0.25	0	0.0174107882300798	CD8_Exhausted	3D-A vs 3M-A
Wdr13	9.62081462677781e-07	0.321928094887362	0.25	0	0.0174107882300798	CD8_Exhausted	3D-A vs 3M-A
Alas2	9.62081462677781e-07	0.321928094887362	0.25	0	0.0174107882300798	CD8_Exhausted	3D-A vs 3M-A
Shroom2	9.62081462677781e-07	0.321928094887362	0.25	0	0.0174107882300798	CD8_Exhausted	3D-A vs 3M-A
Car5b	9.62081462677781e-07	0.321928094887362	0.25	0	0.0174107882300798	CD8_Exhausted	3D-A vs 3M-A
Eif4a-ps4	9.62081462677781e-07	0.321928094887362	0.25	0	0.0174107882300798	CD8_Exhausted	3D-A vs 3M-A
Myl10	9.62081462677781e-07	0.321928094887362	0.25	0	0.0174107882300798	CD8_Exhausted	3D-A vs 3M-A
Chrne	9.62081462677781e-07	0.321928094887362	0.25	0	0.0174107882300798	CD8_Exhausted	3D-A vs 3M-A
Gm6934	9.62081462677781e-07	0.321928094887362	0.25	0	0.0174107882300798	CD8_Exhausted	3D-A vs 3M-A
Sh2b3	1.26771969693598e-06	0.970853654340484	0.5	0.02	0.0229419233554505	CD8_Exhausted	3D-A vs 3M-A
Phf11c	1.26771969693598e-06	0.956498361363413	0.5	0.02	0.0229419233554505	CD8_Exhausted	3D-A vs 3M-A
Ifit1	1.44457696761676e-06	0.956498361363414	0.5	0.02	0.0261425093829605	CD8_Exhausted	3D-A vs 3M-A
U5.5	1.63324563722484e-06	0.55581615506164	0.5	0.02	0.0295568462968579	CD8_Exhausted	3D-A vs 3M-A
Prim1	1.63324563722484e-06	0.55581615506164	0.5	0.02	0.0295568462968579	CD8_Exhausted	3D-A vs 3M-A
1110059E24Rik	1.63324563722484e-06	0.55581615506164	0.5	0.02	0.0295568462968579	CD8_Exhausted	3D-A vs 3M-A
Tspan7	1.63324563722484e-06	0.55581615506164	0.5	0.02	0.0295568462968579	CD8_Exhausted	3D-A vs 3M-A
Slamf6	1.86534844865218e-06	0.749639424201317	0.5	0.02	0.0337572108752584	CD8_Exhausted	3D-A vs 3M-A
1700025G04Rik	2.11394694261631e-06	0.749639424201317	0.5	0.02	0.0382560978205274	CD8_Exhausted	3D-A vs 3M-A
Tmem64	2.11394694261631e-06	0.54146086208457	0.5	0.02	0.0382560978205274	CD8_Exhausted	3D-A vs 3M-A
Tipin	4.00936598919451e-06	0.667177264009344	0.75	0.061	0.072557496306453	CD8_Exhausted	3D-A vs 3M-A
Apoe	1.13214185518444e-05	1.04316785915637	0.75	0.082	0.204883711532728	CD8_Exhausted	3D-A vs 3M-A
Dnajc19	1.81759204588117e-05	0.763853283421018	0.5	0.031	0.328929632543114	CD8_Exhausted	3D-A vs 3M-A
Zfp942	1.81759204588117e-05	0.763853283421018	0.5	0.031	0.328929632543114	CD8_Exhausted	3D-A vs 3M-A
Pdcd7	2.01291153558367e-05	0.873242857714061	0.75	0.082	0.364276600594577	CD8_Exhausted	3D-A vs 3M-A
Lage3	2.02030829096853e-05	0.942284502143713	0.5	0.031	0.365615191416576	CD8_Exhausted	3D-A vs 3M-A
Ly6a	2.15259242323284e-05	1.85982234195174	1	0.184	0.389554650832448	CD8_Exhausted	3D-A vs 3M-A
Rbm43	2.46571194276899e-05	0.54146086208457	0.5	0.031	0.446219890282903	CD8_Exhausted	3D-A vs 3M-A
Blvra	2.46571194276899e-05	0.54146086208457	0.5	0.031	0.446219890282903	CD8_Exhausted	3D-A vs 3M-A
Ctsz	2.46571194276899e-05	0.54146086208457	0.5	0.031	0.446219890282903	CD8_Exhausted	3D-A vs 3M-A
Cdca4	2.46571194276899e-05	0.54146086208457	0.5	0.031	0.446219890282903	CD8_Exhausted	3D-A vs 3M-A
Rfc4	2.46571194276899e-05	0.54146086208457	0.5	0.031	0.446219890282903	CD8_Exhausted	3D-A vs 3M-A
Pfdn6	2.46571194276899e-05	0.54146086208457	0.5	0.031	0.446219890282903	CD8_Exhausted	3D-A vs 3M-A
Csf1r	2.46571194276899e-05	0.54146086208457	0.5	0.031	0.446219890282903	CD8_Exhausted	3D-A vs 3M-A
Scfd1	2.75704822849115e-05	1.29278174922785	0.75	0.092	0.498943017910044	CD8_Exhausted	3D-A vs 3M-A
5430416N02Rik	3.03299133161449e-05	0.513171817653146	0.5	0.031	0.548880441282275	CD8_Exhausted	3D-A vs 3M-A
Lactb	3.03299133161449e-05	0.527247002864869	0.5	0.031	0.548880441282275	CD8_Exhausted	3D-A vs 3M-A
Gucd1	3.03299133161449e-05	0.527247002864869	0.5	0.031	0.548880441282275	CD8_Exhausted	3D-A vs 3M-A
Rfc3	3.71589086327449e-05	0.513171817653146	0.5	0.031	0.672464769526784	CD8_Exhausted	3D-A vs 3M-A
Cox20	4.51267274498245e-05	1.11645897658738	0.75	0.102	0.816658386659475	CD8_Exhausted	3D-A vs 3M-A
Kbtbd11	5.02931842940804e-05	0.990218979207415	0.75	0.092	0.910155756169973	CD8_Exhausted	3D-A vs 3M-A
Anapc11	8.82397493456816e-05	0.667177264009344	0.75	0.092	1	CD8_Exhausted	3D-A vs 3M-A
Fcgr2b	9.08442833402453e-05	1.01645052078059	0.75	0.112	1	CD8_Exhausted	3D-A vs 3M-A
Unc93b1	0.000107663594704525	0.653880441395886	0.75	0.092	1	CD8_Exhausted	3D-A vs 3M-A
Dcaf6	0.000109091469797204	0.942284502143713	0.5	0.041	1	CD8_Exhausted	3D-A vs 3M-A
Slc35a3	0.000109091469797204	0.749639424201317	0.5	0.041	1	CD8_Exhausted	3D-A vs 3M-A
Smarcad1	0.000109091469797204	0.749639424201317	0.5	0.041	1	CD8_Exhausted	3D-A vs 3M-A
A330040F15Rik	0.000109091469797204	0.942284502143713	0.5	0.041	1	CD8_Exhausted	3D-A vs 3M-A
Lgals1	0.000121059320253135	1.52160043972373	1	0.214	1	CD8_Exhausted	3D-A vs 3M-A
Mob3a	0.000129950560870976	0.735564238989594	0.5	0.041	1	CD8_Exhausted	3D-A vs 3M-A
Xdh	0.000129950560870976	0.735564238989594	0.5	0.041	1	CD8_Exhausted	3D-A vs 3M-A
Mfsd4a	0.000153205329668014	0.527247002864869	0.5	0.041	1	CD8_Exhausted	3D-A vs 3M-A
Creb3	0.000153205329668014	0.527247002864869	0.5	0.041	1	CD8_Exhausted	3D-A vs 3M-A
Copg2	0.000153205329668014	0.527247002864869	0.5	0.041	1	CD8_Exhausted	3D-A vs 3M-A
Tada3	0.000153205329668014	0.527247002864869	0.5	0.041	1	CD8_Exhausted	3D-A vs 3M-A
1600014C10Rik	0.000153205329668014	0.527247002864869	0.5	0.041	1	CD8_Exhausted	3D-A vs 3M-A
Gab2	0.000153205329668014	0.527247002864869	0.5	0.041	1	CD8_Exhausted	3D-A vs 3M-A
2510009E07Rik	0.000153205329668014	0.527247002864869	0.5	0.041	1	CD8_Exhausted	3D-A vs 3M-A
Gpr108	0.000153205329668014	0.527247002864869	0.5	0.041	1	CD8_Exhausted	3D-A vs 3M-A
mt-Ts1	0.000153205329668014	0.527247002864869	0.5	0.041	1	CD8_Exhausted	3D-A vs 3M-A
Rps6kc1	0.000182154678070097	0.513171817653146	0.5	0.041	1	CD8_Exhausted	3D-A vs 3M-A
C1qc	0.000182154678070097	0.485426827170242	0.5	0.041	1	CD8_Exhausted	3D-A vs 3M-A
2210016L21Rik	0.000182154678070097	0.513171817653146	0.5	0.041	1	CD8_Exhausted	3D-A vs 3M-A
Dcaf11	0.000182154678070097	0.513171817653146	0.5	0.041	1	CD8_Exhausted	3D-A vs 3M-A
R3hdm4	0.000198200965575218	0.951744831392779	0.75	0.112	1	CD8_Exhausted	3D-A vs 3M-A
C2cd5	0.000309559561513739	0.79453088170002	0.75	0.112	1	CD8_Exhausted	3D-A vs 3M-A
Scaf8	0.000318598119098374	1.0703893278914	1	0.265	1	CD8_Exhausted	3D-A vs 3M-A
Anp32a	0.000385262076679259	0.982441628615695	1	0.224	1	CD8_Exhausted	3D-A vs 3M-A
Myo9a	0.00039715011788625	0.735564238989594	0.5	0.051	1	CD8_Exhausted	3D-A vs 3M-A
Oxa1l	0.00039715011788625	0.735564238989594	0.5	0.051	1	CD8_Exhausted	3D-A vs 3M-A
Spg21	0.000461965351837851	0.72162504803172	0.5	0.051	1	CD8_Exhausted	3D-A vs 3M-A
Iigp1	0.000535801073663506	0.70781924850669	0.5	0.051	1	CD8_Exhausted	3D-A vs 3M-A
Cox8a	0.000540009163276047	1.37185332021904	1	0.316	1	CD8_Exhausted	3D-A vs 3M-A
Rpl31	0.000548753754885121	1.91110284689543	1	0.571	1	CD8_Exhausted	3D-A vs 3M-A
Rpl35	0.000553101135108489	1.28251341377402	1	0.316	1	CD8_Exhausted	3D-A vs 3M-A
Yipf1	0.000571802992115182	0.513171817653146	0.5	0.051	1	CD8_Exhausted	3D-A vs 3M-A
Pgd	0.000571802992115182	0.513171817653146	0.5	0.051	1	CD8_Exhausted	3D-A vs 3M-A
Gemin7	0.000571802992115182	0.513171817653146	0.5	0.051	1	CD8_Exhausted	3D-A vs 3M-A
Mapk3	0.000571802992115182	0.513171817653146	0.5	0.051	1	CD8_Exhausted	3D-A vs 3M-A
Dtx3	0.000571802992115182	0.513171817653146	0.5	0.051	1	CD8_Exhausted	3D-A vs 3M-A
Prep	0.000577299631585791	0.85982234195174	0.5	0.051	1	CD8_Exhausted	3D-A vs 3M-A
Rps11	0.00059606193052725	1.90421646131019	1	0.837	1	CD8_Exhausted	3D-A vs 3M-A
Erh	0.000663515746355161	0.499232626695272	0.5	0.051	1	CD8_Exhausted	3D-A vs 3M-A
Ap5m1	0.000663515746355161	0.499232626695272	0.5	0.051	1	CD8_Exhausted	3D-A vs 3M-A
Sra1	0.000663515746355161	0.499232626695272	0.5	0.051	1	CD8_Exhausted	3D-A vs 3M-A
Rp2	0.000663515746355161	0.499232626695272	0.5	0.051	1	CD8_Exhausted	3D-A vs 3M-A
Gimap4	0.000690194482336788	1.41035134560902	1	0.622	1	CD8_Exhausted	3D-A vs 3M-A
Scarb1	0.000741593716067369	0.570315724756755	0.25	0.01	1	CD8_Exhausted	3D-A vs 3M-A
Mettl3	0.000741593716067369	0.792708146093203	0.25	0.01	1	CD8_Exhausted	3D-A vs 3M-A
Gnb1l	0.000741593716067369	0.570315724756755	0.25	0.01	1	CD8_Exhausted	3D-A vs 3M-A
Vmn2r96	0.000741593716067369	0.570315724756755	0.25	0.01	1	CD8_Exhausted	3D-A vs 3M-A
H2-Q10	0.000741593716067369	0.570315724756755	0.25	0.01	1	CD8_Exhausted	3D-A vs 3M-A
Ankrd49	0.000767858036884478	0.471751890273165	0.5	0.051	1	CD8_Exhausted	3D-A vs 3M-A
Cd83	0.000767858036884478	0.471751890273165	0.5	0.051	1	CD8_Exhausted	3D-A vs 3M-A
Septin1	0.000770899146481652	0.90321493746512	1	0.286	1	CD8_Exhausted	3D-A vs 3M-A
Btg1	0.000838710018734451	-2.55248018960587	0.75	1	1	CD8_Exhausted	3D-A vs 3M-A
Il1r2	0.000843854492416854	0.307281318922961	0.25	0.01	1	CD8_Exhausted	3D-A vs 3M-A
Hecw2	0.000843854492416854	0.307281318922961	0.25	0.01	1	CD8_Exhausted	3D-A vs 3M-A
Adam23	0.000843854492416854	0.307281318922961	0.25	0.01	1	CD8_Exhausted	3D-A vs 3M-A
Mettl21a	0.000843854492416854	0.307281318922961	0.25	0.01	1	CD8_Exhausted	3D-A vs 3M-A
Pfkfb2	0.000843854492416854	0.307281318922961	0.25	0.01	1	CD8_Exhausted	3D-A vs 3M-A
Tmcc2	0.000843854492416854	0.307281318922961	0.25	0.01	1	CD8_Exhausted	3D-A vs 3M-A
Ifi204	0.000843854492416854	0.307281318922961	0.25	0.01	1	CD8_Exhausted	3D-A vs 3M-A
Ifi205	0.000843854492416854	0.307281318922961	0.25	0.01	1	CD8_Exhausted	3D-A vs 3M-A
Parp1	0.000843854492416854	0.307281318922961	0.25	0.01	1	CD8_Exhausted	3D-A vs 3M-A
G0s2	0.000843854492416854	0.307281318922961	0.25	0.01	1	CD8_Exhausted	3D-A vs 3M-A
Fam171a1	0.000843854492416854	0.307281318922961	0.25	0.01	1	CD8_Exhausted	3D-A vs 3M-A
Dab2ip	0.000843854492416854	0.307281318922961	0.25	0.01	1	CD8_Exhausted	3D-A vs 3M-A
Gm13436	0.000843854492416854	0.307281318922961	0.25	0.01	1	CD8_Exhausted	3D-A vs 3M-A
Mrpl23-ps1	0.000843854492416854	0.307281318922961	0.25	0.01	1	CD8_Exhausted	3D-A vs 3M-A
Slc43a3	0.000843854492416854	0.307281318922961	0.25	0.01	1	CD8_Exhausted	3D-A vs 3M-A
Stk35	0.000843854492416854	0.307281318922961	0.25	0.01	1	CD8_Exhausted	3D-A vs 3M-A
Plcb1	0.000843854492416854	0.307281318922961	0.25	0.01	1	CD8_Exhausted	3D-A vs 3M-A
Dstn	0.000843854492416854	0.307281318922961	0.25	0.01	1	CD8_Exhausted	3D-A vs 3M-A
Cdk5rap1	0.000843854492416854	0.307281318922961	0.25	0.01	1	CD8_Exhausted	3D-A vs 3M-A
Cass4	0.000843854492416854	0.307281318922961	0.25	0.01	1	CD8_Exhausted	3D-A vs 3M-A
Cp	0.000843854492416854	0.307281318922961	0.25	0.01	1	CD8_Exhausted	3D-A vs 3M-A
Nhlrc3	0.000843854492416854	0.307281318922961	0.25	0.01	1	CD8_Exhausted	3D-A vs 3M-A
Cd1d1	0.000843854492416854	0.307281318922961	0.25	0.01	1	CD8_Exhausted	3D-A vs 3M-A
Gm16069	0.000843854492416854	0.307281318922961	0.25	0.01	1	CD8_Exhausted	3D-A vs 3M-A
S100a16	0.000843854492416854	0.307281318922961	0.25	0.01	1	CD8_Exhausted	3D-A vs 3M-A
Wars2	0.000843854492416854	0.307281318922961	0.25	0.01	1	CD8_Exhausted	3D-A vs 3M-A
Sort1	0.000843854492416854	0.307281318922961	0.25	0.01	1	CD8_Exhausted	3D-A vs 3M-A
Uox	0.000843854492416854	0.307281318922961	0.25	0.01	1	CD8_Exhausted	3D-A vs 3M-A
Abitram	0.000843854492416854	0.307281318922961	0.25	0.01	1	CD8_Exhausted	3D-A vs 3M-A
Stil	0.000843854492416854	0.307281318922961	0.25	0.01	1	CD8_Exhausted	3D-A vs 3M-A
Ctps	0.000843854492416854	0.307281318922961	0.25	0.01	1	CD8_Exhausted	3D-A vs 3M-A
9930104L06Rik	0.000843854492416854	0.307281318922961	0.25	0.01	1	CD8_Exhausted	3D-A vs 3M-A
Xkr8	0.000843854492416854	0.307281318922961	0.25	0.01	1	CD8_Exhausted	3D-A vs 3M-A
Ubiad1	0.000843854492416854	0.307281318922961	0.25	0.01	1	CD8_Exhausted	3D-A vs 3M-A
Dffa	0.000843854492416854	0.307281318922961	0.25	0.01	1	CD8_Exhausted	3D-A vs 3M-A
6030443J06Rik	0.000843854492416854	0.307281318922961	0.25	0.01	1	CD8_Exhausted	3D-A vs 3M-A
Nupl2	0.000843854492416854	0.307281318922961	0.25	0.01	1	CD8_Exhausted	3D-A vs 3M-A
Tlr1	0.000843854492416854	0.307281318922961	0.25	0.01	1	CD8_Exhausted	3D-A vs 3M-A
Aldh2	0.000843854492416854	0.307281318922961	0.25	0.01	1	CD8_Exhausted	3D-A vs 3M-A
Slc15a4	0.000843854492416854	0.307281318922961	0.25	0.01	1	CD8_Exhausted	3D-A vs 3M-A
Alkbh4	0.000843854492416854	0.307281318922961	0.25	0.01	1	CD8_Exhausted	3D-A vs 3M-A
Alox5ap	0.000843854492416854	0.307281318922961	0.25	0.01	1	CD8_Exhausted	3D-A vs 3M-A
Lrrc4	0.000843854492416854	0.307281318922961	0.25	0.01	1	CD8_Exhausted	3D-A vs 3M-A
Dysf	0.000843854492416854	0.307281318922961	0.25	0.01	1	CD8_Exhausted	3D-A vs 3M-A
Atg7	0.000843854492416854	0.307281318922961	0.25	0.01	1	CD8_Exhausted	3D-A vs 3M-A
4933440N22Rik	0.000843854492416854	0.307281318922961	0.25	0.01	1	CD8_Exhausted	3D-A vs 3M-A
Clec4d	0.000843854492416854	0.307281318922961	0.25	0.01	1	CD8_Exhausted	3D-A vs 3M-A
Ltbr	0.000843854492416854	0.307281318922961	0.25	0.01	1	CD8_Exhausted	3D-A vs 3M-A
Recql	0.000843854492416854	0.307281318922961	0.25	0.01	1	CD8_Exhausted	3D-A vs 3M-A
Sinhcaf	0.000843854492416854	0.307281318922961	0.25	0.01	1	CD8_Exhausted	3D-A vs 3M-A
Gm10676	0.000843854492416854	0.307281318922961	0.25	0.01	1	CD8_Exhausted	3D-A vs 3M-A
Prx	0.000843854492416854	0.307281318922961	0.25	0.01	1	CD8_Exhausted	3D-A vs 3M-A
Zfp60	0.000843854492416854	0.307281318922961	0.25	0.01	1	CD8_Exhausted	3D-A vs 3M-A
Zfp626	0.000843854492416854	0.307281318922961	0.25	0.01	1	CD8_Exhausted	3D-A vs 3M-A
Aplp1	0.000843854492416854	0.307281318922961	0.25	0.01	1	CD8_Exhausted	3D-A vs 3M-A
Gm6851	0.000843854492416854	0.307281318922961	0.25	0.01	1	CD8_Exhausted	3D-A vs 3M-A
Fuz	0.000843854492416854	0.307281318922961	0.25	0.01	1	CD8_Exhausted	3D-A vs 3M-A
Rasip1	0.000843854492416854	0.307281318922961	0.25	0.01	1	CD8_Exhausted	3D-A vs 3M-A
Coa4	0.000843854492416854	0.307281318922961	0.25	0.01	1	CD8_Exhausted	3D-A vs 3M-A
Ptdss2	0.000843854492416854	0.307281318922961	0.25	0.01	1	CD8_Exhausted	3D-A vs 3M-A
Shank2	0.000843854492416854	0.307281318922961	0.25	0.01	1	CD8_Exhausted	3D-A vs 3M-A
Marchf1	0.000843854492416854	0.307281318922961	0.25	0.01	1	CD8_Exhausted	3D-A vs 3M-A
Slc38a7	0.000843854492416854	0.307281318922961	0.25	0.01	1	CD8_Exhausted	3D-A vs 3M-A
Pigyl	0.000843854492416854	0.307281318922961	0.25	0.01	1	CD8_Exhausted	3D-A vs 3M-A
Rbp1	0.000843854492416854	0.307281318922961	0.25	0.01	1	CD8_Exhausted	3D-A vs 3M-A
Rnf123	0.000843854492416854	0.307281318922961	0.25	0.01	1	CD8_Exhausted	3D-A vs 3M-A
Ctdspl	0.000843854492416854	0.307281318922961	0.25	0.01	1	CD8_Exhausted	3D-A vs 3M-A
Kif15	0.000843854492416854	0.307281318922961	0.25	0.01	1	CD8_Exhausted	3D-A vs 3M-A
Gm17021	0.000843854492416854	0.307281318922961	0.25	0.01	1	CD8_Exhausted	3D-A vs 3M-A
Fbxo30	0.000843854492416854	0.307281318922961	0.25	0.01	1	CD8_Exhausted	3D-A vs 3M-A
Sowahc	0.000843854492416854	0.307281318922961	0.25	0.01	1	CD8_Exhausted	3D-A vs 3M-A
Pcbp3	0.000843854492416854	0.307281318922961	0.25	0.01	1	CD8_Exhausted	3D-A vs 3M-A
Tle2	0.000843854492416854	0.307281318922961	0.25	0.01	1	CD8_Exhausted	3D-A vs 3M-A
Gm33782	0.000843854492416854	0.307281318922961	0.25	0.01	1	CD8_Exhausted	3D-A vs 3M-A
Cpm	0.000843854492416854	0.307281318922961	0.25	0.01	1	CD8_Exhausted	3D-A vs 3M-A
Msrb3	0.000843854492416854	0.307281318922961	0.25	0.01	1	CD8_Exhausted	3D-A vs 3M-A
Osm	0.000843854492416854	0.307281318922961	0.25	0.01	1	CD8_Exhausted	3D-A vs 3M-A
Cnrip1	0.000843854492416854	0.307281318922961	0.25	0.01	1	CD8_Exhausted	3D-A vs 3M-A
Phykpl	0.000843854492416854	0.307281318922961	0.25	0.01	1	CD8_Exhausted	3D-A vs 3M-A
Mis12	0.000843854492416854	0.307281318922961	0.25	0.01	1	CD8_Exhausted	3D-A vs 3M-A
Tlcd1	0.000843854492416854	0.307281318922961	0.25	0.01	1	CD8_Exhausted	3D-A vs 3M-A
5730455P16Rik	0.000843854492416854	0.307281318922961	0.25	0.01	1	CD8_Exhausted	3D-A vs 3M-A
Ccl7	0.000843854492416854	0.307281318922961	0.25	0.01	1	CD8_Exhausted	3D-A vs 3M-A
Cmpk2	0.000843854492416854	0.307281318922961	0.25	0.01	1	CD8_Exhausted	3D-A vs 3M-A
Clec14a	0.000843854492416854	0.307281318922961	0.25	0.01	1	CD8_Exhausted	3D-A vs 3M-A
Dmac2l	0.000843854492416854	0.307281318922961	0.25	0.01	1	CD8_Exhausted	3D-A vs 3M-A
Trmt5	0.000843854492416854	0.307281318922961	0.25	0.01	1	CD8_Exhausted	3D-A vs 3M-A
Gm26839	0.000843854492416854	0.307281318922961	0.25	0.01	1	CD8_Exhausted	3D-A vs 3M-A
Otub2	0.000843854492416854	0.307281318922961	0.25	0.01	1	CD8_Exhausted	3D-A vs 3M-A
Platr25	0.000843854492416854	0.307281318922961	0.25	0.01	1	CD8_Exhausted	3D-A vs 3M-A
Gm36445	0.000843854492416854	0.307281318922961	0.25	0.01	1	CD8_Exhausted	3D-A vs 3M-A
Mocs2	0.000843854492416854	0.307281318922961	0.25	0.01	1	CD8_Exhausted	3D-A vs 3M-A
Gm21188	0.000843854492416854	0.307281318922961	0.25	0.01	1	CD8_Exhausted	3D-A vs 3M-A
Styx	0.000843854492416854	0.307281318922961	0.25	0.01	1	CD8_Exhausted	3D-A vs 3M-A
Ankrd33b	0.000843854492416854	0.307281318922961	0.25	0.01	1	CD8_Exhausted	3D-A vs 3M-A
Lncppara	0.000843854492416854	0.307281318922961	0.25	0.01	1	CD8_Exhausted	3D-A vs 3M-A
I730030J21Rik	0.000843854492416854	0.307281318922961	0.25	0.01	1	CD8_Exhausted	3D-A vs 3M-A
Ciita	0.000843854492416854	0.307281318922961	0.25	0.01	1	CD8_Exhausted	3D-A vs 3M-A
Tmem41a	0.000843854492416854	0.307281318922961	0.25	0.01	1	CD8_Exhausted	3D-A vs 3M-A
Slc49a4	0.000843854492416854	0.307281318922961	0.25	0.01	1	CD8_Exhausted	3D-A vs 3M-A
Serac1	0.000843854492416854	0.307281318922961	0.25	0.01	1	CD8_Exhausted	3D-A vs 3M-A
Zfp946	0.000843854492416854	0.307281318922961	0.25	0.01	1	CD8_Exhausted	3D-A vs 3M-A
Tsc2	0.000843854492416854	0.307281318922961	0.25	0.01	1	CD8_Exhausted	3D-A vs 3M-A
Aif1	0.000843854492416854	0.307281318922961	0.25	0.01	1	CD8_Exhausted	3D-A vs 3M-A
Gm1976	0.000843854492416854	0.307281318922961	0.25	0.01	1	CD8_Exhausted	3D-A vs 3M-A
Timm21	0.000843854492416854	0.307281318922961	0.25	0.01	1	CD8_Exhausted	3D-A vs 3M-A
Ighmbp2	0.000843854492416854	0.307281318922961	0.25	0.01	1	CD8_Exhausted	3D-A vs 3M-A
Psat1	0.000843854492416854	0.307281318922961	0.25	0.01	1	CD8_Exhausted	3D-A vs 3M-A
Slc35g1	0.000843854492416854	0.307281318922961	0.25	0.01	1	CD8_Exhausted	3D-A vs 3M-A
Lzts2	0.000843854492416854	0.307281318922961	0.25	0.01	1	CD8_Exhausted	3D-A vs 3M-A
Taz	0.000843854492416854	0.307281318922961	0.25	0.01	1	CD8_Exhausted	3D-A vs 3M-A
Sarnp	0.000882973424158104	0.75121184402007	1	0.224	1	CD8_Exhausted	3D-A vs 3M-A
Tnfaip3	0.000888059359710047	-3.0635968555363	0.5	1	1	CD8_Exhausted	3D-A vs 3M-A
Snrpd2	0.000946831324027479	0.79453088170002	0.75	0.143	1	CD8_Exhausted	3D-A vs 3M-A
Fcmr	0.00096018561143208	0.292781749227846	0.25	0.01	1	CD8_Exhausted	3D-A vs 3M-A
Cacna1e	0.00096018561143208	0.292781749227846	0.25	0.01	1	CD8_Exhausted	3D-A vs 3M-A
Zgpat	0.00096018561143208	0.292781749227846	0.25	0.01	1	CD8_Exhausted	3D-A vs 3M-A
Msto1	0.00096018561143208	0.292781749227846	0.25	0.01	1	CD8_Exhausted	3D-A vs 3M-A
Gstm1	0.00096018561143208	0.292781749227846	0.25	0.01	1	CD8_Exhausted	3D-A vs 3M-A
Cops7a	0.00096018561143208	0.292781749227846	0.25	0.01	1	CD8_Exhausted	3D-A vs 3M-A
Hspbp1	0.00096018561143208	0.292781749227846	0.25	0.01	1	CD8_Exhausted	3D-A vs 3M-A
Tulp2	0.00096018561143208	0.292781749227846	0.25	0.01	1	CD8_Exhausted	3D-A vs 3M-A
Nudt7	0.00096018561143208	0.292781749227846	0.25	0.01	1	CD8_Exhausted	3D-A vs 3M-A
Aqp9	0.00096018561143208	0.292781749227846	0.25	0.01	1	CD8_Exhausted	3D-A vs 3M-A
Gm6477	0.00096018561143208	0.292781749227846	0.25	0.01	1	CD8_Exhausted	3D-A vs 3M-A
Mrpl27	0.00096018561143208	0.292781749227846	0.25	0.01	1	CD8_Exhausted	3D-A vs 3M-A
Dcakd	0.00096018561143208	0.264212597031075	0.25	0.01	1	CD8_Exhausted	3D-A vs 3M-A
Cpq	0.00096018561143208	0.292781749227846	0.25	0.01	1	CD8_Exhausted	3D-A vs 3M-A
Cfap298	0.00096018561143208	0.292781749227846	0.25	0.01	1	CD8_Exhausted	3D-A vs 3M-A
Wdr90	0.00096018561143208	0.292781749227846	0.25	0.01	1	CD8_Exhausted	3D-A vs 3M-A
Med17	0.00105627516639032	0.72162504803172	0.5	0.061	1	CD8_Exhausted	3D-A vs 3M-A
Tmsb4x	0.00106505815476102	1.03183367064252	1	1	1	CD8_Exhausted	3D-A vs 3M-A
Mppe1	0.00109198121812086	0.551700046589408	0.75	0.122	1	CD8_Exhausted	3D-A vs 3M-A
Rps6kb1	0.00110271808587559	0.926653850429949	0.75	0.163	1	CD8_Exhausted	3D-A vs 3M-A
Rps25	0.0012230522603698	1.13358315437859	1	0.796	1	CD8_Exhausted	3D-A vs 3M-A
Gapdh	0.00128739142706923	1.05399488964073	0.75	0.163	1	CD8_Exhausted	3D-A vs 3M-A
Rpl28	0.00135006571272983	1.43679205191936	1	0.459	1	CD8_Exhausted	3D-A vs 3M-A
Ppdpf	0.00137549171684782	0.694144311609613	0.5	0.061	1	CD8_Exhausted	3D-A vs 3M-A
Stambpl1	0.00147676812136228	0.756728848987636	0.75	0.153	1	CD8_Exhausted	3D-A vs 3M-A
Ptpn12	0.00148547377422426	1.14340412518962	0.75	0.143	1	CD8_Exhausted	3D-A vs 3M-A
Fbxw8	0.00154962074238657	0.499232626695272	0.5	0.061	1	CD8_Exhausted	3D-A vs 3M-A
Ddx28	0.00154962074238657	0.499232626695272	0.5	0.061	1	CD8_Exhausted	3D-A vs 3M-A
Ipo11	0.00154962074238657	0.499232626695272	0.5	0.061	1	CD8_Exhausted	3D-A vs 3M-A
Commd6	0.00154962074238657	0.499232626695272	0.5	0.061	1	CD8_Exhausted	3D-A vs 3M-A
Primpol	0.00176560661360413	0.485426827170242	0.5	0.061	1	CD8_Exhausted	3D-A vs 3M-A
Ifi30	0.00176560661360413	0.485426827170242	0.5	0.061	1	CD8_Exhausted	3D-A vs 3M-A
Pik3c3	0.00176560661360413	0.485426827170242	0.5	0.061	1	CD8_Exhausted	3D-A vs 3M-A
Gvin3	0.00199601435806449	1.11994515236563	0.75	0.173	1	CD8_Exhausted	3D-A vs 3M-A
Mms22l	0.00200659888794368	0.471751890273165	0.5	0.061	1	CD8_Exhausted	3D-A vs 3M-A
Afg3l2	0.00200659888794368	0.471751890273165	0.5	0.061	1	CD8_Exhausted	3D-A vs 3M-A
Atp5j2	0.00201462395130756	0.944858445807539	1	0.306	1	CD8_Exhausted	3D-A vs 3M-A
Tmsb10	0.00203982933908233	1.53770677450991	1	0.939	1	CD8_Exhausted	3D-A vs 3M-A
Ccl4	0.00217978487317561	-4.09351188592314	0	0.908	1	CD8_Exhausted	3D-A vs 3M-A
Junb	0.00218605993068806	-2.84164457099308	0.5	0.98	1	CD8_Exhausted	3D-A vs 3M-A
Hbb-bs	0.00224435435805805	1.57908593438449	0.75	0.184	1	CD8_Exhausted	3D-A vs 3M-A
Bfar	0.00227609186655303	0.354182293891989	0.5	0.061	1	CD8_Exhausted	3D-A vs 3M-A
Foxk1	0.0022765977700624	0.70781924850669	0.5	0.071	1	CD8_Exhausted	3D-A vs 3M-A
Tpp1	0.0022765977700624	0.70781924850669	0.5	0.071	1	CD8_Exhausted	3D-A vs 3M-A
Ms4a6b	0.00230088504293832	1.2322402072928	1	0.531	1	CD8_Exhausted	3D-A vs 3M-A
Rpl18a	0.00248129685087702	1.27718489417683	1	0.898	1	CD8_Exhausted	3D-A vs 3M-A
Mrpl18	0.0025648907720782	0.719892080807265	0.75	0.153	1	CD8_Exhausted	3D-A vs 3M-A
Pml	0.00256533641548686	0.694144311609613	0.5	0.071	1	CD8_Exhausted	3D-A vs 3M-A
Ints14	0.00256533641548686	0.694144311609613	0.5	0.071	1	CD8_Exhausted	3D-A vs 3M-A
Prdx3	0.00256533641548686	0.694144311609613	0.5	0.071	1	CD8_Exhausted	3D-A vs 3M-A
Wdfy1	0.00271794089334236	0.680597779771665	0.5	0.071	1	CD8_Exhausted	3D-A vs 3M-A
Rps19	0.0027650133162677	0.987705572577126	1	0.867	1	CD8_Exhausted	3D-A vs 3M-A
Sppl2a	0.00295480783771853	0.994123433663331	0.75	0.184	1	CD8_Exhausted	3D-A vs 3M-A
Rpl26	0.00299920327643892	1.25822452719148	1	0.816	1	CD8_Exhausted	3D-A vs 3M-A
Mafk	0.00305446827451217	0.667177264009344	0.5	0.071	1	CD8_Exhausted	3D-A vs 3M-A
Lyz2	0.00308866808903004	0.873242857714061	0.5	0.082	1	CD8_Exhausted	3D-A vs 3M-A
Nol11	0.00323330368596538	0.640705052648153	0.5	0.071	1	CD8_Exhausted	3D-A vs 3M-A
Vps8	0.00323510239687576	0.667177264009344	0.5	0.071	1	CD8_Exhausted	3D-A vs 3M-A
Agps	0.00332094042624309	0.980503824374203	1	0.327	1	CD8_Exhausted	3D-A vs 3M-A
Rpl6	0.00338187204973718	1.09686153925259	1	0.714	1	CD8_Exhausted	3D-A vs 3M-A
Wdr48	0.00338934222135405	0.485426827170242	0.5	0.071	1	CD8_Exhausted	3D-A vs 3M-A
Asb3	0.00338934222135405	0.485426827170242	0.5	0.071	1	CD8_Exhausted	3D-A vs 3M-A
Exd2	0.00338934222135405	0.485426827170242	0.5	0.071	1	CD8_Exhausted	3D-A vs 3M-A
Pacs2	0.00338934222135405	0.485426827170242	0.5	0.071	1	CD8_Exhausted	3D-A vs 3M-A
Tmem109	0.00338934222135405	0.485426827170242	0.5	0.071	1	CD8_Exhausted	3D-A vs 3M-A
Sh3bgrl3	0.0034714246612195	1.25922918951682	1	0.469	1	CD8_Exhausted	3D-A vs 3M-A
Rn18s	0.00364964029674541	1.31541272372741	1	1	1	CD8_Exhausted	3D-A vs 3M-A
Pias2	0.00372503542005725	0.695846606840614	0.75	0.163	1	CD8_Exhausted	3D-A vs 3M-A
Sf3a3	0.003807130669602	0.471751890273165	0.5	0.071	1	CD8_Exhausted	3D-A vs 3M-A
Iqsec1	0.003807130669602	0.471751890273165	0.5	0.071	1	CD8_Exhausted	3D-A vs 3M-A
Pstpip1	0.00385892253303467	0.865771608282926	0.75	0.204	1	CD8_Exhausted	3D-A vs 3M-A
Sos1	0.00396976384619736	0.865771608282926	0.75	0.173	1	CD8_Exhausted	3D-A vs 3M-A
Selenot	0.00421398540739656	0.845322772256625	1	0.367	1	CD8_Exhausted	3D-A vs 3M-A
Dnase1l3	0.00426673619273834	0.458205358435217	0.5	0.071	1	CD8_Exhausted	3D-A vs 3M-A
Nkap	0.00426673619273834	0.458205358435217	0.5	0.071	1	CD8_Exhausted	3D-A vs 3M-A
Ifit2	0.00426718560122557	0.444784842672896	0.5	0.071	1	CD8_Exhausted	3D-A vs 3M-A
Rps23	0.00446191021152148	1.30728131892296	1	0.99	1	CD8_Exhausted	3D-A vs 3M-A
Rpl14	0.00461045598287918	1.0911478880582	1	0.837	1	CD8_Exhausted	3D-A vs 3M-A
Rpl10	0.00470541686229479	1.02974734339405	1	0.561	1	CD8_Exhausted	3D-A vs 3M-A
Rreb1	0.00471635668721189	0.680597779771665	0.5	0.082	1	CD8_Exhausted	3D-A vs 3M-A
Rbbp5	0.00477134417563242	0.444784842672896	0.5	0.071	1	CD8_Exhausted	3D-A vs 3M-A
Pou6f1	0.00496889227378105	0.667177264009344	0.5	0.082	1	CD8_Exhausted	3D-A vs 3M-A
Fbxo28	0.00498135407461508	0.846525519338282	0.5	0.082	1	CD8_Exhausted	3D-A vs 3M-A
Zmpste24	0.00532751324043417	0.418312631311705	0.5	0.071	1	CD8_Exhausted	3D-A vs 3M-A
Dusp2	0.00554292246158402	-2.37397484265696	0	0.816	1	CD8_Exhausted	3D-A vs 3M-A
Prkch	0.00554691658219928	-1.51686134942503	0.75	0.959	1	CD8_Exhausted	3D-A vs 3M-A
Samd4b	0.0058140191304471	0.614709844115208	0.5	0.082	1	CD8_Exhausted	3D-A vs 3M-A
Srsf5	0.00583912337166336	-1.45137934634256	0	0.796	1	CD8_Exhausted	3D-A vs 3M-A
Nr4a1	0.0061407832154567	-2.26793320524663	0	0.806	1	CD8_Exhausted	3D-A vs 3M-A
Zc3h14	0.00616114842309922	0.539421716810971	0.75	0.173	1	CD8_Exhausted	3D-A vs 3M-A
Ube2l3	0.00623074063586226	1.02974734339405	0.75	0.265	1	CD8_Exhausted	3D-A vs 3M-A
Lyn	0.00637596856408989	0.471751890273165	0.5	0.082	1	CD8_Exhausted	3D-A vs 3M-A
Ap2s1	0.00637596856408989	0.471751890273165	0.5	0.082	1	CD8_Exhausted	3D-A vs 3M-A
Gsdmd	0.00637596856408989	0.471751890273165	0.5	0.082	1	CD8_Exhausted	3D-A vs 3M-A
Aifm1	0.00637596856408989	0.471751890273165	0.5	0.082	1	CD8_Exhausted	3D-A vs 3M-A
Psma1	0.00691008424192276	0.75121184402007	0.75	0.214	1	CD8_Exhausted	3D-A vs 3M-A
Eif5a	0.00695412289162513	0.818850560895434	0.75	0.224	1	CD8_Exhausted	3D-A vs 3M-A
Ly6c2	0.00697432529981571	1.64070505264815	0.5	0.102	1	CD8_Exhausted	3D-A vs 3M-A
Fam126b	0.00706284367388214	0.680597779771665	0.5	0.092	1	CD8_Exhausted	3D-A vs 3M-A
Ost4	0.00706284367388214	0.680597779771665	0.5	0.092	1	CD8_Exhausted	3D-A vs 3M-A
Rps15	0.00706817090364372	1.24058553810242	1	0.929	1	CD8_Exhausted	3D-A vs 3M-A
Traf3ip2	0.00708055516152483	0.458205358435217	0.5	0.082	1	CD8_Exhausted	3D-A vs 3M-A
Inpp5k	0.00708055516152483	0.431488020059438	0.5	0.082	1	CD8_Exhausted	3D-A vs 3M-A
Pdcd4	0.00725445130726048	-1.54717783826169	0.25	0.857	1	CD8_Exhausted	3D-A vs 3M-A
A530072M11Rik	0.00736180569657999	0.55581615506164	0.25	0.02	1	CD8_Exhausted	3D-A vs 3M-A
Slfn5	0.00736180569657999	0.778208576398088	0.25	0.02	1	CD8_Exhausted	3D-A vs 3M-A
Tanc2	0.00736180569657999	0.55581615506164	0.25	0.02	1	CD8_Exhausted	3D-A vs 3M-A
Gm20732	0.00736180569657999	0.55581615506164	0.25	0.02	1	CD8_Exhausted	3D-A vs 3M-A
Dpp3	0.00736180569657999	0.778208576398088	0.25	0.02	1	CD8_Exhausted	3D-A vs 3M-A
Jund	0.0074327643997728	-1.71396508321274	0.75	0.939	1	CD8_Exhausted	3D-A vs 3M-A
Ptprb	0.00743615023519766	0.85982234195174	0.5	0.092	1	CD8_Exhausted	3D-A vs 3M-A
Zfp36l2	0.00749585952359261	-1.60445867634695	0	0.776	1	CD8_Exhausted	3D-A vs 3M-A
Arpc1b	0.00775941420631905	0.717469418540409	1	0.357	1	CD8_Exhausted	3D-A vs 3M-A
Clec4g	0.00779896080320669	0.667177264009344	0.5	0.092	1	CD8_Exhausted	3D-A vs 3M-A
Ap2m1	0.00779896080320669	0.667177264009344	0.5	0.092	1	CD8_Exhausted	3D-A vs 3M-A
Bnip2	0.00782066114723348	0.846525519338282	0.5	0.092	1	CD8_Exhausted	3D-A vs 3M-A
Dnmt1	0.00782574758403537	0.503201528898218	0.75	0.173	1	CD8_Exhausted	3D-A vs 3M-A
Ufm1	0.00784690025378143	0.444784842672896	0.5	0.082	1	CD8_Exhausted	3D-A vs 3M-A
Ikbke	0.00784755890727101	0.431488020059438	0.5	0.082	1	CD8_Exhausted	3D-A vs 3M-A
Pacsin2	0.00784755890727101	0.405256478486258	0.5	0.082	1	CD8_Exhausted	3D-A vs 3M-A
4932438A13Rik	0.00803073153459168	-1.50215391357569	0.25	0.857	1	CD8_Exhausted	3D-A vs 3M-A
Gcfc2	0.00803565728375264	0.54146086208457	0.25	0.02	1	CD8_Exhausted	3D-A vs 3M-A
Gm2682	0.00807796737064236	1.68989734050943	1	0.612	1	CD8_Exhausted	3D-A vs 3M-A
Ostc	0.0081788083792287	0.653880441395886	0.5	0.092	1	CD8_Exhausted	3D-A vs 3M-A
Rps27a	0.00841845134624833	0.790281408698662	1	0.908	1	CD8_Exhausted	3D-A vs 3M-A
Il1b	0.00859521535269471	0.653880441395886	0.5	0.092	1	CD8_Exhausted	3D-A vs 3M-A
Pcid2	0.00867895139865082	0.431488020059438	0.5	0.082	1	CD8_Exhausted	3D-A vs 3M-A
Drg1	0.00868108501494921	0.418312631311705	0.5	0.082	1	CD8_Exhausted	3D-A vs 3M-A
Plac8	0.0087411481340787	0.990218979207415	1	0.449	1	CD8_Exhausted	3D-A vs 3M-A
Plcl1	0.00875754339660781	0.292781749227846	0.25	0.02	1	CD8_Exhausted	3D-A vs 3M-A
Gm20257	0.00875754339660781	0.292781749227846	0.25	0.02	1	CD8_Exhausted	3D-A vs 3M-A
Cdh7	0.00875754339660781	0.292781749227846	0.25	0.02	1	CD8_Exhausted	3D-A vs 3M-A
Pogk	0.00875754339660781	0.292781749227846	0.25	0.02	1	CD8_Exhausted	3D-A vs 3M-A
Ufc1	0.00875754339660781	0.292781749227846	0.25	0.02	1	CD8_Exhausted	3D-A vs 3M-A
Zer1	0.00875754339660781	0.292781749227846	0.25	0.02	1	CD8_Exhausted	3D-A vs 3M-A
Ntmt1	0.00875754339660781	0.292781749227846	0.25	0.02	1	CD8_Exhausted	3D-A vs 3M-A
Uck1	0.00875754339660781	0.292781749227846	0.25	0.02	1	CD8_Exhausted	3D-A vs 3M-A
Thbs1	0.00875754339660781	0.292781749227846	0.25	0.02	1	CD8_Exhausted	3D-A vs 3M-A
Fahd2a	0.00875754339660781	0.292781749227846	0.25	0.02	1	CD8_Exhausted	3D-A vs 3M-A
Mmp9	0.00875754339660781	0.292781749227846	0.25	0.02	1	CD8_Exhausted	3D-A vs 3M-A
Slc17a9	0.00875754339660781	0.292781749227846	0.25	0.02	1	CD8_Exhausted	3D-A vs 3M-A
Noct	0.00875754339660781	0.292781749227846	0.25	0.02	1	CD8_Exhausted	3D-A vs 3M-A
Tm4sf1	0.00875754339660781	0.292781749227846	0.25	0.02	1	CD8_Exhausted	3D-A vs 3M-A
Lxn	0.00875754339660781	0.292781749227846	0.25	0.02	1	CD8_Exhausted	3D-A vs 3M-A
Gpr89	0.00875754339660781	0.292781749227846	0.25	0.02	1	CD8_Exhausted	3D-A vs 3M-A
2010016I18Rik	0.00875754339660781	0.292781749227846	0.25	0.02	1	CD8_Exhausted	3D-A vs 3M-A
A930005H10Rik	0.00875754339660781	0.292781749227846	0.25	0.02	1	CD8_Exhausted	3D-A vs 3M-A
Asph	0.00875754339660781	0.292781749227846	0.25	0.02	1	CD8_Exhausted	3D-A vs 3M-A
Csf3r	0.00875754339660781	0.292781749227846	0.25	0.02	1	CD8_Exhausted	3D-A vs 3M-A
Lsm10	0.00875754339660781	0.292781749227846	0.25	0.02	1	CD8_Exhausted	3D-A vs 3M-A
Marcksl1	0.00875754339660781	0.292781749227846	0.25	0.02	1	CD8_Exhausted	3D-A vs 3M-A
Sdc3	0.00875754339660781	0.292781749227846	0.25	0.02	1	CD8_Exhausted	3D-A vs 3M-A
Ptafr	0.00875754339660781	0.292781749227846	0.25	0.02	1	CD8_Exhausted	3D-A vs 3M-A
Fbxo6	0.00875754339660781	0.292781749227846	0.25	0.02	1	CD8_Exhausted	3D-A vs 3M-A
Rbks	0.00875754339660781	0.292781749227846	0.25	0.02	1	CD8_Exhausted	3D-A vs 3M-A
Ncapg	0.00875754339660781	0.292781749227846	0.25	0.02	1	CD8_Exhausted	3D-A vs 3M-A
Rasl11b	0.00875754339660781	0.292781749227846	0.25	0.02	1	CD8_Exhausted	3D-A vs 3M-A
Hscb	0.00875754339660781	0.292781749227846	0.25	0.02	1	CD8_Exhausted	3D-A vs 3M-A
Acads	0.00875754339660781	0.292781749227846	0.25	0.02	1	CD8_Exhausted	3D-A vs 3M-A
Tpst1	0.00875754339660781	0.292781749227846	0.25	0.02	1	CD8_Exhausted	3D-A vs 3M-A
Fbxl18	0.00875754339660781	0.292781749227846	0.25	0.02	1	CD8_Exhausted	3D-A vs 3M-A
Daglb	0.00875754339660781	0.292781749227846	0.25	0.02	1	CD8_Exhausted	3D-A vs 3M-A
Brca2	0.00875754339660781	0.292781749227846	0.25	0.02	1	CD8_Exhausted	3D-A vs 3M-A
Zfp467	0.00875754339660781	0.292781749227846	0.25	0.02	1	CD8_Exhausted	3D-A vs 3M-A
Gng12	0.00875754339660781	0.292781749227846	0.25	0.02	1	CD8_Exhausted	3D-A vs 3M-A
Tprkb	0.00875754339660781	0.292781749227846	0.25	0.02	1	CD8_Exhausted	3D-A vs 3M-A
Klra13-ps	0.00875754339660781	0.292781749227846	0.25	0.02	1	CD8_Exhausted	3D-A vs 3M-A
Axl	0.00875754339660781	0.292781749227846	0.25	0.02	1	CD8_Exhausted	3D-A vs 3M-A
Lysmd4	0.00875754339660781	0.292781749227846	0.25	0.02	1	CD8_Exhausted	3D-A vs 3M-A
Alg8	0.00875754339660781	0.292781749227846	0.25	0.02	1	CD8_Exhausted	3D-A vs 3M-A
Hbb-bt	0.00875754339660781	0.292781749227846	0.25	0.02	1	CD8_Exhausted	3D-A vs 3M-A
Cog7	0.00875754339660781	0.292781749227846	0.25	0.02	1	CD8_Exhausted	3D-A vs 3M-A
Zfp668	0.00875754339660781	0.292781749227846	0.25	0.02	1	CD8_Exhausted	3D-A vs 3M-A
Ifitm3	0.00875754339660781	0.292781749227846	0.25	0.02	1	CD8_Exhausted	3D-A vs 3M-A
Polr2l	0.00875754339660781	0.292781749227846	0.25	0.02	1	CD8_Exhausted	3D-A vs 3M-A
Mrpl23	0.00875754339660781	0.292781749227846	0.25	0.02	1	CD8_Exhausted	3D-A vs 3M-A
F10	0.00875754339660781	0.292781749227846	0.25	0.02	1	CD8_Exhausted	3D-A vs 3M-A
Slc20a2	0.00875754339660781	0.292781749227846	0.25	0.02	1	CD8_Exhausted	3D-A vs 3M-A
Adam9	0.00875754339660781	0.292781749227846	0.25	0.02	1	CD8_Exhausted	3D-A vs 3M-A
Prag1	0.00875754339660781	0.292781749227846	0.25	0.02	1	CD8_Exhausted	3D-A vs 3M-A
Dlc1	0.00875754339660781	0.292781749227846	0.25	0.02	1	CD8_Exhausted	3D-A vs 3M-A
Lpl	0.00875754339660781	0.292781749227846	0.25	0.02	1	CD8_Exhausted	3D-A vs 3M-A
D130040H23Rik	0.00875754339660781	0.292781749227846	0.25	0.02	1	CD8_Exhausted	3D-A vs 3M-A
Mmaa	0.00875754339660781	0.292781749227846	0.25	0.02	1	CD8_Exhausted	3D-A vs 3M-A
Mt1	0.00875754339660781	0.292781749227846	0.25	0.02	1	CD8_Exhausted	3D-A vs 3M-A
Ntpcr	0.00875754339660781	0.292781749227846	0.25	0.02	1	CD8_Exhausted	3D-A vs 3M-A
Zfp266	0.00875754339660781	0.292781749227846	0.25	0.02	1	CD8_Exhausted	3D-A vs 3M-A
Gm30373	0.00875754339660781	0.292781749227846	0.25	0.02	1	CD8_Exhausted	3D-A vs 3M-A
Gm48529	0.00875754339660781	0.292781749227846	0.25	0.02	1	CD8_Exhausted	3D-A vs 3M-A
Usp28	0.00875754339660781	0.292781749227846	0.25	0.02	1	CD8_Exhausted	3D-A vs 3M-A
Ccrl2	0.00875754339660781	0.292781749227846	0.25	0.02	1	CD8_Exhausted	3D-A vs 3M-A
Itga9	0.00875754339660781	0.292781749227846	0.25	0.02	1	CD8_Exhausted	3D-A vs 3M-A
Exosc7	0.00875754339660781	0.292781749227846	0.25	0.02	1	CD8_Exhausted	3D-A vs 3M-A
Ccdc28a	0.00875754339660781	0.292781749227846	0.25	0.02	1	CD8_Exhausted	3D-A vs 3M-A
Gzmm	0.00875754339660781	0.292781749227846	0.25	0.02	1	CD8_Exhausted	3D-A vs 3M-A
Fam174c	0.00875754339660781	0.292781749227846	0.25	0.02	1	CD8_Exhausted	3D-A vs 3M-A
Abhd17a	0.00875754339660781	0.292781749227846	0.25	0.02	1	CD8_Exhausted	3D-A vs 3M-A
Lrp1	0.00875754339660781	0.292781749227846	0.25	0.02	1	CD8_Exhausted	3D-A vs 3M-A
Castor1	0.00875754339660781	0.292781749227846	0.25	0.02	1	CD8_Exhausted	3D-A vs 3M-A
Zmat5	0.00875754339660781	0.292781749227846	0.25	0.02	1	CD8_Exhausted	3D-A vs 3M-A
Gm11966	0.00875754339660781	0.292781749227846	0.25	0.02	1	CD8_Exhausted	3D-A vs 3M-A
Zpbp	0.00875754339660781	0.292781749227846	0.25	0.02	1	CD8_Exhausted	3D-A vs 3M-A
Bcl11a	0.00875754339660781	0.292781749227846	0.25	0.02	1	CD8_Exhausted	3D-A vs 3M-A
Thg1l	0.00875754339660781	0.292781749227846	0.25	0.02	1	CD8_Exhausted	3D-A vs 3M-A
Mrpl22	0.00875754339660781	0.292781749227846	0.25	0.02	1	CD8_Exhausted	3D-A vs 3M-A
Nt5m	0.00875754339660781	0.292781749227846	0.25	0.02	1	CD8_Exhausted	3D-A vs 3M-A
Cisd3	0.00875754339660781	0.292781749227846	0.25	0.02	1	CD8_Exhausted	3D-A vs 3M-A
Ramp2	0.00875754339660781	0.292781749227846	0.25	0.02	1	CD8_Exhausted	3D-A vs 3M-A
Coa3	0.00875754339660781	0.292781749227846	0.25	0.02	1	CD8_Exhausted	3D-A vs 3M-A
Chmp6	0.00875754339660781	0.292781749227846	0.25	0.02	1	CD8_Exhausted	3D-A vs 3M-A
Rpl18a-ps1	0.00875754339660781	0.292781749227846	0.25	0.02	1	CD8_Exhausted	3D-A vs 3M-A
H4c9	0.00875754339660781	0.292781749227846	0.25	0.02	1	CD8_Exhausted	3D-A vs 3M-A
B4galt7	0.00875754339660781	0.292781749227846	0.25	0.02	1	CD8_Exhausted	3D-A vs 3M-A
Mtrr	0.00875754339660781	0.292781749227846	0.25	0.02	1	CD8_Exhausted	3D-A vs 3M-A
Mtx3	0.00875754339660781	0.292781749227846	0.25	0.02	1	CD8_Exhausted	3D-A vs 3M-A
Poc5	0.00875754339660781	0.292781749227846	0.25	0.02	1	CD8_Exhausted	3D-A vs 3M-A
BC147527	0.00875754339660781	0.292781749227846	0.25	0.02	1	CD8_Exhausted	3D-A vs 3M-A
Lgals3	0.00875754339660781	0.292781749227846	0.25	0.02	1	CD8_Exhausted	3D-A vs 3M-A
Gm16973	0.00875754339660781	0.292781749227846	0.25	0.02	1	CD8_Exhausted	3D-A vs 3M-A
Zc3h3	0.00875754339660781	0.292781749227846	0.25	0.02	1	CD8_Exhausted	3D-A vs 3M-A
Mfsd5	0.00875754339660781	0.292781749227846	0.25	0.02	1	CD8_Exhausted	3D-A vs 3M-A
Calcoco1	0.00875754339660781	0.292781749227846	0.25	0.02	1	CD8_Exhausted	3D-A vs 3M-A
Tbccd1	0.00875754339660781	0.292781749227846	0.25	0.02	1	CD8_Exhausted	3D-A vs 3M-A
Tmem50b	0.00875754339660781	0.292781749227846	0.25	0.02	1	CD8_Exhausted	3D-A vs 3M-A
Ptprs	0.00875754339660781	0.292781749227846	0.25	0.02	1	CD8_Exhausted	3D-A vs 3M-A
Micos13	0.00875754339660781	0.292781749227846	0.25	0.02	1	CD8_Exhausted	3D-A vs 3M-A
Rab31	0.00875754339660781	0.292781749227846	0.25	0.02	1	CD8_Exhausted	3D-A vs 3M-A
Slc8a1	0.00875754339660781	0.292781749227846	0.25	0.02	1	CD8_Exhausted	3D-A vs 3M-A
Snx32	0.00875754339660781	0.292781749227846	0.25	0.02	1	CD8_Exhausted	3D-A vs 3M-A
Fads1	0.00875754339660781	0.292781749227846	0.25	0.02	1	CD8_Exhausted	3D-A vs 3M-A
Gm17018	0.00875754339660781	0.292781749227846	0.25	0.02	1	CD8_Exhausted	3D-A vs 3M-A
Tbcd	0.00878237720489581	0.977279923499917	0.5	0.102	1	CD8_Exhausted	3D-A vs 3M-A
Myo1f	0.00913374637157478	0.870548748544798	0.75	0.235	1	CD8_Exhausted	3D-A vs 3M-A
Slfn1	0.0091704599302897	0.79453088170002	0.5	0.102	1	CD8_Exhausted	3D-A vs 3M-A
Rpl23	0.0093747519345829	0.890530404904845	1	0.98	1	CD8_Exhausted	3D-A vs 3M-A
Zbp1	0.00945511158371386	0.640705052648153	0.5	0.092	1	CD8_Exhausted	3D-A vs 3M-A
Cnnm4	0.0095512340843564	0.278426456250776	0.25	0.02	1	CD8_Exhausted	3D-A vs 3M-A
Apoa2	0.0095512340843564	0.278426456250776	0.25	0.02	1	CD8_Exhausted	3D-A vs 3M-A
Usp21	0.0095512340843564	0.278426456250776	0.25	0.02	1	CD8_Exhausted	3D-A vs 3M-A
Kyat1	0.0095512340843564	0.264212597031075	0.25	0.02	1	CD8_Exhausted	3D-A vs 3M-A
Csf1	0.0095512340843564	0.278426456250776	0.25	0.02	1	CD8_Exhausted	3D-A vs 3M-A
Tmem67	0.0095512340843564	0.278426456250776	0.25	0.02	1	CD8_Exhausted	3D-A vs 3M-A
Oma1	0.0095512340843564	0.278426456250776	0.25	0.02	1	CD8_Exhausted	3D-A vs 3M-A
Eri3	0.0095512340843564	0.278426456250776	0.25	0.02	1	CD8_Exhausted	3D-A vs 3M-A
Cep85	0.0095512340843564	0.250137411819352	0.25	0.02	1	CD8_Exhausted	3D-A vs 3M-A
Arl6ip4	0.0095512340843564	0.278426456250776	0.25	0.02	1	CD8_Exhausted	3D-A vs 3M-A
Rhbdd2	0.0095512340843564	0.278426456250776	0.25	0.02	1	CD8_Exhausted	3D-A vs 3M-A
Plod3	0.0095512340843564	0.278426456250776	0.25	0.02	1	CD8_Exhausted	3D-A vs 3M-A
Tmem176a	0.0095512340843564	0.278426456250776	0.25	0.02	1	CD8_Exhausted	3D-A vs 3M-A
Bola3	0.0095512340843564	0.278426456250776	0.25	0.02	1	CD8_Exhausted	3D-A vs 3M-A
Emp1	0.0095512340843564	0.250137411819352	0.25	0.02	1	CD8_Exhausted	3D-A vs 3M-A
Cd3eap	0.0095512340843564	0.278426456250776	0.25	0.02	1	CD8_Exhausted	3D-A vs 3M-A
Ech1	0.0095512340843564	0.278426456250776	0.25	0.02	1	CD8_Exhausted	3D-A vs 3M-A
Asb7	0.0095512340843564	0.278426456250776	0.25	0.02	1	CD8_Exhausted	3D-A vs 3M-A
Ngrn	0.0095512340843564	0.264212597031075	0.25	0.02	1	CD8_Exhausted	3D-A vs 3M-A
Ccdc90b	0.0095512340843564	0.278426456250776	0.25	0.02	1	CD8_Exhausted	3D-A vs 3M-A
Akip1	0.0095512340843564	0.278426456250776	0.25	0.02	1	CD8_Exhausted	3D-A vs 3M-A
Tnfrsf26	0.0095512340843564	0.278426456250776	0.25	0.02	1	CD8_Exhausted	3D-A vs 3M-A
Gins4	0.0095512340843564	0.278426456250776	0.25	0.02	1	CD8_Exhausted	3D-A vs 3M-A
Thap1	0.0095512340843564	0.278426456250776	0.25	0.02	1	CD8_Exhausted	3D-A vs 3M-A
Abcb10	0.0095512340843564	0.278426456250776	0.25	0.02	1	CD8_Exhausted	3D-A vs 3M-A
Man2c1	0.0095512340843564	0.278426456250776	0.25	0.02	1	CD8_Exhausted	3D-A vs 3M-A
Camp	0.0095512340843564	0.278426456250776	0.25	0.02	1	CD8_Exhausted	3D-A vs 3M-A
Rnf126	0.0095512340843564	0.278426456250776	0.25	0.02	1	CD8_Exhausted	3D-A vs 3M-A
Pold2	0.0095512340843564	0.278426456250776	0.25	0.02	1	CD8_Exhausted	3D-A vs 3M-A
Batf	0.0095512340843564	0.278426456250776	0.25	0.02	1	CD8_Exhausted	3D-A vs 3M-A
Ighd	0.0095512340843564	0.278426456250776	0.25	0.02	1	CD8_Exhausted	3D-A vs 3M-A
Zfhx2	0.0095512340843564	0.278426456250776	0.25	0.02	1	CD8_Exhausted	3D-A vs 3M-A
Zbed4	0.0095512340843564	0.278426456250776	0.25	0.02	1	CD8_Exhausted	3D-A vs 3M-A
Trmt2a	0.0095512340843564	0.278426456250776	0.25	0.02	1	CD8_Exhausted	3D-A vs 3M-A
Trim36	0.0095512340843564	0.278426456250776	0.25	0.02	1	CD8_Exhausted	3D-A vs 3M-A
Ranbp6	0.0095512340843564	0.278426456250776	0.25	0.02	1	CD8_Exhausted	3D-A vs 3M-A
Ifit3	0.0095512340843564	0.264212597031075	0.25	0.02	1	CD8_Exhausted	3D-A vs 3M-A
Nr4a3	0.0095763545216969	-2.51868928130199	0.25	0.837	1	CD8_Exhausted	3D-A vs 3M-A
Hibadh	0.00958694114458144	0.39231742277876	0.5	0.082	1	CD8_Exhausted	3D-A vs 3M-A
Stx16	0.00971162969620679	0.539421716810971	0.75	0.194	1	CD8_Exhausted	3D-A vs 3M-A
Itk	0.00981702742223299	-1.68093155925188	0.5	0.969	1	CD8_Exhausted	3D-A vs 3M-A
Prdx1	0.00990410824221072	0.669851398307669	1	0.357	1	CD8_Exhausted	3D-A vs 3M-A
Zfp707	0.0104006719412967	0.264212597031075	0.25	0.02	1	CD8_Exhausted	3D-A vs 3M-A
Gstcd	0.0104032046083444	0.250137411819352	0.25	0.02	1	CD8_Exhausted	3D-A vs 3M-A
Atp8a2	0.0105024907031183	-1.70270276964966	0	0.745	1	CD8_Exhausted	3D-A vs 3M-A
Rcbtb1	0.0105690980089334	0.366782330671623	0.5	0.082	1	CD8_Exhausted	3D-A vs 3M-A
H3f3b	0.010614059933855	-1.41135245247099	1	0.929	1	CD8_Exhausted	3D-A vs 3M-A
Rps16	0.0106148090407377	0.886789389552009	1	0.786	1	CD8_Exhausted	3D-A vs 3M-A
Rpl11	0.0106884352461853	0.716589458134421	1	0.867	1	CD8_Exhausted	3D-A vs 3M-A
1110008P14Rik	0.0107437354476681	0.458205358435217	0.5	0.092	1	CD8_Exhausted	3D-A vs 3M-A
Mrpl30	0.0108652095758122	0.667177264009344	0.5	0.102	1	CD8_Exhausted	3D-A vs 3M-A
Dusp1	0.0111698678704958	-2.04350163863659	0.75	0.888	1	CD8_Exhausted	3D-A vs 3M-A
Pea15a	0.0113962952590171	0.846525519338282	0.5	0.102	1	CD8_Exhausted	3D-A vs 3M-A
Galk2	0.0113962952590171	0.846525519338282	0.5	0.102	1	CD8_Exhausted	3D-A vs 3M-A
H2-K1	0.0114116082393358	-0.827880785144776	1	1	1	CD8_Exhausted	3D-A vs 3M-A
Cd55	0.0118196863928195	0.444784842672896	0.5	0.092	1	CD8_Exhausted	3D-A vs 3M-A
H2-Ab1	0.0118369406875859	0.914270125974116	0.75	0.265	1	CD8_Exhausted	3D-A vs 3M-A
Rps6ka1	0.0119065982200547	0.653880441395886	0.5	0.102	1	CD8_Exhausted	3D-A vs 3M-A
Ppia	0.0121052410341859	0.84799690655495	1	0.694	1	CD8_Exhausted	3D-A vs 3M-A
Cdkal1	0.0121685922173564	0.637429920615292	0.75	0.214	1	CD8_Exhausted	3D-A vs 3M-A
Ubc	0.0122947142805728	-1.36638169333473	0.5	0.867	1	CD8_Exhausted	3D-A vs 3M-A
Narf	0.0124386594006443	0.640705052648153	0.5	0.102	1	CD8_Exhausted	3D-A vs 3M-A
Ptpn22	0.0126949939276467	-1.56519924589973	0.75	0.959	1	CD8_Exhausted	3D-A vs 3M-A
Snap23	0.0129799444393496	0.418312631311705	0.5	0.092	1	CD8_Exhausted	3D-A vs 3M-A
Fgfr2	0.0129799444393496	0.418312631311705	0.5	0.092	1	CD8_Exhausted	3D-A vs 3M-A
Mien1	0.0129799444393496	0.418312631311705	0.5	0.092	1	CD8_Exhausted	3D-A vs 3M-A
Txn1	0.0130238556782585	1.04702533482589	1	0.418	1	CD8_Exhausted	3D-A vs 3M-A
Mbd1	0.0130245123477111	0.640705052648153	0.5	0.102	1	CD8_Exhausted	3D-A vs 3M-A
S100a10	0.0133836237890221	0.756728848987636	1	0.449	1	CD8_Exhausted	3D-A vs 3M-A
Morf4l2	0.0135080431473533	0.626025157343042	0.75	0.214	1	CD8_Exhausted	3D-A vs 3M-A
Cdin1	0.0136019041217339	0.627648899822706	0.5	0.102	1	CD8_Exhausted	3D-A vs 3M-A
Kif1c	0.0136019041217339	0.627648899822706	0.5	0.102	1	CD8_Exhausted	3D-A vs 3M-A
Mef2c	0.0136019041217339	0.627648899822706	0.5	0.102	1	CD8_Exhausted	3D-A vs 3M-A
Rps4x	0.0140115442934661	0.807354922057604	1	0.969	1	CD8_Exhausted	3D-A vs 3M-A
Lrrc58	0.0142227875325934	0.627648899822706	0.5	0.102	1	CD8_Exhausted	3D-A vs 3M-A
Ifngas1	0.0142301381142739	0.379493382421177	0.5	0.092	1	CD8_Exhausted	3D-A vs 3M-A
Rpl32	0.0142462592041137	0.777828969754432	1	0.959	1	CD8_Exhausted	3D-A vs 3M-A
mt-Nd2	0.0142615290727551	1.46471188656053	1	0.949	1	CD8_Exhausted	3D-A vs 3M-A
Stag1	0.0146744783979469	0.826807284723777	1	0.643	1	CD8_Exhausted	3D-A vs 3M-A
Ddost	0.0148492145389023	0.614709844115208	0.5	0.102	1	CD8_Exhausted	3D-A vs 3M-A
Rock1	0.0148691997924996	-1.52994839871667	0	0.704	1	CD8_Exhausted	3D-A vs 3M-A
Mcmbp	0.0150391989570503	0.491327428609926	0.75	0.194	1	CD8_Exhausted	3D-A vs 3M-A
Cbl	0.0154290461267167	1.14522456081399	0.75	0.316	1	CD8_Exhausted	3D-A vs 3M-A
Rpsa	0.015496364964571	0.595119115757327	1	0.98	1	CD8_Exhausted	3D-A vs 3M-A
Cklf	0.01557225207976	0.32930762525296	0.5	0.092	1	CD8_Exhausted	3D-A vs 3M-A
Ndufa5	0.015575284959175	0.366782330671623	0.5	0.092	1	CD8_Exhausted	3D-A vs 3M-A
Ndufs2	0.0156963277950267	0.653880441395886	0.5	0.112	1	CD8_Exhausted	3D-A vs 3M-A
Washc4	0.0156963277950267	0.653880441395886	0.5	0.112	1	CD8_Exhausted	3D-A vs 3M-A
Naca	0.0158255787937923	0.867475914495175	1	0.531	1	CD8_Exhausted	3D-A vs 3M-A
Gbp7	0.0158742868349809	0.626025157343042	0.75	0.224	1	CD8_Exhausted	3D-A vs 3M-A
Cox7c	0.0160045185598839	0.800012946716436	1	0.602	1	CD8_Exhausted	3D-A vs 3M-A
mt-Atp8	0.0160360728923999	1.36678233067162	0.75	0.306	1	CD8_Exhausted	3D-A vs 3M-A
Cpeb1	0.0163981057932907	-1.1861900558051	0	0.684	1	CD8_Exhausted	3D-A vs 3M-A
Mrps24	0.0164108364904514	1.00327513203286	0.5	0.112	1	CD8_Exhausted	3D-A vs 3M-A
Zmat2	0.0166624108190387	0.444784842672896	0.5	0.102	1	CD8_Exhausted	3D-A vs 3M-A
Ldha	0.0168038061689424	0.729352410056331	0.75	0.255	1	CD8_Exhausted	3D-A vs 3M-A
Rplp0	0.0168405557730225	0.847155930115579	1	0.735	1	CD8_Exhausted	3D-A vs 3M-A
Hnrnph1	0.0170407128615491	-1.46850352413377	0.25	0.806	1	CD8_Exhausted	3D-A vs 3M-A
Madd	0.0170900955327889	0.640705052648153	0.5	0.112	1	CD8_Exhausted	3D-A vs 3M-A
Ngly1	0.0170900955327889	0.640705052648153	0.5	0.112	1	CD8_Exhausted	3D-A vs 3M-A
Rpl39	0.0173179639574091	0.636962650962336	1	1	1	CD8_Exhausted	3D-A vs 3M-A
Etv6	0.0173492106373143	1.078656943875	0.5	0.122	1	CD8_Exhausted	3D-A vs 3M-A
Atp8b4	0.0176810552747922	0.894232372737571	0.75	0.276	1	CD8_Exhausted	3D-A vs 3M-A
Trim12a	0.017795838445922	0.627648899822706	0.5	0.112	1	CD8_Exhausted	3D-A vs 3M-A
Acat1	0.0178913922839107	0.964455883142333	0.5	0.112	1	CD8_Exhausted	3D-A vs 3M-A
Rabgap1l	0.0183727179595656	-1.33948646627167	0	0.673	1	CD8_Exhausted	3D-A vs 3M-A
Rapgef2	0.0183905879186496	0.904216461310193	0.75	0.296	1	CD8_Exhausted	3D-A vs 3M-A
Manf	0.0185766247906959	0.627648899822706	0.5	0.112	1	CD8_Exhausted	3D-A vs 3M-A
Rapgef1	0.0187746614634688	0.838605856042044	0.75	0.286	1	CD8_Exhausted	3D-A vs 3M-A
Pnrc1	0.0188031331012693	-1.32780466122403	0.25	0.837	1	CD8_Exhausted	3D-A vs 3M-A
Cdk17	0.0190208608751439	-1.36257007938471	0	0.673	1	CD8_Exhausted	3D-A vs 3M-A
Rpl17	0.0190282249158936	0.927867729374839	1	0.99	1	CD8_Exhausted	3D-A vs 3M-A
Dusp5	0.0195935980482824	-1.59960927668556	0	0.673	1	CD8_Exhausted	3D-A vs 3M-A
Parp9	0.0198191329016834	0.418312631311705	0.5	0.102	1	CD8_Exhausted	3D-A vs 3M-A
Ndufv2	0.0202041501337096	0.769219793170833	0.5	0.112	1	CD8_Exhausted	3D-A vs 3M-A
Gm15710	0.0202096135245426	-1.29817949211475	0	0.663	1	CD8_Exhausted	3D-A vs 3M-A
Cd69	0.0203714196612728	-1.96120751700294	0.25	0.765	1	CD8_Exhausted	3D-A vs 3M-A
Rps7	0.0205499843793059	0.670344543088027	1	0.99	1	CD8_Exhausted	3D-A vs 3M-A
Dad1	0.0207580707534175	0.546230106232442	1	0.367	1	CD8_Exhausted	3D-A vs 3M-A
Tsc22d3	0.020867265516216	-1.43513870533535	0	0.663	1	CD8_Exhausted	3D-A vs 3M-A
Rpl12	0.0210195172258035	0.875419197002758	1	0.908	1	CD8_Exhausted	3D-A vs 3M-A
Galnt1	0.0211802434125867	0.626025157343042	0.75	0.245	1	CD8_Exhausted	3D-A vs 3M-A
mt-Nd5	0.0213929639359209	1.22812879088559	1	0.612	1	CD8_Exhausted	3D-A vs 3M-A
Asap2	0.0215604975734615	0.405256478486258	0.5	0.102	1	CD8_Exhausted	3D-A vs 3M-A
Cript	0.0215652327725177	0.366782330671623	0.5	0.102	1	CD8_Exhausted	3D-A vs 3M-A
Mau2	0.021578317756333	0.640705052648153	0.5	0.122	1	CD8_Exhausted	3D-A vs 3M-A
Dars	0.0218240323726948	0.589174752008071	0.5	0.112	1	CD8_Exhausted	3D-A vs 3M-A
Trnt1	0.0218919764907146	0.744345124531804	0.5	0.112	1	CD8_Exhausted	3D-A vs 3M-A
Micos10	0.022094958838192	1.10569619662735	0.75	0.347	1	CD8_Exhausted	3D-A vs 3M-A
Runx1	0.0222905616384704	-1.31128957444101	0.25	0.776	1	CD8_Exhausted	3D-A vs 3M-A
Bsdc1	0.0227274074831989	0.589174752008071	0.5	0.112	1	CD8_Exhausted	3D-A vs 3M-A
Lrrfip1	0.0230176773115321	0.623754983718215	1	0.378	1	CD8_Exhausted	3D-A vs 3M-A
Cers6	0.0233645343285322	0.627648899822706	0.5	0.122	1	CD8_Exhausted	3D-A vs 3M-A
Prkd3	0.0234245561169141	0.341691349708792	0.5	0.102	1	CD8_Exhausted	3D-A vs 3M-A
Ints12	0.0240859129479535	0.54146086208457	0.25	0.031	1	CD8_Exhausted	3D-A vs 3M-A
Usp18	0.0240859129479535	0.54146086208457	0.25	0.031	1	CD8_Exhausted	3D-A vs 3M-A
Mx1	0.0240859129479535	0.763853283421018	0.25	0.031	1	CD8_Exhausted	3D-A vs 3M-A
Gm7072	0.0240859129479535	0.54146086208457	0.25	0.031	1	CD8_Exhausted	3D-A vs 3M-A
Il18r1	0.0241725063926985	1.04182017569463	0.5	0.133	1	CD8_Exhausted	3D-A vs 3M-A
Ankrd13a	0.0242373288396124	0.431488020059438	0.5	0.112	1	CD8_Exhausted	3D-A vs 3M-A
Rps11-ps2	0.0242373288396124	0.431488020059438	0.5	0.112	1	CD8_Exhausted	3D-A vs 3M-A
Dcaf8	0.0242616262931303	0.601885803757624	0.5	0.122	1	CD8_Exhausted	3D-A vs 3M-A
Pdcd6ip	0.0242743041197024	-1.26793320524663	0	0.643	1	CD8_Exhausted	3D-A vs 3M-A
Icos	0.0244291342680079	0.807354922057604	0.75	0.286	1	CD8_Exhausted	3D-A vs 3M-A
Rpl3	0.0251151541932459	0.653183991929844	1	0.806	1	CD8_Exhausted	3D-A vs 3M-A
Jun	0.0255712271937281	-1.98520299807192	0	0.643	1	CD8_Exhausted	3D-A vs 3M-A
Nelfb	0.0257467157171238	0.527247002864869	0.25	0.031	1	CD8_Exhausted	3D-A vs 3M-A
N4bp2	0.0257467157171238	0.527247002864869	0.25	0.031	1	CD8_Exhausted	3D-A vs 3M-A
Fundc2	0.0257467157171238	0.527247002864869	0.25	0.031	1	CD8_Exhausted	3D-A vs 3M-A
Nr4a2	0.0260569503784951	-1.84143919053279	0.25	0.867	1	CD8_Exhausted	3D-A vs 3M-A
Myo1g	0.0262811151306121	0.405256478486258	0.5	0.112	1	CD8_Exhausted	3D-A vs 3M-A
Clpp	0.0262811151306121	0.418312631311705	0.5	0.112	1	CD8_Exhausted	3D-A vs 3M-A
Ssr4	0.0262811151306121	0.418312631311705	0.5	0.112	1	CD8_Exhausted	3D-A vs 3M-A
Stxbp3	0.0262859084908976	0.756728848987636	0.5	0.122	1	CD8_Exhausted	3D-A vs 3M-A
Osbpl8	0.0262915439815482	0.691877704637668	1	0.418	1	CD8_Exhausted	3D-A vs 3M-A
Tcof1	0.0263596972725109	0.769219793170833	0.5	0.122	1	CD8_Exhausted	3D-A vs 3M-A
Kdm2b	0.0269608476764996	-1.6092918300829	0	0.633	1	CD8_Exhausted	3D-A vs 3M-A
Man2a1	0.0270601162537371	1.31214707409478	0.75	0.337	1	CD8_Exhausted	3D-A vs 3M-A
Fbxo5	0.0274899817869317	0.513171817653146	0.25	0.031	1	CD8_Exhausted	3D-A vs 3M-A
Rer1	0.0282960721475801	0.589174752008071	0.5	0.122	1	CD8_Exhausted	3D-A vs 3M-A
Atp6v1a	0.0282960721475801	0.576574715228437	0.5	0.122	1	CD8_Exhausted	3D-A vs 3M-A
Trim30d	0.0284516741162116	0.405256478486258	0.5	0.112	1	CD8_Exhausted	3D-A vs 3M-A
Ripk1	0.0284516741162116	0.405256478486258	0.5	0.112	1	CD8_Exhausted	3D-A vs 3M-A
Dis3l2	0.0284530143746893	0.39231742277876	0.5	0.112	1	CD8_Exhausted	3D-A vs 3M-A
Usp1	0.0284530143746893	0.379493382421177	0.5	0.112	1	CD8_Exhausted	3D-A vs 3M-A
Slc3a2	0.0284747461171613	-1.28615696386554	0	0.622	1	CD8_Exhausted	3D-A vs 3M-A
Rac2	0.0288725897169816	0.982441628615695	1	0.653	1	CD8_Exhausted	3D-A vs 3M-A
Cnnm3	0.0293181346881675	0.278426456250776	0.25	0.031	1	CD8_Exhausted	3D-A vs 3M-A
Cavin2	0.0293181346881675	0.278426456250776	0.25	0.031	1	CD8_Exhausted	3D-A vs 3M-A
Ttll4	0.0293181346881675	0.278426456250776	0.25	0.031	1	CD8_Exhausted	3D-A vs 3M-A
Zfand2b	0.0293181346881675	0.278426456250776	0.25	0.031	1	CD8_Exhausted	3D-A vs 3M-A
Rab29	0.0293181346881675	0.278426456250776	0.25	0.031	1	CD8_Exhausted	3D-A vs 3M-A
Fbxw5	0.0293181346881675	0.278426456250776	0.25	0.031	1	CD8_Exhausted	3D-A vs 3M-A
Gpr107	0.0293181346881675	0.278426456250776	0.25	0.031	1	CD8_Exhausted	3D-A vs 3M-A
Ndufs3	0.0293181346881675	0.278426456250776	0.25	0.031	1	CD8_Exhausted	3D-A vs 3M-A
Ccdc32	0.0293181346881675	0.278426456250776	0.25	0.031	1	CD8_Exhausted	3D-A vs 3M-A
Kiz	0.0293181346881675	0.278426456250776	0.25	0.031	1	CD8_Exhausted	3D-A vs 3M-A
Pygb	0.0293181346881675	0.278426456250776	0.25	0.031	1	CD8_Exhausted	3D-A vs 3M-A
Slc9a8	0.0293181346881675	0.278426456250776	0.25	0.031	1	CD8_Exhausted	3D-A vs 3M-A
Mfsd8	0.0293181346881675	0.278426456250776	0.25	0.031	1	CD8_Exhausted	3D-A vs 3M-A
Slc22a15	0.0293181346881675	0.278426456250776	0.25	0.031	1	CD8_Exhausted	3D-A vs 3M-A
Mcub	0.0293181346881675	0.278426456250776	0.25	0.031	1	CD8_Exhausted	3D-A vs 3M-A
Adgrl2	0.0293181346881675	0.278426456250776	0.25	0.031	1	CD8_Exhausted	3D-A vs 3M-A
Slc35a1	0.0293181346881675	0.278426456250776	0.25	0.031	1	CD8_Exhausted	3D-A vs 3M-A
Smim8	0.0293181346881675	0.278426456250776	0.25	0.031	1	CD8_Exhausted	3D-A vs 3M-A
Slc31a1	0.0293181346881675	0.278426456250776	0.25	0.031	1	CD8_Exhausted	3D-A vs 3M-A
Pole3	0.0293181346881675	0.278426456250776	0.25	0.031	1	CD8_Exhausted	3D-A vs 3M-A
Cyp4b1	0.0293181346881675	0.278426456250776	0.25	0.031	1	CD8_Exhausted	3D-A vs 3M-A
Oasl1	0.0293181346881675	0.278426456250776	0.25	0.031	1	CD8_Exhausted	3D-A vs 3M-A
Plbd2	0.0293181346881675	0.278426456250776	0.25	0.031	1	CD8_Exhausted	3D-A vs 3M-A
Gtf3a	0.0293181346881675	0.278426456250776	0.25	0.031	1	CD8_Exhausted	3D-A vs 3M-A
Tmem176b	0.0293181346881675	0.278426456250776	0.25	0.031	1	CD8_Exhausted	3D-A vs 3M-A
Tamm41	0.0293181346881675	0.278426456250776	0.25	0.031	1	CD8_Exhausted	3D-A vs 3M-A
Tspan9	0.0293181346881675	0.278426456250776	0.25	0.031	1	CD8_Exhausted	3D-A vs 3M-A
Dennd5b	0.0293181346881675	0.278426456250776	0.25	0.031	1	CD8_Exhausted	3D-A vs 3M-A
Eml2	0.0293181346881675	0.278426456250776	0.25	0.031	1	CD8_Exhausted	3D-A vs 3M-A
Bcl3	0.0293181346881675	0.278426456250776	0.25	0.031	1	CD8_Exhausted	3D-A vs 3M-A
Cebpg	0.0293181346881675	0.278426456250776	0.25	0.031	1	CD8_Exhausted	3D-A vs 3M-A
Gpatch1	0.0293181346881675	0.278426456250776	0.25	0.031	1	CD8_Exhausted	3D-A vs 3M-A
Lrrc28	0.0293181346881675	0.278426456250776	0.25	0.031	1	CD8_Exhausted	3D-A vs 3M-A
Tmem126b	0.0293181346881675	0.278426456250776	0.25	0.031	1	CD8_Exhausted	3D-A vs 3M-A
Anapc15	0.0293181346881675	0.278426456250776	0.25	0.031	1	CD8_Exhausted	3D-A vs 3M-A
Mrpl17	0.0293181346881675	0.278426456250776	0.25	0.031	1	CD8_Exhausted	3D-A vs 3M-A
Sbk1	0.0293181346881675	0.278426456250776	0.25	0.031	1	CD8_Exhausted	3D-A vs 3M-A
Zfp646	0.0293181346881675	0.278426456250776	0.25	0.031	1	CD8_Exhausted	3D-A vs 3M-A
Acadsb	0.0293181346881675	0.278426456250776	0.25	0.031	1	CD8_Exhausted	3D-A vs 3M-A
Dhx32	0.0293181346881675	0.278426456250776	0.25	0.031	1	CD8_Exhausted	3D-A vs 3M-A
Cdc16	0.0293181346881675	0.278426456250776	0.25	0.031	1	CD8_Exhausted	3D-A vs 3M-A
Ubxn8	0.0293181346881675	0.278426456250776	0.25	0.031	1	CD8_Exhausted	3D-A vs 3M-A
Mvb12a	0.0293181346881675	0.278426456250776	0.25	0.031	1	CD8_Exhausted	3D-A vs 3M-A
Rnaseh2a	0.0293181346881675	0.278426456250776	0.25	0.031	1	CD8_Exhausted	3D-A vs 3M-A
Heatr3	0.0293181346881675	0.278426456250776	0.25	0.031	1	CD8_Exhausted	3D-A vs 3M-A
Cdh5	0.0293181346881675	0.278426456250776	0.25	0.031	1	CD8_Exhausted	3D-A vs 3M-A
Gm31718	0.0293181346881675	0.278426456250776	0.25	0.031	1	CD8_Exhausted	3D-A vs 3M-A
Pigb	0.0293181346881675	0.278426456250776	0.25	0.031	1	CD8_Exhausted	3D-A vs 3M-A
Bckdhb	0.0293181346881675	0.278426456250776	0.25	0.031	1	CD8_Exhausted	3D-A vs 3M-A
Trmt11	0.0293181346881675	0.278426456250776	0.25	0.031	1	CD8_Exhausted	3D-A vs 3M-A
Gns	0.0293181346881675	0.278426456250776	0.25	0.031	1	CD8_Exhausted	3D-A vs 3M-A
Zbtb39	0.0293181346881675	0.278426456250776	0.25	0.031	1	CD8_Exhausted	3D-A vs 3M-A
Gpr182	0.0293181346881675	0.278426456250776	0.25	0.031	1	CD8_Exhausted	3D-A vs 3M-A
Ttc1	0.0293181346881675	0.278426456250776	0.25	0.031	1	CD8_Exhausted	3D-A vs 3M-A
Gm2a	0.0293181346881675	0.278426456250776	0.25	0.031	1	CD8_Exhausted	3D-A vs 3M-A
Rpain	0.0293181346881675	0.278426456250776	0.25	0.031	1	CD8_Exhausted	3D-A vs 3M-A
Pnpo	0.0293181346881675	0.278426456250776	0.25	0.031	1	CD8_Exhausted	3D-A vs 3M-A
Mrps7	0.0293181346881675	0.278426456250776	0.25	0.031	1	CD8_Exhausted	3D-A vs 3M-A
Cenpx	0.0293181346881675	0.278426456250776	0.25	0.031	1	CD8_Exhausted	3D-A vs 3M-A
Rsad2	0.0293181346881675	0.278426456250776	0.25	0.031	1	CD8_Exhausted	3D-A vs 3M-A
Ap4s1	0.0293181346881675	0.278426456250776	0.25	0.031	1	CD8_Exhausted	3D-A vs 3M-A
Arg2	0.0293181346881675	0.278426456250776	0.25	0.031	1	CD8_Exhausted	3D-A vs 3M-A
Mlh3	0.0293181346881675	0.278426456250776	0.25	0.031	1	CD8_Exhausted	3D-A vs 3M-A
Zfp386	0.0293181346881675	0.278426456250776	0.25	0.031	1	CD8_Exhausted	3D-A vs 3M-A
H4c3	0.0293181346881675	0.278426456250776	0.25	0.031	1	CD8_Exhausted	3D-A vs 3M-A
Gm3325	0.0293181346881675	0.278426456250776	0.25	0.031	1	CD8_Exhausted	3D-A vs 3M-A
Zfp738	0.0293181346881675	0.278426456250776	0.25	0.031	1	CD8_Exhausted	3D-A vs 3M-A
Plk2	0.0293181346881675	0.278426456250776	0.25	0.031	1	CD8_Exhausted	3D-A vs 3M-A
Ap1g2	0.0293181346881675	0.278426456250776	0.25	0.031	1	CD8_Exhausted	3D-A vs 3M-A
Acod1	0.0293181346881675	0.278426456250776	0.25	0.031	1	CD8_Exhausted	3D-A vs 3M-A
Lifr	0.0293181346881675	0.278426456250776	0.25	0.031	1	CD8_Exhausted	3D-A vs 3M-A
Mpst	0.0293181346881675	0.278426456250776	0.25	0.031	1	CD8_Exhausted	3D-A vs 3M-A
Dzip3	0.0293181346881675	0.278426456250776	0.25	0.031	1	CD8_Exhausted	3D-A vs 3M-A
Gm6712	0.0293181346881675	0.278426456250776	0.25	0.031	1	CD8_Exhausted	3D-A vs 3M-A
Mettl26	0.0293181346881675	0.278426456250776	0.25	0.031	1	CD8_Exhausted	3D-A vs 3M-A
Bak1	0.0293181346881675	0.278426456250776	0.25	0.031	1	CD8_Exhausted	3D-A vs 3M-A
Uqcc2	0.0293181346881675	0.278426456250776	0.25	0.031	1	CD8_Exhausted	3D-A vs 3M-A
Zfp952	0.0293181346881675	0.278426456250776	0.25	0.031	1	CD8_Exhausted	3D-A vs 3M-A
Flot1	0.0293181346881675	0.278426456250776	0.25	0.031	1	CD8_Exhausted	3D-A vs 3M-A
Mad2l1bp	0.0293181346881675	0.278426456250776	0.25	0.031	1	CD8_Exhausted	3D-A vs 3M-A
Pot1b	0.0293181346881675	0.278426456250776	0.25	0.031	1	CD8_Exhausted	3D-A vs 3M-A
Plin3	0.0293181346881675	0.278426456250776	0.25	0.031	1	CD8_Exhausted	3D-A vs 3M-A
Gstp3	0.0293181346881675	0.278426456250776	0.25	0.031	1	CD8_Exhausted	3D-A vs 3M-A
Esrra	0.0293181346881675	0.278426456250776	0.25	0.031	1	CD8_Exhausted	3D-A vs 3M-A
Dnajc4	0.0293181346881675	0.278426456250776	0.25	0.031	1	CD8_Exhausted	3D-A vs 3M-A
Mpeg1	0.0293181346881675	0.278426456250776	0.25	0.031	1	CD8_Exhausted	3D-A vs 3M-A
mt-Tp	0.0293181346881675	0.278426456250776	0.25	0.031	1	CD8_Exhausted	3D-A vs 3M-A
Adgrg5	0.0293890698502367	0.589174752008071	0.5	0.122	1	CD8_Exhausted	3D-A vs 3M-A
Cd84	0.0297141982187862	0.655351828612554	0.75	0.265	1	CD8_Exhausted	3D-A vs 3M-A
Rps13	0.0299112935518922	0.560262060092832	1	0.99	1	CD8_Exhausted	3D-A vs 3M-A
Sin3b	0.0300986085620668	0.756728848987636	0.5	0.143	1	CD8_Exhausted	3D-A vs 3M-A
Vrk2	0.0300986085620668	0.732066794753367	0.5	0.143	1	CD8_Exhausted	3D-A vs 3M-A
H3f3a	0.0303307506155055	0.683972506552322	1	0.633	1	CD8_Exhausted	3D-A vs 3M-A
Ep400	0.0303614359406768	-1.16664986940945	0	0.612	1	CD8_Exhausted	3D-A vs 3M-A
Mrpl20	0.0304926578529293	0.551700046589408	0.5	0.122	1	CD8_Exhausted	3D-A vs 3M-A
Ckb	0.0304926578529293	0.56408377104524	0.5	0.122	1	CD8_Exhausted	3D-A vs 3M-A
Wnk1	0.0306553954847396	-1.30415339315939	0.75	0.857	1	CD8_Exhausted	3D-A vs 3M-A
Nrros	0.0307172305970018	0.614709844115208	0.5	0.133	1	CD8_Exhausted	3D-A vs 3M-A
Fkbp5	0.030753883046547	0.39231742277876	0.5	0.112	1	CD8_Exhausted	3D-A vs 3M-A
Fus	0.0308336025173772	-1.20291341339622	0.25	0.745	1	CD8_Exhausted	3D-A vs 3M-A
Kmt2e	0.0310141305257973	-1.26793320524663	0	0.612	1	CD8_Exhausted	3D-A vs 3M-A
Malat1	0.0310883139126271	-0.783413200344757	1	1	1	CD8_Exhausted	3D-A vs 3M-A
Pbx1	0.0313012599981217	0.250137411819352	0.25	0.031	1	CD8_Exhausted	3D-A vs 3M-A
Med19	0.0313012599981217	0.264212597031075	0.25	0.031	1	CD8_Exhausted	3D-A vs 3M-A
Tspyl3	0.0313012599981217	0.264212597031075	0.25	0.031	1	CD8_Exhausted	3D-A vs 3M-A
5830417I10Rik	0.0313012599981217	0.264212597031075	0.25	0.031	1	CD8_Exhausted	3D-A vs 3M-A
Fbxl4	0.0313012599981217	0.250137411819352	0.25	0.031	1	CD8_Exhausted	3D-A vs 3M-A
Caap1	0.0313012599981217	0.264212597031075	0.25	0.031	1	CD8_Exhausted	3D-A vs 3M-A
Supt7l	0.0313012599981217	0.250137411819352	0.25	0.031	1	CD8_Exhausted	3D-A vs 3M-A
Tbl2	0.0313012599981217	0.264212597031075	0.25	0.031	1	CD8_Exhausted	3D-A vs 3M-A
4930599N23Rik	0.0313012599981217	0.250137411819352	0.25	0.031	1	CD8_Exhausted	3D-A vs 3M-A
Zfp180	0.0313012599981217	0.250137411819352	0.25	0.031	1	CD8_Exhausted	3D-A vs 3M-A
Arhgef10	0.0313012599981217	0.264212597031075	0.25	0.031	1	CD8_Exhausted	3D-A vs 3M-A
Ints10	0.0313012599981217	0.264212597031075	0.25	0.031	1	CD8_Exhausted	3D-A vs 3M-A
Hinfp	0.0313012599981217	0.264212597031075	0.25	0.031	1	CD8_Exhausted	3D-A vs 3M-A
Sec22c	0.0313012599981217	0.250137411819352	0.25	0.031	1	CD8_Exhausted	3D-A vs 3M-A
Armt1	0.0313012599981217	0.264212597031075	0.25	0.031	1	CD8_Exhausted	3D-A vs 3M-A
Fig4	0.0313012599981217	0.264212597031075	0.25	0.031	1	CD8_Exhausted	3D-A vs 3M-A
Wdr18	0.0313012599981217	0.264212597031075	0.25	0.031	1	CD8_Exhausted	3D-A vs 3M-A
Sparc	0.0313012599981217	0.264212597031075	0.25	0.031	1	CD8_Exhausted	3D-A vs 3M-A
Cd68	0.0313012599981217	0.264212597031075	0.25	0.031	1	CD8_Exhausted	3D-A vs 3M-A
Lyrm9	0.0313012599981217	0.264212597031075	0.25	0.031	1	CD8_Exhausted	3D-A vs 3M-A
Cd300ld	0.0313012599981217	0.264212597031075	0.25	0.031	1	CD8_Exhausted	3D-A vs 3M-A
Hs1bp3	0.0313012599981217	0.264212597031075	0.25	0.031	1	CD8_Exhausted	3D-A vs 3M-A
Prxl2c	0.0313012599981217	0.250137411819352	0.25	0.031	1	CD8_Exhausted	3D-A vs 3M-A
Enc1	0.0313012599981217	0.264212597031075	0.25	0.031	1	CD8_Exhausted	3D-A vs 3M-A
Tg	0.0313012599981217	0.264212597031075	0.25	0.031	1	CD8_Exhausted	3D-A vs 3M-A
Selenoo	0.0313012599981217	0.250137411819352	0.25	0.031	1	CD8_Exhausted	3D-A vs 3M-A
Golgb1	0.0313012599981217	0.264212597031075	0.25	0.031	1	CD8_Exhausted	3D-A vs 3M-A
Rpl21-ps6	0.0313012599981217	0.264212597031075	0.25	0.031	1	CD8_Exhausted	3D-A vs 3M-A
Mettl4	0.0313012599981217	0.264212597031075	0.25	0.031	1	CD8_Exhausted	3D-A vs 3M-A
Adnp2	0.0313012599981217	0.264212597031075	0.25	0.031	1	CD8_Exhausted	3D-A vs 3M-A
Ccdc86	0.0313012599981217	0.264212597031075	0.25	0.031	1	CD8_Exhausted	3D-A vs 3M-A
Fosb	0.0314793386113569	-1.38529015588479	0	0.612	1	CD8_Exhausted	3D-A vs 3M-A
Ranbp2	0.0321896427064844	-1.09264928796567	0	0.602	1	CD8_Exhausted	3D-A vs 3M-A
Tnfrsf1b	0.0330385660919707	-1.16007721548597	0	0.602	1	CD8_Exhausted	3D-A vs 3M-A
Uqcc3	0.03319267929158	0.379493382421177	0.5	0.112	1	CD8_Exhausted	3D-A vs 3M-A
Xpo4	0.0332015886011842	0.366782330671623	0.5	0.112	1	CD8_Exhausted	3D-A vs 3M-A
Gm12940	0.0333800790649526	0.250137411819352	0.25	0.031	1	CD8_Exhausted	3D-A vs 3M-A
Klhl2	0.0333800790649526	0.250137411819352	0.25	0.031	1	CD8_Exhausted	3D-A vs 3M-A
Ska2	0.0333800790649526	0.250137411819352	0.25	0.031	1	CD8_Exhausted	3D-A vs 3M-A
Dnajc7	0.0340202880257326	0.548620653657436	0.75	0.276	1	CD8_Exhausted	3D-A vs 3M-A
Atp5md	0.0340367383466457	0.894232372737571	0.75	0.327	1	CD8_Exhausted	3D-A vs 3M-A
Malt1	0.0343926393656816	-1.47275299713513	0.25	0.724	1	CD8_Exhausted	3D-A vs 3M-A
Prkcq	0.0350551484820535	0.54432051622381	1	0.459	1	CD8_Exhausted	3D-A vs 3M-A
Pdhb	0.0352650976818028	0.539421716810971	0.5	0.122	1	CD8_Exhausted	3D-A vs 3M-A
Cmc1	0.0361358378518643	0.39231742277876	0.5	0.122	1	CD8_Exhausted	3D-A vs 3M-A
Emc6	0.0361358378518643	0.405256478486258	0.5	0.122	1	CD8_Exhausted	3D-A vs 3M-A
Cd274	0.036896365062042	1.28080910756177	0.5	0.153	1	CD8_Exhausted	3D-A vs 3M-A
Uqcrq	0.0368976335913091	1.01777470172798	0.5	0.153	1	CD8_Exhausted	3D-A vs 3M-A
Nxpe3	0.0370129947337156	0.70781924850669	0.5	0.143	1	CD8_Exhausted	3D-A vs 3M-A
Lsp1	0.0375757784043383	0.605721060887954	1	0.418	1	CD8_Exhausted	3D-A vs 3M-A
Zfp407	0.0378567708537164	0.594810286677503	0.75	0.296	1	CD8_Exhausted	3D-A vs 3M-A
Sumo2	0.0379709277349448	0.962633147535515	0.75	0.418	1	CD8_Exhausted	3D-A vs 3M-A
Tmem164	0.0380657059386872	0.877744249949002	0.5	0.153	1	CD8_Exhausted	3D-A vs 3M-A
Dnajc13	0.0385622962468509	0.756728848987636	0.5	0.163	1	CD8_Exhausted	3D-A vs 3M-A
Jmy	0.0389046774966312	-1.29218075149331	0	0.582	1	CD8_Exhausted	3D-A vs 3M-A
Rps27l	0.0391152769442628	0.601885803757624	0.5	0.143	1	CD8_Exhausted	3D-A vs 3M-A
Dld	0.0391152769442628	0.601885803757624	0.5	0.143	1	CD8_Exhausted	3D-A vs 3M-A
Tmem50a	0.0396066065286928	-0.985202998071919	0	0.571	1	CD8_Exhausted	3D-A vs 3M-A
Ccnl1	0.040183673818145	-1.122255750051	0.5	0.765	1	CD8_Exhausted	3D-A vs 3M-A
Ap2a2	0.0404332283997493	0.589174752008071	0.5	0.143	1	CD8_Exhausted	3D-A vs 3M-A
Mkln1	0.04152627734508	0.495768771391701	0.75	0.245	1	CD8_Exhausted	3D-A vs 3M-A
Fam107b	0.0417675574470031	-1.08572987402588	0.75	0.878	1	CD8_Exhausted	3D-A vs 3M-A
Gnpat	0.0418226857667979	0.354182293891989	0.5	0.122	1	CD8_Exhausted	3D-A vs 3M-A
Cd52	0.041861209716743	1.20232679828234	1	0.847	1	CD8_Exhausted	3D-A vs 3M-A
Ccdc69	0.0419136091508095	0.589174752008071	0.5	0.143	1	CD8_Exhausted	3D-A vs 3M-A
Mapkap1	0.0420299551301323	0.756728848987636	0.5	0.143	1	CD8_Exhausted	3D-A vs 3M-A
Ankfy1	0.0422847222931731	0.695846606840614	0.5	0.143	1	CD8_Exhausted	3D-A vs 3M-A
Saraf	0.04258155839971	-1.13482442355405	0.25	0.724	1	CD8_Exhausted	3D-A vs 3M-A
Rpl23a	0.0427277908121214	0.930737337562886	1	0.99	1	CD8_Exhausted	3D-A vs 3M-A
Rpl41	0.0428237336250695	0.610617089481325	1	0.99	1	CD8_Exhausted	3D-A vs 3M-A
Rbm26	0.0431948240472378	1.01777470172798	0.5	0.173	1	CD8_Exhausted	3D-A vs 3M-A
Gas5	0.0432741855016994	-1.13482442355405	0.25	0.704	1	CD8_Exhausted	3D-A vs 3M-A
Rps2	0.0433450039338348	0.652076696579693	1	0.837	1	CD8_Exhausted	3D-A vs 3M-A
Cd86	0.0437082146141613	0.539421716810971	0.5	0.133	1	CD8_Exhausted	3D-A vs 3M-A
Foxp1	0.0440076496240566	0.666342612530531	1	0.602	1	CD8_Exhausted	3D-A vs 3M-A
Usp34	0.0440953408165315	0.733697880332295	1	0.633	1	CD8_Exhausted	3D-A vs 3M-A
Gm14303	0.0441479024352764	-1.00734197534117	0	0.561	1	CD8_Exhausted	3D-A vs 3M-A
Stk24	0.0446475567328455	0.807354922057604	0.75	0.378	1	CD8_Exhausted	3D-A vs 3M-A
Mlf2	0.0448513883648513	0.576574715228437	0.5	0.143	1	CD8_Exhausted	3D-A vs 3M-A
Snhg15	0.0448513883648513	0.576574715228437	0.5	0.143	1	CD8_Exhausted	3D-A vs 3M-A
Abcc1	0.0448904367363866	0.366782330671623	0.5	0.122	1	CD8_Exhausted	3D-A vs 3M-A
Mak16	0.0449006154346481	0.354182293891989	0.5	0.122	1	CD8_Exhausted	3D-A vs 3M-A
Grk2	0.0452581561321421	-0.877143252214467	0	0.551	1	CD8_Exhausted	3D-A vs 3M-A
Braf	0.0455979113953961	-1.35683370983556	0	0.561	1	CD8_Exhausted	3D-A vs 3M-A
Ddx5	0.046538192966063	-0.970252656605948	0.75	1	1	CD8_Exhausted	3D-A vs 3M-A
Rhoh	0.0466476426340545	-1.02914634565952	0	0.551	1	CD8_Exhausted	3D-A vs 3M-A
Aplp2	0.0466905331926595	-0.962718983920541	0	0.551	1	CD8_Exhausted	3D-A vs 3M-A
Cyb5r4	0.0470141632042455	0.781819829950467	0.5	0.153	1	CD8_Exhausted	3D-A vs 3M-A
Hspa5	0.0471464179217504	-1.04350163863659	0.25	0.786	1	CD8_Exhausted	3D-A vs 3M-A
Dpy30	0.0477424680674667	0.39231742277876	0.5	0.133	1	CD8_Exhausted	3D-A vs 3M-A
Gvin-ps7	0.0478773631396577	0.854972942290344	0.75	0.347	1	CD8_Exhausted	3D-A vs 3M-A
Stard4	0.0479323549476433	0.56408377104524	0.5	0.143	1	CD8_Exhausted	3D-A vs 3M-A
Ahnak	0.0479706932963523	-1.08109842529424	0.5	0.796	1	CD8_Exhausted	3D-A vs 3M-A
Gls	0.0481098281495033	-1.04350163863659	0.25	0.898	1	CD8_Exhausted	3D-A vs 3M-A
Txn2	0.0481415748403386	0.341691349708792	0.5	0.122	1	CD8_Exhausted	3D-A vs 3M-A
Tbx21	0.0482146370688458	-1.11321061044799	0	0.551	1	CD8_Exhausted	3D-A vs 3M-A
ENSMUSG00000118642	0.0482896769999815	0.853897507994634	0.5	0.163	1	CD8_Exhausted	3D-A vs 3M-A
Ly6e	0.048559002927323	0.992658024658832	0.75	0.561	1	CD8_Exhausted	3D-A vs 3M-A
Rps3a1	0.0486114437836471	0.683209781162688	1	0.969	1	CD8_Exhausted	3D-A vs 3M-A
Esf1	0.0497528434238027	0.70781924850669	0.5	0.163	1	CD8_Exhausted	3D-A vs 3M-A
Pid1	0.0501426379294352	0.527247002864869	0.25	0.041	1	CD8_Exhausted	3D-A vs 3M-A
Alb	0.0501426379294352	0.527247002864869	0.25	0.041	1	CD8_Exhausted	3D-A vs 3M-A
Magohb	0.0501426379294352	0.527247002864869	0.25	0.041	1	CD8_Exhausted	3D-A vs 3M-A
Bag3	0.0501426379294352	0.527247002864869	0.25	0.041	1	CD8_Exhausted	3D-A vs 3M-A
Etv5	0.0501426379294352	0.527247002864869	0.25	0.041	1	CD8_Exhausted	3D-A vs 3M-A
Map4k3	0.0501426379294352	0.749639424201317	0.25	0.041	1	CD8_Exhausted	3D-A vs 3M-A
Poli	0.0501426379294352	0.527247002864869	0.25	0.041	1	CD8_Exhausted	3D-A vs 3M-A
5530601H04Rik	0.0501426379294352	0.527247002864869	0.25	0.041	1	CD8_Exhausted	3D-A vs 3M-A
Hsd11b1	0.050170463800283	0.914270125974116	0.25	0.041	1	CD8_Exhausted	3D-A vs 3M-A
Nrp1	0.050170463800283	0.70781924850669	0.25	0.041	1	CD8_Exhausted	3D-A vs 3M-A
Zgrf1	0.0501797397171586	0.914270125974116	0.25	0.041	1	CD8_Exhausted	3D-A vs 3M-A
Mcts1	0.0503505554025434	0.756728848987636	0.5	0.153	1	CD8_Exhausted	3D-A vs 3M-A
Zfp36l1	0.0504523869834524	-1.68384374239835	0.5	0.827	1	CD8_Exhausted	3D-A vs 3M-A
Oga	0.0506649841320026	-0.970252656605948	0	0.541	1	CD8_Exhausted	3D-A vs 3M-A
Stat3	0.050914764495122	-1.0349056149482	0.25	0.704	1	CD8_Exhausted	3D-A vs 3M-A
Edf1	0.0511454622511788	0.379493382421177	0.5	0.133	1	CD8_Exhausted	3D-A vs 3M-A
Ndufb10	0.0511454622511788	0.379493382421177	0.5	0.133	1	CD8_Exhausted	3D-A vs 3M-A
Bbip1	0.0511454622511788	0.379493382421177	0.5	0.133	1	CD8_Exhausted	3D-A vs 3M-A
Prdx6	0.0511567667137636	0.727184573373621	0.75	0.347	1	CD8_Exhausted	3D-A vs 3M-A
Mllt3	0.0516581953322333	-1.16664986940945	0	0.541	1	CD8_Exhausted	3D-A vs 3M-A
Bccip	0.051792446773575	0.576574715228437	0.5	0.153	1	CD8_Exhausted	3D-A vs 3M-A
Rnf213	0.0519085242310996	0.679250096309919	0.75	0.337	1	CD8_Exhausted	3D-A vs 3M-A
Cat	0.0528321574256077	0.539421716810971	0.5	0.143	1	CD8_Exhausted	3D-A vs 3M-A
Ap4e1	0.0529282856047351	0.513171817653146	0.25	0.041	1	CD8_Exhausted	3D-A vs 3M-A
Wee1	0.0529282856047351	0.513171817653146	0.25	0.041	1	CD8_Exhausted	3D-A vs 3M-A
Gm26510	0.0529282856047351	0.513171817653146	0.25	0.041	1	CD8_Exhausted	3D-A vs 3M-A
Eif3m	0.0533448766570662	0.645083493158727	0.75	0.296	1	CD8_Exhausted	3D-A vs 3M-A
G3bp1	0.0539129860476242	-0.962718983920541	0	0.531	1	CD8_Exhausted	3D-A vs 3M-A
Ciapin1	0.054540557049859	0.491327428609926	0.5	0.143	1	CD8_Exhausted	3D-A vs 3M-A
Eapp	0.054716953417413	0.366782330671623	0.5	0.133	1	CD8_Exhausted	3D-A vs 3M-A
Srp19	0.054716953417413	0.366782330671623	0.5	0.133	1	CD8_Exhausted	3D-A vs 3M-A
Nfia	0.0547223887514926	0.341691349708792	0.5	0.133	1	CD8_Exhausted	3D-A vs 3M-A
Ogt	0.0548342333450353	-1.09953567355091	0	0.531	1	CD8_Exhausted	3D-A vs 3M-A
Calm2	0.0549146557056623	-1.28253058145959	0.25	0.684	1	CD8_Exhausted	3D-A vs 3M-A
Egr1	0.0550685010554547	-1.08572987402588	0	0.531	1	CD8_Exhausted	3D-A vs 3M-A
Rab35	0.0550889292339237	0.551700046589408	0.5	0.153	1	CD8_Exhausted	3D-A vs 3M-A
Cd28	0.0551153484296743	-1.13720609151697	0.5	0.878	1	CD8_Exhausted	3D-A vs 3M-A
Mrpl24	0.0552235677137986	0.56408377104524	0.5	0.153	1	CD8_Exhausted	3D-A vs 3M-A
Wipf2	0.0552235677137986	0.56408377104524	0.5	0.153	1	CD8_Exhausted	3D-A vs 3M-A
Vav3	0.055278947801937	0.645083493158727	0.75	0.306	1	CD8_Exhausted	3D-A vs 3M-A
Gm8129	0.0557464495529264	-0.82823365173352	0	0.52	1	CD8_Exhausted	3D-A vs 3M-A
Phf11b	0.0558167265414893	0.499232626695272	0.25	0.041	1	CD8_Exhausted	3D-A vs 3M-A
Acot13	0.055821677748113	0.499232626695272	0.25	0.041	1	CD8_Exhausted	3D-A vs 3M-A
Tsc22d2	0.0558255495314295	-1.23078020682917	0	0.531	1	CD8_Exhausted	3D-A vs 3M-A
Tasor2	0.0562524867180425	0.537894247064377	0.75	0.306	1	CD8_Exhausted	3D-A vs 3M-A
Rbx1	0.0570958762226381	0.495768771391701	0.75	0.296	1	CD8_Exhausted	3D-A vs 3M-A
Arnt	0.0571638696995959	0.39231742277876	0.5	0.143	1	CD8_Exhausted	3D-A vs 3M-A
Cd226	0.0572152473192981	0.657778566007094	1	0.561	1	CD8_Exhausted	3D-A vs 3M-A
Ppp3ca	0.0572452012656531	0.678071905112638	1	0.612	1	CD8_Exhausted	3D-A vs 3M-A
Sec62	0.0577376869665795	-0.932184615772429	0	0.52	1	CD8_Exhausted	3D-A vs 3M-A
Purb	0.0578292693663542	0.466811149002895	1	0.582	1	CD8_Exhausted	3D-A vs 3M-A
Ythdc2	0.058706552935839	0.539421716810971	0.5	0.153	1	CD8_Exhausted	3D-A vs 3M-A
Rbm34	0.0587082566309601	0.527247002864869	0.5	0.153	1	CD8_Exhausted	3D-A vs 3M-A
Plekha1	0.0588087862843423	0.551700046589408	0.5	0.153	1	CD8_Exhausted	3D-A vs 3M-A
Calu	0.0588520267903033	0.576574715228437	0.5	0.163	1	CD8_Exhausted	3D-A vs 3M-A
Ubald2	0.0593710178274036	-1.07877711338412	0	0.52	1	CD8_Exhausted	3D-A vs 3M-A
Pde7a	0.059517466527214	-1.12868201921043	0.5	0.806	1	CD8_Exhausted	3D-A vs 3M-A
Rpl29	0.0596622732881698	1.28432017047965	0.75	0.418	1	CD8_Exhausted	3D-A vs 3M-A
Elf4	0.0600758418506519	0.485426827170242	0.75	0.265	1	CD8_Exhausted	3D-A vs 3M-A
Cxcr6	0.0602999727330873	0.892243819644117	0.75	0.459	1	CD8_Exhausted	3D-A vs 3M-A
Zc3h7a	0.0608053365524535	0.800012946716436	1	0.622	1	CD8_Exhausted	3D-A vs 3M-A
Rps27a-ps3	0.0609879931295061	0.744345124531804	0.5	0.163	1	CD8_Exhausted	3D-A vs 3M-A
Ndufa10	0.0610563411313257	0.379493382421177	0.5	0.143	1	CD8_Exhausted	3D-A vs 3M-A
Mrps14	0.0610563411313257	0.354182293891989	0.5	0.143	1	CD8_Exhausted	3D-A vs 3M-A
Fryl	0.0612248188984445	-1.05299308761388	0.5	0.776	1	CD8_Exhausted	3D-A vs 3M-A
Polr2a	0.0614081450014473	-0.893084796083488	0	0.51	1	CD8_Exhausted	3D-A vs 3M-A
Gabpb1	0.0615810947365551	0.660513533728333	0.5	0.173	1	CD8_Exhausted	3D-A vs 3M-A
Slf2	0.0616600190084598	0.970853654340484	0.5	0.184	1	CD8_Exhausted	3D-A vs 3M-A
Ccnyl1	0.0619091012841926	0.264212597031075	0.25	0.041	1	CD8_Exhausted	3D-A vs 3M-A
Stx6	0.0619091012841926	0.264212597031075	0.25	0.041	1	CD8_Exhausted	3D-A vs 3M-A
Nme7	0.0619091012841926	0.264212597031075	0.25	0.041	1	CD8_Exhausted	3D-A vs 3M-A
Fmnl2	0.0619091012841926	0.264212597031075	0.25	0.041	1	CD8_Exhausted	3D-A vs 3M-A
Cdca7	0.0619091012841926	0.264212597031075	0.25	0.041	1	CD8_Exhausted	3D-A vs 3M-A
1110051M20Rik	0.0619091012841926	0.264212597031075	0.25	0.041	1	CD8_Exhausted	3D-A vs 3M-A
Aven	0.0619091012841926	0.264212597031075	0.25	0.041	1	CD8_Exhausted	3D-A vs 3M-A
Zscan29	0.0619091012841926	0.264212597031075	0.25	0.041	1	CD8_Exhausted	3D-A vs 3M-A
Mavs	0.0619091012841926	0.264212597031075	0.25	0.041	1	CD8_Exhausted	3D-A vs 3M-A
Gzf1	0.0619091012841926	0.264212597031075	0.25	0.041	1	CD8_Exhausted	3D-A vs 3M-A
Acss1	0.0619091012841926	0.264212597031075	0.25	0.041	1	CD8_Exhausted	3D-A vs 3M-A
Dnttip1	0.0619091012841926	0.264212597031075	0.25	0.041	1	CD8_Exhausted	3D-A vs 3M-A
Arfgap1	0.0619091012841926	0.264212597031075	0.25	0.041	1	CD8_Exhausted	3D-A vs 3M-A
Trmt10a	0.0619091012841926	0.264212597031075	0.25	0.041	1	CD8_Exhausted	3D-A vs 3M-A
Stoml2	0.0619091012841926	0.264212597031075	0.25	0.041	1	CD8_Exhausted	3D-A vs 3M-A
Gne	0.0619091012841926	0.264212597031075	0.25	0.041	1	CD8_Exhausted	3D-A vs 3M-A
Ago1	0.0619091012841926	0.264212597031075	0.25	0.041	1	CD8_Exhausted	3D-A vs 3M-A
Mib2	0.0619091012841926	0.264212597031075	0.25	0.041	1	CD8_Exhausted	3D-A vs 3M-A
Fam185a	0.0619091012841926	0.264212597031075	0.25	0.041	1	CD8_Exhausted	3D-A vs 3M-A
Spp1	0.0619091012841926	0.264212597031075	0.25	0.041	1	CD8_Exhausted	3D-A vs 3M-A
Pus1	0.0619091012841926	0.264212597031075	0.25	0.041	1	CD8_Exhausted	3D-A vs 3M-A
Ube3b	0.0619091012841926	0.264212597031075	0.25	0.041	1	CD8_Exhausted	3D-A vs 3M-A
AI480526	0.0619091012841926	0.264212597031075	0.25	0.041	1	CD8_Exhausted	3D-A vs 3M-A
Dguok	0.0619091012841926	0.264212597031075	0.25	0.041	1	CD8_Exhausted	3D-A vs 3M-A
Ruvbl1	0.0619091012841926	0.264212597031075	0.25	0.041	1	CD8_Exhausted	3D-A vs 3M-A
Lpcat3	0.0619091012841926	0.264212597031075	0.25	0.041	1	CD8_Exhausted	3D-A vs 3M-A
Rpl18-ps2	0.0619091012841926	0.264212597031075	0.25	0.041	1	CD8_Exhausted	3D-A vs 3M-A
Zfp710	0.0619091012841926	0.264212597031075	0.25	0.041	1	CD8_Exhausted	3D-A vs 3M-A
Hikeshi	0.0619091012841926	0.264212597031075	0.25	0.041	1	CD8_Exhausted	3D-A vs 3M-A
Irf7	0.0619091012841926	0.264212597031075	0.25	0.041	1	CD8_Exhausted	3D-A vs 3M-A
Tspan32	0.0619091012841926	0.264212597031075	0.25	0.041	1	CD8_Exhausted	3D-A vs 3M-A
Slc7a6	0.0619091012841926	0.264212597031075	0.25	0.041	1	CD8_Exhausted	3D-A vs 3M-A
Ctsh	0.0619091012841926	0.264212597031075	0.25	0.041	1	CD8_Exhausted	3D-A vs 3M-A
Ppm1m	0.0619091012841926	0.264212597031075	0.25	0.041	1	CD8_Exhausted	3D-A vs 3M-A
Dusp7	0.0619091012841926	0.264212597031075	0.25	0.041	1	CD8_Exhausted	3D-A vs 3M-A
Plekhg1	0.0619091012841926	0.264212597031075	0.25	0.041	1	CD8_Exhausted	3D-A vs 3M-A
Ulbp1	0.0619091012841926	0.264212597031075	0.25	0.041	1	CD8_Exhausted	3D-A vs 3M-A
Qrsl1	0.0619091012841926	0.264212597031075	0.25	0.041	1	CD8_Exhausted	3D-A vs 3M-A
Timm22	0.0619091012841926	0.264212597031075	0.25	0.041	1	CD8_Exhausted	3D-A vs 3M-A
Gngt2	0.0619091012841926	0.264212597031075	0.25	0.041	1	CD8_Exhausted	3D-A vs 3M-A
Gm7392	0.0619091012841926	0.264212597031075	0.25	0.041	1	CD8_Exhausted	3D-A vs 3M-A
5830428M24Rik	0.0619091012841926	0.264212597031075	0.25	0.041	1	CD8_Exhausted	3D-A vs 3M-A
Zfyve26	0.0619091012841926	0.264212597031075	0.25	0.041	1	CD8_Exhausted	3D-A vs 3M-A
Gm5436	0.0619091012841926	0.264212597031075	0.25	0.041	1	CD8_Exhausted	3D-A vs 3M-A
Mboat1	0.0619091012841926	0.264212597031075	0.25	0.041	1	CD8_Exhausted	3D-A vs 3M-A
Nqo2	0.0619091012841926	0.264212597031075	0.25	0.041	1	CD8_Exhausted	3D-A vs 3M-A
Mctp1	0.0619091012841926	0.264212597031075	0.25	0.041	1	CD8_Exhausted	3D-A vs 3M-A
Tatdn1	0.0619091012841926	0.264212597031075	0.25	0.041	1	CD8_Exhausted	3D-A vs 3M-A
Polr2f	0.0619091012841926	0.264212597031075	0.25	0.041	1	CD8_Exhausted	3D-A vs 3M-A
Slc11a2	0.0619091012841926	0.264212597031075	0.25	0.041	1	CD8_Exhausted	3D-A vs 3M-A
Retnlg	0.0619091012841926	0.264212597031075	0.25	0.041	1	CD8_Exhausted	3D-A vs 3M-A
Snhg9	0.0619091012841926	0.264212597031075	0.25	0.041	1	CD8_Exhausted	3D-A vs 3M-A
Zfp81	0.0619091012841926	0.264212597031075	0.25	0.041	1	CD8_Exhausted	3D-A vs 3M-A
Ring1	0.0619091012841926	0.264212597031075	0.25	0.041	1	CD8_Exhausted	3D-A vs 3M-A
Foxp4	0.0619091012841926	0.264212597031075	0.25	0.041	1	CD8_Exhausted	3D-A vs 3M-A
Mospd1	0.0619091012841926	0.264212597031075	0.25	0.041	1	CD8_Exhausted	3D-A vs 3M-A
Prrg1	0.0619091012841926	0.264212597031075	0.25	0.041	1	CD8_Exhausted	3D-A vs 3M-A
Zcchc18	0.0619091012841926	0.264212597031075	0.25	0.041	1	CD8_Exhausted	3D-A vs 3M-A
Tram2	0.0620039817078663	0.471751890273165	0.25	0.041	1	CD8_Exhausted	3D-A vs 3M-A
Dkc1	0.0624027302829737	0.317029295474523	0.5	0.133	1	CD8_Exhausted	3D-A vs 3M-A
Phf20l1	0.0628186341119892	0.773407590134266	0.75	0.469	1	CD8_Exhausted	3D-A vs 3M-A
Ap1g1	0.0629622593821277	1.16725086714399	0.5	0.163	1	CD8_Exhausted	3D-A vs 3M-A
Slfn2	0.0631521290856426	0.695846606840614	0.5	0.184	1	CD8_Exhausted	3D-A vs 3M-A
Aopep	0.0632363405931188	-1.02914634565952	0.25	0.837	1	CD8_Exhausted	3D-A vs 3M-A
Rora	0.0638134066723567	-1.07877711338412	0	0.51	1	CD8_Exhausted	3D-A vs 3M-A
Cmip	0.064219417093849	-1.06898661019131	0.25	0.673	1	CD8_Exhausted	3D-A vs 3M-A
Nfatc1	0.0646992759264955	-0.836501267717121	0	0.5	1	CD8_Exhausted	3D-A vs 3M-A
Clic1	0.0647400258010794	0.584962500721156	0.75	0.357	1	CD8_Exhausted	3D-A vs 3M-A
Septin11	0.0651279183852281	0.366782330671623	0.5	0.143	1	CD8_Exhausted	3D-A vs 3M-A
Uck2	0.0652524149144328	0.250137411819352	0.25	0.041	1	CD8_Exhausted	3D-A vs 3M-A
Prdm11	0.0652524149144328	0.250137411819352	0.25	0.041	1	CD8_Exhausted	3D-A vs 3M-A
Smim27	0.0652524149144328	0.250137411819352	0.25	0.041	1	CD8_Exhausted	3D-A vs 3M-A
Susd1	0.0652524149144328	0.250137411819352	0.25	0.041	1	CD8_Exhausted	3D-A vs 3M-A
Hspb11	0.0652524149144328	0.250137411819352	0.25	0.041	1	CD8_Exhausted	3D-A vs 3M-A
Czib	0.0652524149144328	0.250137411819352	0.25	0.041	1	CD8_Exhausted	3D-A vs 3M-A
Ubxn11	0.0652524149144328	0.250137411819352	0.25	0.041	1	CD8_Exhausted	3D-A vs 3M-A
Slc35e2	0.0652524149144328	0.250137411819352	0.25	0.041	1	CD8_Exhausted	3D-A vs 3M-A
Klhl5	0.0652524149144328	0.250137411819352	0.25	0.041	1	CD8_Exhausted	3D-A vs 3M-A
Psph	0.0652524149144328	0.250137411819352	0.25	0.041	1	CD8_Exhausted	3D-A vs 3M-A
Ncf1	0.0652524149144328	0.250137411819352	0.25	0.041	1	CD8_Exhausted	3D-A vs 3M-A
Bet1	0.0652524149144328	0.250137411819352	0.25	0.041	1	CD8_Exhausted	3D-A vs 3M-A
Timm50	0.0652524149144328	0.250137411819352	0.25	0.041	1	CD8_Exhausted	3D-A vs 3M-A
Dpy19l3	0.0652524149144328	0.250137411819352	0.25	0.041	1	CD8_Exhausted	3D-A vs 3M-A
Orai3	0.0652524149144328	0.250137411819352	0.25	0.041	1	CD8_Exhausted	3D-A vs 3M-A
Nkain2	0.0652524149144328	0.250137411819352	0.25	0.041	1	CD8_Exhausted	3D-A vs 3M-A
Smarcb1	0.0652524149144328	0.250137411819352	0.25	0.041	1	CD8_Exhausted	3D-A vs 3M-A
D10Wsu102e	0.0652524149144328	0.250137411819352	0.25	0.041	1	CD8_Exhausted	3D-A vs 3M-A
Cdk2	0.0652524149144328	0.250137411819352	0.25	0.041	1	CD8_Exhausted	3D-A vs 3M-A
Fancl	0.0652524149144328	0.250137411819352	0.25	0.041	1	CD8_Exhausted	3D-A vs 3M-A
Fasn	0.0652524149144328	0.250137411819352	0.25	0.041	1	CD8_Exhausted	3D-A vs 3M-A
Tmem229b	0.0652524149144328	0.250137411819352	0.25	0.041	1	CD8_Exhausted	3D-A vs 3M-A
Heatr1	0.0652524149144328	0.250137411819352	0.25	0.041	1	CD8_Exhausted	3D-A vs 3M-A
Gfm2	0.0652524149144328	0.250137411819352	0.25	0.041	1	CD8_Exhausted	3D-A vs 3M-A
Ints9	0.0652524149144328	0.250137411819352	0.25	0.041	1	CD8_Exhausted	3D-A vs 3M-A
Clybl	0.0652524149144328	0.250137411819352	0.25	0.041	1	CD8_Exhausted	3D-A vs 3M-A
Fam118a	0.0652524149144328	0.250137411819352	0.25	0.041	1	CD8_Exhausted	3D-A vs 3M-A
Cep20	0.0652524149144328	0.250137411819352	0.25	0.041	1	CD8_Exhausted	3D-A vs 3M-A
Cyyr1	0.0652524149144328	0.250137411819352	0.25	0.041	1	CD8_Exhausted	3D-A vs 3M-A
Ndufaf7	0.0652524149144328	0.250137411819352	0.25	0.041	1	CD8_Exhausted	3D-A vs 3M-A
Spindoc	0.0652524149144328	0.250137411819352	0.25	0.041	1	CD8_Exhausted	3D-A vs 3M-A
Rpp30	0.0652524149144328	0.250137411819352	0.25	0.041	1	CD8_Exhausted	3D-A vs 3M-A
Zfyve27	0.0652524149144328	0.250137411819352	0.25	0.041	1	CD8_Exhausted	3D-A vs 3M-A
Xpnpep1	0.0652524149144328	0.250137411819352	0.25	0.041	1	CD8_Exhausted	3D-A vs 3M-A
Zdhhc9	0.0652524149144328	0.250137411819352	0.25	0.041	1	CD8_Exhausted	3D-A vs 3M-A
Alg13	0.0652524149144328	0.250137411819352	0.25	0.041	1	CD8_Exhausted	3D-A vs 3M-A
Nup98	0.0654261050808694	-0.819918383521516	0	0.5	1	CD8_Exhausted	3D-A vs 3M-A
Rapgef6	0.0656246994158332	0.862968897268604	0.75	0.633	1	CD8_Exhausted	3D-A vs 3M-A
Smarca5	0.065716140569347	-0.852895705967789	0	0.5	1	CD8_Exhausted	3D-A vs 3M-A
Usp3	0.065844657223578	0.70781924850669	0.75	0.418	1	CD8_Exhausted	3D-A vs 3M-A
Rpl5-ps1	0.0659089030972806	0.584962500721156	0.75	0.388	1	CD8_Exhausted	3D-A vs 3M-A
Mta3	0.0659827022642381	0.55581615506164	0.75	0.357	1	CD8_Exhausted	3D-A vs 3M-A
Rps18	0.0661785953856932	0.571641122223322	1	0.908	1	CD8_Exhausted	3D-A vs 3M-A
Commd8	0.0664369625413561	0.515174170564294	0.5	0.153	1	CD8_Exhausted	3D-A vs 3M-A
Klf6	0.0667141454522692	-1.00163478209095	0.75	0.99	1	CD8_Exhausted	3D-A vs 3M-A
Xrn1	0.0671347337706723	0.464962724610526	0.75	0.286	1	CD8_Exhausted	3D-A vs 3M-A
Kcnq5	0.0674092887620417	0.892243819644117	0.5	0.173	1	CD8_Exhausted	3D-A vs 3M-A
AU020206	0.0684410355240791	-0.976251397227391	0.25	0.663	1	CD8_Exhausted	3D-A vs 3M-A
Reps1	0.068987244755934	0.480854097380418	0.75	0.296	1	CD8_Exhausted	3D-A vs 3M-A
Micu2	0.0693885244957359	0.341691349708792	0.5	0.143	1	CD8_Exhausted	3D-A vs 3M-A
Ppig	0.0699929082730606	-0.908852111941805	0	0.49	1	CD8_Exhausted	3D-A vs 3M-A
Fos	0.0702317564774595	-1.43695227570728	0.25	0.776	1	CD8_Exhausted	3D-A vs 3M-A
Epsti1	0.0703130206007915	0.979759207562375	1	0.704	1	CD8_Exhausted	3D-A vs 3M-A
Gcc2	0.0705280567299215	0.527247002864869	0.5	0.163	1	CD8_Exhausted	3D-A vs 3M-A
Eef2	0.0707161700846128	0.579085934384487	1	0.704	1	CD8_Exhausted	3D-A vs 3M-A
Dmac1	0.0708207693903441	0.304854581528421	0.5	0.133	1	CD8_Exhausted	3D-A vs 3M-A
Vps37b	0.0713663693120885	-1.07179068306801	0.25	0.796	1	CD8_Exhausted	3D-A vs 3M-A
Dda1	0.0714392298902431	0.379493382421177	0.5	0.153	1	CD8_Exhausted	3D-A vs 3M-A
Clta	0.0715934867110609	-0.932184615772429	0	0.49	1	CD8_Exhausted	3D-A vs 3M-A
Emb	0.0719298521187673	0.485426827170242	0.75	0.327	1	CD8_Exhausted	3D-A vs 3M-A
Vasp	0.0720500968764461	0.596787936117946	0.75	0.449	1	CD8_Exhausted	3D-A vs 3M-A
B2m	0.072127418322627	0.4638936656206	1	1	1	CD8_Exhausted	3D-A vs 3M-A
Cotl1	0.0722530499176814	0.775990751148269	0.75	0.571	1	CD8_Exhausted	3D-A vs 3M-A
P2ry10	0.0723907895135415	-1.23078020682917	0	0.49	1	CD8_Exhausted	3D-A vs 3M-A
Hat1	0.072669910903409	0.467868455785937	0.5	0.153	1	CD8_Exhausted	3D-A vs 3M-A
Cox6b1	0.0736322060962865	0.734291459867881	0.75	0.367	1	CD8_Exhausted	3D-A vs 3M-A
Bhlhe40	0.0738059536069313	-1.29561165689358	0.5	0.786	1	CD8_Exhausted	3D-A vs 3M-A
Uba2	0.0738243480688537	0.341691349708792	0.5	0.143	1	CD8_Exhausted	3D-A vs 3M-A
Gm44174	0.073836617496819	0.32930762525296	0.5	0.143	1	CD8_Exhausted	3D-A vs 3M-A
Polr2k	0.073836617496819	0.304854581528421	0.5	0.143	1	CD8_Exhausted	3D-A vs 3M-A
Banf1	0.073836617496819	0.32930762525296	0.5	0.143	1	CD8_Exhausted	3D-A vs 3M-A
Cytip	0.0738388902308139	0.604725755542586	1	0.776	1	CD8_Exhausted	3D-A vs 3M-A
Txk	0.0739497241163451	0.444784842672896	0.75	0.286	1	CD8_Exhausted	3D-A vs 3M-A
Sp1	0.0745705851420172	0.719892080807265	0.5	0.173	1	CD8_Exhausted	3D-A vs 3M-A
Mycbp2	0.0747351669113649	-0.794681092022493	0.25	0.776	1	CD8_Exhausted	3D-A vs 3M-A
Smad2	0.0747443503436277	0.719892080807265	0.5	0.173	1	CD8_Exhausted	3D-A vs 3M-A
Sod1	0.074821780064547	-0.870716983055033	0.25	0.673	1	CD8_Exhausted	3D-A vs 3M-A
Rbm39	0.0751358867585293	-0.639901982633591	1	1	1	CD8_Exhausted	3D-A vs 3M-A
Rpl21	0.0754364142861037	0.795513309413088	1	0.878	1	CD8_Exhausted	3D-A vs 3M-A
Rbms1	0.0756120403474447	0.400930553083468	1	0.429	1	CD8_Exhausted	3D-A vs 3M-A
Ap3b1	0.0758518939168422	0.527247002864869	0.75	0.347	1	CD8_Exhausted	3D-A vs 3M-A
Secisbp2l	0.0760081680840736	0.354182293891989	0.5	0.153	1	CD8_Exhausted	3D-A vs 3M-A
Ythdc1	0.0760936799750229	-0.852895705967789	0	0.48	1	CD8_Exhausted	3D-A vs 3M-A
Rel	0.0764132537619804	-1.00734197534117	0	0.48	1	CD8_Exhausted	3D-A vs 3M-A
Kdm5a	0.0767117674394934	-0.900989994168834	0	0.48	1	CD8_Exhausted	3D-A vs 3M-A
Rps3	0.0767777275829625	0.865002581057419	1	0.918	1	CD8_Exhausted	3D-A vs 3M-A
Prpf6	0.0771021665653409	0.515174170564294	0.5	0.163	1	CD8_Exhausted	3D-A vs 3M-A
Nek7	0.0778048470425861	0.415037499278844	0.75	0.316	1	CD8_Exhausted	3D-A vs 3M-A
mt-Rnr2	0.0783436357891247	1.39448395726144	1	1	1	CD8_Exhausted	3D-A vs 3M-A
Skap1	0.0783835708179175	0.549315426144203	1	0.908	1	CD8_Exhausted	3D-A vs 3M-A
Arf6	0.0786993359087837	-0.725140158769416	0	0.469	1	CD8_Exhausted	3D-A vs 3M-A
Yipf5	0.0793185898196961	0.503201528898218	0.5	0.163	1	CD8_Exhausted	3D-A vs 3M-A
Larp4	0.0793205202600939	0.491327428609926	0.5	0.163	1	CD8_Exhausted	3D-A vs 3M-A
Cbx4	0.0793926543701919	-0.869105933149048	0	0.469	1	CD8_Exhausted	3D-A vs 3M-A
Tra2b	0.0799718527602548	-1.02501846003684	0.5	0.827	1	CD8_Exhausted	3D-A vs 3M-A
Btg2	0.0801574719442995	-1.04554078391019	0.25	0.765	1	CD8_Exhausted	3D-A vs 3M-A
Ranbp9	0.0805436455944124	0.527247002864869	0.75	0.337	1	CD8_Exhausted	3D-A vs 3M-A
Rpl37a	0.080760641895216	-0.586158864535372	1	1	1	CD8_Exhausted	3D-A vs 3M-A
Zfp207	0.0827815146128233	0.536707332113935	0.75	0.388	1	CD8_Exhausted	3D-A vs 3M-A
Aff3	0.0829461966948822	0.513171817653146	0.25	0.051	1	CD8_Exhausted	3D-A vs 3M-A
Tmem126a	0.0829461966948822	0.735564238989594	0.25	0.051	1	CD8_Exhausted	3D-A vs 3M-A
Itgb1bp1	0.0829461966948822	0.513171817653146	0.25	0.051	1	CD8_Exhausted	3D-A vs 3M-A
Snx9	0.0829461966948822	0.513171817653146	0.25	0.051	1	CD8_Exhausted	3D-A vs 3M-A
Heatr5b	0.0829461966948822	0.735564238989594	0.25	0.051	1	CD8_Exhausted	3D-A vs 3M-A
Clcn5	0.0829461966948822	0.513171817653146	0.25	0.051	1	CD8_Exhausted	3D-A vs 3M-A
Arhgap4	0.0829461966948822	0.513171817653146	0.25	0.051	1	CD8_Exhausted	3D-A vs 3M-A
Mef2d	0.0832372170717572	-0.689070904061895	0	0.459	1	CD8_Exhausted	3D-A vs 3M-A
Papola	0.0833238470269495	0.536707332113935	0.75	0.367	1	CD8_Exhausted	3D-A vs 3M-A
Grk5	0.0833503601619169	0.257157839497125	0.5	0.143	1	CD8_Exhausted	3D-A vs 3M-A
Atox1	0.0843482647569061	0.527247002864869	0.5	0.184	1	CD8_Exhausted	3D-A vs 3M-A
Ywhae	0.0844715973722197	0.490014096665894	0.75	0.337	1	CD8_Exhausted	3D-A vs 3M-A
Fbxo34	0.0857238307412446	0.341691349708792	0.5	0.153	1	CD8_Exhausted	3D-A vs 3M-A
Stip1	0.0857238307412446	0.341691349708792	0.5	0.153	1	CD8_Exhausted	3D-A vs 3M-A
Cbx1	0.0857301753554148	0.304854581528421	0.5	0.153	1	CD8_Exhausted	3D-A vs 3M-A
Cox14	0.0857301753554148	0.304854581528421	0.5	0.153	1	CD8_Exhausted	3D-A vs 3M-A
Gm6394	0.0861913625489357	0.672195338775968	0.5	0.214	1	CD8_Exhausted	3D-A vs 3M-A
Akna	0.0870048697160625	-0.962718983920541	0	0.459	1	CD8_Exhausted	3D-A vs 3M-A
ENSMUSG00002076173	0.0870489141555179	0.607215307568284	0.75	0.531	1	CD8_Exhausted	3D-A vs 3M-A
Dgka	0.0873707713298894	0.70781924850669	0.5	0.184	1	CD8_Exhausted	3D-A vs 3M-A
Impact	0.0877592155199466	-1	0	0.459	1	CD8_Exhausted	3D-A vs 3M-A
Adam19	0.0880808929974414	-1.05062607306997	0	0.459	1	CD8_Exhausted	3D-A vs 3M-A
Marchf5	0.0888297891359205	0.444784842672896	0.5	0.163	1	CD8_Exhausted	3D-A vs 3M-A
Bach2	0.0892866199422718	0.552933646528518	0.75	0.367	1	CD8_Exhausted	3D-A vs 3M-A
Gm13680	0.0898165841546114	0.551700046589408	0.5	0.194	1	CD8_Exhausted	3D-A vs 3M-A
Stk26	0.0902833485930507	0.648925559453121	0.5	0.204	1	CD8_Exhausted	3D-A vs 3M-A
Ythdf1	0.0906300214356831	0.503201528898218	0.5	0.173	1	CD8_Exhausted	3D-A vs 3M-A
Pan2	0.0907861896586163	0.485426827170242	0.25	0.051	1	CD8_Exhausted	3D-A vs 3M-A
Nt5c	0.0907861896586163	0.485426827170242	0.25	0.051	1	CD8_Exhausted	3D-A vs 3M-A
Slc14a1	0.0907861896586163	0.485426827170242	0.25	0.051	1	CD8_Exhausted	3D-A vs 3M-A
Pdcd2l	0.0907971712560872	0.485426827170242	0.25	0.051	1	CD8_Exhausted	3D-A vs 3M-A
Utp14a	0.0907971712560872	0.485426827170242	0.25	0.051	1	CD8_Exhausted	3D-A vs 3M-A
Pik3r1	0.0917264798944775	-0.82823365173352	0	0.449	1	CD8_Exhausted	3D-A vs 3M-A
Ppp1r16b	0.092399189797533	-0.970252656605948	0.25	0.643	1	CD8_Exhausted	3D-A vs 3M-A
Rad21	0.0925039793272126	-0.877143252214467	0	0.449	1	CD8_Exhausted	3D-A vs 3M-A
Mideas	0.0925658908444425	-0.86102358685119	0	0.449	1	CD8_Exhausted	3D-A vs 3M-A
Wdr26	0.0931654097176763	-1.00734197534117	0	0.449	1	CD8_Exhausted	3D-A vs 3M-A
Ddx6	0.0932177523828237	-0.784461249704614	0.25	0.643	1	CD8_Exhausted	3D-A vs 3M-A
Hnrnpa3	0.0934602103072533	0.88000022388937	1	0.582	1	CD8_Exhausted	3D-A vs 3M-A
Itgal	0.0935340367294689	-0.859549192199728	0.75	0.918	1	CD8_Exhausted	3D-A vs 3M-A
Uba6	0.0940525688321151	0.603482588691954	0.5	0.194	1	CD8_Exhausted	3D-A vs 3M-A
Etnk1	0.0940971679921223	0.518785424116673	0.75	0.418	1	CD8_Exhausted	3D-A vs 3M-A
Cebpb	0.0941586993716306	-0.742842160502876	0	0.439	1	CD8_Exhausted	3D-A vs 3M-A
Rps20	0.0942357652885389	0.974839002291663	1	0.99	1	CD8_Exhausted	3D-A vs 3M-A
Letm1	0.0948891650947299	0.471751890273165	0.25	0.051	1	CD8_Exhausted	3D-A vs 3M-A
Osbpl11	0.0949228746345286	0.471751890273165	0.25	0.051	1	CD8_Exhausted	3D-A vs 3M-A
Rpl35a	0.0951812387536911	0.363335029053154	1	0.929	1	CD8_Exhausted	3D-A vs 3M-A
Pds5b	0.0953883843293297	0.648925559453121	0.5	0.224	1	CD8_Exhausted	3D-A vs 3M-A
Ubxn4	0.095754366277407	0.444784842672896	0.75	0.316	1	CD8_Exhausted	3D-A vs 3M-A
BC005537	0.0958754602603892	-1.0194961756258	0.5	0.735	1	CD8_Exhausted	3D-A vs 3M-A
Atxn7l1	0.0963504045390846	0.944858445807539	0.5	0.214	1	CD8_Exhausted	3D-A vs 3M-A
Dazap2	0.096601191686273	-0.863337452689436	0.75	0.806	1	CD8_Exhausted	3D-A vs 3M-A
Atp5g1	0.0969907460490948	0.515174170564294	0.5	0.184	1	CD8_Exhausted	3D-A vs 3M-A
Dennd4a	0.0969951611061751	-0.707218250772154	1	1	1	CD8_Exhausted	3D-A vs 3M-A
Picalm	0.0973520239845562	0.459431618637297	1	0.541	1	CD8_Exhausted	3D-A vs 3M-A
Lims1	0.0976928886085162	0.395541323653047	0.75	0.316	1	CD8_Exhausted	3D-A vs 3M-A
Ubr2	0.0979580945270854	-0.877143252214467	0	0.439	1	CD8_Exhausted	3D-A vs 3M-A
Ndufc1	0.0979724425590988	0.341691349708792	0.5	0.163	1	CD8_Exhausted	3D-A vs 3M-A
Clic4	0.0979746117752913	0.32930762525296	0.5	0.163	1	CD8_Exhausted	3D-A vs 3M-A
Vps35	0.0983038842221558	0.479550260833572	0.5	0.173	1	CD8_Exhausted	3D-A vs 3M-A
Clk1	0.0984007213958363	-0.856595874810381	0.75	0.888	1	CD8_Exhausted	3D-A vs 3M-A
Set	0.0991006851599162	0.499232626695272	0.75	0.367	1	CD8_Exhausted	3D-A vs 3M-A
Park7	0.0995488089047274	0.503201528898218	0.5	0.184	1	CD8_Exhausted	3D-A vs 3M-A
Hk1	0.0995488089047274	0.503201528898218	0.5	0.184	1	CD8_Exhausted	3D-A vs 3M-A
Mcl1	0.099736450793881	-0.970252656605948	0.25	0.633	1	CD8_Exhausted	3D-A vs 3M-A
mt-Nd4	0.10005052240474	0.527247002864869	1	1	1	CD8_Exhausted	3D-A vs 3M-A
Dync1li1	0.100184674055145	0.660513533728333	0.5	0.235	1	CD8_Exhausted	3D-A vs 3M-A
Ifi203	0.100852820325386	0.685792942176691	0.75	0.51	1	CD8_Exhausted	3D-A vs 3M-A
Ddx10	0.100983677639334	0.479550260833572	0.5	0.173	1	CD8_Exhausted	3D-A vs 3M-A
Atf7ip	0.101232765843303	0.508510440283283	0.75	0.367	1	CD8_Exhausted	3D-A vs 3M-A
Per1	0.10153376524677	-0.698173111169147	0	0.429	1	CD8_Exhausted	3D-A vs 3M-A
Pabpc1	0.101752796475799	-0.604879593940279	1	1	1	CD8_Exhausted	3D-A vs 3M-A
Actr3	0.102081278782241	0.873952670786628	0.75	0.612	1	CD8_Exhausted	3D-A vs 3M-A
Cyrib	0.102362038586925	0.478933065084742	1	0.786	1	CD8_Exhausted	3D-A vs 3M-A
Rgs1	0.102941032209827	-1.3807746747623	0.5	0.837	1	CD8_Exhausted	3D-A vs 3M-A
Epc1	0.10304102424254	-0.893084796083488	0	0.429	1	CD8_Exhausted	3D-A vs 3M-A
Dnajc8	0.103225842051485	-0.786169592166976	0	0.429	1	CD8_Exhausted	3D-A vs 3M-A
Mrpl15	0.103411462240826	0.250137411819352	0.25	0.051	1	CD8_Exhausted	3D-A vs 3M-A
Slc40a1	0.103411462240826	0.250137411819352	0.25	0.051	1	CD8_Exhausted	3D-A vs 3M-A
Pdcd1	0.103411462240826	0.250137411819352	0.25	0.051	1	CD8_Exhausted	3D-A vs 3M-A
Vps39	0.103411462240826	0.250137411819352	0.25	0.051	1	CD8_Exhausted	3D-A vs 3M-A
Bmp2	0.103411462240826	0.250137411819352	0.25	0.051	1	CD8_Exhausted	3D-A vs 3M-A
Dlgap4	0.103411462240826	0.250137411819352	0.25	0.051	1	CD8_Exhausted	3D-A vs 3M-A
Cog6	0.103411462240826	0.250137411819352	0.25	0.051	1	CD8_Exhausted	3D-A vs 3M-A
Atp8b2	0.103411462240826	0.250137411819352	0.25	0.051	1	CD8_Exhausted	3D-A vs 3M-A
Ttf2	0.103411462240826	0.250137411819352	0.25	0.051	1	CD8_Exhausted	3D-A vs 3M-A
Rps10-ps3	0.103411462240826	0.250137411819352	0.25	0.051	1	CD8_Exhausted	3D-A vs 3M-A
Ubap1	0.103411462240826	0.250137411819352	0.25	0.051	1	CD8_Exhausted	3D-A vs 3M-A
Hint2	0.103411462240826	0.250137411819352	0.25	0.051	1	CD8_Exhausted	3D-A vs 3M-A
Leprot	0.103411462240826	0.250137411819352	0.25	0.051	1	CD8_Exhausted	3D-A vs 3M-A
Id3	0.103411462240826	0.250137411819352	0.25	0.051	1	CD8_Exhausted	3D-A vs 3M-A
Man2b2	0.103411462240826	0.250137411819352	0.25	0.051	1	CD8_Exhausted	3D-A vs 3M-A
Gm10086	0.103411462240826	0.250137411819352	0.25	0.051	1	CD8_Exhausted	3D-A vs 3M-A
Crlf2	0.103411462240826	0.250137411819352	0.25	0.051	1	CD8_Exhausted	3D-A vs 3M-A
Mrps25	0.103411462240826	0.250137411819352	0.25	0.051	1	CD8_Exhausted	3D-A vs 3M-A
Eps8l1	0.103411462240826	0.250137411819352	0.25	0.051	1	CD8_Exhausted	3D-A vs 3M-A
Arhgap35	0.103411462240826	0.250137411819352	0.25	0.051	1	CD8_Exhausted	3D-A vs 3M-A
Tyrobp	0.103411462240826	0.250137411819352	0.25	0.051	1	CD8_Exhausted	3D-A vs 3M-A
Scaf1	0.103411462240826	0.250137411819352	0.25	0.051	1	CD8_Exhausted	3D-A vs 3M-A
2310010J17Rik	0.103411462240826	0.250137411819352	0.25	0.051	1	CD8_Exhausted	3D-A vs 3M-A
Gatd1	0.103411462240826	0.250137411819352	0.25	0.051	1	CD8_Exhausted	3D-A vs 3M-A
Upf3a	0.103411462240826	0.250137411819352	0.25	0.051	1	CD8_Exhausted	3D-A vs 3M-A
Map1s	0.103411462240826	0.250137411819352	0.25	0.051	1	CD8_Exhausted	3D-A vs 3M-A
Mrpl4	0.103411462240826	0.250137411819352	0.25	0.051	1	CD8_Exhausted	3D-A vs 3M-A
Uqcrc1	0.103411462240826	0.250137411819352	0.25	0.051	1	CD8_Exhausted	3D-A vs 3M-A
Shmt2	0.103411462240826	0.250137411819352	0.25	0.051	1	CD8_Exhausted	3D-A vs 3M-A
Mrpl10	0.103411462240826	0.250137411819352	0.25	0.051	1	CD8_Exhausted	3D-A vs 3M-A
Rundc1	0.103411462240826	0.250137411819352	0.25	0.051	1	CD8_Exhausted	3D-A vs 3M-A
Cog1	0.103411462240826	0.250137411819352	0.25	0.051	1	CD8_Exhausted	3D-A vs 3M-A
Trib2	0.103411462240826	0.250137411819352	0.25	0.051	1	CD8_Exhausted	3D-A vs 3M-A
Jkamp	0.103411462240826	0.250137411819352	0.25	0.051	1	CD8_Exhausted	3D-A vs 3M-A
Tgfbi	0.103411462240826	0.250137411819352	0.25	0.051	1	CD8_Exhausted	3D-A vs 3M-A
Slc38a9	0.103411462240826	0.250137411819352	0.25	0.051	1	CD8_Exhausted	3D-A vs 3M-A
Traj27	0.103411462240826	0.250137411819352	0.25	0.051	1	CD8_Exhausted	3D-A vs 3M-A
Psmb5	0.103411462240826	0.250137411819352	0.25	0.051	1	CD8_Exhausted	3D-A vs 3M-A
Mtmr6	0.103411462240826	0.250137411819352	0.25	0.051	1	CD8_Exhausted	3D-A vs 3M-A
Rap2a	0.103411462240826	0.250137411819352	0.25	0.051	1	CD8_Exhausted	3D-A vs 3M-A
Slc25a17	0.103411462240826	0.250137411819352	0.25	0.051	1	CD8_Exhausted	3D-A vs 3M-A
Hars2	0.103411462240826	0.250137411819352	0.25	0.051	1	CD8_Exhausted	3D-A vs 3M-A
Tbc1d12	0.103411462240826	0.250137411819352	0.25	0.051	1	CD8_Exhausted	3D-A vs 3M-A
Dynlt3	0.103411462240826	0.250137411819352	0.25	0.051	1	CD8_Exhausted	3D-A vs 3M-A
Gdi1	0.103411462240826	0.250137411819352	0.25	0.051	1	CD8_Exhausted	3D-A vs 3M-A
Cyld	0.103733914058633	-0.836501267717121	0	0.429	1	CD8_Exhausted	3D-A vs 3M-A
Cdk19	0.10416611998549	0.603482588691954	0.5	0.194	1	CD8_Exhausted	3D-A vs 3M-A
Ptpn4	0.105113831615205	1.19967234483636	0.5	0.255	1	CD8_Exhausted	3D-A vs 3M-A
Nfkbid	0.105224767305528	-0.92754820565171	0.25	0.622	1	CD8_Exhausted	3D-A vs 3M-A
Sesn1	0.105278710923191	0.548620653657436	0.5	0.214	1	CD8_Exhausted	3D-A vs 3M-A
Ctss	0.10555818129497	0.637429920615292	0.5	0.224	1	CD8_Exhausted	3D-A vs 3M-A
Sash3	0.105677849117202	0.515174170564294	0.5	0.194	1	CD8_Exhausted	3D-A vs 3M-A
Gimap8	0.106681405006294	0.39231742277876	1	0.49	1	CD8_Exhausted	3D-A vs 3M-A
Cd53	0.106850406891112	1.04789469010431	1	0.602	1	CD8_Exhausted	3D-A vs 3M-A
Txndc17	0.107611874054014	0.268935007273478	0.5	0.153	1	CD8_Exhausted	3D-A vs 3M-A
Slc20a1	0.107714846662055	-0.751612370130608	0	0.418	1	CD8_Exhausted	3D-A vs 3M-A
Hnrnpll	0.10779496025309	0.491327428609926	0.5	0.184	1	CD8_Exhausted	3D-A vs 3M-A
mt-Cytb	0.107928958325828	0.854563879849849	1	0.99	1	CD8_Exhausted	3D-A vs 3M-A
Cd247	0.108063733956943	0.831333784992044	0.75	0.439	1	CD8_Exhausted	3D-A vs 3M-A
Azin1	0.108672967114769	-0.81155491058689	0	0.418	1	CD8_Exhausted	3D-A vs 3M-A
Ptp4a2	0.108770754016255	-0.914069821212824	0.25	0.694	1	CD8_Exhausted	3D-A vs 3M-A
Sla	0.10916236182738	-0.818249563160898	0.25	0.633	1	CD8_Exhausted	3D-A vs 3M-A
Cited2	0.109188722125113	-0.82823365173352	0	0.418	1	CD8_Exhausted	3D-A vs 3M-A
Sh2d2a	0.109432891571391	-1.04064198449735	0.25	0.612	1	CD8_Exhausted	3D-A vs 3M-A
Calr	0.109486826052237	-0.751612370130608	0	0.418	1	CD8_Exhausted	3D-A vs 3M-A
Srrt	0.10952058111567	0.28080910756177	0.5	0.163	1	CD8_Exhausted	3D-A vs 3M-A
Reep5	0.10952058111567	0.304854581528421	0.5	0.163	1	CD8_Exhausted	3D-A vs 3M-A
Tob1	0.110189342412652	-0.819918383521516	0	0.418	1	CD8_Exhausted	3D-A vs 3M-A
Sik1	0.110215349670471	-0.819918383521516	0	0.418	1	CD8_Exhausted	3D-A vs 3M-A
Lamtor2	0.110474242713806	0.341691349708792	0.5	0.173	1	CD8_Exhausted	3D-A vs 3M-A
Rbm6	0.110948401071827	-0.819918383521516	0	0.418	1	CD8_Exhausted	3D-A vs 3M-A
Vps54	0.111123763516446	-0.819918383521516	0	0.418	1	CD8_Exhausted	3D-A vs 3M-A
Tob2	0.112644058698697	-0.844721774522089	0.25	0.704	1	CD8_Exhausted	3D-A vs 3M-A
Chchd3	0.113279029527558	0.444784842672896	0.5	0.184	1	CD8_Exhausted	3D-A vs 3M-A
Sidt2	0.113439018982564	0.467868455785937	0.5	0.184	1	CD8_Exhausted	3D-A vs 3M-A
1810013L24Rik	0.113444931611791	-0.623694895209871	0	0.408	1	CD8_Exhausted	3D-A vs 3M-A
Pdpk1	0.113819053636363	-0.604458676346953	0	0.408	1	CD8_Exhausted	3D-A vs 3M-A
Map3k1	0.114506931760991	-0.67069237474704	0	0.408	1	CD8_Exhausted	3D-A vs 3M-A
Plxdc2	0.11458709584337	-0.679910904776419	0	0.408	1	CD8_Exhausted	3D-A vs 3M-A
Polr1d	0.114957906614315	-0.661414561159029	0	0.408	1	CD8_Exhausted	3D-A vs 3M-A
Etv3	0.115595841078371	-0.81155491058689	0	0.408	1	CD8_Exhausted	3D-A vs 3M-A
Ypel5	0.115610387160485	0.28080910756177	0.5	0.163	1	CD8_Exhausted	3D-A vs 3M-A
Bub3	0.115622099954884	0.28080910756177	0.5	0.163	1	CD8_Exhausted	3D-A vs 3M-A
Chd3	0.115800670620355	-0.707218250772154	0	0.408	1	CD8_Exhausted	3D-A vs 3M-A
Sat1	0.115802026905517	-0.777607578663552	0	0.408	1	CD8_Exhausted	3D-A vs 3M-A
Slk	0.116296892789117	-0.725140158769416	0	0.408	1	CD8_Exhausted	3D-A vs 3M-A
Gtdc1	0.116364654860046	-0.794681092022493	0	0.408	1	CD8_Exhausted	3D-A vs 3M-A
Supt16	0.116401154474108	0.467868455785937	0.5	0.184	1	CD8_Exhausted	3D-A vs 3M-A
Nfyc	0.116638717437172	0.317029295474523	0.5	0.173	1	CD8_Exhausted	3D-A vs 3M-A
Snrnp70	0.116764314036197	-0.716207033999409	0	0.408	1	CD8_Exhausted	3D-A vs 3M-A
Cpsf6	0.116898384232342	-0.760329587231716	0	0.408	1	CD8_Exhausted	3D-A vs 3M-A
Wasf2	0.116965635959749	0.479550260833572	0.5	0.194	1	CD8_Exhausted	3D-A vs 3M-A
Pde4d	0.117028366295759	-0.751612370130608	0	0.408	1	CD8_Exhausted	3D-A vs 3M-A
Etf1	0.11737486242364	-0.80314267077069	0	0.408	1	CD8_Exhausted	3D-A vs 3M-A
Tiparp	0.117422221029207	-0.885136042967997	0	0.408	1	CD8_Exhausted	3D-A vs 3M-A
Npm1	0.11783173191774	0.435386144670646	1	0.755	1	CD8_Exhausted	3D-A vs 3M-A
Elovl5	0.117928897219336	0.982441628615695	0.5	0.204	1	CD8_Exhausted	3D-A vs 3M-A
Plekha2	0.118338527004144	0.690437170278453	0.75	0.449	1	CD8_Exhausted	3D-A vs 3M-A
Ube2w	0.120057705621392	0.499232626695272	0.25	0.061	1	CD8_Exhausted	3D-A vs 3M-A
Tubgcp4	0.120057705621392	0.499232626695272	0.25	0.061	1	CD8_Exhausted	3D-A vs 3M-A
Abhd12	0.120057705621392	0.499232626695272	0.25	0.061	1	CD8_Exhausted	3D-A vs 3M-A
Vps29	0.120057705621392	0.499232626695272	0.25	0.061	1	CD8_Exhausted	3D-A vs 3M-A
Cdyl2	0.120057705621392	0.499232626695272	0.25	0.061	1	CD8_Exhausted	3D-A vs 3M-A
Eif2s1	0.120057705621392	0.499232626695272	0.25	0.061	1	CD8_Exhausted	3D-A vs 3M-A
Slc25a46	0.120057705621392	0.499232626695272	0.25	0.061	1	CD8_Exhausted	3D-A vs 3M-A
Cpt1a	0.120057705621392	0.499232626695272	0.25	0.061	1	CD8_Exhausted	3D-A vs 3M-A
Ifit1bl1	0.120057705621392	0.499232626695272	0.25	0.061	1	CD8_Exhausted	3D-A vs 3M-A
mt-Nd6	0.120057705621392	0.499232626695272	0.25	0.061	1	CD8_Exhausted	3D-A vs 3M-A
Zmym5	0.120074833167645	0.467868455785937	0.5	0.194	1	CD8_Exhausted	3D-A vs 3M-A
Ets1	0.120109739799209	-0.726758437167799	0.75	0.949	1	CD8_Exhausted	3D-A vs 3M-A
Cobll1	0.120139582466973	0.70781924850669	0.25	0.061	1	CD8_Exhausted	3D-A vs 3M-A
Utrn	0.120404220369376	-0.877143252214467	0.5	0.765	1	CD8_Exhausted	3D-A vs 3M-A
Fyn	0.120663668312181	-0.867244791148229	0.75	0.959	1	CD8_Exhausted	3D-A vs 3M-A
Vps4b	0.120695356480907	-0.633217669328377	0	0.398	1	CD8_Exhausted	3D-A vs 3M-A
Peak1	0.121568827821681	-0.707218250772154	0.25	0.714	1	CD8_Exhausted	3D-A vs 3M-A
Lcp2	0.121784822359456	-0.831546385774356	0.25	0.602	1	CD8_Exhausted	3D-A vs 3M-A
Mcm6	0.121939306838775	0.257157839497125	0.5	0.163	1	CD8_Exhausted	3D-A vs 3M-A
Zdhhc20	0.122209284177144	-0.661414561159029	0	0.398	1	CD8_Exhausted	3D-A vs 3M-A
Zfp148	0.122230481056789	-0.679910904776419	0	0.398	1	CD8_Exhausted	3D-A vs 3M-A
Serinc1	0.122248851090893	-0.689070904061895	0	0.398	1	CD8_Exhausted	3D-A vs 3M-A
Smarca2	0.122720629788154	-0.734018310115869	0	0.398	1	CD8_Exhausted	3D-A vs 3M-A
Sik3	0.122950379025229	-0.935487238445272	0.5	0.755	1	CD8_Exhausted	3D-A vs 3M-A
Txnl1	0.123008793521068	0.317029295474523	0.5	0.173	1	CD8_Exhausted	3D-A vs 3M-A
Slain2	0.123015741004666	0.304854581528421	0.5	0.173	1	CD8_Exhausted	3D-A vs 3M-A
Scamp3	0.123018056814739	0.28080910756177	0.5	0.173	1	CD8_Exhausted	3D-A vs 3M-A
Irf9	0.123039427313302	0.467868455785937	0.5	0.194	1	CD8_Exhausted	3D-A vs 3M-A
Abr	0.123108794860776	-0.725140158769416	0	0.398	1	CD8_Exhausted	3D-A vs 3M-A
Cdk13	0.123366962514522	-0.707218250772154	0	0.398	1	CD8_Exhausted	3D-A vs 3M-A
Rsrc1	0.124128119253059	-0.80314267077069	0	0.398	1	CD8_Exhausted	3D-A vs 3M-A
Slamf7	0.124318256056979	-0.777607578663552	0	0.398	1	CD8_Exhausted	3D-A vs 3M-A
Tsc1	0.124897519463717	0.485426827170242	0.25	0.061	1	CD8_Exhausted	3D-A vs 3M-A
B230219D22Rik	0.124897519463717	0.485426827170242	0.25	0.061	1	CD8_Exhausted	3D-A vs 3M-A
Dhx40	0.125401564701502	-1.07877711338412	0	0.398	1	CD8_Exhausted	3D-A vs 3M-A
Ier5	0.126040187165012	-0.770721193078312	0.25	0.612	1	CD8_Exhausted	3D-A vs 3M-A
Arpp19	0.126215975407771	0.467868455785937	0.5	0.194	1	CD8_Exhausted	3D-A vs 3M-A
Stk17b	0.126506217429979	-0.77515192693724	0.75	0.959	1	CD8_Exhausted	3D-A vs 3M-A
Sf3b1	0.127085194106944	-0.737806570605577	0.25	0.765	1	CD8_Exhausted	3D-A vs 3M-A
Babam2	0.127912802579176	0.655351828612554	0.5	0.224	1	CD8_Exhausted	3D-A vs 3M-A
Nedd9	0.128035017388679	-0.895347847592057	0.25	0.724	1	CD8_Exhausted	3D-A vs 3M-A
Rap1gds1	0.128076875331555	0.665693772834013	0.5	0.214	1	CD8_Exhausted	3D-A vs 3M-A
Irf2	0.128143584588506	0.313540309394643	0.75	0.327	1	CD8_Exhausted	3D-A vs 3M-A
Rps27rt	0.128204872079915	-0.614108846380673	0	0.388	1	CD8_Exhausted	3D-A vs 3M-A
Ppp1r15a	0.128591647165612	-0.71919089243823	0.25	0.724	1	CD8_Exhausted	3D-A vs 3M-A
Btg3	0.129259072996916	-0.679910904776419	0	0.388	1	CD8_Exhausted	3D-A vs 3M-A
Fars2	0.129379508661498	0.479550260833572	0.5	0.204	1	CD8_Exhausted	3D-A vs 3M-A
Eloc	0.129593588022321	0.994123433663331	0.5	0.214	1	CD8_Exhausted	3D-A vs 3M-A
Tkt	0.12979383148056	0.317029295474523	0.5	0.184	1	CD8_Exhausted	3D-A vs 3M-A
Cd72	0.129846464671181	0.471751890273165	0.25	0.061	1	CD8_Exhausted	3D-A vs 3M-A
Mtbp	0.129846464671181	0.471751890273165	0.25	0.061	1	CD8_Exhausted	3D-A vs 3M-A
Asap1	0.130049558274221	0.599759502649237	1	0.48	1	CD8_Exhausted	3D-A vs 3M-A
Hacd3	0.130164420844207	-0.751612370130608	0	0.388	1	CD8_Exhausted	3D-A vs 3M-A
Tlk2	0.130396393715619	-0.67069237474704	0	0.388	1	CD8_Exhausted	3D-A vs 3M-A
Rassf5	0.130720409216346	-0.915111102413487	0.25	0.592	1	CD8_Exhausted	3D-A vs 3M-A
Leprotl1	0.131386292209472	-0.742842160502876	0	0.388	1	CD8_Exhausted	3D-A vs 3M-A
Aff4	0.131752456342433	-0.852895705967789	0	0.388	1	CD8_Exhausted	3D-A vs 3M-A
Litaf	0.131980814798915	-0.777607578663552	0	0.388	1	CD8_Exhausted	3D-A vs 3M-A
Tpm3	0.133010803907803	-0.770721193078312	0.25	0.582	1	CD8_Exhausted	3D-A vs 3M-A
Msi2	0.133173477558944	-0.798071681223268	0.25	0.602	1	CD8_Exhausted	3D-A vs 3M-A
mt-Rnr1	0.133192496918829	1.44228233546973	1	0.98	1	CD8_Exhausted	3D-A vs 3M-A
Alyref	0.133455046142594	-0.524841508283585	0	0.378	1	CD8_Exhausted	3D-A vs 3M-A
Snu13	0.133808417266418	0.925410683579317	0.5	0.276	1	CD8_Exhausted	3D-A vs 3M-A
Rps29	0.134510115808418	0.44843261968804	1	1	1	CD8_Exhausted	3D-A vs 3M-A
Suz12	0.134514638996904	0.453717967442904	0.75	0.418	1	CD8_Exhausted	3D-A vs 3M-A
Ctsc	0.134877502496416	-0.642677998577443	0	0.378	1	CD8_Exhausted	3D-A vs 3M-A
Nelfe	0.134905023749599	0.458205358435217	0.25	0.061	1	CD8_Exhausted	3D-A vs 3M-A
Rps17	0.135066225680294	0.487853564564782	1	0.704	1	CD8_Exhausted	3D-A vs 3M-A
Trpc4ap	0.135335989564905	0.491327428609926	0.5	0.214	1	CD8_Exhausted	3D-A vs 3M-A
Vim	0.135597553901715	0.508510440283283	0.75	0.367	1	CD8_Exhausted	3D-A vs 3M-A
Atp5c1	0.136654109597444	0.317029295474523	0.5	0.184	1	CD8_Exhausted	3D-A vs 3M-A
Gmps	0.136654109597444	0.317029295474523	0.5	0.184	1	CD8_Exhausted	3D-A vs 3M-A
Med14	0.137059571862631	-0.679910904776419	0	0.378	1	CD8_Exhausted	3D-A vs 3M-A
Azi2	0.13733472015828	-0.642677998577443	0	0.378	1	CD8_Exhausted	3D-A vs 3M-A
Sp3	0.137401955444004	-0.652076696579693	0	0.378	1	CD8_Exhausted	3D-A vs 3M-A
Trp53inp1	0.137444736787907	-0.679910904776419	0	0.378	1	CD8_Exhausted	3D-A vs 3M-A
Cd160	0.138113477758357	-0.661414561159029	0	0.378	1	CD8_Exhausted	3D-A vs 3M-A
Rb1cc1	0.138308737650673	-0.679910904776419	0	0.378	1	CD8_Exhausted	3D-A vs 3M-A
Hectd1	0.13855758541924	0.514249662335996	1	0.622	1	CD8_Exhausted	3D-A vs 3M-A
Sorl1	0.138892324843303	-0.838149120598603	0.25	0.582	1	CD8_Exhausted	3D-A vs 3M-A
Ehmt1	0.139032849801357	0.433380079400646	0.5	0.194	1	CD8_Exhausted	3D-A vs 3M-A
Lrrk1	0.139050468835978	0.444784842672896	0.5	0.204	1	CD8_Exhausted	3D-A vs 3M-A
Fam117b	0.139404103115431	-0.819918383521516	0	0.378	1	CD8_Exhausted	3D-A vs 3M-A
Rps27	0.139479617277187	-0.542564900547783	1	1	1	CD8_Exhausted	3D-A vs 3M-A
Rplp2	0.139480741665045	-0.515821719027017	1	1	1	CD8_Exhausted	3D-A vs 3M-A
Pias1	0.139655125996357	-0.81155491058689	0	0.378	1	CD8_Exhausted	3D-A vs 3M-A
Hip1	0.139907785527047	0.559427408614019	0.5	0.224	1	CD8_Exhausted	3D-A vs 3M-A
Ublcp1	0.140149580366841	0.444784842672896	0.25	0.061	1	CD8_Exhausted	3D-A vs 3M-A
Ifi27l2a	0.141667014023046	0.399696953144358	0.5	0.214	1	CD8_Exhausted	3D-A vs 3M-A
Raf1	0.141993692029544	0.70781924850669	0.5	0.245	1	CD8_Exhausted	3D-A vs 3M-A
Fosl2	0.14212700027596	-1.04825516860722	0.25	0.653	1	CD8_Exhausted	3D-A vs 3M-A
Lmnb1	0.14230515787411	0.399696953144358	0.5	0.204	1	CD8_Exhausted	3D-A vs 3M-A
Nsd2	0.142347659163442	0.614709844115208	0.5	0.214	1	CD8_Exhausted	3D-A vs 3M-A
Morf4l1	0.142402782945829	-0.565199245899726	0	0.367	1	CD8_Exhausted	3D-A vs 3M-A
Dnajb9	0.142402782945829	-0.594743521513741	0	0.367	1	CD8_Exhausted	3D-A vs 3M-A
Med1	0.143172740453987	0.581286842577758	0.5	0.255	1	CD8_Exhausted	3D-A vs 3M-A
Hnrnpdl	0.143619480658227	-0.870716983055033	0.25	0.582	1	CD8_Exhausted	3D-A vs 3M-A
Aprt	0.143735279121167	0.28080910756177	0.5	0.184	1	CD8_Exhausted	3D-A vs 3M-A
Txnip	0.143775182357	-0.872555982718815	0.5	0.776	1	CD8_Exhausted	3D-A vs 3M-A
Rpl10-ps3	0.144096869880628	0.491327428609926	0.5	0.224	1	CD8_Exhausted	3D-A vs 3M-A
Rbm27	0.144198684256185	-0.642677998577443	0	0.367	1	CD8_Exhausted	3D-A vs 3M-A
S100a6	0.144482196617527	0.468553008605846	1	0.643	1	CD8_Exhausted	3D-A vs 3M-A
Chmp4b	0.144607612143645	-0.594743521513741	0	0.367	1	CD8_Exhausted	3D-A vs 3M-A
Ccny	0.145033656494935	-0.679910904776419	0	0.367	1	CD8_Exhausted	3D-A vs 3M-A
H2-T22	0.145074968139067	-0.614108846380673	0	0.367	1	CD8_Exhausted	3D-A vs 3M-A
Ankhd1	0.145182996386491	-0.716207033999409	0	0.367	1	CD8_Exhausted	3D-A vs 3M-A
Gpatch8	0.145470418042926	-0.707218250772154	0	0.367	1	CD8_Exhausted	3D-A vs 3M-A
Cd244a	0.145530845022605	0.418312631311705	0.25	0.061	1	CD8_Exhausted	3D-A vs 3M-A
Rbm25	0.145546539276412	-0.679910904776419	0.25	0.796	1	CD8_Exhausted	3D-A vs 3M-A
Eif4g1	0.145843881485406	0.570315724756755	0.5	0.235	1	CD8_Exhausted	3D-A vs 3M-A
Tbc1d1	0.145948127529365	0.85982234195174	0.5	0.265	1	CD8_Exhausted	3D-A vs 3M-A
Osbpl3	0.145957510106812	-0.725140158769416	0	0.367	1	CD8_Exhausted	3D-A vs 3M-A
B4galt1	0.146284061685979	-0.707218250772154	0	0.367	1	CD8_Exhausted	3D-A vs 3M-A
Ubl3	0.146384451257292	-0.855610090664825	0.25	0.653	1	CD8_Exhausted	3D-A vs 3M-A
Helz	0.146406061938373	-0.679910904776419	0	0.367	1	CD8_Exhausted	3D-A vs 3M-A
Eif3e	0.146636813401601	0.32930762525296	1	0.571	1	CD8_Exhausted	3D-A vs 3M-A
Eif2s3x	0.146817768104867	-0.725140158769416	0	0.367	1	CD8_Exhausted	3D-A vs 3M-A
Phf6	0.147056702247876	-0.81155491058689	0	0.367	1	CD8_Exhausted	3D-A vs 3M-A
Rgs2	0.147590373495309	-1.38206625501051	0.5	0.704	1	CD8_Exhausted	3D-A vs 3M-A
Rnf19b	0.147608455913253	-0.900989994168834	0	0.367	1	CD8_Exhausted	3D-A vs 3M-A
Egr2	0.147802751968273	-0.985202998071919	0	0.367	1	CD8_Exhausted	3D-A vs 3M-A
Rab10	0.148260994186289	0.760560710578663	0.75	0.531	1	CD8_Exhausted	3D-A vs 3M-A
Map2k4	0.148564876214479	0.433380079400646	0.5	0.214	1	CD8_Exhausted	3D-A vs 3M-A
Zfp36	0.149124504158244	-1.10410840334074	0.5	0.663	1	CD8_Exhausted	3D-A vs 3M-A
Riok3	0.149716242123257	0.581286842577758	0.5	0.255	1	CD8_Exhausted	3D-A vs 3M-A
Bcl2	0.150729670887316	-0.982225298272024	0.25	0.561	1	CD8_Exhausted	3D-A vs 3M-A
Rad51b	0.151050367430522	0.39231742277876	0.25	0.061	1	CD8_Exhausted	3D-A vs 3M-A
Ybx3	0.15114162928208	0.559427408614019	0.5	0.245	1	CD8_Exhausted	3D-A vs 3M-A
Rab11b	0.151530850540665	-0.575114714764809	0	0.357	1	CD8_Exhausted	3D-A vs 3M-A
Ndufa6	0.152052622638588	-0.555215157327104	0	0.357	1	CD8_Exhausted	3D-A vs 3M-A
Gpbp1	0.153363373846754	-0.594743521513741	0	0.357	1	CD8_Exhausted	3D-A vs 3M-A
Gm7331	0.153435984374311	-0.614108846380673	0	0.357	1	CD8_Exhausted	3D-A vs 3M-A
Stat5b	0.153779067094528	-0.623694895209871	0	0.357	1	CD8_Exhausted	3D-A vs 3M-A
Map3k2	0.153779067094528	-0.614108846380673	0	0.357	1	CD8_Exhausted	3D-A vs 3M-A
Slmap	0.153838418788473	-0.614108846380673	0	0.357	1	CD8_Exhausted	3D-A vs 3M-A
Psap	0.154205813862555	0.366782330671623	1	0.52	1	CD8_Exhausted	3D-A vs 3M-A
Ccnt1	0.154576325490057	-0.742842160502876	0	0.357	1	CD8_Exhausted	3D-A vs 3M-A
Atad2	0.154895467436511	-0.734018310115869	0	0.357	1	CD8_Exhausted	3D-A vs 3M-A
Usp15	0.155815350063385	-0.81155491058689	0	0.357	1	CD8_Exhausted	3D-A vs 3M-A
Cox7b	0.156946495956947	0.982441628615695	0.5	0.235	1	CD8_Exhausted	3D-A vs 3M-A
Rpl13a-ps1	0.157125007738646	-0.625604485218502	0.25	0.582	1	CD8_Exhausted	3D-A vs 3M-A
Rpl37rt	0.157675106179138	-0.493814612662961	0	0.347	1	CD8_Exhausted	3D-A vs 3M-A
Cdk11b	0.157937197011163	-0.86102358685119	0.5	0.694	1	CD8_Exhausted	3D-A vs 3M-A
Maml2	0.158032007325781	-0.914069821212824	0.5	0.653	1	CD8_Exhausted	3D-A vs 3M-A
Aco2	0.158523789765475	0.28080910756177	0.5	0.184	1	CD8_Exhausted	3D-A vs 3M-A
Prpf38b	0.159118617637464	-0.524841508283585	0	0.347	1	CD8_Exhausted	3D-A vs 3M-A
Pdcl3	0.159648639572245	0.485426827170242	0.25	0.071	1	CD8_Exhausted	3D-A vs 3M-A
Psmd1	0.159648639572245	0.70781924850669	0.25	0.071	1	CD8_Exhausted	3D-A vs 3M-A
Hmgn2	0.159648639572245	0.485426827170242	0.25	0.071	1	CD8_Exhausted	3D-A vs 3M-A
Kdelr2	0.159648639572245	0.485426827170242	0.25	0.071	1	CD8_Exhausted	3D-A vs 3M-A
Mrpl42	0.159648639572245	0.485426827170242	0.25	0.071	1	CD8_Exhausted	3D-A vs 3M-A
Impa1	0.159762824226458	0.886789389552009	0.25	0.071	1	CD8_Exhausted	3D-A vs 3M-A
Ptpn6	0.159762824226458	0.694144311609613	0.25	0.071	1	CD8_Exhausted	3D-A vs 3M-A
Sugt1	0.159859066033776	0.479550260833572	0.5	0.235	1	CD8_Exhausted	3D-A vs 3M-A
Ap3s1	0.159993135103473	0.422064766172812	0.5	0.204	1	CD8_Exhausted	3D-A vs 3M-A
Ifngr1	0.16033812774805	-0.72768235333187	0.75	0.776	1	CD8_Exhausted	3D-A vs 3M-A
Dync1h1	0.160367856655718	-0.565199245899726	0	0.347	1	CD8_Exhausted	3D-A vs 3M-A
Exoc2	0.160909436575521	-0.584962500721156	0	0.347	1	CD8_Exhausted	3D-A vs 3M-A
Faf1	0.16104592363863	0.366782330671623	0.75	0.388	1	CD8_Exhausted	3D-A vs 3M-A
Ndufa3	0.161427986084269	-0.623694895209871	0	0.347	1	CD8_Exhausted	3D-A vs 3M-A
Rbm8a	0.161793317662094	-0.594743521513741	0	0.347	1	CD8_Exhausted	3D-A vs 3M-A
Cwc15	0.161825889828195	-0.584962500721156	0	0.347	1	CD8_Exhausted	3D-A vs 3M-A
Pak2	0.162062565312959	-0.777607578663552	0.25	0.561	1	CD8_Exhausted	3D-A vs 3M-A
Dgkd	0.162391196128937	-0.604458676346953	0	0.347	1	CD8_Exhausted	3D-A vs 3M-A
Ppp4r3a	0.162483625004807	-0.604458676346953	0	0.347	1	CD8_Exhausted	3D-A vs 3M-A
Zdhhc18	0.16254523240836	-0.604458676346953	0	0.347	1	CD8_Exhausted	3D-A vs 3M-A
Dnajc5	0.162827478379203	-0.614108846380673	0	0.347	1	CD8_Exhausted	3D-A vs 3M-A
Gpi1	0.162844230469494	0.603482588691954	0.5	0.224	1	CD8_Exhausted	3D-A vs 3M-A
Rab27a	0.163381127109309	-0.82823365173352	0	0.347	1	CD8_Exhausted	3D-A vs 3M-A
Tex2	0.163512591087466	-0.734018310115869	0	0.347	1	CD8_Exhausted	3D-A vs 3M-A
Psmb8	0.163735037093126	-0.625604485218502	0.25	0.582	1	CD8_Exhausted	3D-A vs 3M-A
Atp10d	0.163737856867708	-0.698173111169147	0	0.347	1	CD8_Exhausted	3D-A vs 3M-A
Znrf3	0.164031193444649	-0.742842160502876	0	0.347	1	CD8_Exhausted	3D-A vs 3M-A
Gphn	0.16440963141675	0.274859841230584	0.75	0.347	1	CD8_Exhausted	3D-A vs 3M-A
Ppp1ca	0.165223679065013	0.444784842672896	0.5	0.224	1	CD8_Exhausted	3D-A vs 3M-A
Chpf	0.16532303545219	0.471751890273165	0.25	0.071	1	CD8_Exhausted	3D-A vs 3M-A
Gbp2	0.16532303545219	0.471751890273165	0.25	0.071	1	CD8_Exhausted	3D-A vs 3M-A
Nacc1	0.16532303545219	0.471751890273165	0.25	0.071	1	CD8_Exhausted	3D-A vs 3M-A
Ctdnep1	0.16532303545219	0.471751890273165	0.25	0.071	1	CD8_Exhausted	3D-A vs 3M-A
Prelid1	0.16532303545219	0.471751890273165	0.25	0.071	1	CD8_Exhausted	3D-A vs 3M-A
Ttc37	0.16532303545219	0.471751890273165	0.25	0.071	1	CD8_Exhausted	3D-A vs 3M-A
Kcnk5	0.16532303545219	0.471751890273165	0.25	0.071	1	CD8_Exhausted	3D-A vs 3M-A
Pcmt1	0.165689797357566	0.28080910756177	0.5	0.194	1	CD8_Exhausted	3D-A vs 3M-A
Gmfg	0.165944057356478	0.570315724756755	0.5	0.276	1	CD8_Exhausted	3D-A vs 3M-A
Eid1	0.167525438873918	0.527247002864869	0.5	0.265	1	CD8_Exhausted	3D-A vs 3M-A
Antxr2	0.167541457603103	0.334601924922473	0.5	0.194	1	CD8_Exhausted	3D-A vs 3M-A
Hnrnpul1	0.168938136904894	-0.514573172829758	0	0.337	1	CD8_Exhausted	3D-A vs 3M-A
Lemd3	0.168966742321332	-0.594743521513741	0	0.337	1	CD8_Exhausted	3D-A vs 3M-A
Tnrc6a	0.16945627990098	-0.514573172829758	0	0.337	1	CD8_Exhausted	3D-A vs 3M-A
Polr2m	0.16953126335196	-0.565199245899726	0	0.337	1	CD8_Exhausted	3D-A vs 3M-A
Arid2	0.170513616479357	-0.594743521513741	0	0.337	1	CD8_Exhausted	3D-A vs 3M-A
Srp14	0.170518958133754	-0.604458676346953	0	0.337	1	CD8_Exhausted	3D-A vs 3M-A
Btf3	0.170797112594613	0.587909784771493	0.75	0.408	1	CD8_Exhausted	3D-A vs 3M-A
Psma3	0.170883793839674	-0.604458676346953	0	0.337	1	CD8_Exhausted	3D-A vs 3M-A
Cdk8	0.170972502756635	-0.760329587231717	0.25	0.663	1	CD8_Exhausted	3D-A vs 3M-A
Arf3	0.171308697475569	-0.565199245899726	0	0.337	1	CD8_Exhausted	3D-A vs 3M-A
Gzmk	0.171388647084449	-0.679910904776419	0	0.337	1	CD8_Exhausted	3D-A vs 3M-A
Fbxw11	0.172224441713874	-0.652076696579693	0	0.337	1	CD8_Exhausted	3D-A vs 3M-A
Ash1l	0.172320147322002	-0.689070904061895	0	0.337	1	CD8_Exhausted	3D-A vs 3M-A
Dennd1a	0.172399883453553	-0.652076696579693	0	0.337	1	CD8_Exhausted	3D-A vs 3M-A
Tbca	0.172543366011141	-0.698173111169147	0	0.337	1	CD8_Exhausted	3D-A vs 3M-A
Trim33	0.172812514548059	0.422064766172812	0.5	0.224	1	CD8_Exhausted	3D-A vs 3M-A
Cops2	0.173676579083806	0.257157839497125	0.5	0.194	1	CD8_Exhausted	3D-A vs 3M-A
Supt6	0.173676579083806	0.257157839497125	0.5	0.194	1	CD8_Exhausted	3D-A vs 3M-A
Rab8b	0.174147099657355	-0.716207033999409	0.5	0.806	1	CD8_Exhausted	3D-A vs 3M-A
Snx3	0.174166143422492	0.444784842672896	0.75	0.367	1	CD8_Exhausted	3D-A vs 3M-A
Pgam1	0.174279131218484	0.422064766172812	0.5	0.214	1	CD8_Exhausted	3D-A vs 3M-A
Ncor1	0.175206686257159	0.345249169121982	1	0.765	1	CD8_Exhausted	3D-A vs 3M-A
Rhoa	0.175775325190419	0.387640935569287	1	0.612	1	CD8_Exhausted	3D-A vs 3M-A
Rabep1	0.176523875307954	0.399696953144358	0.5	0.224	1	CD8_Exhausted	3D-A vs 3M-A
Mbp	0.176828531802602	-0.749862588180648	0.25	0.561	1	CD8_Exhausted	3D-A vs 3M-A
Slamf1	0.17691370817296	0.301826888830853	0.75	0.357	1	CD8_Exhausted	3D-A vs 3M-A
Aatf	0.176974690306614	0.444784842672896	0.25	0.071	1	CD8_Exhausted	3D-A vs 3M-A
Ube2i	0.177219227303776	-0.462105752935623	0	0.327	1	CD8_Exhausted	3D-A vs 3M-A
Ylpm1	0.177594971671912	0.559427408614019	0.5	0.224	1	CD8_Exhausted	3D-A vs 3M-A
Elk4	0.178486123729933	-0.514573172829758	0	0.327	1	CD8_Exhausted	3D-A vs 3M-A
Capza1	0.179003136276331	-0.524841508283585	0	0.327	1	CD8_Exhausted	3D-A vs 3M-A
Fam120a	0.179042021522232	-0.545161492663181	0	0.327	1	CD8_Exhausted	3D-A vs 3M-A
Tm9sf3	0.17906238832635	-0.633217669328377	0	0.327	1	CD8_Exhausted	3D-A vs 3M-A
Hspa1b	0.179127103589699	0.527247002864869	0.5	0.214	1	CD8_Exhausted	3D-A vs 3M-A
Chd7	0.179210834153939	-0.652076696579693	0.5	0.806	1	CD8_Exhausted	3D-A vs 3M-A
Trir	0.179473183835338	-0.524841508283585	0	0.327	1	CD8_Exhausted	3D-A vs 3M-A
Ivns1abp	0.179565641295247	-0.623694895209871	0	0.327	1	CD8_Exhausted	3D-A vs 3M-A
Snrpb2	0.179990642351307	-0.584962500721156	0	0.327	1	CD8_Exhausted	3D-A vs 3M-A
St3gal6	0.180001722667981	-0.623694895209871	0	0.327	1	CD8_Exhausted	3D-A vs 3M-A
Rps15a	0.180462885735862	0.403999227826396	1	0.99	1	CD8_Exhausted	3D-A vs 3M-A
Chd6	0.180638270787459	-0.633217669328377	0	0.327	1	CD8_Exhausted	3D-A vs 3M-A
Cap1	0.18075515639365	0.433380079400646	0.5	0.224	1	CD8_Exhausted	3D-A vs 3M-A
Hspa9	0.180903628986822	-0.594743521513741	0	0.327	1	CD8_Exhausted	3D-A vs 3M-A
Nol7	0.181069378750691	-0.633217669328377	0	0.327	1	CD8_Exhausted	3D-A vs 3M-A
Trappc8	0.181080426024458	-0.633217669328377	0	0.327	1	CD8_Exhausted	3D-A vs 3M-A
Psme2	0.181345762536205	0.292781749227846	0.75	0.357	1	CD8_Exhausted	3D-A vs 3M-A
Nfkbiz	0.181433759911403	-0.679910904776419	0	0.327	1	CD8_Exhausted	3D-A vs 3M-A
Satb1	0.182453165533371	-0.869105933149048	0	0.327	1	CD8_Exhausted	3D-A vs 3M-A
Rpl7a	0.183624878886627	0.648925559453121	0.75	0.714	1	CD8_Exhausted	3D-A vs 3M-A
mt-Co1	0.183743538007358	0.694763095681243	1	0.786	1	CD8_Exhausted	3D-A vs 3M-A
AW112010	0.183803938216163	0.338585438840971	1	0.908	1	CD8_Exhausted	3D-A vs 3M-A
Dync1i2	0.18443392964878	0.388641764635362	0.5	0.224	1	CD8_Exhausted	3D-A vs 3M-A
Trip12	0.186037257940396	-0.844721774522089	0.25	0.541	1	CD8_Exhausted	3D-A vs 3M-A
Lck	0.186563909908523	0.435906691326443	0.75	0.418	1	CD8_Exhausted	3D-A vs 3M-A
Cdc5l	0.187325475731822	0.516677761154681	0.5	0.276	1	CD8_Exhausted	3D-A vs 3M-A
Wapl	0.188017429680569	-0.685413880453805	0.25	0.551	1	CD8_Exhausted	3D-A vs 3M-A
Zranb1	0.188339528676947	-0.514573172829758	0	0.316	1	CD8_Exhausted	3D-A vs 3M-A
Ddx42	0.188366450167132	-0.493814612662961	0	0.316	1	CD8_Exhausted	3D-A vs 3M-A
Zfr	0.188566649815983	0.410837510749558	0.5	0.224	1	CD8_Exhausted	3D-A vs 3M-A
Emc10	0.188829557971927	-0.504231228608299	0	0.316	1	CD8_Exhausted	3D-A vs 3M-A
Uri1	0.188869882546553	-0.535037275389474	0	0.316	1	CD8_Exhausted	3D-A vs 3M-A
Snhg1	0.189315061514677	-0.524841508283585	0	0.316	1	CD8_Exhausted	3D-A vs 3M-A
Apc	0.189353412264584	-0.535037275389474	0	0.316	1	CD8_Exhausted	3D-A vs 3M-A
Nop10	0.189578642874474	0.795950158785355	0.5	0.255	1	CD8_Exhausted	3D-A vs 3M-A
Spata5	0.189790310854302	-0.555215157327104	0	0.316	1	CD8_Exhausted	3D-A vs 3M-A
Abcf1	0.189954260839804	0.399696953144358	0.5	0.214	1	CD8_Exhausted	3D-A vs 3M-A
Sptan1	0.190035345600038	-0.535037275389474	0	0.316	1	CD8_Exhausted	3D-A vs 3M-A
Cdc27	0.190161623763509	-0.565199245899726	0	0.316	1	CD8_Exhausted	3D-A vs 3M-A
Uqcrb	0.19044881982894	0.399696953144358	0.5	0.235	1	CD8_Exhausted	3D-A vs 3M-A
Il10ra	0.190450359241181	-0.565199245899726	0	0.316	1	CD8_Exhausted	3D-A vs 3M-A
Septin7	0.190457998511502	-0.699986681541078	0.25	0.551	1	CD8_Exhausted	3D-A vs 3M-A
Adam10	0.190484761921627	-0.575114714764809	0	0.316	1	CD8_Exhausted	3D-A vs 3M-A
Creb1	0.19106908239212	-0.633217669328377	0	0.316	1	CD8_Exhausted	3D-A vs 3M-A
Gm26740	0.191496006569147	-0.794681092022494	0.5	0.806	1	CD8_Exhausted	3D-A vs 3M-A
Spcs1	0.192107737775552	0.444784842672896	0.5	0.245	1	CD8_Exhausted	3D-A vs 3M-A
Macroh2a1	0.192259025641059	-0.737806570605577	0.25	0.673	1	CD8_Exhausted	3D-A vs 3M-A
Stat4	0.192295836950713	0.877744249949002	0.75	0.541	1	CD8_Exhausted	3D-A vs 3M-A
Myl6	0.192700074905469	0.264212597031075	1	0.796	1	CD8_Exhausted	3D-A vs 3M-A
Magoh	0.192795502775502	0.456280481510725	0.5	0.255	1	CD8_Exhausted	3D-A vs 3M-A
Cyfip2	0.1951856259008	-0.586924017054442	0.25	0.551	1	CD8_Exhausted	3D-A vs 3M-A
Vwa8	0.195518661651186	0.39231742277876	0.25	0.071	1	CD8_Exhausted	3D-A vs 3M-A
Nabp1	0.196408823637052	0.464962724610526	0.75	0.602	1	CD8_Exhausted	3D-A vs 3M-A
Nfe2l2	0.196740101339951	0.377670646814359	0.5	0.224	1	CD8_Exhausted	3D-A vs 3M-A
Ugcg	0.197314410278606	0.397479127894539	0.75	0.398	1	CD8_Exhausted	3D-A vs 3M-A
Strbp	0.197413999545784	0.268935007273478	0.5	0.204	1	CD8_Exhausted	3D-A vs 3M-A
Evl	0.197739793502025	0.740240726199067	0.5	0.245	1	CD8_Exhausted	3D-A vs 3M-A
Mia2	0.198559066938363	-0.462105752935623	0	0.306	1	CD8_Exhausted	3D-A vs 3M-A
Avl9	0.198628839995073	-0.483322238845319	0	0.306	1	CD8_Exhausted	3D-A vs 3M-A
Pik3ca	0.198648772470542	-0.504231228608299	0	0.306	1	CD8_Exhausted	3D-A vs 3M-A
Kras	0.199146696879513	-0.524841508283585	0	0.306	1	CD8_Exhausted	3D-A vs 3M-A
Ripor2	0.199589053944073	0.375243909419819	0.75	0.429	1	CD8_Exhausted	3D-A vs 3M-A
Abtb2	0.199882258662792	-0.514573172829758	0	0.306	1	CD8_Exhausted	3D-A vs 3M-A
Ncoa3	0.199884244459738	-0.524841508283585	0	0.306	1	CD8_Exhausted	3D-A vs 3M-A
Slc9a3r1	0.199961681262053	-0.535037275389474	0	0.306	1	CD8_Exhausted	3D-A vs 3M-A
Itpkb	0.200310338218722	-0.545161492663181	0.25	0.724	1	CD8_Exhausted	3D-A vs 3M-A
Srrm2	0.200321024231937	-0.514573172829758	0.25	0.745	1	CD8_Exhausted	3D-A vs 3M-A
Tspan14	0.200354542935832	-0.594743521513741	0	0.306	1	CD8_Exhausted	3D-A vs 3M-A
Rybp	0.200380320580296	-0.623694895209871	0	0.306	1	CD8_Exhausted	3D-A vs 3M-A
Spopl	0.200457281745663	0.471751890273165	0.25	0.082	1	CD8_Exhausted	3D-A vs 3M-A
Akt2	0.200457281745663	0.471751890273165	0.25	0.082	1	CD8_Exhausted	3D-A vs 3M-A
Parl	0.200457281745663	0.471751890273165	0.25	0.082	1	CD8_Exhausted	3D-A vs 3M-A
Spast	0.200604747543253	0.680597779771665	0.25	0.082	1	CD8_Exhausted	3D-A vs 3M-A
Scaf11	0.200616191849804	-0.565199245899726	0	0.306	1	CD8_Exhausted	3D-A vs 3M-A
Elmo1	0.200687668154488	0.301293249083363	1	0.837	1	CD8_Exhausted	3D-A vs 3M-A
Cd40lg	0.200788987317177	0.833350130590549	0.25	0.082	1	CD8_Exhausted	3D-A vs 3M-A
Rhob	0.200824173870922	-0.575114714764809	0	0.306	1	CD8_Exhausted	3D-A vs 3M-A
Hopx	0.200988486073224	-0.652076696579693	0	0.306	1	CD8_Exhausted	3D-A vs 3M-A
Arpc3	0.201197440576889	0.655351828612554	0.5	0.296	1	CD8_Exhausted	3D-A vs 3M-A
Eif4a2	0.201585356147313	-0.454452180392188	0.25	0.724	1	CD8_Exhausted	3D-A vs 3M-A
Maf	0.201810795480937	-0.916671616401104	0	0.306	1	CD8_Exhausted	3D-A vs 3M-A
Itsn2	0.202039568382292	0.333423733725192	0.75	0.408	1	CD8_Exhausted	3D-A vs 3M-A
Srrm1	0.205169826883318	-0.678071905112638	0.25	0.531	1	CD8_Exhausted	3D-A vs 3M-A
Ago2	0.205428277226495	-0.586924017054442	0.25	0.551	1	CD8_Exhausted	3D-A vs 3M-A
Marchf7	0.205713393092263	-0.692718681077039	0.25	0.531	1	CD8_Exhausted	3D-A vs 3M-A
Mbd5	0.205725648813026	0.894232372737571	0.5	0.327	1	CD8_Exhausted	3D-A vs 3M-A
Nr3c1	0.206603517957796	-0.81783205627305	1	0.888	1	CD8_Exhausted	3D-A vs 3M-A
Rab3gap2	0.206836051577532	0.458205358435217	0.25	0.082	1	CD8_Exhausted	3D-A vs 3M-A
S100a8	0.206836051577532	0.458205358435217	0.25	0.082	1	CD8_Exhausted	3D-A vs 3M-A
Sephs2	0.206836051577532	0.458205358435217	0.25	0.082	1	CD8_Exhausted	3D-A vs 3M-A
Ccnh	0.206836051577532	0.458205358435217	0.25	0.082	1	CD8_Exhausted	3D-A vs 3M-A
Rpl34	0.207976781990372	0.264717830809969	1	0.969	1	CD8_Exhausted	3D-A vs 3M-A
Rrbp1	0.208216677257461	-0.504231228608299	0	0.296	1	CD8_Exhausted	3D-A vs 3M-A
Dnajc15	0.208356902241155	0.475158491716415	0.5	0.255	1	CD8_Exhausted	3D-A vs 3M-A
Appl1	0.208517538240838	0.410837510749558	0.5	0.245	1	CD8_Exhausted	3D-A vs 3M-A
Tnk2	0.209274086523146	-0.493814612662961	0	0.296	1	CD8_Exhausted	3D-A vs 3M-A
Nrf1	0.209618902990524	-0.462105752935623	0	0.296	1	CD8_Exhausted	3D-A vs 3M-A
Ccdc50	0.209720006143362	-0.493814612662961	0	0.296	1	CD8_Exhausted	3D-A vs 3M-A
Arl5b	0.209767451693099	-0.524841508283585	0	0.296	1	CD8_Exhausted	3D-A vs 3M-A
Derl1	0.209883803524063	0.548620653657436	0.5	0.245	1	CD8_Exhausted	3D-A vs 3M-A
Tmed5	0.210051977033393	-0.483322238845319	0	0.296	1	CD8_Exhausted	3D-A vs 3M-A
Ubp1	0.210051977033393	-0.483322238845319	0	0.296	1	CD8_Exhausted	3D-A vs 3M-A
Pten	0.210205580863722	0.32930762525296	0.75	0.418	1	CD8_Exhausted	3D-A vs 3M-A
Id2	0.210237126285833	0.477206320365273	0.75	0.755	1	CD8_Exhausted	3D-A vs 3M-A
Virma	0.210441241739791	-0.504231228608299	0	0.296	1	CD8_Exhausted	3D-A vs 3M-A
Traf3	0.210464276168175	0.904216461310193	0.5	0.306	1	CD8_Exhausted	3D-A vs 3M-A
Sertad2	0.21053591152293	-0.535037275389474	0	0.296	1	CD8_Exhausted	3D-A vs 3M-A
Sgms1	0.210554430581326	-0.555215157327104	0	0.296	1	CD8_Exhausted	3D-A vs 3M-A
Gem	0.210585293285892	-0.652076696579693	0	0.296	1	CD8_Exhausted	3D-A vs 3M-A
Ubr3	0.210786856035165	-0.524841508283585	0	0.296	1	CD8_Exhausted	3D-A vs 3M-A
Apaf1	0.210793024310397	-0.545161492663181	0	0.296	1	CD8_Exhausted	3D-A vs 3M-A
Rlim	0.210850589113982	-0.565199245899726	0	0.296	1	CD8_Exhausted	3D-A vs 3M-A
Rps5	0.210920261144572	0.648925559453121	1	0.959	1	CD8_Exhausted	3D-A vs 3M-A
Arid4a	0.211033493806479	-0.555215157327104	0	0.296	1	CD8_Exhausted	3D-A vs 3M-A
Nr1d2	0.211138256962468	-0.565199245899726	0	0.296	1	CD8_Exhausted	3D-A vs 3M-A
Lcor	0.211230666373422	-0.661414561159029	0	0.296	1	CD8_Exhausted	3D-A vs 3M-A
Ssbp2	0.211466701701826	-0.652076696579693	0	0.296	1	CD8_Exhausted	3D-A vs 3M-A
Bcas3	0.211563117827165	-0.604458676346953	0	0.296	1	CD8_Exhausted	3D-A vs 3M-A
Itgav	0.211614391068961	-0.633217669328377	0	0.296	1	CD8_Exhausted	3D-A vs 3M-A
Dusp10	0.211673857651245	-0.614108846380673	0	0.296	1	CD8_Exhausted	3D-A vs 3M-A
Herc4	0.211745328814257	-0.763801779138521	0.25	0.531	1	CD8_Exhausted	3D-A vs 3M-A
Il21r	0.211860387336253	-0.642677998577443	0	0.296	1	CD8_Exhausted	3D-A vs 3M-A
Mtpn	0.211996381578348	0.527247002864869	0.5	0.316	1	CD8_Exhausted	3D-A vs 3M-A
Abcb1b	0.212431591636306	-0.985202998071919	0	0.296	1	CD8_Exhausted	3D-A vs 3M-A
Prkcb	0.212558796301132	0.519552611074868	0.75	0.469	1	CD8_Exhausted	3D-A vs 3M-A
Mrpl52	0.213016826545078	0.410837510749558	0.5	0.245	1	CD8_Exhausted	3D-A vs 3M-A
Med21	0.213308518151196	0.444784842672896	0.25	0.082	1	CD8_Exhausted	3D-A vs 3M-A
Cox5b	0.213829739422746	0.422064766172812	0.5	0.255	1	CD8_Exhausted	3D-A vs 3M-A
Nfkb1	0.214053904207002	-0.926663388058265	0.5	0.694	1	CD8_Exhausted	3D-A vs 3M-A
Luc7l2	0.215081029664795	-0.63795558833504	0.5	0.827	1	CD8_Exhausted	3D-A vs 3M-A
Slc25a5	0.215409023082834	0.428843298803874	0.75	0.48	1	CD8_Exhausted	3D-A vs 3M-A
Dusp11	0.215475742164093	0.570315724756755	0.5	0.255	1	CD8_Exhausted	3D-A vs 3M-A
Add3	0.215583614366165	0.366782330671623	0.5	0.235	1	CD8_Exhausted	3D-A vs 3M-A
Irak2	0.215799374661925	0.377670646814359	0.5	0.235	1	CD8_Exhausted	3D-A vs 3M-A
Eef1g	0.215861689956778	0.436792051919365	0.75	0.5	1	CD8_Exhausted	3D-A vs 3M-A
Rap1b	0.216287649236995	-0.684498174272071	0.5	0.755	1	CD8_Exhausted	3D-A vs 3M-A
Pcmtd1	0.217374756137588	-0.396517411308046	0	0.286	1	CD8_Exhausted	3D-A vs 3M-A
Arl15	0.21785920001994	0.257157839497125	1	0.582	1	CD8_Exhausted	3D-A vs 3M-A
Dnaja1	0.218352530360296	-0.633217669328377	0.25	0.541	1	CD8_Exhausted	3D-A vs 3M-A
Acap1	0.218701080140251	0.433380079400646	0.5	0.265	1	CD8_Exhausted	3D-A vs 3M-A
Itch	0.218713991991752	-0.451379346342564	0	0.286	1	CD8_Exhausted	3D-A vs 3M-A
Ddx24	0.219294468532962	-0.429684275243245	0	0.286	1	CD8_Exhausted	3D-A vs 3M-A
Ywhaz	0.219506427791829	-0.60768257722124	0.75	0.837	1	CD8_Exhausted	3D-A vs 3M-A
Dpysl2	0.21981596712862	-0.451379346342564	0	0.286	1	CD8_Exhausted	3D-A vs 3M-A
Pnisr	0.219835264986195	-0.472752997135131	0	0.286	1	CD8_Exhausted	3D-A vs 3M-A
Numa1	0.219835264986195	-0.451379346342564	0	0.286	1	CD8_Exhausted	3D-A vs 3M-A
Cers4	0.219835264986195	-0.451379346342564	0	0.286	1	CD8_Exhausted	3D-A vs 3M-A
Ddi2	0.219841697337207	-0.462105752935623	0	0.286	1	CD8_Exhausted	3D-A vs 3M-A
Acsl5	0.219842218483039	0.431488020059438	0.25	0.082	1	CD8_Exhausted	3D-A vs 3M-A
Slx4ip	0.219874564557718	0.431488020059438	0.25	0.082	1	CD8_Exhausted	3D-A vs 3M-A
Cdip1	0.219874564557718	0.431488020059438	0.25	0.082	1	CD8_Exhausted	3D-A vs 3M-A
Mdfic	0.220128777070962	0.313540309394643	0.5	0.235	1	CD8_Exhausted	3D-A vs 3M-A
Cd27	0.220278782786495	-0.462105752935623	0	0.286	1	CD8_Exhausted	3D-A vs 3M-A
Rnf130	0.220310896975641	-0.472752997135131	0	0.286	1	CD8_Exhausted	3D-A vs 3M-A
Tulp4	0.220310896975641	-0.483322238845319	0	0.286	1	CD8_Exhausted	3D-A vs 3M-A
Tprgl	0.220332304575564	-0.504231228608299	0	0.286	1	CD8_Exhausted	3D-A vs 3M-A
Copb1	0.22068317705518	-0.472752997135131	0	0.286	1	CD8_Exhausted	3D-A vs 3M-A
Fbxo33	0.220751593369246	-0.483322238845319	0	0.286	1	CD8_Exhausted	3D-A vs 3M-A
Kat7	0.220758006618768	-0.504231228608299	0	0.286	1	CD8_Exhausted	3D-A vs 3M-A
Becn1	0.220758006618768	-0.504231228608299	0	0.286	1	CD8_Exhausted	3D-A vs 3M-A
Ctcf	0.221089176016822	-0.493814612662961	0	0.286	1	CD8_Exhausted	3D-A vs 3M-A
Got1	0.22118312041547	-0.555215157327104	0	0.286	1	CD8_Exhausted	3D-A vs 3M-A
Dnajc2	0.221508181742288	0.377670646814359	0.5	0.245	1	CD8_Exhausted	3D-A vs 3M-A
Ctla4	0.22152875916274	-0.575114714764809	0	0.286	1	CD8_Exhausted	3D-A vs 3M-A
Mtmr12	0.221718481590626	-0.535037275389474	0	0.286	1	CD8_Exhausted	3D-A vs 3M-A
Kdm4c	0.222059260698751	-0.545161492663181	0	0.286	1	CD8_Exhausted	3D-A vs 3M-A
Rai1	0.222167671452978	0.257157839497125	0.5	0.214	1	CD8_Exhausted	3D-A vs 3M-A
Rtn4	0.22225503720145	0.464962724610526	0.5	0.265	1	CD8_Exhausted	3D-A vs 3M-A
Pgm2l1	0.222372017743074	-0.642677998577443	0	0.286	1	CD8_Exhausted	3D-A vs 3M-A
Tgif1	0.222595220131093	-0.652076696579693	0	0.286	1	CD8_Exhausted	3D-A vs 3M-A
Rps24	0.222736202738852	0.275708235868904	1	1	1	CD8_Exhausted	3D-A vs 3M-A
Cd164	0.222943447397351	0.534982651644474	0.75	0.531	1	CD8_Exhausted	3D-A vs 3M-A
Aak1	0.222952131574349	-0.67069237474704	0.25	0.51	1	CD8_Exhausted	3D-A vs 3M-A
Immp2l	0.222958372801958	-0.819918383521516	0	0.286	1	CD8_Exhausted	3D-A vs 3M-A
Birc6	0.223284404386624	-0.633217669328377	0.25	0.602	1	CD8_Exhausted	3D-A vs 3M-A
Tmem30a	0.224326606938408	-0.721573543749224	0.25	0.52	1	CD8_Exhausted	3D-A vs 3M-A
Anxa6	0.225349616787052	0.634887726052838	0.5	0.316	1	CD8_Exhausted	3D-A vs 3M-A
Rpl18	0.225692906720094	0.816343705284859	1	0.827	1	CD8_Exhausted	3D-A vs 3M-A
Arhgap45	0.225870572337962	-0.610256520885066	0.25	0.531	1	CD8_Exhausted	3D-A vs 3M-A
Sla2	0.226566686665879	0.418312631311705	0.25	0.082	1	CD8_Exhausted	3D-A vs 3M-A
Rpl7-ps7	0.229631354692435	-0.385290155884792	0	0.276	1	CD8_Exhausted	3D-A vs 3M-A
Lsm4	0.230233987412234	-0.396517411308046	0	0.276	1	CD8_Exhausted	3D-A vs 3M-A
Elf2	0.230247365457244	-0.418713157422242	0	0.276	1	CD8_Exhausted	3D-A vs 3M-A
Odc1	0.230251824672415	-0.462105752935623	0	0.276	1	CD8_Exhausted	3D-A vs 3M-A
Zfp871	0.230254054255032	-0.472752997135131	0	0.276	1	CD8_Exhausted	3D-A vs 3M-A
Dmxl1	0.230775319219152	-0.407657968913246	0	0.276	1	CD8_Exhausted	3D-A vs 3M-A
Med13l	0.230808702596111	-0.429684275243245	0	0.276	1	CD8_Exhausted	3D-A vs 3M-A
Fbxl5	0.230810928021681	-0.440572591385981	0	0.276	1	CD8_Exhausted	3D-A vs 3M-A
Serp1	0.231309005008544	-0.440572591385981	0	0.276	1	CD8_Exhausted	3D-A vs 3M-A
Gpbp1l1	0.231309005008544	-0.440572591385981	0	0.276	1	CD8_Exhausted	3D-A vs 3M-A
Stim2	0.231311226700091	-0.451379346342564	0	0.276	1	CD8_Exhausted	3D-A vs 3M-A
Arhgap18	0.231315670033444	-0.451379346342564	0	0.276	1	CD8_Exhausted	3D-A vs 3M-A
Cand1	0.231322334909125	-0.462105752935623	0	0.276	1	CD8_Exhausted	3D-A vs 3M-A
Rpl7	0.231360349915248	0.527247002864869	1	0.949	1	CD8_Exhausted	3D-A vs 3M-A
Pabpc4	0.231721954519597	-0.440572591385981	0	0.276	1	CD8_Exhausted	3D-A vs 3M-A
Cpsf7	0.231721954519597	-0.440572591385981	0	0.276	1	CD8_Exhausted	3D-A vs 3M-A
Glyr1	0.231753013553194	-0.451379346342564	0	0.276	1	CD8_Exhausted	3D-A vs 3M-A
Sipa1	0.231753013553194	-0.451379346342564	0	0.276	1	CD8_Exhausted	3D-A vs 3M-A
Snhg12	0.231755231931444	-0.462105752935623	0	0.276	1	CD8_Exhausted	3D-A vs 3M-A
Supt5	0.231768541853338	-0.462105752935623	0	0.276	1	CD8_Exhausted	3D-A vs 3M-A
Taldo1	0.231768541853338	-0.462105752935623	0	0.276	1	CD8_Exhausted	3D-A vs 3M-A
Rell1	0.231775196590833	-0.472752997135131	0	0.276	1	CD8_Exhausted	3D-A vs 3M-A
Dtx1	0.232096664709408	-0.451379346342564	0	0.276	1	CD8_Exhausted	3D-A vs 3M-A
Hccs	0.232096664709408	-0.451379346342564	0	0.276	1	CD8_Exhausted	3D-A vs 3M-A
Ski	0.23214097785315	-0.462105752935623	0	0.276	1	CD8_Exhausted	3D-A vs 3M-A
Eed	0.232167562565809	-0.504231228608299	0	0.276	1	CD8_Exhausted	3D-A vs 3M-A
Atg3	0.232174208372105	-0.594743521513741	0	0.276	1	CD8_Exhausted	3D-A vs 3M-A
Atl2	0.232174208372105	-0.493814612662961	0	0.276	1	CD8_Exhausted	3D-A vs 3M-A
Pdcd6	0.232519585423047	-0.493814612662961	0	0.276	1	CD8_Exhausted	3D-A vs 3M-A
Ptbp2	0.232521798082288	-0.514573172829758	0	0.276	1	CD8_Exhausted	3D-A vs 3M-A
Hnrnpc	0.232595100074983	-0.652076696579693	0.75	0.765	1	CD8_Exhausted	3D-A vs 3M-A
Prdm1	0.232851299941677	-0.535037275389474	0	0.276	1	CD8_Exhausted	3D-A vs 3M-A
Vps13d	0.232855720295253	-0.524841508283585	0	0.276	1	CD8_Exhausted	3D-A vs 3M-A
Tshz1	0.233105363199611	-0.545161492663181	0	0.276	1	CD8_Exhausted	3D-A vs 3M-A
Gata3	0.233149525875569	-0.545161492663181	0	0.276	1	CD8_Exhausted	3D-A vs 3M-A
Pik3r5	0.233156149708866	-0.575114714764809	0	0.276	1	CD8_Exhausted	3D-A vs 3M-A
Birc2	0.233169396930897	-0.555215157327104	0	0.276	1	CD8_Exhausted	3D-A vs 3M-A
Stam	0.233380031834377	0.405256478486258	0.25	0.082	1	CD8_Exhausted	3D-A vs 3M-A
Kdm2a	0.233414363657349	-0.584962500721156	0	0.276	1	CD8_Exhausted	3D-A vs 3M-A
Eif2ak3	0.233449657459642	-0.565199245899726	0	0.276	1	CD8_Exhausted	3D-A vs 3M-A
Ecpas	0.233460685909365	-0.594743521513741	0	0.276	1	CD8_Exhausted	3D-A vs 3M-A
Rbl2	0.233473919506307	-0.565199245899726	0	0.276	1	CD8_Exhausted	3D-A vs 3M-A
G3bp2	0.233492282218853	0.300013318458922	0.75	0.51	1	CD8_Exhausted	3D-A vs 3M-A
Irf4	0.233588585883248	-0.633217669328377	0	0.276	1	CD8_Exhausted	3D-A vs 3M-A
Il7r	0.233588585883248	-0.614108846380673	0	0.276	1	CD8_Exhausted	3D-A vs 3M-A
Smc6	0.233593855008852	0.35597557571504	0.5	0.235	1	CD8_Exhausted	3D-A vs 3M-A
Airn	0.233634880857528	-0.642677998577443	0	0.276	1	CD8_Exhausted	3D-A vs 3M-A
Tent4b	0.233705411643491	-0.575114714764809	0	0.276	1	CD8_Exhausted	3D-A vs 3M-A
Rasgrp1	0.233909310069921	0.274859841230584	0.75	0.398	1	CD8_Exhausted	3D-A vs 3M-A
Rpl22	0.235916072061274	0.282513413774019	1	0.898	1	CD8_Exhausted	3D-A vs 3M-A
Elob	0.236855410952578	0.410837510749558	0.5	0.265	1	CD8_Exhausted	3D-A vs 3M-A
Ncoa2	0.236953089066999	-0.692718681077039	0.25	0.51	1	CD8_Exhausted	3D-A vs 3M-A
Arsb	0.23750645844765	-0.763801779138521	0.25	0.51	1	CD8_Exhausted	3D-A vs 3M-A
Uqcrh	0.237816037473141	0.444784842672896	1	0.673	1	CD8_Exhausted	3D-A vs 3M-A
Dock8	0.240282007048987	-0.633217669328377	0.25	0.51	1	CD8_Exhausted	3D-A vs 3M-A
Uvrag	0.241595827214335	0.485426827170242	0.5	0.306	1	CD8_Exhausted	3D-A vs 3M-A
Kcnab2	0.241645681841229	0.458205358435217	0.25	0.092	1	CD8_Exhausted	3D-A vs 3M-A
Vps35l	0.241645681841229	0.458205358435217	0.25	0.092	1	CD8_Exhausted	3D-A vs 3M-A
Ppib	0.241645681841229	0.458205358435217	0.25	0.092	1	CD8_Exhausted	3D-A vs 3M-A
Syf2	0.242209843818449	-0.407657968913246	0	0.265	1	CD8_Exhausted	3D-A vs 3M-A
Atp5e	0.242256262154927	0.527247002864869	0.75	0.622	1	CD8_Exhausted	3D-A vs 3M-A
Ube2d3	0.242651971619307	-0.627783783277749	0.5	0.704	1	CD8_Exhausted	3D-A vs 3M-A
Stau1	0.243206059832196	-0.429684275243245	0	0.265	1	CD8_Exhausted	3D-A vs 3M-A
Wrnip1	0.243208361894275	-0.462105752935623	0	0.265	1	CD8_Exhausted	3D-A vs 3M-A
Tap2	0.243219871928374	-0.462105752935623	0	0.265	1	CD8_Exhausted	3D-A vs 3M-A
Kidins220	0.243222173879936	-0.504231228608299	0	0.265	1	CD8_Exhausted	3D-A vs 3M-A
Gbp8	0.243226777727803	-0.483322238845319	0	0.265	1	CD8_Exhausted	3D-A vs 3M-A
Ppp1r12a	0.243349951771427	0.252766070379967	1	0.796	1	CD8_Exhausted	3D-A vs 3M-A
Fam102a	0.243620134429232	-0.440572591385981	0	0.265	1	CD8_Exhausted	3D-A vs 3M-A
Reep3	0.243622433178565	-0.451379346342564	0	0.265	1	CD8_Exhausted	3D-A vs 3M-A
Uqcrc2	0.243636225288416	-0.451379346342564	0	0.265	1	CD8_Exhausted	3D-A vs 3M-A
Slc25a36	0.243643121095114	-0.472752997135131	0	0.265	1	CD8_Exhausted	3D-A vs 3M-A
Aggf1	0.243650016736335	-0.472752997135131	0	0.265	1	CD8_Exhausted	3D-A vs 3M-A
Atp13a3	0.244040499519329	-0.504231228608299	0	0.265	1	CD8_Exhausted	3D-A vs 3M-A
Togaram1	0.244281414995792	-0.462105752935623	0	0.265	1	CD8_Exhausted	3D-A vs 3M-A
Atp6v0c	0.244281414995792	-0.462105752935623	0	0.265	1	CD8_Exhausted	3D-A vs 3M-A
Nr2c2	0.244283708456713	-0.472752997135131	0	0.265	1	CD8_Exhausted	3D-A vs 3M-A
Fmnl1	0.24432269448697	-0.472752997135131	0	0.265	1	CD8_Exhausted	3D-A vs 3M-A
Syne1	0.244329573824623	-0.483322238845319	0	0.265	1	CD8_Exhausted	3D-A vs 3M-A
Yme1l1	0.244343332004935	-0.483322238845319	0	0.265	1	CD8_Exhausted	3D-A vs 3M-A
Rasa2	0.244343332004935	-0.483322238845319	0	0.265	1	CD8_Exhausted	3D-A vs 3M-A
Btbd7	0.244366260838897	-0.504231228608299	0	0.265	1	CD8_Exhausted	3D-A vs 3M-A
Tet3	0.244634392057448	-0.514573172829758	0	0.265	1	CD8_Exhausted	3D-A vs 3M-A
Wdr45b	0.244641263919951	-0.524841508283585	0	0.265	1	CD8_Exhausted	3D-A vs 3M-A
Klf4	0.24466874972219	-0.535037275389474	0	0.265	1	CD8_Exhausted	3D-A vs 3M-A
Gch1	0.244682491634715	-0.545161492663181	0	0.265	1	CD8_Exhausted	3D-A vs 3M-A
Lrch3	0.244691652543612	-0.614108846380673	0	0.265	1	CD8_Exhausted	3D-A vs 3M-A
Kdm5c	0.244847343193109	-0.504231228608299	0	0.265	1	CD8_Exhausted	3D-A vs 3M-A
Kcmf1	0.245495068720984	0.377670646814359	0.5	0.255	1	CD8_Exhausted	3D-A vs 3M-A
Ell2	0.245496666891685	-0.652076696579693	0	0.265	1	CD8_Exhausted	3D-A vs 3M-A
Nampt	0.245497308775672	0.35597557571504	0.5	0.255	1	CD8_Exhausted	3D-A vs 3M-A
Eomes	0.245704413379158	-0.900989994168834	0	0.265	1	CD8_Exhausted	3D-A vs 3M-A
Rinl	0.245956031239521	0.475158491716415	0.5	0.296	1	CD8_Exhausted	3D-A vs 3M-A
St8sia4	0.247714739507861	-0.818249563160898	0.25	0.5	1	CD8_Exhausted	3D-A vs 3M-A
Ranbp10	0.248612277610831	0.444784842672896	0.25	0.092	1	CD8_Exhausted	3D-A vs 3M-A
Fbxl20	0.248612277610831	0.444784842672896	0.25	0.092	1	CD8_Exhausted	3D-A vs 3M-A
Pgs1	0.248612277610831	0.444784842672896	0.25	0.092	1	CD8_Exhausted	3D-A vs 3M-A
Baz1a	0.248778969082974	0.351675438281414	0.75	0.429	1	CD8_Exhausted	3D-A vs 3M-A
Atp5a1	0.248846222782193	0.628649035073082	0.75	0.592	1	CD8_Exhausted	3D-A vs 3M-A
Ppp3cc	0.250089788210057	0.604725755542586	0.5	0.327	1	CD8_Exhausted	3D-A vs 3M-A
Pdlim5	0.25009086244214	0.366782330671623	0.5	0.255	1	CD8_Exhausted	3D-A vs 3M-A
Mdm2	0.250097603747922	0.345249169121982	0.5	0.255	1	CD8_Exhausted	3D-A vs 3M-A
Smyd3	0.250870601527503	-0.756849018496755	0.25	0.5	1	CD8_Exhausted	3D-A vs 3M-A
Cul3	0.251755596597844	0.489178962031349	0.75	0.51	1	CD8_Exhausted	3D-A vs 3M-A
Eif2s2	0.252234277115352	0.283792966000591	0.75	0.408	1	CD8_Exhausted	3D-A vs 3M-A
Safb	0.25278869354476	-0.339486466271667	0	0.255	1	CD8_Exhausted	3D-A vs 3M-A
U2af1	0.253450434630309	-0.351074440546879	0	0.255	1	CD8_Exhausted	3D-A vs 3M-A
Srsf7	0.253735617030145	-0.649397596383812	0.5	0.694	1	CD8_Exhausted	3D-A vs 3M-A
Hsp90aa1	0.253978832316861	-0.657177568272559	0.5	0.857	1	CD8_Exhausted	3D-A vs 3M-A
Ppp6c	0.25405066298506	-0.362570079384708	0	0.255	1	CD8_Exhausted	3D-A vs 3M-A
Lta4h	0.254057857907782	-0.373974842656958	0	0.255	1	CD8_Exhausted	3D-A vs 3M-A
Tmod3	0.254589768606101	-0.373974842656958	0	0.255	1	CD8_Exhausted	3D-A vs 3M-A
Rps2-ps10	0.254589768606101	-0.373974842656958	0	0.255	1	CD8_Exhausted	3D-A vs 3M-A
Cstf3	0.254604130517086	-0.385290155884792	0	0.255	1	CD8_Exhausted	3D-A vs 3M-A
Cdipt	0.254604130517086	-0.396517411308046	0	0.255	1	CD8_Exhausted	3D-A vs 3M-A
Slc16a6	0.254604130517086	-0.385290155884792	0	0.255	1	CD8_Exhausted	3D-A vs 3M-A
Tbrg1	0.255068100983953	-0.385290155884792	0	0.255	1	CD8_Exhausted	3D-A vs 3M-A
Eif4a3	0.255068100983953	-0.385290155884792	0	0.255	1	CD8_Exhausted	3D-A vs 3M-A
Hnrnpl	0.255091996078317	-0.407657968913246	0	0.255	1	CD8_Exhausted	3D-A vs 3M-A
Hbs1l	0.255106332151734	-0.440572591385981	0	0.255	1	CD8_Exhausted	3D-A vs 3M-A
Tspo	0.255106332151734	-0.440572591385981	0	0.255	1	CD8_Exhausted	3D-A vs 3M-A
Tmed7	0.255386580618114	0.334601924922473	0.5	0.265	1	CD8_Exhausted	3D-A vs 3M-A
Hnrnph2	0.255386580618114	0.35597557571504	0.5	0.265	1	CD8_Exhausted	3D-A vs 3M-A
Rnf114	0.255485969579254	-0.396517411308046	0	0.255	1	CD8_Exhausted	3D-A vs 3M-A
Ncoa7	0.255540868149984	0.431488020059438	0.25	0.092	1	CD8_Exhausted	3D-A vs 3M-A
Gbf1	0.255543228420438	-0.440572591385981	0	0.255	1	CD8_Exhausted	3D-A vs 3M-A
Sqstm1	0.25554561394996	-0.429684275243245	0	0.255	1	CD8_Exhausted	3D-A vs 3M-A
Ubtf	0.25554561394996	-0.429684275243245	0	0.255	1	CD8_Exhausted	3D-A vs 3M-A
Yaf2	0.25554561394996	-0.429684275243245	0	0.255	1	CD8_Exhausted	3D-A vs 3M-A
Tagap	0.25555992669785	-0.483322238845319	0	0.255	1	CD8_Exhausted	3D-A vs 3M-A
Spen	0.255662195720106	0.431488020059438	0.25	0.092	1	CD8_Exhausted	3D-A vs 3M-A
Atp6v1d	0.255662195720106	0.431488020059438	0.25	0.092	1	CD8_Exhausted	3D-A vs 3M-A
Zfp131	0.255893682032002	-0.451379346342564	0	0.255	1	CD8_Exhausted	3D-A vs 3M-A
Tut7	0.255927035556002	-0.429684275243245	0	0.255	1	CD8_Exhausted	3D-A vs 3M-A
Norad	0.255950857053164	-0.451379346342564	0	0.255	1	CD8_Exhausted	3D-A vs 3M-A
Srgn	0.25611075126043	-0.339486466271667	0.5	0.929	1	CD8_Exhausted	3D-A vs 3M-A
Svil	0.256141355601944	-0.418713157422242	0	0.255	1	CD8_Exhausted	3D-A vs 3M-A
Ogdh	0.256200953513985	0.485426827170242	0.5	0.347	1	CD8_Exhausted	3D-A vs 3M-A
Sec11c	0.256255592103982	-0.440572591385981	0	0.255	1	CD8_Exhausted	3D-A vs 3M-A
Rock2	0.256257971531876	-0.451379346342564	0	0.255	1	CD8_Exhausted	3D-A vs 3M-A
Arih2	0.256284143894139	-0.451379346342564	0	0.255	1	CD8_Exhausted	3D-A vs 3M-A
Skp1	0.256284143894139	-0.451379346342564	0	0.255	1	CD8_Exhausted	3D-A vs 3M-A
Mprip	0.256464903795266	-0.440572591385981	0	0.255	1	CD8_Exhausted	3D-A vs 3M-A
Ank	0.256464903795266	-0.451379346342564	0	0.255	1	CD8_Exhausted	3D-A vs 3M-A
Srpk1	0.256531469908374	-0.462105752935623	0	0.255	1	CD8_Exhausted	3D-A vs 3M-A
Lrrc8d	0.256579007365072	-0.472752997135131	0	0.255	1	CD8_Exhausted	3D-A vs 3M-A
Pik3c2a	0.256607525933173	-0.504231228608299	0	0.255	1	CD8_Exhausted	3D-A vs 3M-A
Vsir	0.256607525933173	-0.483322238845319	0	0.255	1	CD8_Exhausted	3D-A vs 3M-A
Nol10	0.256614655117533	-0.514573172829758	0	0.255	1	CD8_Exhausted	3D-A vs 3M-A
Tinf2	0.256631289169172	-0.514573172829758	0	0.255	1	CD8_Exhausted	3D-A vs 3M-A
Chd2	0.256806161115713	-0.71919089243823	0.25	0.582	1	CD8_Exhausted	3D-A vs 3M-A
Srgap2	0.257103754925507	-0.535037275389474	0	0.255	1	CD8_Exhausted	3D-A vs 3M-A
Egr3	0.25717728272901	-0.707218250772154	0	0.255	1	CD8_Exhausted	3D-A vs 3M-A
Rbms2	0.257539892598138	-0.575114714764809	0	0.255	1	CD8_Exhausted	3D-A vs 3M-A
H1f2	0.257767170415557	-0.819918383521516	0	0.255	1	CD8_Exhausted	3D-A vs 3M-A
Kpna1	0.258007681170267	-0.658308650291208	0.25	0.551	1	CD8_Exhausted	3D-A vs 3M-A
Ifi213	0.259758409939245	0.35597557571504	0.5	0.255	1	CD8_Exhausted	3D-A vs 3M-A
Ino80d	0.259765181977087	0.345249169121982	0.5	0.255	1	CD8_Exhausted	3D-A vs 3M-A
Gak	0.259920892904987	0.334601924922473	0.5	0.255	1	CD8_Exhausted	3D-A vs 3M-A
Rsu1	0.26273434946137	0.418312631311705	0.25	0.092	1	CD8_Exhausted	3D-A vs 3M-A
Rpl36a	0.26395469523643	0.434800754100274	1	0.888	1	CD8_Exhausted	3D-A vs 3M-A
Nucks1	0.264052554634617	-0.547177838261686	0.25	0.5	1	CD8_Exhausted	3D-A vs 3M-A
Fto	0.264526287770438	0.345249169121982	0.5	0.255	1	CD8_Exhausted	3D-A vs 3M-A
Mindy2	0.264750232151798	0.345249169121982	0.5	0.255	1	CD8_Exhausted	3D-A vs 3M-A
Neat1	0.264750232151798	0.334601924922473	0.5	0.255	1	CD8_Exhausted	3D-A vs 3M-A
Fbxo11	0.26478953912603	-0.692718681077039	0.25	0.49	1	CD8_Exhausted	3D-A vs 3M-A
Mapk1ip1l	0.264908232989487	0.536707332113935	0.5	0.306	1	CD8_Exhausted	3D-A vs 3M-A
Gm10073	0.265771340830997	-0.429684275243245	0.25	0.52	1	CD8_Exhausted	3D-A vs 3M-A
Rpsa-ps9	0.266373819753282	-0.339486466271667	0	0.245	1	CD8_Exhausted	3D-A vs 3M-A
Mia3	0.266948509101502	-0.362570079384708	0	0.245	1	CD8_Exhausted	3D-A vs 3M-A
Tut4	0.267404343467708	-0.579061899281472	0.5	0.786	1	CD8_Exhausted	3D-A vs 3M-A
Rpl13a	0.267462455641509	-0.396517411308046	0	0.245	1	CD8_Exhausted	3D-A vs 3M-A
Plcg1	0.267467416546309	-0.385290155884792	0	0.245	1	CD8_Exhausted	3D-A vs 3M-A
Otud4	0.267467416546309	-0.385290155884792	0	0.245	1	CD8_Exhausted	3D-A vs 3M-A
Sptbn1	0.26746989696456	-0.396517411308046	0	0.245	1	CD8_Exhausted	3D-A vs 3M-A
Ttc14	0.26791847796935	-0.385290155884792	0	0.245	1	CD8_Exhausted	3D-A vs 3M-A
Ttc39c	0.26791847796935	-0.385290155884792	0	0.245	1	CD8_Exhausted	3D-A vs 3M-A
Zranb2	0.267930859139675	-0.396517411308046	0	0.245	1	CD8_Exhausted	3D-A vs 3M-A
Herpud2	0.267930859139675	-0.396517411308046	0	0.245	1	CD8_Exhausted	3D-A vs 3M-A
Fbrsl1	0.267933335305598	-0.407657968913246	0	0.245	1	CD8_Exhausted	3D-A vs 3M-A
Ern1	0.267940763667089	-0.514573172829758	0	0.245	1	CD8_Exhausted	3D-A vs 3M-A
Ube2q1	0.268279774482624	-0.385290155884792	0	0.245	1	CD8_Exhausted	3D-A vs 3M-A
Smu1	0.268316866593707	-0.396517411308046	0	0.245	1	CD8_Exhausted	3D-A vs 3M-A
Ubr1	0.268339119411953	-0.407657968913246	0	0.245	1	CD8_Exhausted	3D-A vs 3M-A
Atxn7l3b	0.268339119411953	-0.407657968913246	0	0.245	1	CD8_Exhausted	3D-A vs 3M-A
Ldb1	0.268339119411953	-0.407657968913246	0	0.245	1	CD8_Exhausted	3D-A vs 3M-A
Cyp51	0.268341591833973	-0.418713157422242	0	0.245	1	CD8_Exhausted	3D-A vs 3M-A
Bcl6	0.268341591833973	-0.418713157422242	0	0.245	1	CD8_Exhausted	3D-A vs 3M-A
Nub1	0.268346536610013	-0.418713157422242	0	0.245	1	CD8_Exhausted	3D-A vs 3M-A
Gramd1a	0.268346536610013	-0.418713157422242	0	0.245	1	CD8_Exhausted	3D-A vs 3M-A
Ilf2	0.268353953604074	-0.429684275243245	0	0.245	1	CD8_Exhausted	3D-A vs 3M-A
Bod1l	0.268353953604074	-0.429684275243245	0	0.245	1	CD8_Exhausted	3D-A vs 3M-A
Iws1	0.268353953604074	-0.429684275243245	0	0.245	1	CD8_Exhausted	3D-A vs 3M-A
Api5	0.268694914939574	-0.440572591385981	0	0.245	1	CD8_Exhausted	3D-A vs 3M-A
Neurl3	0.268709729565287	-0.462105752935623	0	0.245	1	CD8_Exhausted	3D-A vs 3M-A
Atp8a1	0.268709729565287	-0.429684275243245	0	0.245	1	CD8_Exhausted	3D-A vs 3M-A
Arhgap25	0.268709729565287	-0.429684275243245	0	0.245	1	CD8_Exhausted	3D-A vs 3M-A
Tmem9b	0.268709729565287	-0.429684275243245	0	0.245	1	CD8_Exhausted	3D-A vs 3M-A
Tmem163	0.268724543376489	-0.451379346342564	0	0.245	1	CD8_Exhausted	3D-A vs 3M-A
Cdkn1b	0.268731949976668	-0.483322238845319	0	0.245	1	CD8_Exhausted	3D-A vs 3M-A
Gspt1	0.268941719067823	-0.429684275243245	0	0.245	1	CD8_Exhausted	3D-A vs 3M-A
Fbxl3	0.268991052765734	-0.429684275243245	0	0.245	1	CD8_Exhausted	3D-A vs 3M-A
Pdia6	0.268993519213381	-0.440572591385981	0	0.245	1	CD8_Exhausted	3D-A vs 3M-A
Zbtb38	0.269030513217061	-0.451379346342564	0	0.245	1	CD8_Exhausted	3D-A vs 3M-A
Mex3c	0.269045309395378	-0.483322238845319	0	0.245	1	CD8_Exhausted	3D-A vs 3M-A
Trmt112	0.269279473896292	-0.451379346342564	0	0.245	1	CD8_Exhausted	3D-A vs 3M-A
Hspd1	0.269321355532831	-0.483322238845319	0	0.245	1	CD8_Exhausted	3D-A vs 3M-A
Cops4	0.269427262343011	-0.462105752935623	0	0.245	1	CD8_Exhausted	3D-A vs 3M-A
Fbxo8	0.269427262343011	-0.504231228608299	0	0.245	1	CD8_Exhausted	3D-A vs 3M-A
Osbpl9	0.269486354994067	-0.462105752935623	0	0.245	1	CD8_Exhausted	3D-A vs 3M-A
Cpeb2	0.269604501355766	-0.575114714764809	0	0.245	1	CD8_Exhausted	3D-A vs 3M-A
H2-Q7	0.269656379391743	-0.401115123046474	1	0.99	1	CD8_Exhausted	3D-A vs 3M-A
Tdp2	0.269784082814814	-0.535037275389474	0	0.245	1	CD8_Exhausted	3D-A vs 3M-A
Xrcc4	0.269929786939669	0.39231742277876	0.25	0.092	1	CD8_Exhausted	3D-A vs 3M-A
[truncated: 1,157 more rows]
