# Supplementary material for: Alveolar echinococcosis drives functional reprogramming of hepatic CD8+ T cells
Source: Front Cell Infect Microbiol. 2026 Feb 19;16:1747682. doi: 10.3389/fcimb.2026.1747682 (PMC12960575; doi:10.3389/fcimb.2026.1747682)
Supplement: Supplementary file 2 [file DataSheet2.zip › Supplementary Date 2/DEGs/CD8_Exhausted/CD8_Exhausted_Ctrl__vs_3dpi_markers.csv]

	p_val	avg_log2FC	pct.1	pct.2	p_val_adj	cell_type	comparison
Slc39a11	4.82889340075479e-05	-1.09592441999854	0.053	1	0.873884838734594	CD8_Exhausted	3D-D(PBS) vs 3D-A
Gm10221	0.000100365113342138	-0.807354922057604	0	0.75	1	CD8_Exhausted	3D-D(PBS) vs 3D-A
Tpi1	0.000103908506851327	-1	0	0.75	1	CD8_Exhausted	3D-D(PBS) vs 3D-A
Gtf2a2	0.000103908506851327	-1	0	0.75	1	CD8_Exhausted	3D-D(PBS) vs 3D-A
Plac8	0.00111055248089352	-1.56985560833095	0.263	1	1	CD8_Exhausted	3D-D(PBS) vs 3D-A
Snrpd2	0.00111499527883543	-0.925999418556223	0.053	0.75	1	CD8_Exhausted	3D-D(PBS) vs 3D-A
Hdac9	0.00133090131287587	-0.733354340613827	0.053	0.75	1	CD8_Exhausted	3D-D(PBS) vs 3D-A
Ly6a	0.00195474190234849	-1.81496810616748	0.263	1	1	CD8_Exhausted	3D-D(PBS) vs 3D-A
Rbm43	0.00212829275063584	-0.584962500721156	0	0.5	1	CD8_Exhausted	3D-D(PBS) vs 3D-A
Ctsz	0.00212829275063584	-0.584962500721156	0	0.5	1	CD8_Exhausted	3D-D(PBS) vs 3D-A
Cd5l	0.00212829275063584	-0.584962500721156	0	0.5	1	CD8_Exhausted	3D-D(PBS) vs 3D-A
Sgms2	0.00212829275063584	-0.584962500721156	0	0.5	1	CD8_Exhausted	3D-D(PBS) vs 3D-A
Creb3	0.00212829275063584	-0.584962500721156	0	0.5	1	CD8_Exhausted	3D-D(PBS) vs 3D-A
Yrdc	0.00212829275063584	-0.584962500721156	0	0.5	1	CD8_Exhausted	3D-D(PBS) vs 3D-A
Pgd	0.00212829275063584	-0.584962500721156	0	0.5	1	CD8_Exhausted	3D-D(PBS) vs 3D-A
5430416N02Rik	0.00212829275063584	-0.584962500721156	0	0.5	1	CD8_Exhausted	3D-D(PBS) vs 3D-A
Fbxw8	0.00212829275063584	-0.584962500721156	0	0.5	1	CD8_Exhausted	3D-D(PBS) vs 3D-A
Rfc3	0.00212829275063584	-0.584962500721156	0	0.5	1	CD8_Exhausted	3D-D(PBS) vs 3D-A
Tada3	0.00212829275063584	-0.584962500721156	0	0.5	1	CD8_Exhausted	3D-D(PBS) vs 3D-A
Ybx3	0.00212829275063584	-1	0	0.5	1	CD8_Exhausted	3D-D(PBS) vs 3D-A
Gab2	0.00212829275063584	-0.584962500721156	0	0.5	1	CD8_Exhausted	3D-D(PBS) vs 3D-A
Ifi30	0.00212829275063584	-0.584962500721156	0	0.5	1	CD8_Exhausted	3D-D(PBS) vs 3D-A
2300009A05Rik	0.00212829275063584	-0.584962500721156	0	0.5	1	CD8_Exhausted	3D-D(PBS) vs 3D-A
U5.5	0.00212829275063584	-0.584962500721156	0	0.5	1	CD8_Exhausted	3D-D(PBS) vs 3D-A
Cmc1	0.00212829275063584	-0.584962500721156	0	0.5	1	CD8_Exhausted	3D-D(PBS) vs 3D-A
Gucd1	0.00212829275063584	-0.584962500721156	0	0.5	1	CD8_Exhausted	3D-D(PBS) vs 3D-A
Myo1c	0.00212829275063584	-0.584962500721156	0	0.5	1	CD8_Exhausted	3D-D(PBS) vs 3D-A
Eapp	0.00212829275063584	-0.584962500721156	0	0.5	1	CD8_Exhausted	3D-D(PBS) vs 3D-A
Ak6	0.00212829275063584	-0.584962500721156	0	0.5	1	CD8_Exhausted	3D-D(PBS) vs 3D-A
Ipo11	0.00212829275063584	-0.584962500721156	0	0.5	1	CD8_Exhausted	3D-D(PBS) vs 3D-A
Dcaf11	0.00212829275063584	-0.584962500721156	0	0.5	1	CD8_Exhausted	3D-D(PBS) vs 3D-A
2510009E07Rik	0.00212829275063584	-0.584962500721156	0	0.5	1	CD8_Exhausted	3D-D(PBS) vs 3D-A
Gpr108	0.00212829275063584	-0.584962500721156	0	0.5	1	CD8_Exhausted	3D-D(PBS) vs 3D-A
Dpy30	0.00212829275063584	-0.584962500721156	0	0.5	1	CD8_Exhausted	3D-D(PBS) vs 3D-A
mt-Ts1	0.00212829275063584	-0.584962500721156	0	0.5	1	CD8_Exhausted	3D-D(PBS) vs 3D-A
Ndufs2	0.00215103872927843	-0.807354922057604	0	0.5	1	CD8_Exhausted	3D-D(PBS) vs 3D-A
Hat1	0.00215103872927843	-0.807354922057604	0	0.5	1	CD8_Exhausted	3D-D(PBS) vs 3D-A
Madd	0.00215103872927843	-0.807354922057604	0	0.5	1	CD8_Exhausted	3D-D(PBS) vs 3D-A
Il1b	0.00215103872927843	-0.807354922057604	0	0.5	1	CD8_Exhausted	3D-D(PBS) vs 3D-A
Slc35a3	0.00215103872927843	-0.807354922057604	0	0.5	1	CD8_Exhausted	3D-D(PBS) vs 3D-A
Plekha1	0.00215103872927843	-0.807354922057604	0	0.5	1	CD8_Exhausted	3D-D(PBS) vs 3D-A
Mrps24	0.00215103872927843	-1.16992500144231	0	0.5	1	CD8_Exhausted	3D-D(PBS) vs 3D-A
Snhg15	0.00215103872927843	-0.807354922057604	0	0.5	1	CD8_Exhausted	3D-D(PBS) vs 3D-A
Ckb	0.00215103872927843	-0.807354922057604	0	0.5	1	CD8_Exhausted	3D-D(PBS) vs 3D-A
Oxa1l	0.00215103872927843	-0.807354922057604	0	0.5	1	CD8_Exhausted	3D-D(PBS) vs 3D-A
Ly6c2	0.00215103872927843	-1.8073549220576	0	0.5	1	CD8_Exhausted	3D-D(PBS) vs 3D-A
Pou6f1	0.00215103872927843	-0.807354922057604	0	0.5	1	CD8_Exhausted	3D-D(PBS) vs 3D-A
Zfp942	0.00215103872927843	-0.807354922057604	0	0.5	1	CD8_Exhausted	3D-D(PBS) vs 3D-A
Iigp1	0.00215103872927843	-0.807354922057604	0	0.5	1	CD8_Exhausted	3D-D(PBS) vs 3D-A
A330040F15Rik	0.00215103872927843	-1	0	0.5	1	CD8_Exhausted	3D-D(PBS) vs 3D-A
Ifit1	0.00215103872927843	-1	0	0.5	1	CD8_Exhausted	3D-D(PBS) vs 3D-A
Etnk1	0.00236144144162992	-1.17753818555219	0.105	0.75	1	CD8_Exhausted	3D-D(PBS) vs 3D-A
Tmsb4x	0.00265097109709531	-1.01367075681406	1	1	1	CD8_Exhausted	3D-D(PBS) vs 3D-A
Pstpip1	0.00341215990228717	-1.02553509210714	0.105	0.75	1	CD8_Exhausted	3D-D(PBS) vs 3D-A
Rps11	0.00347413618753942	-1.51753457320087	0.684	1	1	CD8_Exhausted	3D-D(PBS) vs 3D-A
Rpsa	0.00401742586712228	-1	0.842	1	1	CD8_Exhausted	3D-D(PBS) vs 3D-A
Cox7c	0.0044106454870605	-1.19730144037362	0.474	1	1	CD8_Exhausted	3D-D(PBS) vs 3D-A
Rpl14	0.00454179895775531	-1.27064758994367	0.895	1	1	CD8_Exhausted	3D-D(PBS) vs 3D-A
Mrpl18	0.00477171381316938	-0.855610090664825	0.105	0.75	1	CD8_Exhausted	3D-D(PBS) vs 3D-A
Msi2	0.00487836723332538	1.36088172923194	1	0.25	1	CD8_Exhausted	3D-D(PBS) vs 3D-A
Rpl6	0.00490491899841579	-1.12239663135973	0.789	1	1	CD8_Exhausted	3D-D(PBS) vs 3D-A
Rpl31	0.00519645765516041	-1.28974768913821	0.947	1	1	CD8_Exhausted	3D-D(PBS) vs 3D-A
Kmt2e	0.00559844045351067	1.88135550350138	0.895	0	1	CD8_Exhausted	3D-D(PBS) vs 3D-A
Rock1	0.00564747914655502	1.81816167701419	0.895	0	1	CD8_Exhausted	3D-D(PBS) vs 3D-A
Rpl35	0.0059149649698735	-1.19730144037362	0.421	1	1	CD8_Exhausted	3D-D(PBS) vs 3D-A
Rpl39	0.0063979837201769	-1.01714730661442	1	1	1	CD8_Exhausted	3D-D(PBS) vs 3D-A
Tipin	0.00648433509970538	-0.662965012722429	0.105	0.75	1	CD8_Exhausted	3D-D(PBS) vs 3D-A
Anapc11	0.00648433509970538	-0.662965012722429	0.105	0.75	1	CD8_Exhausted	3D-D(PBS) vs 3D-A
Zc3h14	0.00648433509970538	-0.662965012722429	0.105	0.75	1	CD8_Exhausted	3D-D(PBS) vs 3D-A
H2-Ab1	0.00695772320447599	-1.04629365227394	0.105	0.75	1	CD8_Exhausted	3D-D(PBS) vs 3D-A
Lgals1	0.00715267144882906	-1.24792751344359	0.263	1	1	CD8_Exhausted	3D-D(PBS) vs 3D-A
Tmsb10	0.00740394260670739	-1.32593002544486	1	1	1	CD8_Exhausted	3D-D(PBS) vs 3D-A
Adam19	0.00741713042826037	1.39592867633114	0.842	0	1	CD8_Exhausted	3D-D(PBS) vs 3D-A
Foxn3	0.00772446354142666	1.41028396930821	1	0.75	1	CD8_Exhausted	3D-D(PBS) vs 3D-A
Selenot	0.00819006641078399	-0.952471629917414	0.263	1	1	CD8_Exhausted	3D-D(PBS) vs 3D-A
Rpl5-ps1	0.0083693352470196	-0.9584208962486	0.158	0.75	1	CD8_Exhausted	3D-D(PBS) vs 3D-A
Rps25	0.00913315904496729	-1.10496955960154	0.684	1	1	CD8_Exhausted	3D-D(PBS) vs 3D-A
Ms4a6b	0.00929483321735896	-0.885357434058877	0.737	1	1	CD8_Exhausted	3D-D(PBS) vs 3D-A
Septin1	0.00938953039460918	-0.762500686273344	0.316	1	1	CD8_Exhausted	3D-D(PBS) vs 3D-A
Gramd3	0.00952641870506392	-1.64385618977472	0.421	1	1	CD8_Exhausted	3D-D(PBS) vs 3D-A
Malat1	0.0105422761974995	1.13438273597979	1	1	1	CD8_Exhausted	3D-D(PBS) vs 3D-A
Scaf8	0.0107304773030186	-0.97490901903717	0.263	1	1	CD8_Exhausted	3D-D(PBS) vs 3D-A
Purb	0.0110670913388376	-0.753162821694007	0.526	1	1	CD8_Exhausted	3D-D(PBS) vs 3D-A
Unc93b1	0.0110900457442282	-0.595850816863892	0.105	0.75	1	CD8_Exhausted	3D-D(PBS) vs 3D-A
Pdcd7	0.0128478786037469	-0.788495894806288	0.158	0.75	1	CD8_Exhausted	3D-D(PBS) vs 3D-A
Stambpl1	0.0128478786037469	-0.788495894806288	0.158	0.75	1	CD8_Exhausted	3D-D(PBS) vs 3D-A
Rpl23a	0.0128893761513147	-1.15629703797802	1	1	1	CD8_Exhausted	3D-D(PBS) vs 3D-A
Kbtbd11	0.013305450069615	-0.894290558828885	0.158	0.75	1	CD8_Exhausted	3D-D(PBS) vs 3D-A
Eif5a	0.013305450069615	-0.894290558828885	0.158	0.75	1	CD8_Exhausted	3D-D(PBS) vs 3D-A
Utrn	0.0138375475034074	1.51457317282976	0.947	0.5	1	CD8_Exhausted	3D-D(PBS) vs 3D-A
Rabgap1l	0.0142468774017514	2.14438990933517	0.789	0	1	CD8_Exhausted	3D-D(PBS) vs 3D-A
Atp8a2	0.0142468774017514	2.16146342269412	0.789	0	1	CD8_Exhausted	3D-D(PBS) vs 3D-A
Gabpb1	0.0152747089642724	-0.925999418556223	0.053	0.5	1	CD8_Exhausted	3D-D(PBS) vs 3D-A
Il18r1	0.0153484449494058	-1.24792751344359	0.053	0.5	1	CD8_Exhausted	3D-D(PBS) vs 3D-A
Cd274	0.0153484449494058	-1.51096191927738	0.053	0.5	1	CD8_Exhausted	3D-D(PBS) vs 3D-A
Icos	0.0155292809863179	-1.06350294230616	0.158	0.75	1	CD8_Exhausted	3D-D(PBS) vs 3D-A
Ldha	0.0160503425176796	-0.894290558828885	0.211	0.75	1	CD8_Exhausted	3D-D(PBS) vs 3D-A
R3hdm4	0.0160503425176796	-0.894290558828885	0.211	0.75	1	CD8_Exhausted	3D-D(PBS) vs 3D-A
Runx1	0.0170867159788692	1.87308788751778	0.842	0.25	1	CD8_Exhausted	3D-D(PBS) vs 3D-A
Rps4x	0.0179677630802967	-0.972293070830158	0.895	1	1	CD8_Exhausted	3D-D(PBS) vs 3D-A
Emb	0.0179713931005259	-0.615659297944072	0.158	0.75	1	CD8_Exhausted	3D-D(PBS) vs 3D-A
Rpl3	0.0180978996335727	-0.823429684915676	0.737	1	1	CD8_Exhausted	3D-D(PBS) vs 3D-A
Rps29	0.0181403753931649	-0.925999418556223	1	1	1	CD8_Exhausted	3D-D(PBS) vs 3D-A
Eloc	0.018448520413826	-1.24792751344359	0.053	0.5	1	CD8_Exhausted	3D-D(PBS) vs 3D-A
Fam126b	0.018448520413826	-0.733354340613827	0.053	0.5	1	CD8_Exhausted	3D-D(PBS) vs 3D-A
Wdfy1	0.018448520413826	-0.733354340613827	0.053	0.5	1	CD8_Exhausted	3D-D(PBS) vs 3D-A
Arl4c	0.018448520413826	-0.733354340613827	0.053	0.5	1	CD8_Exhausted	3D-D(PBS) vs 3D-A
1700025G04Rik	0.018448520413826	-0.733354340613827	0.053	0.5	1	CD8_Exhausted	3D-D(PBS) vs 3D-A
Cdin1	0.018448520413826	-0.733354340613827	0.053	0.5	1	CD8_Exhausted	3D-D(PBS) vs 3D-A
Ythdf1	0.018448520413826	-0.733354340613827	0.053	0.5	1	CD8_Exhausted	3D-D(PBS) vs 3D-A
Mafk	0.018448520413826	-0.733354340613827	0.053	0.5	1	CD8_Exhausted	3D-D(PBS) vs 3D-A
Irak2	0.018448520413826	-0.733354340613827	0.053	0.5	1	CD8_Exhausted	3D-D(PBS) vs 3D-A
Swap70	0.018448520413826	-0.733354340613827	0.053	0.5	1	CD8_Exhausted	3D-D(PBS) vs 3D-A
Clec4g	0.018448520413826	-0.733354340613827	0.053	0.5	1	CD8_Exhausted	3D-D(PBS) vs 3D-A
Rbm34	0.018448520413826	-0.733354340613827	0.053	0.5	1	CD8_Exhausted	3D-D(PBS) vs 3D-A
Prep	0.018448520413826	-0.925999418556223	0.053	0.5	1	CD8_Exhausted	3D-D(PBS) vs 3D-A
Ccdc69	0.018448520413826	-0.733354340613827	0.053	0.5	1	CD8_Exhausted	3D-D(PBS) vs 3D-A
Kif1c	0.018448520413826	-0.733354340613827	0.053	0.5	1	CD8_Exhausted	3D-D(PBS) vs 3D-A
Mcmbp	0.0190783018371878	-0.595850816863892	0.158	0.75	1	CD8_Exhausted	3D-D(PBS) vs 3D-A
Ptpn22	0.0192145786240082	1.36088172923194	1	0.75	1	CD8_Exhausted	3D-D(PBS) vs 3D-A
Atp5j2	0.0195760753211494	-0.849378136953311	0.421	1	1	CD8_Exhausted	3D-D(PBS) vs 3D-A
Rps7	0.0196440157811964	-0.837643544135376	0.895	1	1	CD8_Exhausted	3D-D(PBS) vs 3D-A
Rpl18a	0.0197365228045159	-0.760262214077344	1	1	1	CD8_Exhausted	3D-D(PBS) vs 3D-A
Dennd1a	0.0199091654779039	1.55942740861402	0.737	0	1	CD8_Exhausted	3D-D(PBS) vs 3D-A
Anp32a	0.0201195418685197	-0.814968106167479	0.316	1	1	CD8_Exhausted	3D-D(PBS) vs 3D-A
Dnaja2	0.020320343637542	-0.724365557386573	0.158	0.75	1	CD8_Exhausted	3D-D(PBS) vs 3D-A
Rps27a	0.0204193292962846	-0.569855608330948	1	1	1	CD8_Exhausted	3D-D(PBS) vs 3D-A
Rps18	0.0209402727463406	-0.677611788686831	1	1	1	CD8_Exhausted	3D-D(PBS) vs 3D-A
Snap23	0.0218970425481259	-0.510961919277379	0.053	0.5	1	CD8_Exhausted	3D-D(PBS) vs 3D-A
Blvra	0.0218970425481259	-0.510961919277379	0.053	0.5	1	CD8_Exhausted	3D-D(PBS) vs 3D-A
Ufm1	0.0218970425481259	-0.510961919277379	0.053	0.5	1	CD8_Exhausted	3D-D(PBS) vs 3D-A
Chil3	0.0218970425481259	-0.510961919277379	0.053	0.5	1	CD8_Exhausted	3D-D(PBS) vs 3D-A
Yipf1	0.0218970425481259	-0.510961919277379	0.053	0.5	1	CD8_Exhausted	3D-D(PBS) vs 3D-A
C1qc	0.0218970425481259	-0.510961919277379	0.053	0.5	1	CD8_Exhausted	3D-D(PBS) vs 3D-A
Copg2	0.0218970425481259	-0.510961919277379	0.053	0.5	1	CD8_Exhausted	3D-D(PBS) vs 3D-A
Ap2s1	0.0218970425481259	-0.510961919277379	0.053	0.5	1	CD8_Exhausted	3D-D(PBS) vs 3D-A
Gemin7	0.0218970425481259	-0.510961919277379	0.053	0.5	1	CD8_Exhausted	3D-D(PBS) vs 3D-A
Pcid2	0.0218970425481259	-0.510961919277379	0.053	0.5	1	CD8_Exhausted	3D-D(PBS) vs 3D-A
Mak16	0.0218970425481259	-0.510961919277379	0.053	0.5	1	CD8_Exhausted	3D-D(PBS) vs 3D-A
Primpol	0.0218970425481259	-0.510961919277379	0.053	0.5	1	CD8_Exhausted	3D-D(PBS) vs 3D-A
Dda1	0.0218970425481259	-0.510961919277379	0.053	0.5	1	CD8_Exhausted	3D-D(PBS) vs 3D-A
Ankrd49	0.0218970425481259	-0.510961919277379	0.053	0.5	1	CD8_Exhausted	3D-D(PBS) vs 3D-A
Cdc37	0.0218970425481259	-0.510961919277379	0.053	0.5	1	CD8_Exhausted	3D-D(PBS) vs 3D-A
Ndufaf3	0.0218970425481259	-0.510961919277379	0.053	0.5	1	CD8_Exhausted	3D-D(PBS) vs 3D-A
Pcmt1	0.0218970425481259	-0.510961919277379	0.053	0.5	1	CD8_Exhausted	3D-D(PBS) vs 3D-A
Llph	0.0218970425481259	-0.510961919277379	0.053	0.5	1	CD8_Exhausted	3D-D(PBS) vs 3D-A
Dtx3	0.0218970425481259	-0.510961919277379	0.053	0.5	1	CD8_Exhausted	3D-D(PBS) vs 3D-A
Prim1	0.0218970425481259	-0.510961919277379	0.053	0.5	1	CD8_Exhausted	3D-D(PBS) vs 3D-A
Thoc7	0.0218970425481259	-0.510961919277379	0.053	0.5	1	CD8_Exhausted	3D-D(PBS) vs 3D-A
Fermt2	0.0218970425481259	-0.510961919277379	0.053	0.5	1	CD8_Exhausted	3D-D(PBS) vs 3D-A
Fbxo34	0.0218970425481259	-0.510961919277379	0.053	0.5	1	CD8_Exhausted	3D-D(PBS) vs 3D-A
Commd6	0.0218970425481259	-0.510961919277379	0.053	0.5	1	CD8_Exhausted	3D-D(PBS) vs 3D-A
Gsdmd	0.0218970425481259	-0.510961919277379	0.053	0.5	1	CD8_Exhausted	3D-D(PBS) vs 3D-A
Pfdn6	0.0218970425481259	-0.510961919277379	0.053	0.5	1	CD8_Exhausted	3D-D(PBS) vs 3D-A
Srp19	0.0218970425481259	-0.510961919277379	0.053	0.5	1	CD8_Exhausted	3D-D(PBS) vs 3D-A
Sra1	0.0218970425481259	-0.510961919277379	0.053	0.5	1	CD8_Exhausted	3D-D(PBS) vs 3D-A
Csf1r	0.0218970425481259	-0.510961919277379	0.053	0.5	1	CD8_Exhausted	3D-D(PBS) vs 3D-A
Rp2	0.0218970425481259	-0.510961919277379	0.053	0.5	1	CD8_Exhausted	3D-D(PBS) vs 3D-A
Aifm1	0.0218970425481259	-0.510961919277379	0.053	0.5	1	CD8_Exhausted	3D-D(PBS) vs 3D-A
Dkc1	0.0218970425481259	-0.510961919277379	0.053	0.5	1	CD8_Exhausted	3D-D(PBS) vs 3D-A
Rps21	0.0220971038659454	-0.877815885046258	1	1	1	CD8_Exhausted	3D-D(PBS) vs 3D-A
Dcaf6	0.0222815404579367	-0.855610090664825	0.053	0.5	1	CD8_Exhausted	3D-D(PBS) vs 3D-A
Galk2	0.0222815404579367	-0.855610090664825	0.053	0.5	1	CD8_Exhausted	3D-D(PBS) vs 3D-A
Lage3	0.0222815404579367	-0.855610090664825	0.053	0.5	1	CD8_Exhausted	3D-D(PBS) vs 3D-A
Agps	0.0231120082697866	-0.878693703777866	0.368	1	1	CD8_Exhausted	3D-D(PBS) vs 3D-A
Rpl32	0.024228544531065	-0.837643544135376	1	1	1	CD8_Exhausted	3D-D(PBS) vs 3D-A
Rps19	0.024335989880123	-0.742692205193163	0.842	1	1	CD8_Exhausted	3D-D(PBS) vs 3D-A
Cytip	0.0248795545014284	-0.925999418556223	0.684	1	1	CD8_Exhausted	3D-D(PBS) vs 3D-A
Rpl36a	0.0258224854210909	-1.16046467219325	0.737	1	1	CD8_Exhausted	3D-D(PBS) vs 3D-A
4932438A13Rik	0.0259289638691576	1.07400058144378	0.842	0.25	1	CD8_Exhausted	3D-D(PBS) vs 3D-A
Rhoa	0.0261668376332707	-0.753162821694008	0.526	1	1	CD8_Exhausted	3D-D(PBS) vs 3D-A
Dnajc19	0.0265634401547856	-0.662965012722429	0.053	0.5	1	CD8_Exhausted	3D-D(PBS) vs 3D-A
Dnajc2	0.0265634401547856	-0.662965012722429	0.053	0.5	1	CD8_Exhausted	3D-D(PBS) vs 3D-A
Nedd9	0.027123969144247	1.72607727802347	0.947	0.25	1	CD8_Exhausted	3D-D(PBS) vs 3D-A
Gm15710	0.0279393873170029	1.07400058144378	0.684	0	1	CD8_Exhausted	3D-D(PBS) vs 3D-A
Maml2	0.0283731780444977	1.65896308216493	0.895	0.5	1	CD8_Exhausted	3D-D(PBS) vs 3D-A
Mllt3	0.028729449845326	1.14438990933517	0.684	0	1	CD8_Exhausted	3D-D(PBS) vs 3D-A
Nfatc1	0.028729449845326	1.17833724125851	0.684	0	1	CD8_Exhausted	3D-D(PBS) vs 3D-A
Sp100	0.0288280536723348	0.881355503501381	0.947	0.75	1	CD8_Exhausted	3D-D(PBS) vs 3D-A
Eef2	0.0296383163577761	-0.832890014164742	0.632	1	1	CD8_Exhausted	3D-D(PBS) vs 3D-A
Tbx21	0.0296600725283338	1.79646660591487	0.684	0	1	CD8_Exhausted	3D-D(PBS) vs 3D-A
Cdk17	0.0298830276136383	1.47999294111961	0.684	0	1	CD8_Exhausted	3D-D(PBS) vs 3D-A
Mppe1	0.0299805968073752	-0.531720479444177	0.158	0.75	1	CD8_Exhausted	3D-D(PBS) vs 3D-A
Eprs	0.0308139061238915	-0.662965012722429	0.158	0.75	1	CD8_Exhausted	3D-D(PBS) vs 3D-A
Prdx1	0.0309125887669048	-0.615659297944073	0.421	1	1	CD8_Exhausted	3D-D(PBS) vs 3D-A
Sumo2	0.0312352806414435	-1.30039493333772	0.421	0.75	1	CD8_Exhausted	3D-D(PBS) vs 3D-A
Mms22l	0.0316688813115605	-0.440572591385982	0.053	0.5	1	CD8_Exhausted	3D-D(PBS) vs 3D-A
Galnt11	0.0316688813115605	-0.440572591385982	0.053	0.5	1	CD8_Exhausted	3D-D(PBS) vs 3D-A
Ypel5	0.0316688813115605	-0.440572591385982	0.053	0.5	1	CD8_Exhausted	3D-D(PBS) vs 3D-A
Mob3a	0.0317919519054093	-0.595850816863892	0.053	0.5	1	CD8_Exhausted	3D-D(PBS) vs 3D-A
Pde7a	0.0318912314457333	1.24849831267591	0.895	0.5	1	CD8_Exhausted	3D-D(PBS) vs 3D-A
Rps23	0.0318912314457333	-1.11042398969365	1	1	1	CD8_Exhausted	3D-D(PBS) vs 3D-A
Rps28	0.0319788782726948	-0.624997162523409	0.947	1	1	CD8_Exhausted	3D-D(PBS) vs 3D-A
Inpp4b	0.033080438342076	1.55942740861402	0.947	0.75	1	CD8_Exhausted	3D-D(PBS) vs 3D-A
Hectd1	0.0332848538090037	-0.903973112226224	0.421	1	1	CD8_Exhausted	3D-D(PBS) vs 3D-A
Ncoa2	0.0333338039909531	1.36088172923194	0.789	0.25	1	CD8_Exhausted	3D-D(PBS) vs 3D-A
Pdcd4	0.0343066774040472	1.53866884844722	0.789	0.25	1	CD8_Exhausted	3D-D(PBS) vs 3D-A
Rpl23	0.0343269440211659	-0.832890014164742	1	1	1	CD8_Exhausted	3D-D(PBS) vs 3D-A
Lsp1	0.0349285233265054	-0.711874613203376	0.368	1	1	CD8_Exhausted	3D-D(PBS) vs 3D-A
Rplp0	0.035476612493397	-0.640244936222346	0.947	1	1	CD8_Exhausted	3D-D(PBS) vs 3D-A
G3bp1	0.0365905810941009	0.881355503501381	0.632	0	1	CD8_Exhausted	3D-D(PBS) vs 3D-A
Dock8	0.036802167307538	1.13058410981014	0.789	0.25	1	CD8_Exhausted	3D-D(PBS) vs 3D-A
Mrpl15	0.0389474557420255	-0.321928094887362	0	0.25	1	CD8_Exhausted	3D-D(PBS) vs 3D-A
Pdcl3	0.0389474557420255	-0.584962500721156	0	0.25	1	CD8_Exhausted	3D-D(PBS) vs 3D-A
Il1r2	0.0389474557420255	-0.321928094887362	0	0.25	1	CD8_Exhausted	3D-D(PBS) vs 3D-A
Il1r1	0.0389474557420255	-0.321928094887362	0	0.25	1	CD8_Exhausted	3D-D(PBS) vs 3D-A
Gm8251	0.0389474557420255	-0.321928094887362	0	0.25	1	CD8_Exhausted	3D-D(PBS) vs 3D-A
Col5a2	0.0389474557420255	-0.321928094887362	0	0.25	1	CD8_Exhausted	3D-D(PBS) vs 3D-A
Slc40a1	0.0389474557420255	-0.321928094887362	0	0.25	1	CD8_Exhausted	3D-D(PBS) vs 3D-A
Dnah7a	0.0389474557420255	-0.321928094887362	0	0.25	1	CD8_Exhausted	3D-D(PBS) vs 3D-A
Plcl1	0.0389474557420255	-0.321928094887362	0	0.25	1	CD8_Exhausted	3D-D(PBS) vs 3D-A
Gm20257	0.0389474557420255	-0.321928094887362	0	0.25	1	CD8_Exhausted	3D-D(PBS) vs 3D-A
2810408I11Rik	0.0389474557420255	-0.584962500721156	0	0.25	1	CD8_Exhausted	3D-D(PBS) vs 3D-A
Ccnyl1	0.0389474557420255	-0.321928094887362	0	0.25	1	CD8_Exhausted	3D-D(PBS) vs 3D-A
Zfand2b	0.0389474557420255	-0.321928094887362	0	0.25	1	CD8_Exhausted	3D-D(PBS) vs 3D-A
Pid1	0.0389474557420255	-0.584962500721156	0	0.25	1	CD8_Exhausted	3D-D(PBS) vs 3D-A
Sp140	0.0389474557420255	-0.321928094887362	0	0.25	1	CD8_Exhausted	3D-D(PBS) vs 3D-A
Gm6136	0.0389474557420255	-0.321928094887362	0	0.25	1	CD8_Exhausted	3D-D(PBS) vs 3D-A
Eif4e2	0.0389474557420255	-0.584962500721156	0	0.25	1	CD8_Exhausted	3D-D(PBS) vs 3D-A
Hjurp	0.0389474557420255	-0.321928094887362	0	0.25	1	CD8_Exhausted	3D-D(PBS) vs 3D-A
Pign	0.0389474557420255	-0.321928094887362	0	0.25	1	CD8_Exhausted	3D-D(PBS) vs 3D-A
Tnfrsf11a	0.0389474557420255	-0.321928094887362	0	0.25	1	CD8_Exhausted	3D-D(PBS) vs 3D-A
Cdh7	0.0389474557420255	-0.321928094887362	0	0.25	1	CD8_Exhausted	3D-D(PBS) vs 3D-A
Steap3	0.0389474557420255	-0.321928094887362	0	0.25	1	CD8_Exhausted	3D-D(PBS) vs 3D-A
Cxcr4	0.0389474557420255	-0.321928094887362	0	0.25	1	CD8_Exhausted	3D-D(PBS) vs 3D-A
Fcmr	0.0389474557420255	-0.321928094887362	0	0.25	1	CD8_Exhausted	3D-D(PBS) vs 3D-A
Rab29	0.0389474557420255	-0.321928094887362	0	0.25	1	CD8_Exhausted	3D-D(PBS) vs 3D-A
Tmcc2	0.0389474557420255	-0.321928094887362	0	0.25	1	CD8_Exhausted	3D-D(PBS) vs 3D-A
Camsap2	0.0389474557420255	-0.321928094887362	0	0.25	1	CD8_Exhausted	3D-D(PBS) vs 3D-A
Rgs18	0.0389474557420255	-0.321928094887362	0	0.25	1	CD8_Exhausted	3D-D(PBS) vs 3D-A
Cacna1e	0.0389474557420255	-0.321928094887362	0	0.25	1	CD8_Exhausted	3D-D(PBS) vs 3D-A
Fam20b	0.0389474557420255	-0.321928094887362	0	0.25	1	CD8_Exhausted	3D-D(PBS) vs 3D-A
Dars2	0.0389474557420255	-0.321928094887362	0	0.25	1	CD8_Exhausted	3D-D(PBS) vs 3D-A
Pogk	0.0389474557420255	-0.321928094887362	0	0.25	1	CD8_Exhausted	3D-D(PBS) vs 3D-A
Uck2	0.0389474557420255	-0.321928094887362	0	0.25	1	CD8_Exhausted	3D-D(PBS) vs 3D-A
Pbx1	0.0389474557420255	-0.321928094887362	0	0.25	1	CD8_Exhausted	3D-D(PBS) vs 3D-A
Nuf2	0.0389474557420255	-0.321928094887362	0	0.25	1	CD8_Exhausted	3D-D(PBS) vs 3D-A
Adamts4	0.0389474557420255	-0.321928094887362	0	0.25	1	CD8_Exhausted	3D-D(PBS) vs 3D-A
Usp21	0.0389474557420255	-0.321928094887362	0	0.25	1	CD8_Exhausted	3D-D(PBS) vs 3D-A
Ifi204	0.0389474557420255	-0.321928094887362	0	0.25	1	CD8_Exhausted	3D-D(PBS) vs 3D-A
Dtl	0.0389474557420255	-0.321928094887362	0	0.25	1	CD8_Exhausted	3D-D(PBS) vs 3D-A
A130010J15Rik	0.0389474557420255	-0.321928094887362	0	0.25	1	CD8_Exhausted	3D-D(PBS) vs 3D-A
Fbh1	0.0389474557420255	-0.321928094887362	0	0.25	1	CD8_Exhausted	3D-D(PBS) vs 3D-A
Fbxw5	0.0389474557420255	-0.321928094887362	0	0.25	1	CD8_Exhausted	3D-D(PBS) vs 3D-A
Camsap1	0.0389474557420255	-0.321928094887362	0	0.25	1	CD8_Exhausted	3D-D(PBS) vs 3D-A
Ntng2	0.0389474557420255	-0.321928094887362	0	0.25	1	CD8_Exhausted	3D-D(PBS) vs 3D-A
Kyat1	0.0389474557420255	-0.321928094887362	0	0.25	1	CD8_Exhausted	3D-D(PBS) vs 3D-A
Ntmt1	0.0389474557420255	-0.321928094887362	0	0.25	1	CD8_Exhausted	3D-D(PBS) vs 3D-A
BC005624	0.0389474557420255	-0.321928094887362	0	0.25	1	CD8_Exhausted	3D-D(PBS) vs 3D-A
Psmd5	0.0389474557420255	-0.321928094887362	0	0.25	1	CD8_Exhausted	3D-D(PBS) vs 3D-A
Dab2ip	0.0389474557420255	-0.321928094887362	0	0.25	1	CD8_Exhausted	3D-D(PBS) vs 3D-A
Arpc5l	0.0389474557420255	-0.321928094887362	0	0.25	1	CD8_Exhausted	3D-D(PBS) vs 3D-A
Cacnb4	0.0389474557420255	-0.321928094887362	0	0.25	1	CD8_Exhausted	3D-D(PBS) vs 3D-A
Mettl8	0.0389474557420255	-0.321928094887362	0	0.25	1	CD8_Exhausted	3D-D(PBS) vs 3D-A
Cdca7	0.0389474557420255	-0.321928094887362	0	0.25	1	CD8_Exhausted	3D-D(PBS) vs 3D-A
Mrpl23-ps1	0.0389474557420255	-0.321928094887362	0	0.25	1	CD8_Exhausted	3D-D(PBS) vs 3D-A
1110051M20Rik	0.0389474557420255	-0.321928094887362	0	0.25	1	CD8_Exhausted	3D-D(PBS) vs 3D-A
Ldlrad3	0.0389474557420255	-0.321928094887362	0	0.25	1	CD8_Exhausted	3D-D(PBS) vs 3D-A
Aven	0.0389474557420255	-0.321928094887362	0	0.25	1	CD8_Exhausted	3D-D(PBS) vs 3D-A
Oip5	0.0389474557420255	-0.321928094887362	0	0.25	1	CD8_Exhausted	3D-D(PBS) vs 3D-A
Lcmt2	0.0389474557420255	-0.321928094887362	0	0.25	1	CD8_Exhausted	3D-D(PBS) vs 3D-A
Fahd2a	0.0389474557420255	-0.321928094887362	0	0.25	1	CD8_Exhausted	3D-D(PBS) vs 3D-A
Stk35	0.0389474557420255	-0.321928094887362	0	0.25	1	CD8_Exhausted	3D-D(PBS) vs 3D-A
Vps16	0.0389474557420255	-0.321928094887362	0	0.25	1	CD8_Exhausted	3D-D(PBS) vs 3D-A
Plcb1	0.0389474557420255	-0.321928094887362	0	0.25	1	CD8_Exhausted	3D-D(PBS) vs 3D-A
Mkks	0.0389474557420255	-0.321928094887362	0	0.25	1	CD8_Exhausted	3D-D(PBS) vs 3D-A
Dstn	0.0389474557420255	-0.321928094887362	0	0.25	1	CD8_Exhausted	3D-D(PBS) vs 3D-A
Kiz	0.0389474557420255	-0.321928094887362	0	0.25	1	CD8_Exhausted	3D-D(PBS) vs 3D-A
Apmap	0.0389474557420255	-0.321928094887362	0	0.25	1	CD8_Exhausted	3D-D(PBS) vs 3D-A
Acss1	0.0389474557420255	-0.321928094887362	0	0.25	1	CD8_Exhausted	3D-D(PBS) vs 3D-A
Srxn1	0.0389474557420255	-0.321928094887362	0	0.25	1	CD8_Exhausted	3D-D(PBS) vs 3D-A
Tbc1d20	0.0389474557420255	-0.321928094887362	0	0.25	1	CD8_Exhausted	3D-D(PBS) vs 3D-A
Nol4l	0.0389474557420255	-0.584962500721156	0	0.25	1	CD8_Exhausted	3D-D(PBS) vs 3D-A
Cdk5rap1	0.0389474557420255	-0.321928094887362	0	0.25	1	CD8_Exhausted	3D-D(PBS) vs 3D-A
Slc9a8	0.0389474557420255	-0.321928094887362	0	0.25	1	CD8_Exhausted	3D-D(PBS) vs 3D-A
Gm14295	0.0389474557420255	-0.321928094887362	0	0.25	1	CD8_Exhausted	3D-D(PBS) vs 3D-A
Slc17a9	0.0389474557420255	-0.321928094887362	0	0.25	1	CD8_Exhausted	3D-D(PBS) vs 3D-A
Arfgap1	0.0389474557420255	-0.321928094887362	0	0.25	1	CD8_Exhausted	3D-D(PBS) vs 3D-A
Gmeb2	0.0389474557420255	-0.321928094887362	0	0.25	1	CD8_Exhausted	3D-D(PBS) vs 3D-A
Zgpat	0.0389474557420255	-0.321928094887362	0	0.25	1	CD8_Exhausted	3D-D(PBS) vs 3D-A
Polr3k	0.0389474557420255	-0.321928094887362	0	0.25	1	CD8_Exhausted	3D-D(PBS) vs 3D-A
Zbtb10	0.0389474557420255	-0.321928094887362	0	0.25	1	CD8_Exhausted	3D-D(PBS) vs 3D-A
Fabp5	0.0389474557420255	-0.321928094887362	0	0.25	1	CD8_Exhausted	3D-D(PBS) vs 3D-A
Pgrmc2	0.0389474557420255	-0.321928094887362	0	0.25	1	CD8_Exhausted	3D-D(PBS) vs 3D-A
Gm37170	0.0389474557420255	-0.321928094887362	0	0.25	1	CD8_Exhausted	3D-D(PBS) vs 3D-A
Nhlrc3	0.0389474557420255	-0.321928094887362	0	0.25	1	CD8_Exhausted	3D-D(PBS) vs 3D-A
Tm4sf1	0.0389474557420255	-0.321928094887362	0	0.25	1	CD8_Exhausted	3D-D(PBS) vs 3D-A
Arhgef26	0.0389474557420255	-0.321928094887362	0	0.25	1	CD8_Exhausted	3D-D(PBS) vs 3D-A
Isg20l2	0.0389474557420255	-0.321928094887362	0	0.25	1	CD8_Exhausted	3D-D(PBS) vs 3D-A
Msto1	0.0389474557420255	-0.321928094887362	0	0.25	1	CD8_Exhausted	3D-D(PBS) vs 3D-A
S100a1	0.0389474557420255	-0.321928094887362	0	0.25	1	CD8_Exhausted	3D-D(PBS) vs 3D-A
S100a16	0.0389474557420255	-0.321928094887362	0	0.25	1	CD8_Exhausted	3D-D(PBS) vs 3D-A
Rps10-ps1	0.0389474557420255	-0.321928094887362	0	0.25	1	CD8_Exhausted	3D-D(PBS) vs 3D-A
Gm20628	0.0389474557420255	-0.321928094887362	0	0.25	1	CD8_Exhausted	3D-D(PBS) vs 3D-A
Gpr89	0.0389474557420255	-0.321928094887362	0	0.25	1	CD8_Exhausted	3D-D(PBS) vs 3D-A
Sec22b	0.0389474557420255	-0.584962500721156	0	0.25	1	CD8_Exhausted	3D-D(PBS) vs 3D-A
Nras	0.0389474557420255	-0.321928094887362	0	0.25	1	CD8_Exhausted	3D-D(PBS) vs 3D-A
Csf1	0.0389474557420255	-0.321928094887362	0	0.25	1	CD8_Exhausted	3D-D(PBS) vs 3D-A
Gstm1	0.0389474557420255	-0.321928094887362	0	0.25	1	CD8_Exhausted	3D-D(PBS) vs 3D-A
Sort1	0.0389474557420255	-0.321928094887362	0	0.25	1	CD8_Exhausted	3D-D(PBS) vs 3D-A
Ints12	0.0389474557420255	-0.584962500721156	0	0.25	1	CD8_Exhausted	3D-D(PBS) vs 3D-A
Uox	0.0389474557420255	-0.321928094887362	0	0.25	1	CD8_Exhausted	3D-D(PBS) vs 3D-A
Chchd7	0.0389474557420255	-0.321928094887362	0	0.25	1	CD8_Exhausted	3D-D(PBS) vs 3D-A
Asph	0.0389474557420255	-0.321928094887362	0	0.25	1	CD8_Exhausted	3D-D(PBS) vs 3D-A
Gm12918	0.0389474557420255	-0.321928094887362	0	0.25	1	CD8_Exhausted	3D-D(PBS) vs 3D-A
Tmem67	0.0389474557420255	-0.321928094887362	0	0.25	1	CD8_Exhausted	3D-D(PBS) vs 3D-A
A530072M11Rik	0.0389474557420255	-0.584962500721156	0	0.25	1	CD8_Exhausted	3D-D(PBS) vs 3D-A
Cnbd1	0.0389474557420255	-0.321928094887362	0	0.25	1	CD8_Exhausted	3D-D(PBS) vs 3D-A
Fbxo10	0.0389474557420255	-0.321928094887362	0	0.25	1	CD8_Exhausted	3D-D(PBS) vs 3D-A
Acnat1	0.0389474557420255	-0.321928094887362	0	0.25	1	CD8_Exhausted	3D-D(PBS) vs 3D-A
Susd1	0.0389474557420255	-0.321928094887362	0	0.25	1	CD8_Exhausted	3D-D(PBS) vs 3D-A
Mup2	0.0389474557420255	-0.321928094887362	0	0.25	1	CD8_Exhausted	3D-D(PBS) vs 3D-A
Fkbp15	0.0389474557420255	-0.321928094887362	0	0.25	1	CD8_Exhausted	3D-D(PBS) vs 3D-A
Pole3	0.0389474557420255	-0.321928094887362	0	0.25	1	CD8_Exhausted	3D-D(PBS) vs 3D-A
Tm2d1	0.0389474557420255	-0.321928094887362	0	0.25	1	CD8_Exhausted	3D-D(PBS) vs 3D-A
Ror1	0.0389474557420255	-0.321928094887362	0	0.25	1	CD8_Exhausted	3D-D(PBS) vs 3D-A
Leprot	0.0389474557420255	-0.321928094887362	0	0.25	1	CD8_Exhausted	3D-D(PBS) vs 3D-A
Hspb11	0.0389474557420255	-0.321928094887362	0	0.25	1	CD8_Exhausted	3D-D(PBS) vs 3D-A
Stil	0.0389474557420255	-0.321928094887362	0	0.25	1	CD8_Exhausted	3D-D(PBS) vs 3D-A
Cyp4b1	0.0389474557420255	-0.321928094887362	0	0.25	1	CD8_Exhausted	3D-D(PBS) vs 3D-A
9930104L06Rik	0.0389474557420255	-0.321928094887362	0	0.25	1	CD8_Exhausted	3D-D(PBS) vs 3D-A
Snip1	0.0389474557420255	-0.321928094887362	0	0.25	1	CD8_Exhausted	3D-D(PBS) vs 3D-A
Csf3r	0.0389474557420255	-0.321928094887362	0	0.25	1	CD8_Exhausted	3D-D(PBS) vs 3D-A
Lsm10	0.0389474557420255	-0.321928094887362	0	0.25	1	CD8_Exhausted	3D-D(PBS) vs 3D-A
Yars	0.0389474557420255	-0.321928094887362	0	0.25	1	CD8_Exhausted	3D-D(PBS) vs 3D-A
Sdc3	0.0389474557420255	-0.321928094887362	0	0.25	1	CD8_Exhausted	3D-D(PBS) vs 3D-A
Taf12	0.0389474557420255	-0.321928094887362	0	0.25	1	CD8_Exhausted	3D-D(PBS) vs 3D-A
Ptafr	0.0389474557420255	-0.321928094887362	0	0.25	1	CD8_Exhausted	3D-D(PBS) vs 3D-A
Xkr8	0.0389474557420255	-0.321928094887362	0	0.25	1	CD8_Exhausted	3D-D(PBS) vs 3D-A
Ubxn11	0.0389474557420255	-0.321928094887362	0	0.25	1	CD8_Exhausted	3D-D(PBS) vs 3D-A
Szrd1	0.0389474557420255	-0.321928094887362	0	0.25	1	CD8_Exhausted	3D-D(PBS) vs 3D-A
Zbtb17	0.0389474557420255	-0.321928094887362	0	0.25	1	CD8_Exhausted	3D-D(PBS) vs 3D-A
Ubiad1	0.0389474557420255	-0.321928094887362	0	0.25	1	CD8_Exhausted	3D-D(PBS) vs 3D-A
Cenps	0.0389474557420255	-0.321928094887362	0	0.25	1	CD8_Exhausted	3D-D(PBS) vs 3D-A
Lzic	0.0389474557420255	-0.321928094887362	0	0.25	1	CD8_Exhausted	3D-D(PBS) vs 3D-A
Nol9	0.0389474557420255	-0.321928094887362	0	0.25	1	CD8_Exhausted	3D-D(PBS) vs 3D-A
Prdm16	0.0389474557420255	-0.321928094887362	0	0.25	1	CD8_Exhausted	3D-D(PBS) vs 3D-A
Slc35e2	0.0389474557420255	-0.321928094887362	0	0.25	1	CD8_Exhausted	3D-D(PBS) vs 3D-A
Mib2	0.0389474557420255	-0.321928094887362	0	0.25	1	CD8_Exhausted	3D-D(PBS) vs 3D-A
9430015G10Rik	0.0389474557420255	-0.321928094887362	0	0.25	1	CD8_Exhausted	3D-D(PBS) vs 3D-A
Zfp804b	0.0389474557420255	-0.321928094887362	0	0.25	1	CD8_Exhausted	3D-D(PBS) vs 3D-A
Dbf4	0.0389474557420255	-0.321928094887362	0	0.25	1	CD8_Exhausted	3D-D(PBS) vs 3D-A
6030443J06Rik	0.0389474557420255	-0.321928094887362	0	0.25	1	CD8_Exhausted	3D-D(PBS) vs 3D-A
Nupl2	0.0389474557420255	-0.321928094887362	0	0.25	1	CD8_Exhausted	3D-D(PBS) vs 3D-A
Gpn1	0.0389474557420255	-0.321928094887362	0	0.25	1	CD8_Exhausted	3D-D(PBS) vs 3D-A
Gm43809	0.0389474557420255	-0.321928094887362	0	0.25	1	CD8_Exhausted	3D-D(PBS) vs 3D-A
Man2b2	0.0389474557420255	-0.321928094887362	0	0.25	1	CD8_Exhausted	3D-D(PBS) vs 3D-A
Ldb2	0.0389474557420255	-0.321928094887362	0	0.25	1	CD8_Exhausted	3D-D(PBS) vs 3D-A
Ncapg	0.0389474557420255	-0.321928094887362	0	0.25	1	CD8_Exhausted	3D-D(PBS) vs 3D-A
Tbc1d19	0.0389474557420255	-0.321928094887362	0	0.25	1	CD8_Exhausted	3D-D(PBS) vs 3D-A
5830416I19Rik	0.0389474557420255	-0.321928094887362	0	0.25	1	CD8_Exhausted	3D-D(PBS) vs 3D-A
Tlr1	0.0389474557420255	-0.321928094887362	0	0.25	1	CD8_Exhausted	3D-D(PBS) vs 3D-A
N4bp2	0.0389474557420255	-0.584962500721156	0	0.25	1	CD8_Exhausted	3D-D(PBS) vs 3D-A
Jchain	0.0389474557420255	-0.321928094887362	0	0.25	1	CD8_Exhausted	3D-D(PBS) vs 3D-A
Rchy1	0.0389474557420255	-0.321928094887362	0	0.25	1	CD8_Exhausted	3D-D(PBS) vs 3D-A
Abcg3	0.0389474557420255	-0.321928094887362	0	0.25	1	CD8_Exhausted	3D-D(PBS) vs 3D-A
Gm10086	0.0389474557420255	-0.321928094887362	0	0.25	1	CD8_Exhausted	3D-D(PBS) vs 3D-A
Pus1	0.0389474557420255	-0.321928094887362	0	0.25	1	CD8_Exhausted	3D-D(PBS) vs 3D-A
Hscb	0.0389474557420255	-0.321928094887362	0	0.25	1	CD8_Exhausted	3D-D(PBS) vs 3D-A
Iscu	0.0389474557420255	-0.321928094887362	0	0.25	1	CD8_Exhausted	3D-D(PBS) vs 3D-A
1500011B03Rik	0.0389474557420255	-0.321928094887362	0	0.25	1	CD8_Exhausted	3D-D(PBS) vs 3D-A
Oasl1	0.0389474557420255	-0.321928094887362	0	0.25	1	CD8_Exhausted	3D-D(PBS) vs 3D-A
Acads	0.0389474557420255	-0.321928094887362	0	0.25	1	CD8_Exhausted	3D-D(PBS) vs 3D-A
Mlec	0.0389474557420255	-0.321928094887362	0	0.25	1	CD8_Exhausted	3D-D(PBS) vs 3D-A
Suds3	0.0389474557420255	-0.321928094887362	0	0.25	1	CD8_Exhausted	3D-D(PBS) vs 3D-A
Plbd2	0.0389474557420255	-0.321928094887362	0	0.25	1	CD8_Exhausted	3D-D(PBS) vs 3D-A
Naa25	0.0389474557420255	-0.321928094887362	0	0.25	1	CD8_Exhausted	3D-D(PBS) vs 3D-A
Aldh2	0.0389474557420255	-0.321928094887362	0	0.25	1	CD8_Exhausted	3D-D(PBS) vs 3D-A
AI480526	0.0389474557420255	-0.321928094887362	0	0.25	1	CD8_Exhausted	3D-D(PBS) vs 3D-A
Arl6ip4	0.0389474557420255	-0.321928094887362	0	0.25	1	CD8_Exhausted	3D-D(PBS) vs 3D-A
Zfp11	0.0389474557420255	-0.584962500721156	0	0.25	1	CD8_Exhausted	3D-D(PBS) vs 3D-A
Gm10369	0.0389474557420255	-0.321928094887362	0	0.25	1	CD8_Exhausted	3D-D(PBS) vs 3D-A
Alkbh4	0.0389474557420255	-0.321928094887362	0	0.25	1	CD8_Exhausted	3D-D(PBS) vs 3D-A
Epo	0.0389474557420255	-0.321928094887362	0	0.25	1	CD8_Exhausted	3D-D(PBS) vs 3D-A
Ttyh3	0.0389474557420255	-0.321928094887362	0	0.25	1	CD8_Exhausted	3D-D(PBS) vs 3D-A
Fbxl18	0.0389474557420255	-0.321928094887362	0	0.25	1	CD8_Exhausted	3D-D(PBS) vs 3D-A
Zdhhc4	0.0389474557420255	-0.321928094887362	0	0.25	1	CD8_Exhausted	3D-D(PBS) vs 3D-A
Fry	0.0389474557420255	-0.321928094887362	0	0.25	1	CD8_Exhausted	3D-D(PBS) vs 3D-A
Brca2	0.0389474557420255	-0.321928094887362	0	0.25	1	CD8_Exhausted	3D-D(PBS) vs 3D-A
Vps50	0.0389474557420255	-0.321928094887362	0	0.25	1	CD8_Exhausted	3D-D(PBS) vs 3D-A
Lrrc4	0.0389474557420255	-0.321928094887362	0	0.25	1	CD8_Exhausted	3D-D(PBS) vs 3D-A
Hilpda	0.0389474557420255	-0.321928094887362	0	0.25	1	CD8_Exhausted	3D-D(PBS) vs 3D-A
Rpl30-ps1	0.0389474557420255	-0.321928094887362	0	0.25	1	CD8_Exhausted	3D-D(PBS) vs 3D-A
4930599N23Rik	0.0389474557420255	-0.321928094887362	0	0.25	1	CD8_Exhausted	3D-D(PBS) vs 3D-A
Zfp467	0.0389474557420255	-0.321928094887362	0	0.25	1	CD8_Exhausted	3D-D(PBS) vs 3D-A
Gpnmb	0.0389474557420255	-0.321928094887362	0	0.25	1	CD8_Exhausted	3D-D(PBS) vs 3D-A
Ccdc126	0.0389474557420255	-0.321928094887362	0	0.25	1	CD8_Exhausted	3D-D(PBS) vs 3D-A
Creb5	0.0389474557420255	-0.321928094887362	0	0.25	1	CD8_Exhausted	3D-D(PBS) vs 3D-A
Gm38825	0.0389474557420255	-0.321928094887362	0	0.25	1	CD8_Exhausted	3D-D(PBS) vs 3D-A
Gcfc2	0.0389474557420255	-0.584962500721156	0	0.25	1	CD8_Exhausted	3D-D(PBS) vs 3D-A
Aup1	0.0389474557420255	-0.321928094887362	0	0.25	1	CD8_Exhausted	3D-D(PBS) vs 3D-A
Mthfd2	0.0389474557420255	-0.321928094887362	0	0.25	1	CD8_Exhausted	3D-D(PBS) vs 3D-A
Ruvbl1	0.0389474557420255	-0.321928094887362	0	0.25	1	CD8_Exhausted	3D-D(PBS) vs 3D-A
Mrps25	0.0389474557420255	-0.321928094887362	0	0.25	1	CD8_Exhausted	3D-D(PBS) vs 3D-A
4933440N22Rik	0.0389474557420255	-0.321928094887362	0	0.25	1	CD8_Exhausted	3D-D(PBS) vs 3D-A
Ccdc77	0.0389474557420255	-0.321928094887362	0	0.25	1	CD8_Exhausted	3D-D(PBS) vs 3D-A
Usp18	0.0389474557420255	-0.584962500721156	0	0.25	1	CD8_Exhausted	3D-D(PBS) vs 3D-A
Acrbp	0.0389474557420255	-0.321928094887362	0	0.25	1	CD8_Exhausted	3D-D(PBS) vs 3D-A
Ltbr	0.0389474557420255	-0.321928094887362	0	0.25	1	CD8_Exhausted	3D-D(PBS) vs 3D-A
D6Wsu163e	0.0389474557420255	-0.321928094887362	0	0.25	1	CD8_Exhausted	3D-D(PBS) vs 3D-A
Klra13-ps	0.0389474557420255	-0.321928094887362	0	0.25	1	CD8_Exhausted	3D-D(PBS) vs 3D-A
Magohb	0.0389474557420255	-0.584962500721156	0	0.25	1	CD8_Exhausted	3D-D(PBS) vs 3D-A
Emp1	0.0389474557420255	-0.321928094887362	0	0.25	1	CD8_Exhausted	3D-D(PBS) vs 3D-A
Med21	0.0389474557420255	-0.584962500721156	0	0.25	1	CD8_Exhausted	3D-D(PBS) vs 3D-A
Dennd5b	0.0389474557420255	-0.321928094887362	0	0.25	1	CD8_Exhausted	3D-D(PBS) vs 3D-A
Kptn	0.0389474557420255	-0.321928094887362	0	0.25	1	CD8_Exhausted	3D-D(PBS) vs 3D-A
Arhgap35	0.0389474557420255	-0.321928094887362	0	0.25	1	CD8_Exhausted	3D-D(PBS) vs 3D-A
Gm10676	0.0389474557420255	-0.321928094887362	0	0.25	1	CD8_Exhausted	3D-D(PBS) vs 3D-A
Eml2	0.0389474557420255	-0.321928094887362	0	0.25	1	CD8_Exhausted	3D-D(PBS) vs 3D-A
Cd3eap	0.0389474557420255	-0.321928094887362	0	0.25	1	CD8_Exhausted	3D-D(PBS) vs 3D-A
Bcl3	0.0389474557420255	-0.321928094887362	0	0.25	1	CD8_Exhausted	3D-D(PBS) vs 3D-A
Axl	0.0389474557420255	-0.321928094887362	0	0.25	1	CD8_Exhausted	3D-D(PBS) vs 3D-A
Sertad1	0.0389474557420255	-0.321928094887362	0	0.25	1	CD8_Exhausted	3D-D(PBS) vs 3D-A
Prx	0.0389474557420255	-0.321928094887362	0	0.25	1	CD8_Exhausted	3D-D(PBS) vs 3D-A
Zfp60	0.0389474557420255	-0.321928094887362	0	0.25	1	CD8_Exhausted	3D-D(PBS) vs 3D-A
Rasgrp4	0.0389474557420255	-0.321928094887362	0	0.25	1	CD8_Exhausted	3D-D(PBS) vs 3D-A
Yif1b	0.0389474557420255	-0.321928094887362	0	0.25	1	CD8_Exhausted	3D-D(PBS) vs 3D-A
Fxyd1	0.0389474557420255	-0.321928094887362	0	0.25	1	CD8_Exhausted	3D-D(PBS) vs 3D-A
Pdcd2l	0.0389474557420255	-0.584962500721156	0	0.25	1	CD8_Exhausted	3D-D(PBS) vs 3D-A
Dpy19l3	0.0389474557420255	-0.321928094887362	0	0.25	1	CD8_Exhausted	3D-D(PBS) vs 3D-A
Gm6851	0.0389474557420255	-0.321928094887362	0	0.25	1	CD8_Exhausted	3D-D(PBS) vs 3D-A
Fuz	0.0389474557420255	-0.321928094887362	0	0.25	1	CD8_Exhausted	3D-D(PBS) vs 3D-A
Scaf1	0.0389474557420255	-0.321928094887362	0	0.25	1	CD8_Exhausted	3D-D(PBS) vs 3D-A
Nipa2	0.0389474557420255	-0.321928094887362	0	0.25	1	CD8_Exhausted	3D-D(PBS) vs 3D-A
Tm2d3	0.0389474557420255	-0.321928094887362	0	0.25	1	CD8_Exhausted	3D-D(PBS) vs 3D-A
Lysmd4	0.0389474557420255	-0.321928094887362	0	0.25	1	CD8_Exhausted	3D-D(PBS) vs 3D-A
Furin	0.0389474557420255	-0.321928094887362	0	0.25	1	CD8_Exhausted	3D-D(PBS) vs 3D-A
Hdgfl3	0.0389474557420255	-0.321928094887362	0	0.25	1	CD8_Exhausted	3D-D(PBS) vs 3D-A
Mesd	0.0389474557420255	-0.321928094887362	0	0.25	1	CD8_Exhausted	3D-D(PBS) vs 3D-A
2610206C17Rik	0.0389474557420255	-0.321928094887362	0	0.25	1	CD8_Exhausted	3D-D(PBS) vs 3D-A
Alg8	0.0389474557420255	-0.321928094887362	0	0.25	1	CD8_Exhausted	3D-D(PBS) vs 3D-A
Coa4	0.0389474557420255	-0.321928094887362	0	0.25	1	CD8_Exhausted	3D-D(PBS) vs 3D-A
Mrpl17	0.0389474557420255	-0.321928094887362	0	0.25	1	CD8_Exhausted	3D-D(PBS) vs 3D-A
Akip1	0.0389474557420255	-0.321928094887362	0	0.25	1	CD8_Exhausted	3D-D(PBS) vs 3D-A
Wee1	0.0389474557420255	-0.584962500721156	0	0.25	1	CD8_Exhausted	3D-D(PBS) vs 3D-A
Xylt1	0.0389474557420255	-0.584962500721156	0	0.25	1	CD8_Exhausted	3D-D(PBS) vs 3D-A
Vps35l	0.0389474557420255	-0.584962500721156	0	0.25	1	CD8_Exhausted	3D-D(PBS) vs 3D-A
Tufm	0.0389474557420255	-0.321928094887362	0	0.25	1	CD8_Exhausted	3D-D(PBS) vs 3D-A
Dctpp1	0.0389474557420255	-0.321928094887362	0	0.25	1	CD8_Exhausted	3D-D(PBS) vs 3D-A
Sephs2	0.0389474557420255	-0.584962500721156	0	0.25	1	CD8_Exhausted	3D-D(PBS) vs 3D-A
Zfp688	0.0389474557420255	-0.321928094887362	0	0.25	1	CD8_Exhausted	3D-D(PBS) vs 3D-A
Orai3	0.0389474557420255	-0.321928094887362	0	0.25	1	CD8_Exhausted	3D-D(PBS) vs 3D-A
Zfp668	0.0389474557420255	-0.321928094887362	0	0.25	1	CD8_Exhausted	3D-D(PBS) vs 3D-A
Abraxas2	0.0389474557420255	-0.321928094887362	0	0.25	1	CD8_Exhausted	3D-D(PBS) vs 3D-A
Ptdss2	0.0389474557420255	-0.321928094887362	0	0.25	1	CD8_Exhausted	3D-D(PBS) vs 3D-A
Irf7	0.0389474557420255	-0.321928094887362	0	0.25	1	CD8_Exhausted	3D-D(PBS) vs 3D-A
Mrpl23	0.0389474557420255	-0.321928094887362	0	0.25	1	CD8_Exhausted	3D-D(PBS) vs 3D-A
Tnfrsf26	0.0389474557420255	-0.321928094887362	0	0.25	1	CD8_Exhausted	3D-D(PBS) vs 3D-A
Shank2	0.0389474557420255	-0.321928094887362	0	0.25	1	CD8_Exhausted	3D-D(PBS) vs 3D-A
F10	0.0389474557420255	-0.321928094887362	0	0.25	1	CD8_Exhausted	3D-D(PBS) vs 3D-A
Arhgef10	0.0389474557420255	-0.321928094887362	0	0.25	1	CD8_Exhausted	3D-D(PBS) vs 3D-A
Mrps31	0.0389474557420255	-0.321928094887362	0	0.25	1	CD8_Exhausted	3D-D(PBS) vs 3D-A
Polb	0.0389474557420255	-0.321928094887362	0	0.25	1	CD8_Exhausted	3D-D(PBS) vs 3D-A
Gins4	0.0389474557420255	-0.321928094887362	0	0.25	1	CD8_Exhausted	3D-D(PBS) vs 3D-A
Letm2	0.0389474557420255	-0.321928094887362	0	0.25	1	CD8_Exhausted	3D-D(PBS) vs 3D-A
Thap1	0.0389474557420255	-0.321928094887362	0	0.25	1	CD8_Exhausted	3D-D(PBS) vs 3D-A
Zfp703	0.0389474557420255	-0.321928094887362	0	0.25	1	CD8_Exhausted	3D-D(PBS) vs 3D-A
Zdhhc2	0.0389474557420255	-0.321928094887362	0	0.25	1	CD8_Exhausted	3D-D(PBS) vs 3D-A
Tmem192	0.0389474557420255	-0.321928094887362	0	0.25	1	CD8_Exhausted	3D-D(PBS) vs 3D-A
Lpl	0.0389474557420255	-0.321928094887362	0	0.25	1	CD8_Exhausted	3D-D(PBS) vs 3D-A
Lrrc25	0.0389474557420255	-0.321928094887362	0	0.25	1	CD8_Exhausted	3D-D(PBS) vs 3D-A
Mvb12a	0.0389474557420255	-0.321928094887362	0	0.25	1	CD8_Exhausted	3D-D(PBS) vs 3D-A
Rab8a	0.0389474557420255	-0.321928094887362	0	0.25	1	CD8_Exhausted	3D-D(PBS) vs 3D-A
1700030K09Rik	0.0389474557420255	-0.321928094887362	0	0.25	1	CD8_Exhausted	3D-D(PBS) vs 3D-A
Smim7	0.0389474557420255	-0.321928094887362	0	0.25	1	CD8_Exhausted	3D-D(PBS) vs 3D-A
Mmaa	0.0389474557420255	-0.321928094887362	0	0.25	1	CD8_Exhausted	3D-D(PBS) vs 3D-A
Gipc1	0.0389474557420255	-0.321928094887362	0	0.25	1	CD8_Exhausted	3D-D(PBS) vs 3D-A
Ddx39a	0.0389474557420255	-0.321928094887362	0	0.25	1	CD8_Exhausted	3D-D(PBS) vs 3D-A
Asf1b	0.0389474557420255	-0.321928094887362	0	0.25	1	CD8_Exhausted	3D-D(PBS) vs 3D-A
Cacna1a	0.0389474557420255	-0.321928094887362	0	0.25	1	CD8_Exhausted	3D-D(PBS) vs 3D-A
Rnaseh2a	0.0389474557420255	-0.321928094887362	0	0.25	1	CD8_Exhausted	3D-D(PBS) vs 3D-A
Slc12a4	0.0389474557420255	-0.321928094887362	0	0.25	1	CD8_Exhausted	3D-D(PBS) vs 3D-A
Slc7a6	0.0389474557420255	-0.321928094887362	0	0.25	1	CD8_Exhausted	3D-D(PBS) vs 3D-A
Nip7	0.0389474557420255	-0.321928094887362	0	0.25	1	CD8_Exhausted	3D-D(PBS) vs 3D-A
Pdpr	0.0389474557420255	-0.321928094887362	0	0.25	1	CD8_Exhausted	3D-D(PBS) vs 3D-A
Nudt7	0.0389474557420255	-0.321928094887362	0	0.25	1	CD8_Exhausted	3D-D(PBS) vs 3D-A
Ntpcr	0.0389474557420255	-0.321928094887362	0	0.25	1	CD8_Exhausted	3D-D(PBS) vs 3D-A
Gm31718	0.0389474557420255	-0.321928094887362	0	0.25	1	CD8_Exhausted	3D-D(PBS) vs 3D-A
Alkbh8	0.0389474557420255	-0.321928094887362	0	0.25	1	CD8_Exhausted	3D-D(PBS) vs 3D-A
Mmp27	0.0389474557420255	-0.321928094887362	0	0.25	1	CD8_Exhausted	3D-D(PBS) vs 3D-A
Kank2	0.0389474557420255	-0.321928094887362	0	0.25	1	CD8_Exhausted	3D-D(PBS) vs 3D-A
Rpusd4	0.0389474557420255	-0.321928094887362	0	0.25	1	CD8_Exhausted	3D-D(PBS) vs 3D-A
Gm30373	0.0389474557420255	-0.321928094887362	0	0.25	1	CD8_Exhausted	3D-D(PBS) vs 3D-A
Hinfp	0.0389474557420255	-0.321928094887362	0	0.25	1	CD8_Exhausted	3D-D(PBS) vs 3D-A
Gm48529	0.0389474557420255	-0.321928094887362	0	0.25	1	CD8_Exhausted	3D-D(PBS) vs 3D-A
Npat	0.0389474557420255	-0.321928094887362	0	0.25	1	CD8_Exhausted	3D-D(PBS) vs 3D-A
Fem1b	0.0389474557420255	-0.321928094887362	0	0.25	1	CD8_Exhausted	3D-D(PBS) vs 3D-A
Pigb	0.0389474557420255	-0.321928094887362	0	0.25	1	CD8_Exhausted	3D-D(PBS) vs 3D-A
Cgas	0.0389474557420255	-0.321928094887362	0	0.25	1	CD8_Exhausted	3D-D(PBS) vs 3D-A
Bckdhb	0.0389474557420255	-0.321928094887362	0	0.25	1	CD8_Exhausted	3D-D(PBS) vs 3D-A
Rbp1	0.0389474557420255	-0.321928094887362	0	0.25	1	CD8_Exhausted	3D-D(PBS) vs 3D-A
Rad54l2	0.0389474557420255	-0.584962500721156	0	0.25	1	CD8_Exhausted	3D-D(PBS) vs 3D-A
Hyal2	0.0389474557420255	-0.321928094887362	0	0.25	1	CD8_Exhausted	3D-D(PBS) vs 3D-A
Camp	0.0389474557420255	-0.321928094887362	0	0.25	1	CD8_Exhausted	3D-D(PBS) vs 3D-A
Elp6	0.0389474557420255	-0.321928094887362	0	0.25	1	CD8_Exhausted	3D-D(PBS) vs 3D-A
Ccrl2	0.0389474557420255	-0.321928094887362	0	0.25	1	CD8_Exhausted	3D-D(PBS) vs 3D-A
Kif15	0.0389474557420255	-0.321928094887362	0	0.25	1	CD8_Exhausted	3D-D(PBS) vs 3D-A
Gm17021	0.0389474557420255	-0.321928094887362	0	0.25	1	CD8_Exhausted	3D-D(PBS) vs 3D-A
Armt1	0.0389474557420255	-0.321928094887362	0	0.25	1	CD8_Exhausted	3D-D(PBS) vs 3D-A
Fbxo5	0.0389474557420255	-0.584962500721156	0	0.25	1	CD8_Exhausted	3D-D(PBS) vs 3D-A
Sash1	0.0389474557420255	-0.321928094887362	0	0.25	1	CD8_Exhausted	3D-D(PBS) vs 3D-A
Fbxo30	0.0389474557420255	-0.321928094887362	0	0.25	1	CD8_Exhausted	3D-D(PBS) vs 3D-A
Ccdc28a	0.0389474557420255	-0.321928094887362	0	0.25	1	CD8_Exhausted	3D-D(PBS) vs 3D-A
Gm6477	0.0389474557420255	-0.321928094887362	0	0.25	1	CD8_Exhausted	3D-D(PBS) vs 3D-A
Gtf3c6	0.0389474557420255	-0.321928094887362	0	0.25	1	CD8_Exhausted	3D-D(PBS) vs 3D-A
Mical1	0.0389474557420255	-0.321928094887362	0	0.25	1	CD8_Exhausted	3D-D(PBS) vs 3D-A
Gm35154	0.0389474557420255	-0.321928094887362	0	0.25	1	CD8_Exhausted	3D-D(PBS) vs 3D-A
Fabp7	0.0389474557420255	-0.321928094887362	0	0.25	1	CD8_Exhausted	3D-D(PBS) vs 3D-A
Sowahc	0.0389474557420255	-0.321928094887362	0	0.25	1	CD8_Exhausted	3D-D(PBS) vs 3D-A
Ppa1	0.0389474557420255	-0.321928094887362	0	0.25	1	CD8_Exhausted	3D-D(PBS) vs 3D-A
Dna2	0.0389474557420255	-0.321928094887362	0	0.25	1	CD8_Exhausted	3D-D(PBS) vs 3D-A
Pcnt	0.0389474557420255	-0.321928094887362	0	0.25	1	CD8_Exhausted	3D-D(PBS) vs 3D-A
Mcm3ap	0.0389474557420255	-0.584962500721156	0	0.25	1	CD8_Exhausted	3D-D(PBS) vs 3D-A
Pcbp3	0.0389474557420255	-0.321928094887362	0	0.25	1	CD8_Exhausted	3D-D(PBS) vs 3D-A
Cdc34	0.0389474557420255	-0.321928094887362	0	0.25	1	CD8_Exhausted	3D-D(PBS) vs 3D-A
Gzmm	0.0389474557420255	-0.321928094887362	0	0.25	1	CD8_Exhausted	3D-D(PBS) vs 3D-A
Rnf126	0.0389474557420255	-0.321928094887362	0	0.25	1	CD8_Exhausted	3D-D(PBS) vs 3D-A
Gm19810	0.0389474557420255	-0.321928094887362	0	0.25	1	CD8_Exhausted	3D-D(PBS) vs 3D-A
Fam174c	0.0389474557420255	-0.321928094887362	0	0.25	1	CD8_Exhausted	3D-D(PBS) vs 3D-A
Lsm7	0.0389474557420255	-0.321928094887362	0	0.25	1	CD8_Exhausted	3D-D(PBS) vs 3D-A
Gm16271	0.0389474557420255	-0.321928094887362	0	0.25	1	CD8_Exhausted	3D-D(PBS) vs 3D-A
Gnptab	0.0389474557420255	-0.321928094887362	0	0.25	1	CD8_Exhausted	3D-D(PBS) vs 3D-A
Mrpl42	0.0389474557420255	-0.584962500721156	0	0.25	1	CD8_Exhausted	3D-D(PBS) vs 3D-A
Gm33782	0.0389474557420255	-0.321928094887362	0	0.25	1	CD8_Exhausted	3D-D(PBS) vs 3D-A
Gpr182	0.0389474557420255	-0.321928094887362	0	0.25	1	CD8_Exhausted	3D-D(PBS) vs 3D-A
Pan2	0.0389474557420255	-0.584962500721156	0	0.25	1	CD8_Exhausted	3D-D(PBS) vs 3D-A
Dnajc14	0.0389474557420255	-0.321928094887362	0	0.25	1	CD8_Exhausted	3D-D(PBS) vs 3D-A
Castor1	0.0389474557420255	-0.321928094887362	0	0.25	1	CD8_Exhausted	3D-D(PBS) vs 3D-A
Osm	0.0389474557420255	-0.321928094887362	0	0.25	1	CD8_Exhausted	3D-D(PBS) vs 3D-A
Gm11966	0.0389474557420255	-0.321928094887362	0	0.25	1	CD8_Exhausted	3D-D(PBS) vs 3D-A
Aebp1	0.0389474557420255	-0.321928094887362	0	0.25	1	CD8_Exhausted	3D-D(PBS) vs 3D-A
Egfr	0.0389474557420255	-0.321928094887362	0	0.25	1	CD8_Exhausted	3D-D(PBS) vs 3D-A
Cnrip1	0.0389474557420255	-0.321928094887362	0	0.25	1	CD8_Exhausted	3D-D(PBS) vs 3D-A
Chac2	0.0389474557420255	-0.321928094887362	0	0.25	1	CD8_Exhausted	3D-D(PBS) vs 3D-A
Ttc1	0.0389474557420255	-0.321928094887362	0	0.25	1	CD8_Exhausted	3D-D(PBS) vs 3D-A
Thg1l	0.0389474557420255	-0.321928094887362	0	0.25	1	CD8_Exhausted	3D-D(PBS) vs 3D-A
Rufy1	0.0389474557420255	-0.584962500721156	0	0.25	1	CD8_Exhausted	3D-D(PBS) vs 3D-A
Phykpl	0.0389474557420255	-0.321928094887362	0	0.25	1	CD8_Exhausted	3D-D(PBS) vs 3D-A
Fam114a2	0.0389474557420255	-0.321928094887362	0	0.25	1	CD8_Exhausted	3D-D(PBS) vs 3D-A
Mrpl22	0.0389474557420255	-0.321928094887362	0	0.25	1	CD8_Exhausted	3D-D(PBS) vs 3D-A
Smcr8	0.0389474557420255	-0.321928094887362	0	0.25	1	CD8_Exhausted	3D-D(PBS) vs 3D-A
Shmt1	0.0389474557420255	-0.321928094887362	0	0.25	1	CD8_Exhausted	3D-D(PBS) vs 3D-A
Pigl	0.0389474557420255	-0.321928094887362	0	0.25	1	CD8_Exhausted	3D-D(PBS) vs 3D-A
Tvp23b	0.0389474557420255	-0.321928094887362	0	0.25	1	CD8_Exhausted	3D-D(PBS) vs 3D-A
Zfp3	0.0389474557420255	-0.321928094887362	0	0.25	1	CD8_Exhausted	3D-D(PBS) vs 3D-A
Smyd4	0.0389474557420255	-0.321928094887362	0	0.25	1	CD8_Exhausted	3D-D(PBS) vs 3D-A
Slc43a2	0.0389474557420255	-0.584962500721156	0	0.25	1	CD8_Exhausted	3D-D(PBS) vs 3D-A
Timm22	0.0389474557420255	-0.321928094887362	0	0.25	1	CD8_Exhausted	3D-D(PBS) vs 3D-A
Utp6	0.0389474557420255	-0.584962500721156	0	0.25	1	CD8_Exhausted	3D-D(PBS) vs 3D-A
5730455P16Rik	0.0389474557420255	-0.321928094887362	0	0.25	1	CD8_Exhausted	3D-D(PBS) vs 3D-A
Ccl7	0.0389474557420255	-0.321928094887362	0	0.25	1	CD8_Exhausted	3D-D(PBS) vs 3D-A
Ska2	0.0389474557420255	-0.321928094887362	0	0.25	1	CD8_Exhausted	3D-D(PBS) vs 3D-A
Mrpl27	0.0389474557420255	-0.321928094887362	0	0.25	1	CD8_Exhausted	3D-D(PBS) vs 3D-A
Gm11520	0.0389474557420255	-0.321928094887362	0	0.25	1	CD8_Exhausted	3D-D(PBS) vs 3D-A
Pnpo	0.0389474557420255	-0.321928094887362	0	0.25	1	CD8_Exhausted	3D-D(PBS) vs 3D-A
Cisd3	0.0389474557420255	-0.321928094887362	0	0.25	1	CD8_Exhausted	3D-D(PBS) vs 3D-A
Zpbp2	0.0389474557420255	-0.321928094887362	0	0.25	1	CD8_Exhausted	3D-D(PBS) vs 3D-A
Ccr7	0.0389474557420255	-0.321928094887362	0	0.25	1	CD8_Exhausted	3D-D(PBS) vs 3D-A
Ramp2	0.0389474557420255	-0.321928094887362	0	0.25	1	CD8_Exhausted	3D-D(PBS) vs 3D-A
Rundc1	0.0389474557420255	-0.321928094887362	0	0.25	1	CD8_Exhausted	3D-D(PBS) vs 3D-A
Hexim1	0.0389474557420255	-0.321928094887362	0	0.25	1	CD8_Exhausted	3D-D(PBS) vs 3D-A
Cd300lb	0.0389474557420255	-0.321928094887362	0	0.25	1	CD8_Exhausted	3D-D(PBS) vs 3D-A
Cd300ld	0.0389474557420255	-0.321928094887362	0	0.25	1	CD8_Exhausted	3D-D(PBS) vs 3D-A
Mrpl38	0.0389474557420255	-0.321928094887362	0	0.25	1	CD8_Exhausted	3D-D(PBS) vs 3D-A
Rnf157	0.0389474557420255	-0.584962500721156	0	0.25	1	CD8_Exhausted	3D-D(PBS) vs 3D-A
Birc5	0.0389474557420255	-0.321928094887362	0	0.25	1	CD8_Exhausted	3D-D(PBS) vs 3D-A
Chmp6	0.0389474557420255	-0.321928094887362	0	0.25	1	CD8_Exhausted	3D-D(PBS) vs 3D-A
Tepsin	0.0389474557420255	-0.321928094887362	0	0.25	1	CD8_Exhausted	3D-D(PBS) vs 3D-A
0610009L18Rik	0.0389474557420255	-0.321928094887362	0	0.25	1	CD8_Exhausted	3D-D(PBS) vs 3D-A
Cenpx	0.0389474557420255	-0.321928094887362	0	0.25	1	CD8_Exhausted	3D-D(PBS) vs 3D-A
Dcxr	0.0389474557420255	-0.321928094887362	0	0.25	1	CD8_Exhausted	3D-D(PBS) vs 3D-A
Gm48512	0.0389474557420255	-0.321928094887362	0	0.25	1	CD8_Exhausted	3D-D(PBS) vs 3D-A
Ddx1	0.0389474557420255	-0.321928094887362	0	0.25	1	CD8_Exhausted	3D-D(PBS) vs 3D-A
Trib2	0.0389474557420255	-0.321928094887362	0	0.25	1	CD8_Exhausted	3D-D(PBS) vs 3D-A
Itgb1bp1	0.0389474557420255	-0.584962500721156	0	0.25	1	CD8_Exhausted	3D-D(PBS) vs 3D-A
Gm7392	0.0389474557420255	-0.321928094887362	0	0.25	1	CD8_Exhausted	3D-D(PBS) vs 3D-A
Rpl18a-ps1	0.0389474557420255	-0.321928094887362	0	0.25	1	CD8_Exhausted	3D-D(PBS) vs 3D-A
5830428M24Rik	0.0389474557420255	-0.321928094887362	0	0.25	1	CD8_Exhausted	3D-D(PBS) vs 3D-A
Dmac2l	0.0389474557420255	-0.321928094887362	0	0.25	1	CD8_Exhausted	3D-D(PBS) vs 3D-A
Daam1	0.0389474557420255	-0.321928094887362	0	0.25	1	CD8_Exhausted	3D-D(PBS) vs 3D-A
Trmt5	0.0389474557420255	-0.321928094887362	0	0.25	1	CD8_Exhausted	3D-D(PBS) vs 3D-A
Gm34868	0.0389474557420255	-0.321928094887362	0	0.25	1	CD8_Exhausted	3D-D(PBS) vs 3D-A
Arg2	0.0389474557420255	-0.321928094887362	0	0.25	1	CD8_Exhausted	3D-D(PBS) vs 3D-A
Zfyve26	0.0389474557420255	-0.321928094887362	0	0.25	1	CD8_Exhausted	3D-D(PBS) vs 3D-A
Gm5436	0.0389474557420255	-0.321928094887362	0	0.25	1	CD8_Exhausted	3D-D(PBS) vs 3D-A
Slirp	0.0389474557420255	-0.321928094887362	0	0.25	1	CD8_Exhausted	3D-D(PBS) vs 3D-A
Psmc1	0.0389474557420255	-0.321928094887362	0	0.25	1	CD8_Exhausted	3D-D(PBS) vs 3D-A
Nrde2	0.0389474557420255	-0.321928094887362	0	0.25	1	CD8_Exhausted	3D-D(PBS) vs 3D-A
Otub2	0.0389474557420255	-0.321928094887362	0	0.25	1	CD8_Exhausted	3D-D(PBS) vs 3D-A
Ighd	0.0389474557420255	-0.321928094887362	0	0.25	1	CD8_Exhausted	3D-D(PBS) vs 3D-A
Ptprn2	0.0389474557420255	-0.321928094887362	0	0.25	1	CD8_Exhausted	3D-D(PBS) vs 3D-A
H4c6	0.0389474557420255	-0.321928094887362	0	0.25	1	CD8_Exhausted	3D-D(PBS) vs 3D-A
H4c3	0.0389474557420255	-0.321928094887362	0	0.25	1	CD8_Exhausted	3D-D(PBS) vs 3D-A
H4c1	0.0389474557420255	-0.321928094887362	0	0.25	1	CD8_Exhausted	3D-D(PBS) vs 3D-A
Mboat1	0.0389474557420255	-0.321928094887362	0	0.25	1	CD8_Exhausted	3D-D(PBS) vs 3D-A
Cenpp	0.0389474557420255	-0.321928094887362	0	0.25	1	CD8_Exhausted	3D-D(PBS) vs 3D-A
Tgfbi	0.0389474557420255	-0.321928094887362	0	0.25	1	CD8_Exhausted	3D-D(PBS) vs 3D-A
Slc28a3	0.0389474557420255	-0.321928094887362	0	0.25	1	CD8_Exhausted	3D-D(PBS) vs 3D-A
Naa35	0.0389474557420255	-0.321928094887362	0	0.25	1	CD8_Exhausted	3D-D(PBS) vs 3D-A
Gm3325	0.0389474557420255	-0.321928094887362	0	0.25	1	CD8_Exhausted	3D-D(PBS) vs 3D-A
Gm36445	0.0389474557420255	-0.321928094887362	0	0.25	1	CD8_Exhausted	3D-D(PBS) vs 3D-A
Zfp595	0.0389474557420255	-0.321928094887362	0	0.25	1	CD8_Exhausted	3D-D(PBS) vs 3D-A
Zfp748	0.0389474557420255	-0.321928094887362	0	0.25	1	CD8_Exhausted	3D-D(PBS) vs 3D-A
Zfp738	0.0389474557420255	-0.321928094887362	0	0.25	1	CD8_Exhausted	3D-D(PBS) vs 3D-A
Zfp273	0.0389474557420255	-0.321928094887362	0	0.25	1	CD8_Exhausted	3D-D(PBS) vs 3D-A
Mtrr	0.0389474557420255	-0.321928094887362	0	0.25	1	CD8_Exhausted	3D-D(PBS) vs 3D-A
Brd9	0.0389474557420255	-0.321928094887362	0	0.25	1	CD8_Exhausted	3D-D(PBS) vs 3D-A
Mctp1	0.0389474557420255	-0.321928094887362	0	0.25	1	CD8_Exhausted	3D-D(PBS) vs 3D-A
Ccnh	0.0389474557420255	-0.584962500721156	0	0.25	1	CD8_Exhausted	3D-D(PBS) vs 3D-A
Enc1	0.0389474557420255	-0.321928094887362	0	0.25	1	CD8_Exhausted	3D-D(PBS) vs 3D-A
Naip3-ps1	0.0389474557420255	-0.321928094887362	0	0.25	1	CD8_Exhausted	3D-D(PBS) vs 3D-A
Plk2	0.0389474557420255	-0.321928094887362	0	0.25	1	CD8_Exhausted	3D-D(PBS) vs 3D-A
Gm21188	0.0389474557420255	-0.321928094887362	0	0.25	1	CD8_Exhausted	3D-D(PBS) vs 3D-A
BC147527	0.0389474557420255	-0.321928094887362	0	0.25	1	CD8_Exhausted	3D-D(PBS) vs 3D-A
Pde12	0.0389474557420255	-0.321928094887362	0	0.25	1	CD8_Exhausted	3D-D(PBS) vs 3D-A
Gm15601	0.0389474557420255	-0.321928094887362	0	0.25	1	CD8_Exhausted	3D-D(PBS) vs 3D-A
Cnih1	0.0389474557420255	-0.321928094887362	0	0.25	1	CD8_Exhausted	3D-D(PBS) vs 3D-A
Rnase4	0.0389474557420255	-0.321928094887362	0	0.25	1	CD8_Exhausted	3D-D(PBS) vs 3D-A
Rab2b	0.0389474557420255	-0.321928094887362	0	0.25	1	CD8_Exhausted	3D-D(PBS) vs 3D-A
Ap1g2	0.0389474557420255	-0.321928094887362	0	0.25	1	CD8_Exhausted	3D-D(PBS) vs 3D-A
Gm49164	0.0389474557420255	-0.321928094887362	0	0.25	1	CD8_Exhausted	3D-D(PBS) vs 3D-A
Acod1	0.0389474557420255	-0.321928094887362	0	0.25	1	CD8_Exhausted	3D-D(PBS) vs 3D-A
Tpm3-rs7	0.0389474557420255	-0.321928094887362	0	0.25	1	CD8_Exhausted	3D-D(PBS) vs 3D-A
Mir17hg	0.0389474557420255	-0.321928094887362	0	0.25	1	CD8_Exhausted	3D-D(PBS) vs 3D-A
Ctnnd2	0.0389474557420255	-0.321928094887362	0	0.25	1	CD8_Exhausted	3D-D(PBS) vs 3D-A
Dap	0.0389474557420255	-0.584962500721156	0	0.25	1	CD8_Exhausted	3D-D(PBS) vs 3D-A
Ankrd33b	0.0389474557420255	-0.321928094887362	0	0.25	1	CD8_Exhausted	3D-D(PBS) vs 3D-A
Laptm4b	0.0389474557420255	-0.321928094887362	0	0.25	1	CD8_Exhausted	3D-D(PBS) vs 3D-A
Rida	0.0389474557420255	-0.321928094887362	0	0.25	1	CD8_Exhausted	3D-D(PBS) vs 3D-A
Mtbp	0.0389474557420255	-0.584962500721156	0	0.25	1	CD8_Exhausted	3D-D(PBS) vs 3D-A
Tatdn1	0.0389474557420255	-0.321928094887362	0	0.25	1	CD8_Exhausted	3D-D(PBS) vs 3D-A
Tg	0.0389474557420255	-0.321928094887362	0	0.25	1	CD8_Exhausted	3D-D(PBS) vs 3D-A
Gm20732	0.0389474557420255	-0.584962500721156	0	0.25	1	CD8_Exhausted	3D-D(PBS) vs 3D-A
Chrac1	0.0389474557420255	-0.321928094887362	0	0.25	1	CD8_Exhausted	3D-D(PBS) vs 3D-A
Hsf1	0.0389474557420255	-0.321928094887362	0	0.25	1	CD8_Exhausted	3D-D(PBS) vs 3D-A
Fam118a	0.0389474557420255	-0.321928094887362	0	0.25	1	CD8_Exhausted	3D-D(PBS) vs 3D-A
Lncppara	0.0389474557420255	-0.321928094887362	0	0.25	1	CD8_Exhausted	3D-D(PBS) vs 3D-A
Selenoo	0.0389474557420255	-0.321928094887362	0	0.25	1	CD8_Exhausted	3D-D(PBS) vs 3D-A
Sbf1	0.0389474557420255	-0.321928094887362	0	0.25	1	CD8_Exhausted	3D-D(PBS) vs 3D-A
Rpl31-ps8	0.0389474557420255	-0.321928094887362	0	0.25	1	CD8_Exhausted	3D-D(PBS) vs 3D-A
Pphln1	0.0389474557420255	-0.321928094887362	0	0.25	1	CD8_Exhausted	3D-D(PBS) vs 3D-A
Slc11a2	0.0389474557420255	-0.321928094887362	0	0.25	1	CD8_Exhausted	3D-D(PBS) vs 3D-A
I730030J21Rik	0.0389474557420255	-0.321928094887362	0	0.25	1	CD8_Exhausted	3D-D(PBS) vs 3D-A
Mfsd5	0.0389474557420255	-0.321928094887362	0	0.25	1	CD8_Exhausted	3D-D(PBS) vs 3D-A
Calcoco1	0.0389474557420255	-0.321928094887362	0	0.25	1	CD8_Exhausted	3D-D(PBS) vs 3D-A
Ciita	0.0389474557420255	-0.321928094887362	0	0.25	1	CD8_Exhausted	3D-D(PBS) vs 3D-A
Cep20	0.0389474557420255	-0.321928094887362	0	0.25	1	CD8_Exhausted	3D-D(PBS) vs 3D-A
Trmt2a	0.0389474557420255	-0.321928094887362	0	0.25	1	CD8_Exhausted	3D-D(PBS) vs 3D-A
Polr2h	0.0389474557420255	-0.321928094887362	0	0.25	1	CD8_Exhausted	3D-D(PBS) vs 3D-A
Tmem41a	0.0389474557420255	-0.321928094887362	0	0.25	1	CD8_Exhausted	3D-D(PBS) vs 3D-A
Tbccd1	0.0389474557420255	-0.321928094887362	0	0.25	1	CD8_Exhausted	3D-D(PBS) vs 3D-A
Il1rap	0.0389474557420255	-0.321928094887362	0	0.25	1	CD8_Exhausted	3D-D(PBS) vs 3D-A
Gm15518	0.0389474557420255	-0.321928094887362	0	0.25	1	CD8_Exhausted	3D-D(PBS) vs 3D-A
Cfap298	0.0389474557420255	-0.321928094887362	0	0.25	1	CD8_Exhausted	3D-D(PBS) vs 3D-A
Gm49723	0.0389474557420255	-0.321928094887362	0	0.25	1	CD8_Exhausted	3D-D(PBS) vs 3D-A
Gm30881	0.0389474557420255	-0.584962500721156	0	0.25	1	CD8_Exhausted	3D-D(PBS) vs 3D-A
Gm31323	0.0389474557420255	-0.321928094887362	0	0.25	1	CD8_Exhausted	3D-D(PBS) vs 3D-A
Snx9	0.0389474557420255	-0.584962500721156	0	0.25	1	CD8_Exhausted	3D-D(PBS) vs 3D-A
Serac1	0.0389474557420255	-0.321928094887362	0	0.25	1	CD8_Exhausted	3D-D(PBS) vs 3D-A
Vmn2r96	0.0389474557420255	-0.584962500721156	0	0.25	1	CD8_Exhausted	3D-D(PBS) vs 3D-A
4930549P19Rik	0.0389474557420255	-0.321928094887362	0	0.25	1	CD8_Exhausted	3D-D(PBS) vs 3D-A
ENSMUSG00002075486	0.0389474557420255	-0.321928094887362	0	0.25	1	CD8_Exhausted	3D-D(PBS) vs 3D-A
Zfp943	0.0389474557420255	-0.321928094887362	0	0.25	1	CD8_Exhausted	3D-D(PBS) vs 3D-A
Zfp946	0.0389474557420255	-0.321928094887362	0	0.25	1	CD8_Exhausted	3D-D(PBS) vs 3D-A
Tsc2	0.0389474557420255	-0.321928094887362	0	0.25	1	CD8_Exhausted	3D-D(PBS) vs 3D-A
Mapk8ip3	0.0389474557420255	-0.321928094887362	0	0.25	1	CD8_Exhausted	3D-D(PBS) vs 3D-A
Wdr90	0.0389474557420255	-0.321928094887362	0	0.25	1	CD8_Exhausted	3D-D(PBS) vs 3D-A
Mettl26	0.0389474557420255	-0.321928094887362	0	0.25	1	CD8_Exhausted	3D-D(PBS) vs 3D-A
Bak1	0.0389474557420255	-0.321928094887362	0	0.25	1	CD8_Exhausted	3D-D(PBS) vs 3D-A
Uqcc2	0.0389474557420255	-0.321928094887362	0	0.25	1	CD8_Exhausted	3D-D(PBS) vs 3D-A
Gm9703	0.0389474557420255	-0.321928094887362	0	0.25	1	CD8_Exhausted	3D-D(PBS) vs 3D-A
Zfp81	0.0389474557420255	-0.321928094887362	0	0.25	1	CD8_Exhausted	3D-D(PBS) vs 3D-A
H2-K2	0.0389474557420255	-0.321928094887362	0	0.25	1	CD8_Exhausted	3D-D(PBS) vs 3D-A
Ring1	0.0389474557420255	-0.321928094887362	0	0.25	1	CD8_Exhausted	3D-D(PBS) vs 3D-A
H2-DMa	0.0389474557420255	-0.321928094887362	0	0.25	1	CD8_Exhausted	3D-D(PBS) vs 3D-A
H2-DMb2	0.0389474557420255	-0.321928094887362	0	0.25	1	CD8_Exhausted	3D-D(PBS) vs 3D-A
Nelfe	0.0389474557420255	-0.584962500721156	0	0.25	1	CD8_Exhausted	3D-D(PBS) vs 3D-A
Flot1	0.0389474557420255	-0.321928094887362	0	0.25	1	CD8_Exhausted	3D-D(PBS) vs 3D-A
Nrm	0.0389474557420255	-0.321928094887362	0	0.25	1	CD8_Exhausted	3D-D(PBS) vs 3D-A
Gm6034	0.0389474557420255	-0.321928094887362	0	0.25	1	CD8_Exhausted	3D-D(PBS) vs 3D-A
Mad2l1bp	0.0389474557420255	-0.321928094887362	0	0.25	1	CD8_Exhausted	3D-D(PBS) vs 3D-A
Rpl21-ps6	0.0389474557420255	-0.321928094887362	0	0.25	1	CD8_Exhausted	3D-D(PBS) vs 3D-A
Mettl4	0.0389474557420255	-0.321928094887362	0	0.25	1	CD8_Exhausted	3D-D(PBS) vs 3D-A
Gm17036	0.0389474557420255	-0.321928094887362	0	0.25	1	CD8_Exhausted	3D-D(PBS) vs 3D-A
Rpl27-ps3	0.0389474557420255	-0.321928094887362	0	0.25	1	CD8_Exhausted	3D-D(PBS) vs 3D-A
Cdh2	0.0389474557420255	-0.321928094887362	0	0.25	1	CD8_Exhausted	3D-D(PBS) vs 3D-A
B4galt6	0.0389474557420255	-0.321928094887362	0	0.25	1	CD8_Exhausted	3D-D(PBS) vs 3D-A
Elp2	0.0389474557420255	-0.321928094887362	0	0.25	1	CD8_Exhausted	3D-D(PBS) vs 3D-A
Slc25a46	0.0389474557420255	-0.584962500721156	0	0.25	1	CD8_Exhausted	3D-D(PBS) vs 3D-A
Hars2	0.0389474557420255	-0.321928094887362	0	0.25	1	CD8_Exhausted	3D-D(PBS) vs 3D-A
Smim3	0.0389474557420255	-0.321928094887362	0	0.25	1	CD8_Exhausted	3D-D(PBS) vs 3D-A
Psmg2	0.0389474557420255	-0.321928094887362	0	0.25	1	CD8_Exhausted	3D-D(PBS) vs 3D-A
Adnp2	0.0389474557420255	-0.321928094887362	0	0.25	1	CD8_Exhausted	3D-D(PBS) vs 3D-A
Gstp3	0.0389474557420255	-0.321928094887362	0	0.25	1	CD8_Exhausted	3D-D(PBS) vs 3D-A
Snx32	0.0389474557420255	-0.321928094887362	0	0.25	1	CD8_Exhausted	3D-D(PBS) vs 3D-A
Arl2	0.0389474557420255	-0.321928094887362	0	0.25	1	CD8_Exhausted	3D-D(PBS) vs 3D-A
Bad	0.0389474557420255	-0.321928094887362	0	0.25	1	CD8_Exhausted	3D-D(PBS) vs 3D-A
Dnajc4	0.0389474557420255	-0.321928094887362	0	0.25	1	CD8_Exhausted	3D-D(PBS) vs 3D-A
Nudt22	0.0389474557420255	-0.321928094887362	0	0.25	1	CD8_Exhausted	3D-D(PBS) vs 3D-A
Spindoc	0.0389474557420255	-0.321928094887362	0	0.25	1	CD8_Exhausted	3D-D(PBS) vs 3D-A
Ttc9c	0.0389474557420255	-0.321928094887362	0	0.25	1	CD8_Exhausted	3D-D(PBS) vs 3D-A
Gm5511	0.0389474557420255	-0.321928094887362	0	0.25	1	CD8_Exhausted	3D-D(PBS) vs 3D-A
Mpeg1	0.0389474557420255	-0.321928094887362	0	0.25	1	CD8_Exhausted	3D-D(PBS) vs 3D-A
Aldh1a1	0.0389474557420255	-0.321928094887362	0	0.25	1	CD8_Exhausted	3D-D(PBS) vs 3D-A
Lipa	0.0389474557420255	-0.321928094887362	0	0.25	1	CD8_Exhausted	3D-D(PBS) vs 3D-A
Myof	0.0389474557420255	-0.321928094887362	0	0.25	1	CD8_Exhausted	3D-D(PBS) vs 3D-A
Slc35g1	0.0389474557420255	-0.321928094887362	0	0.25	1	CD8_Exhausted	3D-D(PBS) vs 3D-A
Hpse2	0.0389474557420255	-0.321928094887362	0	0.25	1	CD8_Exhausted	3D-D(PBS) vs 3D-A
Lzts2	0.0389474557420255	-0.321928094887362	0	0.25	1	CD8_Exhausted	3D-D(PBS) vs 3D-A
Acsl5	0.0389474557420255	-0.584962500721156	0	0.25	1	CD8_Exhausted	3D-D(PBS) vs 3D-A
Clcn5	0.0389474557420255	-0.584962500721156	0	0.25	1	CD8_Exhausted	3D-D(PBS) vs 3D-A
Praf2	0.0389474557420255	-0.321928094887362	0	0.25	1	CD8_Exhausted	3D-D(PBS) vs 3D-A
Wdr13	0.0389474557420255	-0.321928094887362	0	0.25	1	CD8_Exhausted	3D-D(PBS) vs 3D-A
Slc9a7	0.0389474557420255	-0.321928094887362	0	0.25	1	CD8_Exhausted	3D-D(PBS) vs 3D-A
Zdhhc9	0.0389474557420255	-0.321928094887362	0	0.25	1	CD8_Exhausted	3D-D(PBS) vs 3D-A
Mospd1	0.0389474557420255	-0.321928094887362	0	0.25	1	CD8_Exhausted	3D-D(PBS) vs 3D-A
Htatsf1	0.0389474557420255	-0.321928094887362	0	0.25	1	CD8_Exhausted	3D-D(PBS) vs 3D-A
Gdi1	0.0389474557420255	-0.321928094887362	0	0.25	1	CD8_Exhausted	3D-D(PBS) vs 3D-A
5530601H04Rik	0.0389474557420255	-0.584962500721156	0	0.25	1	CD8_Exhausted	3D-D(PBS) vs 3D-A
Zcchc18	0.0389474557420255	-0.321928094887362	0	0.25	1	CD8_Exhausted	3D-D(PBS) vs 3D-A
Fam199x	0.0389474557420255	-0.321928094887362	0	0.25	1	CD8_Exhausted	3D-D(PBS) vs 3D-A
Alas2	0.0389474557420255	-0.321928094887362	0	0.25	1	CD8_Exhausted	3D-D(PBS) vs 3D-A
Shroom2	0.0389474557420255	-0.321928094887362	0	0.25	1	CD8_Exhausted	3D-D(PBS) vs 3D-A
Prps2	0.0389474557420255	-0.321928094887362	0	0.25	1	CD8_Exhausted	3D-D(PBS) vs 3D-A
mt-Tc	0.0389474557420255	-0.321928094887362	0	0.25	1	CD8_Exhausted	3D-D(PBS) vs 3D-A
mt-Tp	0.0389474557420255	-0.321928094887362	0	0.25	1	CD8_Exhausted	3D-D(PBS) vs 3D-A
Eif4a-ps4	0.0389474557420255	-0.321928094887362	0	0.25	1	CD8_Exhausted	3D-D(PBS) vs 3D-A
Myl10	0.0389474557420255	-0.321928094887362	0	0.25	1	CD8_Exhausted	3D-D(PBS) vs 3D-A
Chrne	0.0389474557420255	-0.321928094887362	0	0.25	1	CD8_Exhausted	3D-D(PBS) vs 3D-A
Gm6934	0.0389474557420255	-0.321928094887362	0	0.25	1	CD8_Exhausted	3D-D(PBS) vs 3D-A
AU020206	0.0390071575822658	0.98473324334669	0.789	0.25	1	CD8_Exhausted	3D-D(PBS) vs 3D-A
Peak1	0.0392902473362282	1.33703498727757	0.842	0.25	1	CD8_Exhausted	3D-D(PBS) vs 3D-A
Wdr26	0.0396898048973306	0.961525852185364	0.632	0	1	CD8_Exhausted	3D-D(PBS) vs 3D-A
C2cd5	0.0397212683519196	-0.662965012722429	0.211	0.75	1	CD8_Exhausted	3D-D(PBS) vs 3D-A
Pias2	0.0397212683519196	-0.662965012722429	0.211	0.75	1	CD8_Exhausted	3D-D(PBS) vs 3D-A
Morf4l2	0.0397212683519196	-0.662965012722429	0.211	0.75	1	CD8_Exhausted	3D-D(PBS) vs 3D-A
Cox8a	0.0397389386385483	-0.869415890189856	0.632	1	1	CD8_Exhausted	3D-D(PBS) vs 3D-A
Dgkd	0.0399746894396246	1	0.632	0	1	CD8_Exhausted	3D-D(PBS) vs 3D-A
Gimap4	0.0400950606121282	-0.562036103871649	0.895	1	1	CD8_Exhausted	3D-D(PBS) vs 3D-A
Ankrd44	0.0406000913711505	1.16300558750252	1	0.75	1	CD8_Exhausted	3D-D(PBS) vs 3D-A
Hnrnpa3	0.040653643448392	-1.16046467219325	0.632	1	1	CD8_Exhausted	3D-D(PBS) vs 3D-A
Rpl26	0.0409038410980177	-0.84937813695331	0.895	1	1	CD8_Exhausted	3D-D(PBS) vs 3D-A
Ash1l	0.0411765846200359	1.1096244911745	0.632	0	1	CD8_Exhausted	3D-D(PBS) vs 3D-A
Slamf7	0.0413489782449407	1.39592867633114	0.632	0	1	CD8_Exhausted	3D-D(PBS) vs 3D-A
Sin3b	0.0426245417950775	-0.855610090664825	0.105	0.5	1	CD8_Exhausted	3D-D(PBS) vs 3D-A
Uqcrq	0.0427420276870737	-1.17753818555219	0.105	0.5	1	CD8_Exhausted	3D-D(PBS) vs 3D-A
Rpl35a	0.043553099029202	-0.64126994162311	0.789	1	1	CD8_Exhausted	3D-D(PBS) vs 3D-A
Sppl2a	0.0436646512581915	-0.869415890189856	0.263	0.75	1	CD8_Exhausted	3D-D(PBS) vs 3D-A
Pitpnc1	0.0447342442625752	1.02509098096283	0.947	0.75	1	CD8_Exhausted	3D-D(PBS) vs 3D-A
Rpl28	0.0455299052390801	-0.814968106167479	0.789	1	1	CD8_Exhausted	3D-D(PBS) vs 3D-A
Arhgap45	0.0474084573848012	0.822461814447812	0.789	0.25	1	CD8_Exhausted	3D-D(PBS) vs 3D-A
Rps15	0.047851060741289	-0.823429684915676	1	1	1	CD8_Exhausted	3D-D(PBS) vs 3D-A
Rnf213	0.0490009993537106	-0.814968106167479	0.263	0.75	1	CD8_Exhausted	3D-D(PBS) vs 3D-A
Rpl41	0.0492203003023109	-0.707359132080883	1	1	1	CD8_Exhausted	3D-D(PBS) vs 3D-A
Cyld	0.0511236626677645	0.796466605914868	0.579	0	1	CD8_Exhausted	3D-D(PBS) vs 3D-A
Atp5a1	0.0514534407823676	-1.19347972942121	0.316	0.75	1	CD8_Exhausted	3D-D(PBS) vs 3D-A
Rps9	0.0525072706462613	-0.877089818075277	0.789	1	1	CD8_Exhausted	3D-D(PBS) vs 3D-A
Sec61b	0.0534939391134074	-0.717412796744806	0.368	0.75	1	CD8_Exhausted	3D-D(PBS) vs 3D-A
Zfp207	0.0534939391134074	-0.717412796744806	0.368	0.75	1	CD8_Exhausted	3D-D(PBS) vs 3D-A
S100a9	0.053646390709112	0.881355503501381	0.579	0	1	CD8_Exhausted	3D-D(PBS) vs 3D-A
Cept1	0.053646390709112	0.881355503501381	0.579	0	1	CD8_Exhausted	3D-D(PBS) vs 3D-A
Pias1	0.053646390709112	0.881355503501381	0.579	0	1	CD8_Exhausted	3D-D(PBS) vs 3D-A
Ep400	0.0537187652604564	0.921997487998727	0.579	0	1	CD8_Exhausted	3D-D(PBS) vs 3D-A
Prex1	0.0542985309080596	1.13058410981014	0.737	0.25	1	CD8_Exhausted	3D-D(PBS) vs 3D-A
Gm26740	0.054323140728688	0.98473324334669	1	0.5	1	CD8_Exhausted	3D-D(PBS) vs 3D-A
Fyn	0.0550522438650953	1.08505576995277	1	0.75	1	CD8_Exhausted	3D-D(PBS) vs 3D-A
Zbtb38	0.0554603641097844	1.03747470541866	0.579	0	1	CD8_Exhausted	3D-D(PBS) vs 3D-A
Oga	0.0554603641097844	0.921997487998727	0.579	0	1	CD8_Exhausted	3D-D(PBS) vs 3D-A
Arhgef18	0.0556058841636245	0.921997487998727	0.579	0	1	CD8_Exhausted	3D-D(PBS) vs 3D-A
Rora	0.0556786657837476	1.07400058144378	0.579	0	1	CD8_Exhausted	3D-D(PBS) vs 3D-A
Fcgr2b	0.0558176443710126	-0.717412796744806	0.316	0.75	1	CD8_Exhausted	3D-D(PBS) vs 3D-A
Mrpl30	0.0565643075874827	-0.662965012722429	0.105	0.5	1	CD8_Exhausted	3D-D(PBS) vs 3D-A
Gm13680	0.0565643075874827	-0.662965012722429	0.105	0.5	1	CD8_Exhausted	3D-D(PBS) vs 3D-A
Trpc4ap	0.0565643075874827	-0.662965012722429	0.105	0.5	1	CD8_Exhausted	3D-D(PBS) vs 3D-A
Ostc	0.0565643075874827	-0.662965012722429	0.105	0.5	1	CD8_Exhausted	3D-D(PBS) vs 3D-A
Rps6ka1	0.0565643075874827	-0.662965012722429	0.105	0.5	1	CD8_Exhausted	3D-D(PBS) vs 3D-A
Ube2j2	0.0565643075874827	-0.662965012722429	0.105	0.5	1	CD8_Exhausted	3D-D(PBS) vs 3D-A
Ost4	0.0565643075874827	-0.662965012722429	0.105	0.5	1	CD8_Exhausted	3D-D(PBS) vs 3D-A
Commd8	0.0565643075874827	-0.662965012722429	0.105	0.5	1	CD8_Exhausted	3D-D(PBS) vs 3D-A
Rab35	0.0565643075874827	-0.662965012722429	0.105	0.5	1	CD8_Exhausted	3D-D(PBS) vs 3D-A
Sh2b3	0.0565643075874827	-0.855610090664825	0.105	0.5	1	CD8_Exhausted	3D-D(PBS) vs 3D-A
Foxk1	0.0565643075874827	-0.662965012722429	0.105	0.5	1	CD8_Exhausted	3D-D(PBS) vs 3D-A
Lrrk1	0.0565643075874827	-0.662965012722429	0.105	0.5	1	CD8_Exhausted	3D-D(PBS) vs 3D-A
Tpp1	0.0565643075874827	-0.662965012722429	0.105	0.5	1	CD8_Exhausted	3D-D(PBS) vs 3D-A
Vps35	0.0565643075874827	-0.662965012722429	0.105	0.5	1	CD8_Exhausted	3D-D(PBS) vs 3D-A
Med17	0.0565643075874827	-0.662965012722429	0.105	0.5	1	CD8_Exhausted	3D-D(PBS) vs 3D-A
Sidt2	0.0565643075874827	-0.662965012722429	0.105	0.5	1	CD8_Exhausted	3D-D(PBS) vs 3D-A
Acat1	0.0565643075874827	-1.02553509210714	0.105	0.5	1	CD8_Exhausted	3D-D(PBS) vs 3D-A
Spg21	0.0565643075874827	-0.662965012722429	0.105	0.5	1	CD8_Exhausted	3D-D(PBS) vs 3D-A
Manf	0.0565643075874827	-0.662965012722429	0.105	0.5	1	CD8_Exhausted	3D-D(PBS) vs 3D-A
Dync1li1	0.0565643075874827	-0.788495894806288	0.105	0.5	1	CD8_Exhausted	3D-D(PBS) vs 3D-A
Slfn1	0.0565643075874827	-0.788495894806288	0.105	0.5	1	CD8_Exhausted	3D-D(PBS) vs 3D-A
Nol11	0.0565643075874827	-0.662965012722429	0.105	0.5	1	CD8_Exhausted	3D-D(PBS) vs 3D-A
Narf	0.0565643075874827	-0.662965012722429	0.105	0.5	1	CD8_Exhausted	3D-D(PBS) vs 3D-A
Nampt	0.0565643075874827	-0.662965012722429	0.105	0.5	1	CD8_Exhausted	3D-D(PBS) vs 3D-A
Pdhb	0.0565643075874827	-0.662965012722429	0.105	0.5	1	CD8_Exhausted	3D-D(PBS) vs 3D-A
Supt16	0.0565643075874827	-0.662965012722429	0.105	0.5	1	CD8_Exhausted	3D-D(PBS) vs 3D-A
Derl1	0.0565643075874827	-0.855610090664825	0.105	0.5	1	CD8_Exhausted	3D-D(PBS) vs 3D-A
Vps8	0.0565643075874827	-0.662965012722429	0.105	0.5	1	CD8_Exhausted	3D-D(PBS) vs 3D-A
Gm9320	0.0565643075874827	-0.662965012722429	0.105	0.5	1	CD8_Exhausted	3D-D(PBS) vs 3D-A
Xdh	0.0565643075874827	-0.662965012722429	0.105	0.5	1	CD8_Exhausted	3D-D(PBS) vs 3D-A
Stard4	0.0565643075874827	-0.662965012722429	0.105	0.5	1	CD8_Exhausted	3D-D(PBS) vs 3D-A
Yipf5	0.0565643075874827	-0.662965012722429	0.105	0.5	1	CD8_Exhausted	3D-D(PBS) vs 3D-A
Tcof1	0.0565643075874827	-0.855610090664825	0.105	0.5	1	CD8_Exhausted	3D-D(PBS) vs 3D-A
Mbd1	0.0565643075874827	-0.662965012722429	0.105	0.5	1	CD8_Exhausted	3D-D(PBS) vs 3D-A
Smad2	0.0565643075874827	-0.855610090664825	0.105	0.5	1	CD8_Exhausted	3D-D(PBS) vs 3D-A
Marchf5	0.0565643075874827	-0.662965012722429	0.105	0.5	1	CD8_Exhausted	3D-D(PBS) vs 3D-A
Prdx3	0.0565643075874827	-0.662965012722429	0.105	0.5	1	CD8_Exhausted	3D-D(PBS) vs 3D-A
Mcts1	0.0565643075874827	-0.855610090664825	0.105	0.5	1	CD8_Exhausted	3D-D(PBS) vs 3D-A
Usp34	0.0569429854968153	-0.762500686273344	0.737	1	1	CD8_Exhausted	3D-D(PBS) vs 3D-A
Ubash3a	0.0569911336700468	1.07400058144378	0.579	0	1	CD8_Exhausted	3D-D(PBS) vs 3D-A
Ehd3	0.0580149566535944	1.1096244911745	0.579	0	1	CD8_Exhausted	3D-D(PBS) vs 3D-A
Rps2	0.0580558251389103	-0.730079208580966	0.842	1	1	CD8_Exhausted	3D-D(PBS) vs 3D-A
Aak1	0.0585464890963945	1.10256973364055	0.737	0.25	1	CD8_Exhausted	3D-D(PBS) vs 3D-A
Trerf1	0.0590153153046839	1.18503189383252	0.737	0.25	1	CD8_Exhausted	3D-D(PBS) vs 3D-A
Rpl34	0.0597869057298408	-0.470319934780034	0.947	1	1	CD8_Exhausted	3D-D(PBS) vs 3D-A
Rpl37	0.0599153962822224	-0.982033453470551	0.947	1	1	CD8_Exhausted	3D-D(PBS) vs 3D-A
Atp5md	0.0619370456903731	-0.849378136953311	0.263	0.75	1	CD8_Exhausted	3D-D(PBS) vs 3D-A
Fryl	0.0628500496599292	1.52466199045334	0.789	0.5	1	CD8_Exhausted	3D-D(PBS) vs 3D-A
Prdx6	0.0633492975704509	-0.814968106167479	0.316	0.75	1	CD8_Exhausted	3D-D(PBS) vs 3D-A
Rps20	0.0639314055289651	-1.35102100640769	1	1	1	CD8_Exhausted	3D-D(PBS) vs 3D-A
Ube2l3	0.064205219931102	-0.800468536472364	0.316	0.75	1	CD8_Exhausted	3D-D(PBS) vs 3D-A
Rps13	0.0653535569144052	-0.510961919277379	1	1	1	CD8_Exhausted	3D-D(PBS) vs 3D-A
Prkch	0.0654213551642729	1.22600367488883	0.895	0.75	1	CD8_Exhausted	3D-D(PBS) vs 3D-A
Pea15a	0.0654722082706333	-0.788495894806288	0.105	0.5	1	CD8_Exhausted	3D-D(PBS) vs 3D-A
Fbxo28	0.0654722082706333	-0.788495894806288	0.105	0.5	1	CD8_Exhausted	3D-D(PBS) vs 3D-A
Arhgap10	0.0670278577877405	0.822461814447812	0.737	0.25	1	CD8_Exhausted	3D-D(PBS) vs 3D-A
Ugcg	0.0686431201100696	-0.762500686273344	0.263	0.75	1	CD8_Exhausted	3D-D(PBS) vs 3D-A
Reps1	0.0686431201100696	-0.610497592828294	0.263	0.75	1	CD8_Exhausted	3D-D(PBS) vs 3D-A
Cotl1	0.0687736847140376	-0.948367231584678	0.526	0.75	1	CD8_Exhausted	3D-D(PBS) vs 3D-A
Ddx6	0.0688905054173659	1.10256973364055	0.684	0.25	1	CD8_Exhausted	3D-D(PBS) vs 3D-A
Ppia	0.0690673597898873	-0.610497592828293	0.842	1	1	CD8_Exhausted	3D-D(PBS) vs 3D-A
Rps6kb1	0.0691581478101774	-0.662965012722429	0.316	0.75	1	CD8_Exhausted	3D-D(PBS) vs 3D-A
Gm14303	0.069793255188729	0.658963082164933	0.526	0	1	CD8_Exhausted	3D-D(PBS) vs 3D-A
Nedd4	0.069793255188729	0.658963082164933	0.526	0	1	CD8_Exhausted	3D-D(PBS) vs 3D-A
Efr3a	0.071827165921183	0.822461814447812	0.737	0.25	1	CD8_Exhausted	3D-D(PBS) vs 3D-A
Eif3m	0.0719907234024284	-0.773996325111173	0.316	0.75	1	CD8_Exhausted	3D-D(PBS) vs 3D-A
Tpm3	0.0720624090267625	0.953706347726065	0.737	0.25	1	CD8_Exhausted	3D-D(PBS) vs 3D-A
Hspa8	0.07240231342522	-0.510961919277379	0.737	1	1	CD8_Exhausted	3D-D(PBS) vs 3D-A
Rprd2	0.0730655920793962	0.752072486556414	0.526	0	1	CD8_Exhausted	3D-D(PBS) vs 3D-A
Esyt1	0.0730655920793962	0.752072486556414	0.526	0	1	CD8_Exhausted	3D-D(PBS) vs 3D-A
Azin1	0.0730655920793962	0.752072486556414	0.526	0	1	CD8_Exhausted	3D-D(PBS) vs 3D-A
Mfsd4a	0.0734918735625746	-0.440572591385982	0.105	0.5	1	CD8_Exhausted	3D-D(PBS) vs 3D-A
Mrps14	0.0734918735625746	-0.440572591385982	0.105	0.5	1	CD8_Exhausted	3D-D(PBS) vs 3D-A
Rxra	0.0734918735625746	-0.440572591385982	0.105	0.5	1	CD8_Exhausted	3D-D(PBS) vs 3D-A
Secisbp2l	0.0734918735625746	-0.440572591385982	0.105	0.5	1	CD8_Exhausted	3D-D(PBS) vs 3D-A
Cops2	0.0734918735625746	-0.440572591385982	0.105	0.5	1	CD8_Exhausted	3D-D(PBS) vs 3D-A
Lamtor2	0.0734918735625746	-0.440572591385982	0.105	0.5	1	CD8_Exhausted	3D-D(PBS) vs 3D-A
Scamp3	0.0734918735625746	-0.440572591385982	0.105	0.5	1	CD8_Exhausted	3D-D(PBS) vs 3D-A
Lyn	0.0734918735625746	-0.440572591385982	0.105	0.5	1	CD8_Exhausted	3D-D(PBS) vs 3D-A
Nfia	0.0734918735625746	-0.440572591385982	0.105	0.5	1	CD8_Exhausted	3D-D(PBS) vs 3D-A
Ankrd13a	0.0734918735625746	-0.440572591385982	0.105	0.5	1	CD8_Exhausted	3D-D(PBS) vs 3D-A
Ndufa5	0.0734918735625746	-0.440572591385982	0.105	0.5	1	CD8_Exhausted	3D-D(PBS) vs 3D-A
Iqsec1	0.0734918735625746	-0.440572591385982	0.105	0.5	1	CD8_Exhausted	3D-D(PBS) vs 3D-A
Fgfr2	0.0734918735625746	-0.440572591385982	0.105	0.5	1	CD8_Exhausted	3D-D(PBS) vs 3D-A
Cklf	0.0734918735625746	-0.440572591385982	0.105	0.5	1	CD8_Exhausted	3D-D(PBS) vs 3D-A
Ddx28	0.0734918735625746	-0.440572591385982	0.105	0.5	1	CD8_Exhausted	3D-D(PBS) vs 3D-A
Gnpat	0.0734918735625746	-0.440572591385982	0.105	0.5	1	CD8_Exhausted	3D-D(PBS) vs 3D-A
Disc1	0.0734918735625746	-0.440572591385982	0.105	0.5	1	CD8_Exhausted	3D-D(PBS) vs 3D-A
Rai1	0.0734918735625746	-0.440572591385982	0.105	0.5	1	CD8_Exhausted	3D-D(PBS) vs 3D-A
Emc6	0.0734918735625746	-0.440572591385982	0.105	0.5	1	CD8_Exhausted	3D-D(PBS) vs 3D-A
Rps11-ps2	0.0734918735625746	-0.440572591385982	0.105	0.5	1	CD8_Exhausted	3D-D(PBS) vs 3D-A
P4hb	0.0734918735625746	-0.440572591385982	0.105	0.5	1	CD8_Exhausted	3D-D(PBS) vs 3D-A
Psma6	0.0734918735625746	-0.440572591385982	0.105	0.5	1	CD8_Exhausted	3D-D(PBS) vs 3D-A
Erh	0.0734918735625746	-0.440572591385982	0.105	0.5	1	CD8_Exhausted	3D-D(PBS) vs 3D-A
Pacs2	0.0734918735625746	-0.440572591385982	0.105	0.5	1	CD8_Exhausted	3D-D(PBS) vs 3D-A
Ripk1	0.0734918735625746	-0.440572591385982	0.105	0.5	1	CD8_Exhausted	3D-D(PBS) vs 3D-A
Cd83	0.0734918735625746	-0.440572591385982	0.105	0.5	1	CD8_Exhausted	3D-D(PBS) vs 3D-A
Ap5m1	0.0734918735625746	-0.440572591385982	0.105	0.5	1	CD8_Exhausted	3D-D(PBS) vs 3D-A
Rcbtb1	0.0734918735625746	-0.440572591385982	0.105	0.5	1	CD8_Exhausted	3D-D(PBS) vs 3D-A
Bfar	0.0734918735625746	-0.440572591385982	0.105	0.5	1	CD8_Exhausted	3D-D(PBS) vs 3D-A
Abcc1	0.0734918735625746	-0.440572591385982	0.105	0.5	1	CD8_Exhausted	3D-D(PBS) vs 3D-A
Clpp	0.0734918735625746	-0.440572591385982	0.105	0.5	1	CD8_Exhausted	3D-D(PBS) vs 3D-A
Zmat2	0.0734918735625746	-0.440572591385982	0.105	0.5	1	CD8_Exhausted	3D-D(PBS) vs 3D-A
Afg3l2	0.0734918735625746	-0.440572591385982	0.105	0.5	1	CD8_Exhausted	3D-D(PBS) vs 3D-A
Uqcc3	0.0734918735625746	-0.440572591385982	0.105	0.5	1	CD8_Exhausted	3D-D(PBS) vs 3D-A
Tmem109	0.0734918735625746	-0.440572591385982	0.105	0.5	1	CD8_Exhausted	3D-D(PBS) vs 3D-A
Nkap	0.0734918735625746	-0.440572591385982	0.105	0.5	1	CD8_Exhausted	3D-D(PBS) vs 3D-A
Dars	0.074809821289908	-0.595850816863892	0.105	0.5	1	CD8_Exhausted	3D-D(PBS) vs 3D-A
Zbp1	0.074809821289908	-0.595850816863892	0.105	0.5	1	CD8_Exhausted	3D-D(PBS) vs 3D-A
Trnt1	0.074809821289908	-0.724365557386573	0.105	0.5	1	CD8_Exhausted	3D-D(PBS) vs 3D-A
Pml	0.074809821289908	-0.595850816863892	0.105	0.5	1	CD8_Exhausted	3D-D(PBS) vs 3D-A
Ythdc2	0.074809821289908	-0.595850816863892	0.105	0.5	1	CD8_Exhausted	3D-D(PBS) vs 3D-A
Rap1b	0.0751740698772845	0.860596943334584	0.947	0.5	1	CD8_Exhausted	3D-D(PBS) vs 3D-A
Scfd1	0.075251762175329	-0.900004210023279	0.368	0.75	1	CD8_Exhausted	3D-D(PBS) vs 3D-A
Zfp407	0.075251762175329	-0.662965012722429	0.368	0.75	1	CD8_Exhausted	3D-D(PBS) vs 3D-A
Ncoa3	0.0755252402765327	0.839535327806754	0.526	0	1	CD8_Exhausted	3D-D(PBS) vs 3D-A
Osbpl3	0.0755252402765327	0.921997487998727	0.526	0	1	CD8_Exhausted	3D-D(PBS) vs 3D-A
Numa1	0.0755252402765327	0.796466605914868	0.526	0	1	CD8_Exhausted	3D-D(PBS) vs 3D-A
Rbl2	0.0755252402765327	0.796466605914868	0.526	0	1	CD8_Exhausted	3D-D(PBS) vs 3D-A
Eif3e	0.0757210871327041	-0.482392767080609	0.526	1	1	CD8_Exhausted	3D-D(PBS) vs 3D-A
Tm9sf3	0.0766195430165327	0.796466605914868	0.526	0	1	CD8_Exhausted	3D-D(PBS) vs 3D-A
Ogt	0.077075670452311	1.03747470541866	0.526	0	1	CD8_Exhausted	3D-D(PBS) vs 3D-A
Xpo7	0.0771669067684229	0.921997487998727	0.526	0	1	CD8_Exhausted	3D-D(PBS) vs 3D-A
Micos10	0.0774102965015307	-0.948367231584678	0.421	0.75	1	CD8_Exhausted	3D-D(PBS) vs 3D-A
Tmem163	0.0774406363599641	1	0.526	0	1	CD8_Exhausted	3D-D(PBS) vs 3D-A
Entpd1	0.0774406363599641	0.961525852185364	0.526	0	1	CD8_Exhausted	3D-D(PBS) vs 3D-A
Gtdc1	0.0784445549959685	0.921997487998727	0.526	0	1	CD8_Exhausted	3D-D(PBS) vs 3D-A
Slc9a9	0.0785508953377929	1.04031745518749	0.947	0.75	1	CD8_Exhausted	3D-D(PBS) vs 3D-A
Picalm	0.0786103970588225	-0.619896290830544	0.526	1	1	CD8_Exhausted	3D-D(PBS) vs 3D-A
Cd160	0.0787184108251714	1.03747470541866	0.526	0	1	CD8_Exhausted	3D-D(PBS) vs 3D-A
Kdm5a	0.0787184108251714	1	0.526	0	1	CD8_Exhausted	3D-D(PBS) vs 3D-A
Zfp148	0.0788097012546491	1.07400058144378	0.526	0	1	CD8_Exhausted	3D-D(PBS) vs 3D-A
Ahnak	0.0791060182771301	0.752072486556414	0.842	0.5	1	CD8_Exhausted	3D-D(PBS) vs 3D-A
Kdm4c	0.0793574941650408	1.17833724125851	0.526	0	1	CD8_Exhausted	3D-D(PBS) vs 3D-A
Akna	0.0796314205697914	1.21150410519371	0.526	0	1	CD8_Exhausted	3D-D(PBS) vs 3D-A
Svil	0.0796314205697914	1.1096244911745	0.526	0	1	CD8_Exhausted	3D-D(PBS) vs 3D-A
Ccl4	0.0798140482913048	1.65896308216493	0.526	0	1	CD8_Exhausted	3D-D(PBS) vs 3D-A
Pum2	0.0801800866944661	0.867549703976351	0.842	0.5	1	CD8_Exhausted	3D-D(PBS) vs 3D-A
Rps15a	0.0802784043898986	-0.686423985546418	1	1	1	CD8_Exhausted	3D-D(PBS) vs 3D-A
Mycbp2	0.0806322332926934	0.921997487998727	0.789	0.25	1	CD8_Exhausted	3D-D(PBS) vs 3D-A
Asxl2	0.0807308345434234	0.752072486556415	0.737	0.25	1	CD8_Exhausted	3D-D(PBS) vs 3D-A
Eid1	0.0808974141929643	-0.788495894806288	0.158	0.5	1	CD8_Exhausted	3D-D(PBS) vs 3D-A
Gm6394	0.0808974141929643	-0.788495894806288	0.158	0.5	1	CD8_Exhausted	3D-D(PBS) vs 3D-A
ENSMUSG00000118642	0.0810419735673849	-0.9584208962486	0.158	0.5	1	CD8_Exhausted	3D-D(PBS) vs 3D-A
Gapdh	0.0833286649153224	-0.762500686273344	0.368	0.75	1	CD8_Exhausted	3D-D(PBS) vs 3D-A
Nabp1	0.0849631916402932	-0.788495894806288	0.526	0.75	1	CD8_Exhausted	3D-D(PBS) vs 3D-A
Sarnp	0.0852945892190816	-0.510961919277379	0.421	1	1	CD8_Exhausted	3D-D(PBS) vs 3D-A
Adgrg5	0.085574544308124	-0.531720479444177	0.105	0.5	1	CD8_Exhausted	3D-D(PBS) vs 3D-A
Ints14	0.085574544308124	-0.531720479444177	0.105	0.5	1	CD8_Exhausted	3D-D(PBS) vs 3D-A
Gcc2	0.085574544308124	-0.531720479444177	0.105	0.5	1	CD8_Exhausted	3D-D(PBS) vs 3D-A
Itgb3	0.085574544308124	-0.531720479444177	0.105	0.5	1	CD8_Exhausted	3D-D(PBS) vs 3D-A
Cd86	0.085574544308124	-0.300394933337721	0.105	0.5	1	CD8_Exhausted	3D-D(PBS) vs 3D-A
Lmnb1	0.085574544308124	-0.531720479444177	0.105	0.5	1	CD8_Exhausted	3D-D(PBS) vs 3D-A
Psap	0.0861165969481888	-0.525461488972494	0.421	1	1	CD8_Exhausted	3D-D(PBS) vs 3D-A
Txn1	0.0865260178473891	-0.925999418556223	0.474	1	1	CD8_Exhausted	3D-D(PBS) vs 3D-A
Man2a1	0.0873692962480772	-1.20062179866523	0.368	0.75	1	CD8_Exhausted	3D-D(PBS) vs 3D-A
Ikzf3	0.0873701544245694	0.921997487998727	0.947	0.75	1	CD8_Exhausted	3D-D(PBS) vs 3D-A
Rps24	0.0878776061770563	-0.545727337438056	1	1	1	CD8_Exhausted	3D-D(PBS) vs 3D-A
Sorl1	0.0904305054094689	1.07400058144378	0.684	0.25	1	CD8_Exhausted	3D-D(PBS) vs 3D-A
Actr2	0.0911362649217152	0.752072486556414	0.842	0.5	1	CD8_Exhausted	3D-D(PBS) vs 3D-A
Cd164	0.0918740033471168	-0.753162821694008	0.368	0.75	1	CD8_Exhausted	3D-D(PBS) vs 3D-A
Git2	0.0934260439343636	0.559427408614019	0.474	0	1	CD8_Exhausted	3D-D(PBS) vs 3D-A
Ebf1	0.0934260439343636	0.559427408614019	0.474	0	1	CD8_Exhausted	3D-D(PBS) vs 3D-A
Ubr2	0.0934260439343636	0.559427408614019	0.474	0	1	CD8_Exhausted	3D-D(PBS) vs 3D-A
Rpl7	0.0938064959712596	-0.944146765266483	0.895	1	1	CD8_Exhausted	3D-D(PBS) vs 3D-A
Cox20	0.094505257883759	-0.569855608330948	0.368	0.75	1	CD8_Exhausted	3D-D(PBS) vs 3D-A
Myl6	0.0956262119842707	-0.540108264936896	0.684	1	1	CD8_Exhausted	3D-D(PBS) vs 3D-A
Papola	0.0965264354974127	-0.610497592828294	0.421	0.75	1	CD8_Exhausted	3D-D(PBS) vs 3D-A
Ikbke	0.0967854645860621	-0.373458395527444	0.105	0.5	1	CD8_Exhausted	3D-D(PBS) vs 3D-A
Rps6kc1	0.0967854645860621	-0.373458395527444	0.105	0.5	1	CD8_Exhausted	3D-D(PBS) vs 3D-A
Tmem64	0.0967854645860621	-0.373458395527444	0.105	0.5	1	CD8_Exhausted	3D-D(PBS) vs 3D-A
Dmac1	0.0967854645860621	-0.373458395527444	0.105	0.5	1	CD8_Exhausted	3D-D(PBS) vs 3D-A
2210016L21Rik	0.0967854645860621	-0.373458395527444	0.105	0.5	1	CD8_Exhausted	3D-D(PBS) vs 3D-A
Cln8	0.0967854645860621	-0.373458395527444	0.105	0.5	1	CD8_Exhausted	3D-D(PBS) vs 3D-A
Asap2	0.0967854645860621	-0.373458395527444	0.105	0.5	1	CD8_Exhausted	3D-D(PBS) vs 3D-A
Rfc4	0.0967854645860621	-0.309328058107729	0.105	0.5	1	CD8_Exhausted	3D-D(PBS) vs 3D-A
Ifit2	0.0967854645860621	-0.373458395527444	0.105	0.5	1	CD8_Exhausted	3D-D(PBS) vs 3D-A
Grk5	0.0967854645860621	-0.309328058107729	0.105	0.5	1	CD8_Exhausted	3D-D(PBS) vs 3D-A
Dnajc8	0.0974918820890453	0.658963082164933	0.474	0	1	CD8_Exhausted	3D-D(PBS) vs 3D-A
Morf4l1	0.0974918820890453	0.610053481683987	0.474	0	1	CD8_Exhausted	3D-D(PBS) vs 3D-A
Fam120a	0.0974918820890453	0.658963082164933	0.474	0	1	CD8_Exhausted	3D-D(PBS) vs 3D-A
Tox	0.098476573529894	1.62243720613982	0.789	0.25	1	CD8_Exhausted	3D-D(PBS) vs 3D-A
Osbpl8	0.0986880890789019	-0.547487795302493	0.526	1	1	CD8_Exhausted	3D-D(PBS) vs 3D-A
Naca	0.100411042495481	-0.66296501272243	0.526	1	1	CD8_Exhausted	3D-D(PBS) vs 3D-A
Zfp831	0.100533236058215	0.658963082164933	0.474	0	1	CD8_Exhausted	3D-D(PBS) vs 3D-A
Sos1	0.100533236058215	-0.662965012722429	0.316	0.75	1	CD8_Exhausted	3D-D(PBS) vs 3D-A
Dusp2	0.100645728184412	1.07400058144378	0.474	0	1	CD8_Exhausted	3D-D(PBS) vs 3D-A
Itch	0.100645728184412	0.70626879694329	0.474	0	1	CD8_Exhausted	3D-D(PBS) vs 3D-A
Sec62	0.100645728184412	0.839535327806754	0.474	0	1	CD8_Exhausted	3D-D(PBS) vs 3D-A
Rasa2	0.100645728184412	0.70626879694329	0.474	0	1	CD8_Exhausted	3D-D(PBS) vs 3D-A
Nsmce2	0.100645728184412	0.70626879694329	0.474	0	1	CD8_Exhausted	3D-D(PBS) vs 3D-A
Lrch3	0.100645728184412	0.70626879694329	0.474	0	1	CD8_Exhausted	3D-D(PBS) vs 3D-A
Sgms1	0.100645728184412	0.752072486556414	0.474	0	1	CD8_Exhausted	3D-D(PBS) vs 3D-A
Actg1	0.101664664590692	-0.954196310386875	0.895	1	1	CD8_Exhausted	3D-D(PBS) vs 3D-A
Dnajc13	0.102492225890626	-0.724365557386573	0.158	0.5	1	CD8_Exhausted	3D-D(PBS) vs 3D-A
Vrk2	0.102492225890626	-0.724365557386573	0.158	0.5	1	CD8_Exhausted	3D-D(PBS) vs 3D-A
Eif4g1	0.102492225890626	-0.724365557386573	0.158	0.5	1	CD8_Exhausted	3D-D(PBS) vs 3D-A
Fam168b	0.10255631487049	0.70626879694329	0.474	0	1	CD8_Exhausted	3D-D(PBS) vs 3D-A
Cdk13	0.10255631487049	0.70626879694329	0.474	0	1	CD8_Exhausted	3D-D(PBS) vs 3D-A
Rpl22l1	0.102583629247835	-0.595850816863892	0.632	1	1	CD8_Exhausted	3D-D(PBS) vs 3D-A
Pdcd6ip	0.102893116559141	0.752072486556414	0.474	0	1	CD8_Exhausted	3D-D(PBS) vs 3D-A
Bcas3	0.102893116559141	0.796466605914868	0.474	0	1	CD8_Exhausted	3D-D(PBS) vs 3D-A
Rock2	0.102893116559141	0.752072486556414	0.474	0	1	CD8_Exhausted	3D-D(PBS) vs 3D-A
Bnip3l	0.102893116559141	0.881355503501381	0.474	0	1	CD8_Exhausted	3D-D(PBS) vs 3D-A
Pvt1	0.102893116559141	0.796466605914868	0.474	0	1	CD8_Exhausted	3D-D(PBS) vs 3D-A
Apc	0.102893116559141	0.796466605914868	0.474	0	1	CD8_Exhausted	3D-D(PBS) vs 3D-A
Kdm3b	0.102893116559141	0.796466605914868	0.474	0	1	CD8_Exhausted	3D-D(PBS) vs 3D-A
Rad21	0.10300535897423	0.839535327806754	0.474	0	1	CD8_Exhausted	3D-D(PBS) vs 3D-A
Ptpn12	0.103678549145794	-1.00691941393979	0.368	0.75	1	CD8_Exhausted	3D-D(PBS) vs 3D-A
Tasor2	0.103678549145794	-0.547487795302493	0.368	0.75	1	CD8_Exhausted	3D-D(PBS) vs 3D-A
Fam102a	0.104239188974584	0.796466605914868	0.474	0	1	CD8_Exhausted	3D-D(PBS) vs 3D-A
Pik3ca	0.104239188974584	0.796466605914868	0.474	0	1	CD8_Exhausted	3D-D(PBS) vs 3D-A
Tnrc6a	0.104239188974584	0.796466605914868	0.474	0	1	CD8_Exhausted	3D-D(PBS) vs 3D-A
Map3k1	0.104239188974584	0.796466605914868	0.474	0	1	CD8_Exhausted	3D-D(PBS) vs 3D-A
Nfkbiz	0.104239188974584	0.881355503501381	0.474	0	1	CD8_Exhausted	3D-D(PBS) vs 3D-A
Ppp4r3a	0.104463353716196	0.839535327806754	0.474	0	1	CD8_Exhausted	3D-D(PBS) vs 3D-A
Slk	0.104463353716196	0.839535327806754	0.474	0	1	CD8_Exhausted	3D-D(PBS) vs 3D-A
Cstf3	0.104575416338373	1	0.474	0	1	CD8_Exhausted	3D-D(PBS) vs 3D-A
AI504432	0.104575416338373	0.881355503501381	0.474	0	1	CD8_Exhausted	3D-D(PBS) vs 3D-A
Tnks	0.104575416338373	0.881355503501381	0.474	0	1	CD8_Exhausted	3D-D(PBS) vs 3D-A
Eea1	0.104575416338373	1.14438990933517	0.474	0	1	CD8_Exhausted	3D-D(PBS) vs 3D-A
Gpatch8	0.104575416338373	0.961525852185364	0.474	0	1	CD8_Exhausted	3D-D(PBS) vs 3D-A
Xpo1	0.10468746572599	0.961525852185364	0.474	0	1	CD8_Exhausted	3D-D(PBS) vs 3D-A
Sptbn1	0.10468746572599	0.839535327806754	0.474	0	1	CD8_Exhausted	3D-D(PBS) vs 3D-A
Pdpk1	0.10468746572599	0.881355503501381	0.474	0	1	CD8_Exhausted	3D-D(PBS) vs 3D-A
Nudcd3	0.105247512352558	0.921997487998727	0.474	0	1	CD8_Exhausted	3D-D(PBS) vs 3D-A
Exoc2	0.105359481259264	0.921997487998727	0.474	0	1	CD8_Exhausted	3D-D(PBS) vs 3D-A
Rpl38	0.107454583381617	-0.798620112079996	0.947	1	1	CD8_Exhausted	3D-D(PBS) vs 3D-A
Rps26	0.107904271598356	-0.610497592828293	0.737	1	1	CD8_Exhausted	3D-D(PBS) vs 3D-A
G3bp2	0.108380766207538	-0.569855608330948	0.526	0.75	1	CD8_Exhausted	3D-D(PBS) vs 3D-A
Pak2	0.109877014382609	0.889576010306349	0.684	0.25	1	CD8_Exhausted	3D-D(PBS) vs 3D-A
Peli1	0.112548094263998	0.810966175609983	0.842	0.5	1	CD8_Exhausted	3D-D(PBS) vs 3D-A
Hs3st3b1	0.112962211306817	-0.440572591385981	0.263	0.75	1	CD8_Exhausted	3D-D(PBS) vs 3D-A
Ppdpf	0.114026677146991	-0.595850816863892	0.158	0.5	1	CD8_Exhausted	3D-D(PBS) vs 3D-A
Stxbp3	0.114026677146991	-0.788495894806288	0.158	0.5	1	CD8_Exhausted	3D-D(PBS) vs 3D-A
Bsdc1	0.114026677146991	-0.595850816863892	0.158	0.5	1	CD8_Exhausted	3D-D(PBS) vs 3D-A
Mrpl20	0.114026677146991	-0.595850816863892	0.158	0.5	1	CD8_Exhausted	3D-D(PBS) vs 3D-A
Rps27a-ps3	0.114026677146991	-0.788495894806288	0.158	0.5	1	CD8_Exhausted	3D-D(PBS) vs 3D-A
Samd4b	0.114026677146991	-0.595850816863892	0.158	0.5	1	CD8_Exhausted	3D-D(PBS) vs 3D-A
Bccip	0.114026677146991	-0.595850816863892	0.158	0.5	1	CD8_Exhausted	3D-D(PBS) vs 3D-A
Mau2	0.114026677146991	-0.595850816863892	0.158	0.5	1	CD8_Exhausted	3D-D(PBS) vs 3D-A
Ciapin1	0.114026677146991	-0.595850816863892	0.158	0.5	1	CD8_Exhausted	3D-D(PBS) vs 3D-A
Mdm2	0.114026677146991	-0.595850816863892	0.158	0.5	1	CD8_Exhausted	3D-D(PBS) vs 3D-A
Arf1	0.114026677146991	-0.595850816863892	0.158	0.5	1	CD8_Exhausted	3D-D(PBS) vs 3D-A
2410006H16Rik	0.114026677146991	-0.595850816863892	0.158	0.5	1	CD8_Exhausted	3D-D(PBS) vs 3D-A
Dld	0.114026677146991	-0.595850816863892	0.158	0.5	1	CD8_Exhausted	3D-D(PBS) vs 3D-A
Mef2c	0.114026677146991	-0.595850816863892	0.158	0.5	1	CD8_Exhausted	3D-D(PBS) vs 3D-A
Ngly1	0.114026677146991	-0.595850816863892	0.158	0.5	1	CD8_Exhausted	3D-D(PBS) vs 3D-A
Lrrc58	0.114026677146991	-0.595850816863892	0.158	0.5	1	CD8_Exhausted	3D-D(PBS) vs 3D-A
Atp6v1a	0.114026677146991	-0.595850816863892	0.158	0.5	1	CD8_Exhausted	3D-D(PBS) vs 3D-A
Hnrnpll	0.114026677146991	-0.595850816863892	0.158	0.5	1	CD8_Exhausted	3D-D(PBS) vs 3D-A
Pgam1	0.114026677146991	-0.595850816863892	0.158	0.5	1	CD8_Exhausted	3D-D(PBS) vs 3D-A
Sash3	0.114026677146991	-0.595850816863892	0.158	0.5	1	CD8_Exhausted	3D-D(PBS) vs 3D-A
Ccdc88c	0.116425977121309	0.921997487998727	0.789	0.5	1	CD8_Exhausted	3D-D(PBS) vs 3D-A
Rpl7a	0.116820961072517	-0.962525294581337	0.632	0.75	1	CD8_Exhausted	3D-D(PBS) vs 3D-A
Celf2	0.118081770525267	0.613366215724822	1	1	1	CD8_Exhausted	3D-D(PBS) vs 3D-A
Ly6e	0.118693961214707	-0.855610090664825	0.579	0.75	1	CD8_Exhausted	3D-D(PBS) vs 3D-A
Set	0.12337012996506	-0.510961919277379	0.368	0.75	1	CD8_Exhausted	3D-D(PBS) vs 3D-A
Wnk1	0.125352254526001	0.921997487998727	0.789	0.75	1	CD8_Exhausted	3D-D(PBS) vs 3D-A
Uba6	0.12617988212057	-0.724365557386573	0.211	0.5	1	CD8_Exhausted	3D-D(PBS) vs 3D-A
Mknk2	0.12617988212057	-0.724365557386573	0.211	0.5	1	CD8_Exhausted	3D-D(PBS) vs 3D-A
Ostf1	0.126338144605682	-1.04629365227394	0.211	0.5	1	CD8_Exhausted	3D-D(PBS) vs 3D-A
Slfn2	0.127531401577955	-0.662965012722429	0.158	0.5	1	CD8_Exhausted	3D-D(PBS) vs 3D-A
Pebp1	0.127867771178177	0.506959988719883	0.421	0	1	CD8_Exhausted	3D-D(PBS) vs 3D-A
Atp5d	0.127867771178177	0.506959988719883	0.421	0	1	CD8_Exhausted	3D-D(PBS) vs 3D-A
Cbx4	0.127867771178177	0.506959988719883	0.421	0	1	CD8_Exhausted	3D-D(PBS) vs 3D-A
Btbd7	0.127867771178177	0.506959988719883	0.421	0	1	CD8_Exhausted	3D-D(PBS) vs 3D-A
Exoc3	0.127867771178177	0.506959988719883	0.421	0	1	CD8_Exhausted	3D-D(PBS) vs 3D-A
Gbf1	0.127867771178177	0.506959988719883	0.421	0	1	CD8_Exhausted	3D-D(PBS) vs 3D-A
Araf	0.127867771178177	0.506959988719883	0.421	0	1	CD8_Exhausted	3D-D(PBS) vs 3D-A
Stk24	0.129695207588566	-0.703606997219775	0.474	0.75	1	CD8_Exhausted	3D-D(PBS) vs 3D-A
Ikzf1	0.129910583470241	0.752072486556415	0.895	1	1	CD8_Exhausted	3D-D(PBS) vs 3D-A
Rps3a1	0.130200271665529	-0.617161323109305	0.947	1	1	CD8_Exhausted	3D-D(PBS) vs 3D-A
Vti1a	0.130823379509017	0.839535327806754	0.737	0.25	1	CD8_Exhausted	3D-D(PBS) vs 3D-A
Chd6	0.131721211707241	0.559427408614019	0.421	0	1	CD8_Exhausted	3D-D(PBS) vs 3D-A
Zdhhc18	0.131721211707241	0.559427408614019	0.421	0	1	CD8_Exhausted	3D-D(PBS) vs 3D-A
Pnrc2	0.131721211707241	0.559427408614019	0.421	0	1	CD8_Exhausted	3D-D(PBS) vs 3D-A
Dtx1	0.131721211707241	0.559427408614019	0.421	0	1	CD8_Exhausted	3D-D(PBS) vs 3D-A
Cpsf6	0.131721211707241	0.559427408614019	0.421	0	1	CD8_Exhausted	3D-D(PBS) vs 3D-A
Cnot6	0.131721211707241	0.658963082164933	0.421	0	1	CD8_Exhausted	3D-D(PBS) vs 3D-A
Togaram1	0.131721211707241	0.559427408614019	0.421	0	1	CD8_Exhausted	3D-D(PBS) vs 3D-A
Sos2	0.131721211707241	0.658963082164933	0.421	0	1	CD8_Exhausted	3D-D(PBS) vs 3D-A
Gpbp1	0.131721211707241	0.610053481683987	0.421	0	1	CD8_Exhausted	3D-D(PBS) vs 3D-A
Exoc5	0.131721211707241	0.559427408614019	0.421	0	1	CD8_Exhausted	3D-D(PBS) vs 3D-A
Itgb7	0.131721211707241	0.559427408614019	0.421	0	1	CD8_Exhausted	3D-D(PBS) vs 3D-A
Ptger4	0.134257011762774	-0.662965012722429	0.474	0.75	1	CD8_Exhausted	3D-D(PBS) vs 3D-A
Bcl2	0.134318501550435	1.01510689239021	0.632	0.25	1	CD8_Exhausted	3D-D(PBS) vs 3D-A
Cds2	0.134456717032368	0.610053481683987	0.421	0	1	CD8_Exhausted	3D-D(PBS) vs 3D-A
Pdcd5	0.134456717032368	0.610053481683987	0.421	0	1	CD8_Exhausted	3D-D(PBS) vs 3D-A
Agpat3	0.134456717032368	0.610053481683987	0.421	0	1	CD8_Exhausted	3D-D(PBS) vs 3D-A
AW554918	0.134456717032368	0.796466605914868	0.421	0	1	CD8_Exhausted	3D-D(PBS) vs 3D-A
Hspa9	0.134456717032368	0.610053481683987	0.421	0	1	CD8_Exhausted	3D-D(PBS) vs 3D-A
Rbm27	0.134456717032368	0.610053481683987	0.421	0	1	CD8_Exhausted	3D-D(PBS) vs 3D-A
Lcor	0.134456717032368	0.610053481683987	0.421	0	1	CD8_Exhausted	3D-D(PBS) vs 3D-A
Psen2	0.134593114001411	0.752072486556414	0.421	0	1	CD8_Exhausted	3D-D(PBS) vs 3D-A
Golga1	0.134593114001411	0.658963082164933	0.421	0	1	CD8_Exhausted	3D-D(PBS) vs 3D-A
Tsc22d2	0.134593114001411	0.658963082164933	0.421	0	1	CD8_Exhausted	3D-D(PBS) vs 3D-A
Virma	0.134593114001411	0.658963082164933	0.421	0	1	CD8_Exhausted	3D-D(PBS) vs 3D-A
Rnf169	0.134593114001411	0.752072486556414	0.421	0	1	CD8_Exhausted	3D-D(PBS) vs 3D-A
Adam10	0.134593114001411	0.839535327806754	0.421	0	1	CD8_Exhausted	3D-D(PBS) vs 3D-A
Stat5b	0.134593114001411	0.658963082164933	0.421	0	1	CD8_Exhausted	3D-D(PBS) vs 3D-A
Psma1	0.134673131677181	-0.559871519758326	0.368	0.75	1	CD8_Exhausted	3D-D(PBS) vs 3D-A
Nfkbia	0.135529060060793	-0.493040011280117	0.316	0.75	1	CD8_Exhausted	3D-D(PBS) vs 3D-A
Jun	0.136091074456466	0.658963082164933	0.421	0	1	CD8_Exhausted	3D-D(PBS) vs 3D-A
Card11	0.136091074456466	0.658963082164933	0.421	0	1	CD8_Exhausted	3D-D(PBS) vs 3D-A
Pcm1	0.136091074456466	0.658963082164933	0.421	0	1	CD8_Exhausted	3D-D(PBS) vs 3D-A
BE692007	0.136091074456466	0.796466605914868	0.421	0	1	CD8_Exhausted	3D-D(PBS) vs 3D-A
Plcg1	0.136498839482288	0.752072486556414	0.421	0	1	CD8_Exhausted	3D-D(PBS) vs 3D-A
Cdc14a	0.136498839482288	0.70626879694329	0.421	0	1	CD8_Exhausted	3D-D(PBS) vs 3D-A
B4galt1	0.136498839482288	0.70626879694329	0.421	0	1	CD8_Exhausted	3D-D(PBS) vs 3D-A
H2aj	0.136498839482288	0.70626879694329	0.421	0	1	CD8_Exhausted	3D-D(PBS) vs 3D-A
Glyr1	0.136498839482288	0.752072486556414	0.421	0	1	CD8_Exhausted	3D-D(PBS) vs 3D-A
Map3k2	0.136498839482288	0.881355503501381	0.421	0	1	CD8_Exhausted	3D-D(PBS) vs 3D-A
Ddx24	0.136634687482235	0.796466605914868	0.421	0	1	CD8_Exhausted	3D-D(PBS) vs 3D-A
Epc1	0.136634687482235	0.921997487998727	0.421	0	1	CD8_Exhausted	3D-D(PBS) vs 3D-A
Ankhd1	0.136634687482235	0.796466605914868	0.421	0	1	CD8_Exhausted	3D-D(PBS) vs 3D-A
Zmynd8	0.137448999333649	0.752072486556414	0.421	0	1	CD8_Exhausted	3D-D(PBS) vs 3D-A
Arid2	0.137448999333649	0.752072486556414	0.421	0	1	CD8_Exhausted	3D-D(PBS) vs 3D-A
Ccny	0.137448999333649	0.839535327806754	0.421	0	1	CD8_Exhausted	3D-D(PBS) vs 3D-A
Pabpc1	0.137603521745349	-0.431639466615974	0.895	1	1	CD8_Exhausted	3D-D(PBS) vs 3D-A
Kdm2b	0.137855654691914	0.881355503501381	0.421	0	1	CD8_Exhausted	3D-D(PBS) vs 3D-A
Arglu1	0.137855654691914	0.881355503501381	0.421	0	1	CD8_Exhausted	3D-D(PBS) vs 3D-A
Maf	0.137855654691914	1.39592867633114	0.421	0	1	CD8_Exhausted	3D-D(PBS) vs 3D-A
Scai	0.137991132084207	0.961525852185364	0.421	0	1	CD8_Exhausted	3D-D(PBS) vs 3D-A
Rhoh	0.138532668759917	1.07400058144378	0.421	0	1	CD8_Exhausted	3D-D(PBS) vs 3D-A
Rpl22	0.138808325893804	-0.640244936222346	0.789	1	1	CD8_Exhausted	3D-D(PBS) vs 3D-A
Dennd4a	0.139109064425634	-0.529109265987639	0.684	1	1	CD8_Exhausted	3D-D(PBS) vs 3D-A
Itga1	0.141017317854011	0.895030440398458	0.684	0.25	1	CD8_Exhausted	3D-D(PBS) vs 3D-A
Sppl3	0.141800758772661	0.678071905112638	0.632	0.25	1	CD8_Exhausted	3D-D(PBS) vs 3D-A
Hnrnph1	0.141800758772661	0.678071905112638	0.632	0.25	1	CD8_Exhausted	3D-D(PBS) vs 3D-A
Rapgef6	0.142493483817941	-0.84353725836425	0.737	0.75	1	CD8_Exhausted	3D-D(PBS) vs 3D-A
Ube2h	0.142805200872675	0.787696396287136	0.632	0.25	1	CD8_Exhausted	3D-D(PBS) vs 3D-A
Mrpl24	0.143202158587652	-0.531720479444177	0.158	0.5	1	CD8_Exhausted	3D-D(PBS) vs 3D-A
Ap2a2	0.143202158587652	-0.531720479444177	0.158	0.5	1	CD8_Exhausted	3D-D(PBS) vs 3D-A
Bnip2	0.143202158587652	-0.662965012722429	0.158	0.5	1	CD8_Exhausted	3D-D(PBS) vs 3D-A
Baz2a	0.143202158587652	-0.531720479444177	0.158	0.5	1	CD8_Exhausted	3D-D(PBS) vs 3D-A
Tcf7	0.143202158587652	-0.531720479444177	0.158	0.5	1	CD8_Exhausted	3D-D(PBS) vs 3D-A
Atox1	0.143202158587652	-0.531720479444177	0.158	0.5	1	CD8_Exhausted	3D-D(PBS) vs 3D-A
Irf9	0.143202158587652	-0.531720479444177	0.158	0.5	1	CD8_Exhausted	3D-D(PBS) vs 3D-A
Ndufv2	0.143202158587652	-0.662965012722429	0.158	0.5	1	CD8_Exhausted	3D-D(PBS) vs 3D-A
Ap3s1	0.143202158587652	-0.531720479444177	0.158	0.5	1	CD8_Exhausted	3D-D(PBS) vs 3D-A
Calm2	0.143473636320182	0.822461814447812	0.632	0.25	1	CD8_Exhausted	3D-D(PBS) vs 3D-A
Stag1	0.143860072857409	-0.389946518316013	0.842	1	1	CD8_Exhausted	3D-D(PBS) vs 3D-A
Chn2	0.145431917458778	0.875454902061697	0.789	0.25	1	CD8_Exhausted	3D-D(PBS) vs 3D-A
Stx16	0.147626335309483	-0.300394933337721	0.263	0.75	1	CD8_Exhausted	3D-D(PBS) vs 3D-A
Gm2682	0.148143667833326	-0.838536577305883	0.842	1	1	CD8_Exhausted	3D-D(PBS) vs 3D-A
Cd6	0.148573572549001	-0.341036917835067	0.316	0.75	1	CD8_Exhausted	3D-D(PBS) vs 3D-A
Txk	0.150873490249007	-0.389946518316013	0.263	0.75	1	CD8_Exhausted	3D-D(PBS) vs 3D-A
Erbin	0.15169575442734	0.690671941892271	0.789	0.5	1	CD8_Exhausted	3D-D(PBS) vs 3D-A
Btg1	0.152283551390263	0.800435508117813	0.895	0.75	1	CD8_Exhausted	3D-D(PBS) vs 3D-A
Herc1	0.152507196120775	0.7155466105313	0.632	0.25	1	CD8_Exhausted	3D-D(PBS) vs 3D-A
Actb	0.153106821837903	-0.639881399609388	1	1	1	CD8_Exhausted	3D-D(PBS) vs 3D-A
Rbx1	0.154231011279108	-0.440572591385981	0.368	0.75	1	CD8_Exhausted	3D-D(PBS) vs 3D-A
Nfkbid	0.155162590659224	1.40742431516897	0.579	0.25	1	CD8_Exhausted	3D-D(PBS) vs 3D-A
mt-Rnr2	0.155464914800709	-1.0712829141949	1	1	1	CD8_Exhausted	3D-D(PBS) vs 3D-A
Nr4a3	0.155622705786839	1.88957601030635	0.579	0.25	1	CD8_Exhausted	3D-D(PBS) vs 3D-A
Arnt	0.156241226135291	-0.373458395527444	0.158	0.5	1	CD8_Exhausted	3D-D(PBS) vs 3D-A
Zmpste24	0.156241226135291	-0.373458395527444	0.158	0.5	1	CD8_Exhausted	3D-D(PBS) vs 3D-A
Tapt1	0.156241226135291	-0.373458395527444	0.158	0.5	1	CD8_Exhausted	3D-D(PBS) vs 3D-A
Srrt	0.156241226135291	-0.373458395527444	0.158	0.5	1	CD8_Exhausted	3D-D(PBS) vs 3D-A
Akr1b3	0.156241226135291	-0.373458395527444	0.158	0.5	1	CD8_Exhausted	3D-D(PBS) vs 3D-A
Gfpt1	0.156241226135291	-0.373458395527444	0.158	0.5	1	CD8_Exhausted	3D-D(PBS) vs 3D-A
Uba2	0.156241226135291	-0.373458395527444	0.158	0.5	1	CD8_Exhausted	3D-D(PBS) vs 3D-A
1600014C10Rik	0.156241226135291	-0.373458395527444	0.158	0.5	1	CD8_Exhausted	3D-D(PBS) vs 3D-A
Hsbp1	0.156241226135291	-0.373458395527444	0.158	0.5	1	CD8_Exhausted	3D-D(PBS) vs 3D-A
Txndc17	0.156241226135291	-0.373458395527444	0.158	0.5	1	CD8_Exhausted	3D-D(PBS) vs 3D-A
Grk6	0.156241226135291	-0.373458395527444	0.158	0.5	1	CD8_Exhausted	3D-D(PBS) vs 3D-A
Cox14	0.156241226135291	-0.373458395527444	0.158	0.5	1	CD8_Exhausted	3D-D(PBS) vs 3D-A
Hcls1	0.156241226135291	-0.373458395527444	0.158	0.5	1	CD8_Exhausted	3D-D(PBS) vs 3D-A
Reep5	0.156241226135291	-0.373458395527444	0.158	0.5	1	CD8_Exhausted	3D-D(PBS) vs 3D-A
1110059E24Rik	0.156241226135291	-0.373458395527444	0.158	0.5	1	CD8_Exhausted	3D-D(PBS) vs 3D-A
Apoe	0.157978020179296	-0.510961919277379	0.474	0.75	1	CD8_Exhausted	3D-D(PBS) vs 3D-A
Trim33	0.159429293145165	-0.470319934780033	0.158	0.5	1	CD8_Exhausted	3D-D(PBS) vs 3D-A
Usp24	0.159429293145165	-0.411426245726465	0.158	0.5	1	CD8_Exhausted	3D-D(PBS) vs 3D-A
Smap2	0.159429293145165	-0.470319934780033	0.158	0.5	1	CD8_Exhausted	3D-D(PBS) vs 3D-A
Washc4	0.159429293145165	-0.470319934780033	0.158	0.5	1	CD8_Exhausted	3D-D(PBS) vs 3D-A
Psme4	0.159429293145165	-0.470319934780033	0.158	0.5	1	CD8_Exhausted	3D-D(PBS) vs 3D-A
Crim1	0.159429293145165	-0.470319934780033	0.158	0.5	1	CD8_Exhausted	3D-D(PBS) vs 3D-A
Cntrl	0.161006171736869	0.639597757298002	0.632	0.25	1	CD8_Exhausted	3D-D(PBS) vs 3D-A
Csnk1g1	0.161006171736869	0.639597757298002	0.632	0.25	1	CD8_Exhausted	3D-D(PBS) vs 3D-A
Trappc9	0.161006171736869	0.600069393111365	0.632	0.25	1	CD8_Exhausted	3D-D(PBS) vs 3D-A
Suz12	0.161230259740759	-0.463656204499023	0.368	0.75	1	CD8_Exhausted	3D-D(PBS) vs 3D-A
Kpna4	0.161247453517953	0.639597757298002	0.632	0.25	1	CD8_Exhausted	3D-D(PBS) vs 3D-A
Eef1g	0.161368040384334	-0.615659297944073	0.474	0.75	1	CD8_Exhausted	3D-D(PBS) vs 3D-A
Ccnd2	0.162110793620097	0.711430502059069	0.842	0.75	1	CD8_Exhausted	3D-D(PBS) vs 3D-A
Kdm6a	0.164493708626006	0.895030440398457	0.737	0.5	1	CD8_Exhausted	3D-D(PBS) vs 3D-A
Itpr2	0.166625207712381	0.781819829950467	0.684	0.5	1	CD8_Exhausted	3D-D(PBS) vs 3D-A
Fus	0.168867373642466	0.517607232919391	0.632	0.25	1	CD8_Exhausted	3D-D(PBS) vs 3D-A
Mga	0.169245337164756	0.559427408614019	0.632	0.25	1	CD8_Exhausted	3D-D(PBS) vs 3D-A
Arhgap26.1	0.169245337164756	0.559427408614019	0.632	0.25	1	CD8_Exhausted	3D-D(PBS) vs 3D-A
Smc3	0.169245337164756	0.600069393111365	0.632	0.25	1	CD8_Exhausted	3D-D(PBS) vs 3D-A
Exoc4	0.169301068918961	0.898913874885686	0.789	0.25	1	CD8_Exhausted	3D-D(PBS) vs 3D-A
Rb1cc1	0.16986168856434	0.452512204697507	0.368	0	1	CD8_Exhausted	3D-D(PBS) vs 3D-A
Tmem154	0.16986168856434	0.452512204697507	0.368	0	1	CD8_Exhausted	3D-D(PBS) vs 3D-A
Med13l	0.16986168856434	0.452512204697507	0.368	0	1	CD8_Exhausted	3D-D(PBS) vs 3D-A
Il16	0.16986168856434	0.452512204697507	0.368	0	1	CD8_Exhausted	3D-D(PBS) vs 3D-A
Snx25	0.16986168856434	0.452512204697507	0.368	0	1	CD8_Exhausted	3D-D(PBS) vs 3D-A
Smarca5	0.16986168856434	0.452512204697507	0.368	0	1	CD8_Exhausted	3D-D(PBS) vs 3D-A
Tent4b	0.16986168856434	0.452512204697507	0.368	0	1	CD8_Exhausted	3D-D(PBS) vs 3D-A
Twf2	0.16986168856434	0.452512204697507	0.368	0	1	CD8_Exhausted	3D-D(PBS) vs 3D-A
Snrpd3	0.16986168856434	0.452512204697507	0.368	0	1	CD8_Exhausted	3D-D(PBS) vs 3D-A
Atxn7l3b	0.16986168856434	0.452512204697507	0.368	0	1	CD8_Exhausted	3D-D(PBS) vs 3D-A
Atp5j	0.16986168856434	0.452512204697507	0.368	0	1	CD8_Exhausted	3D-D(PBS) vs 3D-A
Ube2i	0.16986168856434	0.452512204697507	0.368	0	1	CD8_Exhausted	3D-D(PBS) vs 3D-A
Cdc37l1	0.16986168856434	0.452512204697507	0.368	0	1	CD8_Exhausted	3D-D(PBS) vs 3D-A
Tbcd	0.171402891738185	-0.773996325111173	0.211	0.5	1	CD8_Exhausted	3D-D(PBS) vs 3D-A
Rac2	0.171516805410454	-0.687212558969106	0.632	1	1	CD8_Exhausted	3D-D(PBS) vs 3D-A
Inpp4a	0.173326271242795	0.506959988719883	0.368	0	1	CD8_Exhausted	3D-D(PBS) vs 3D-A
Xrcc5	0.173326271242795	0.506959988719883	0.368	0	1	CD8_Exhausted	3D-D(PBS) vs 3D-A
Ahcyl1	0.173326271242795	0.559427408614019	0.368	0	1	CD8_Exhausted	3D-D(PBS) vs 3D-A
Prpf38b	0.173326271242795	0.559427408614019	0.368	0	1	CD8_Exhausted	3D-D(PBS) vs 3D-A
Fam193a	0.173326271242795	0.506959988719883	0.368	0	1	CD8_Exhausted	3D-D(PBS) vs 3D-A
Cenpc1	0.173326271242795	0.506959988719883	0.368	0	1	CD8_Exhausted	3D-D(PBS) vs 3D-A
Clip1	0.173326271242795	0.559427408614019	0.368	0	1	CD8_Exhausted	3D-D(PBS) vs 3D-A
Eif2ak3	0.173326271242795	0.506959988719883	0.368	0	1	CD8_Exhausted	3D-D(PBS) vs 3D-A
Leprotl1	0.173326271242795	0.506959988719883	0.368	0	1	CD8_Exhausted	3D-D(PBS) vs 3D-A
Calr	0.173326271242795	0.506959988719883	0.368	0	1	CD8_Exhausted	3D-D(PBS) vs 3D-A
Ric8b	0.173326271242795	0.559427408614019	0.368	0	1	CD8_Exhausted	3D-D(PBS) vs 3D-A
Ndel1	0.173326271242795	0.506959988719883	0.368	0	1	CD8_Exhausted	3D-D(PBS) vs 3D-A
Fam222b	0.173326271242795	0.559427408614019	0.368	0	1	CD8_Exhausted	3D-D(PBS) vs 3D-A
Pdia6	0.173326271242795	0.506959988719883	0.368	0	1	CD8_Exhausted	3D-D(PBS) vs 3D-A
Itpk1	0.173326271242795	0.506959988719883	0.368	0	1	CD8_Exhausted	3D-D(PBS) vs 3D-A
Litaf	0.173326271242795	0.559427408614019	0.368	0	1	CD8_Exhausted	3D-D(PBS) vs 3D-A
Dop1b	0.173326271242795	0.506959988719883	0.368	0	1	CD8_Exhausted	3D-D(PBS) vs 3D-A
Chsy1	0.174411408289185	0.468279520555823	0.842	0.25	1	CD8_Exhausted	3D-D(PBS) vs 3D-A
Atp5e	0.174527965827685	-0.738913865955728	0.632	0.75	1	CD8_Exhausted	3D-D(PBS) vs 3D-A
Phf20l1	0.175226545757541	-0.510961919277379	0.579	0.75	1	CD8_Exhausted	3D-D(PBS) vs 3D-A
Hspa5	0.175489959087333	0.489038080722621	0.789	0.25	1	CD8_Exhausted	3D-D(PBS) vs 3D-A
Sptan1	0.175618382470496	0.658963082164933	0.368	0	1	CD8_Exhausted	3D-D(PBS) vs 3D-A
Rrbp1	0.175618382470496	0.559427408614019	0.368	0	1	CD8_Exhausted	3D-D(PBS) vs 3D-A
Ptcd3	0.175618382470496	0.559427408614019	0.368	0	1	CD8_Exhausted	3D-D(PBS) vs 3D-A
Cd37	0.175618382470496	0.559427408614019	0.368	0	1	CD8_Exhausted	3D-D(PBS) vs 3D-A
Ctsc	0.175618382470496	0.658963082164933	0.368	0	1	CD8_Exhausted	3D-D(PBS) vs 3D-A
Gatad2a	0.175618382470496	-0.662965012722429	0.263	0.5	1	CD8_Exhausted	3D-D(PBS) vs 3D-A
Rp9	0.175618382470496	0.559427408614019	0.368	0	1	CD8_Exhausted	3D-D(PBS) vs 3D-A
Lyz2	0.175618382470496	-0.662965012722429	0.263	0.5	1	CD8_Exhausted	3D-D(PBS) vs 3D-A
Rnf187	0.175618382470496	0.559427408614019	0.368	0	1	CD8_Exhausted	3D-D(PBS) vs 3D-A
Scaf4	0.175618382470496	0.559427408614019	0.368	0	1	CD8_Exhausted	3D-D(PBS) vs 3D-A
Kdm5c	0.175618382470496	0.559427408614019	0.368	0	1	CD8_Exhausted	3D-D(PBS) vs 3D-A
Mgat5	0.17578156541882	0.70626879694329	0.368	0	1	CD8_Exhausted	3D-D(PBS) vs 3D-A
Ralgps2	0.17578156541882	0.610053481683987	0.368	0	1	CD8_Exhausted	3D-D(PBS) vs 3D-A
Gpd2	0.17578156541882	0.610053481683987	0.368	0	1	CD8_Exhausted	3D-D(PBS) vs 3D-A
Pnisr	0.17578156541882	0.610053481683987	0.368	0	1	CD8_Exhausted	3D-D(PBS) vs 3D-A
Zyg11b	0.17578156541882	0.610053481683987	0.368	0	1	CD8_Exhausted	3D-D(PBS) vs 3D-A
Tmem50a	0.17578156541882	0.610053481683987	0.368	0	1	CD8_Exhausted	3D-D(PBS) vs 3D-A
Arhgap18	0.17578156541882	0.610053481683987	0.368	0	1	CD8_Exhausted	3D-D(PBS) vs 3D-A
Ppp1r9b	0.17578156541882	0.610053481683987	0.368	0	1	CD8_Exhausted	3D-D(PBS) vs 3D-A
Cdk12	0.17578156541882	0.610053481683987	0.368	0	1	CD8_Exhausted	3D-D(PBS) vs 3D-A
Cert1	0.17578156541882	0.839535327806754	0.368	0	1	CD8_Exhausted	3D-D(PBS) vs 3D-A
Zdhhc20	0.17578156541882	0.610053481683987	0.368	0	1	CD8_Exhausted	3D-D(PBS) vs 3D-A
Arf3	0.17578156541882	0.658963082164933	0.368	0	1	CD8_Exhausted	3D-D(PBS) vs 3D-A
Sipa1	0.17578156541882	0.610053481683987	0.368	0	1	CD8_Exhausted	3D-D(PBS) vs 3D-A
Uba1	0.17578156541882	0.610053481683987	0.368	0	1	CD8_Exhausted	3D-D(PBS) vs 3D-A
Sms	0.17578156541882	0.752072486556414	0.368	0	1	CD8_Exhausted	3D-D(PBS) vs 3D-A
Nfatc2	0.176366799783608	0.517607232919391	0.632	0.25	1	CD8_Exhausted	3D-D(PBS) vs 3D-A
Zmynd11	0.176366799783608	0.517607232919391	0.632	0.25	1	CD8_Exhausted	3D-D(PBS) vs 3D-A
Ppig	0.17675915314639	0.610053481683987	0.368	0	1	CD8_Exhausted	3D-D(PBS) vs 3D-A
4930402H24Rik	0.17675915314639	0.610053481683987	0.368	0	1	CD8_Exhausted	3D-D(PBS) vs 3D-A
Capza1	0.17675915314639	0.839535327806754	0.368	0	1	CD8_Exhausted	3D-D(PBS) vs 3D-A
Pik3c2a	0.17675915314639	0.610053481683987	0.368	0	1	CD8_Exhausted	3D-D(PBS) vs 3D-A
Rbm6	0.17675915314639	0.658963082164933	0.368	0	1	CD8_Exhausted	3D-D(PBS) vs 3D-A
Galnt6	0.17675915314639	0.610053481683987	0.368	0	1	CD8_Exhausted	3D-D(PBS) vs 3D-A
Rfx7	0.177198731055524	0.839535327806754	0.684	0.25	1	CD8_Exhausted	3D-D(PBS) vs 3D-A
Igfbp7	0.177246976383381	0.70626879694329	0.368	0	1	CD8_Exhausted	3D-D(PBS) vs 3D-A
Rpl37rt	0.177246976383381	0.658963082164933	0.368	0	1	CD8_Exhausted	3D-D(PBS) vs 3D-A
Tlk2	0.177246976383381	0.70626879694329	0.368	0	1	CD8_Exhausted	3D-D(PBS) vs 3D-A
Plgrkt	0.177246976383381	0.881355503501381	0.368	0	1	CD8_Exhausted	3D-D(PBS) vs 3D-A
Med14	0.177409440345488	0.839535327806754	0.368	0	1	CD8_Exhausted	3D-D(PBS) vs 3D-A
Map4k1	0.177734152609589	0.706268796943289	0.368	0	1	CD8_Exhausted	3D-D(PBS) vs 3D-A
Gbp8	0.17805857734635	0.752072486556414	0.368	0	1	CD8_Exhausted	3D-D(PBS) vs 3D-A
Rb1	0.17805857734635	1.03747470541866	0.368	0	1	CD8_Exhausted	3D-D(PBS) vs 3D-A
Braf	0.178220681899999	0.921997487998727	0.368	0	1	CD8_Exhausted	3D-D(PBS) vs 3D-A
Copb1	0.178220681899999	0.839535327806754	0.368	0	1	CD8_Exhausted	3D-D(PBS) vs 3D-A
Myo6	0.178220681899999	0.839535327806754	0.368	0	1	CD8_Exhausted	3D-D(PBS) vs 3D-A
Vps54	0.178220681899999	0.881355503501381	0.368	0	1	CD8_Exhausted	3D-D(PBS) vs 3D-A
Ptma	0.178303715888743	-0.540108264936896	0.895	1	1	CD8_Exhausted	3D-D(PBS) vs 3D-A
Tmem260	0.178382714581816	1.07400058144378	0.368	0	1	CD8_Exhausted	3D-D(PBS) vs 3D-A
Abcb7	0.178382714581816	1	0.368	0	1	CD8_Exhausted	3D-D(PBS) vs 3D-A
Atp8b4	0.179309687136064	-0.497905766451933	0.474	0.75	1	CD8_Exhausted	3D-D(PBS) vs 3D-A
Mbnl1	0.17949491083842	0.493839066986442	1	1	1	CD8_Exhausted	3D-D(PBS) vs 3D-A
Mapk1	0.179799660280764	0.921997487998727	0.579	0.25	1	CD8_Exhausted	3D-D(PBS) vs 3D-A
Lyst	0.180044398844612	1.40742431516897	0.579	0.25	1	CD8_Exhausted	3D-D(PBS) vs 3D-A
Birc6	0.184542269241635	0.626541604472556	0.737	0.25	1	CD8_Exhausted	3D-D(PBS) vs 3D-A
Cmpk1	0.185708344769835	-0.531720479444177	0.211	0.5	1	CD8_Exhausted	3D-D(PBS) vs 3D-A
Ddost	0.185708344769835	-0.531720479444177	0.211	0.5	1	CD8_Exhausted	3D-D(PBS) vs 3D-A
Calu	0.185708344769835	-0.531720479444177	0.211	0.5	1	CD8_Exhausted	3D-D(PBS) vs 3D-A
Smarcad1	0.185708344769835	-0.531720479444177	0.211	0.5	1	CD8_Exhausted	3D-D(PBS) vs 3D-A
Mlf2	0.185708344769835	-0.531720479444177	0.211	0.5	1	CD8_Exhausted	3D-D(PBS) vs 3D-A
Trim12a	0.185708344769835	-0.531720479444177	0.211	0.5	1	CD8_Exhausted	3D-D(PBS) vs 3D-A
Ddx10	0.185708344769835	-0.531720479444177	0.211	0.5	1	CD8_Exhausted	3D-D(PBS) vs 3D-A
Cyb5r4	0.185708344769835	-0.724365557386573	0.211	0.5	1	CD8_Exhausted	3D-D(PBS) vs 3D-A
Ifrd1	0.185708344769835	-0.531720479444177	0.211	0.5	1	CD8_Exhausted	3D-D(PBS) vs 3D-A
Psma2	0.185708344769835	-0.724365557386573	0.211	0.5	1	CD8_Exhausted	3D-D(PBS) vs 3D-A
Fcho2	0.185708344769835	-0.531720479444177	0.211	0.5	1	CD8_Exhausted	3D-D(PBS) vs 3D-A
Sugt1	0.185708344769835	-0.531720479444177	0.211	0.5	1	CD8_Exhausted	3D-D(PBS) vs 3D-A
Ndfip2	0.185708344769835	-0.724365557386573	0.211	0.5	1	CD8_Exhausted	3D-D(PBS) vs 3D-A
Sorbs1	0.185708344769835	-0.531720479444177	0.211	0.5	1	CD8_Exhausted	3D-D(PBS) vs 3D-A
Ndufa1	0.185708344769835	-0.531720479444177	0.211	0.5	1	CD8_Exhausted	3D-D(PBS) vs 3D-A
Riok3	0.187370589738592	-0.604071323668861	0.211	0.5	1	CD8_Exhausted	3D-D(PBS) vs 3D-A
Mllt10	0.187908564927412	0.626541604472556	0.684	0.25	1	CD8_Exhausted	3D-D(PBS) vs 3D-A
Mkln1	0.188234496199951	-0.440572591385981	0.421	0.75	1	CD8_Exhausted	3D-D(PBS) vs 3D-A
Med1	0.188474381885234	-0.604071323668861	0.211	0.5	1	CD8_Exhausted	3D-D(PBS) vs 3D-A
Usp3	0.189833966606931	-0.569855608330948	0.474	0.75	1	CD8_Exhausted	3D-D(PBS) vs 3D-A
Stat3	0.190595441206466	0.678071905112638	0.579	0.25	1	CD8_Exhausted	3D-D(PBS) vs 3D-A
Ranbp9	0.19068451711206	-0.463656204499023	0.368	0.75	1	CD8_Exhausted	3D-D(PBS) vs 3D-A
Srgn	0.19148862110162	0.864281990142439	1	0.5	1	CD8_Exhausted	3D-D(PBS) vs 3D-A
Dock5	0.191734505327203	0.678071905112638	0.579	0.25	1	CD8_Exhausted	3D-D(PBS) vs 3D-A
Cd7	0.191860835065349	0.85640914637115	0.579	0.25	1	CD8_Exhausted	3D-D(PBS) vs 3D-A
Sh3bgrl3	0.191952956735278	-0.477409359566353	0.947	1	1	CD8_Exhausted	3D-D(PBS) vs 3D-A
Bach2	0.192038158876386	-0.440572591385981	0.368	0.75	1	CD8_Exhausted	3D-D(PBS) vs 3D-A
Pim1	0.193838634608499	-1.06350294230616	0.263	0.5	1	CD8_Exhausted	3D-D(PBS) vs 3D-A
Pcbp2	0.193957437062933	-0.406625259462644	0.632	1	1	CD8_Exhausted	3D-D(PBS) vs 3D-A
Dis3l2	0.194237564516816	-0.309328058107729	0.158	0.5	1	CD8_Exhausted	3D-D(PBS) vs 3D-A
Mcm6	0.194237564516816	-0.309328058107729	0.158	0.5	1	CD8_Exhausted	3D-D(PBS) vs 3D-A
Edf1	0.194237564516816	-0.309328058107729	0.158	0.5	1	CD8_Exhausted	3D-D(PBS) vs 3D-A
1110008P14Rik	0.194237564516816	-0.309328058107729	0.158	0.5	1	CD8_Exhausted	3D-D(PBS) vs 3D-A
Pole4	0.194237564516816	-0.309328058107729	0.158	0.5	1	CD8_Exhausted	3D-D(PBS) vs 3D-A
Mapk3	0.194237564516816	-0.309328058107729	0.158	0.5	1	CD8_Exhausted	3D-D(PBS) vs 3D-A
Inpp5k	0.194237564516816	-0.309328058107729	0.158	0.5	1	CD8_Exhausted	3D-D(PBS) vs 3D-A
Xpo4	0.194237564516816	-0.309328058107729	0.158	0.5	1	CD8_Exhausted	3D-D(PBS) vs 3D-A
Bbip1	0.194237564516816	-0.309328058107729	0.158	0.5	1	CD8_Exhausted	3D-D(PBS) vs 3D-A
Slamf6	0.195940434730558	-0.411426245726465	0.158	0.5	1	CD8_Exhausted	3D-D(PBS) vs 3D-A
Mrpl52	0.195940434730558	-0.354842717360097	0.158	0.5	1	CD8_Exhausted	3D-D(PBS) vs 3D-A
Slc25a3	0.196751473273614	-0.819084214639711	0.526	0.75	1	CD8_Exhausted	3D-D(PBS) vs 3D-A
Cbl	0.198737538360223	-0.700439718141092	0.526	0.75	1	CD8_Exhausted	3D-D(PBS) vs 3D-A
ENSMUSG00002076173	0.198984967615746	-0.475338009546658	0.737	0.75	1	CD8_Exhausted	3D-D(PBS) vs 3D-A
Dennd1b	0.200096124905624	0.752072486556414	0.632	0.25	1	CD8_Exhausted	3D-D(PBS) vs 3D-A
Rapgef1	0.200444017508234	-0.525461488972494	0.421	0.75	1	CD8_Exhausted	3D-D(PBS) vs 3D-A
Id2	0.200707987968987	-0.547487795302493	0.684	0.75	1	CD8_Exhausted	3D-D(PBS) vs 3D-A
S100a6	0.201398575178049	-0.452747305332084	0.737	1	1	CD8_Exhausted	3D-D(PBS) vs 3D-A
Dnajc7	0.201961688228568	-0.389946518316013	0.368	0.75	1	CD8_Exhausted	3D-D(PBS) vs 3D-A
Galnt1	0.201961688228568	-0.389946518316013	0.368	0.75	1	CD8_Exhausted	3D-D(PBS) vs 3D-A
Rps3	0.203575916943441	-0.529698481858965	0.947	1	1	CD8_Exhausted	3D-D(PBS) vs 3D-A
Faf1	0.204065342967908	-0.389946518316013	0.421	0.75	1	CD8_Exhausted	3D-D(PBS) vs 3D-A
Xrn1	0.204065342967908	-0.389946518316013	0.421	0.75	1	CD8_Exhausted	3D-D(PBS) vs 3D-A
Saraf	0.20502370355422	0.639597757298002	0.579	0.25	1	CD8_Exhausted	3D-D(PBS) vs 3D-A
Tnrc6c	0.20502370355422	0.678071905112638	0.579	0.25	1	CD8_Exhausted	3D-D(PBS) vs 3D-A
Herc4	0.205153613373349	0.752072486556415	0.579	0.25	1	CD8_Exhausted	3D-D(PBS) vs 3D-A
Ctsb	0.205153613373349	0.752072486556415	0.579	0.25	1	CD8_Exhausted	3D-D(PBS) vs 3D-A
Plekha2	0.205413277223245	-0.619896290830543	0.474	0.75	1	CD8_Exhausted	3D-D(PBS) vs 3D-A
Gm36723	0.205413277223245	0.787696396287136	0.579	0.25	1	CD8_Exhausted	3D-D(PBS) vs 3D-A
Arsb	0.205413277223245	0.787696396287136	0.579	0.25	1	CD8_Exhausted	3D-D(PBS) vs 3D-A
Rpl21	0.205738846761035	-0.590815226966594	0.895	1	1	CD8_Exhausted	3D-D(PBS) vs 3D-A
Ap1g1	0.205823537060162	-1.12239663135973	0.211	0.5	1	CD8_Exhausted	3D-D(PBS) vs 3D-A
Rpl37a	0.206871467053621	-0.528663921010838	1	1	1	CD8_Exhausted	3D-D(PBS) vs 3D-A
Raf1	0.207333990276506	-0.662965012722429	0.211	0.5	1	CD8_Exhausted	3D-D(PBS) vs 3D-A
Pcbp1	0.208921562466325	-0.559871519758326	0.421	0.75	1	CD8_Exhausted	3D-D(PBS) vs 3D-A
Paip2	0.211028707010256	-0.604071323668861	0.263	0.5	1	CD8_Exhausted	3D-D(PBS) vs 3D-A
Slf2	0.211714387757756	-0.869415890189856	0.263	0.5	1	CD8_Exhausted	3D-D(PBS) vs 3D-A
Vasp	0.213487124692822	-0.399930606888635	0.632	0.75	1	CD8_Exhausted	3D-D(PBS) vs 3D-A
Aff3	0.213497810466406	-0.510961919277379	0.053	0.25	1	CD8_Exhausted	3D-D(PBS) vs 3D-A
Chpf	0.213497810466406	-0.510961919277379	0.053	0.25	1	CD8_Exhausted	3D-D(PBS) vs 3D-A
Tiprl	0.213497810466406	-0.510961919277379	0.053	0.25	1	CD8_Exhausted	3D-D(PBS) vs 3D-A
Rab3gap2	0.213497810466406	-0.510961919277379	0.053	0.25	1	CD8_Exhausted	3D-D(PBS) vs 3D-A
Stam	0.213497810466406	-0.510961919277379	0.053	0.25	1	CD8_Exhausted	3D-D(PBS) vs 3D-A
Fbxw2	0.213497810466406	-0.510961919277379	0.053	0.25	1	CD8_Exhausted	3D-D(PBS) vs 3D-A
Abhd12	0.213497810466406	-0.510961919277379	0.053	0.25	1	CD8_Exhausted	3D-D(PBS) vs 3D-A
Cbfa2t2	0.213497810466406	-0.510961919277379	0.053	0.25	1	CD8_Exhausted	3D-D(PBS) vs 3D-A
Impa1	0.213497810466406	-0.925999418556223	0.053	0.25	1	CD8_Exhausted	3D-D(PBS) vs 3D-A
Zgrf1	0.213497810466406	-0.925999418556223	0.053	0.25	1	CD8_Exhausted	3D-D(PBS) vs 3D-A
Dnajb4	0.213497810466406	-0.510961919277379	0.053	0.25	1	CD8_Exhausted	3D-D(PBS) vs 3D-A
Snapc3	0.213497810466406	-0.855610090664825	0.053	0.25	1	CD8_Exhausted	3D-D(PBS) vs 3D-A
Plaa	0.213497810466406	-0.733354340613827	0.053	0.25	1	CD8_Exhausted	3D-D(PBS) vs 3D-A
Isg15	0.213497810466406	-0.510961919277379	0.053	0.25	1	CD8_Exhausted	3D-D(PBS) vs 3D-A
Vps29	0.213497810466406	-0.510961919277379	0.053	0.25	1	CD8_Exhausted	3D-D(PBS) vs 3D-A
Scarb1	0.213497810466406	-0.510961919277379	0.053	0.25	1	CD8_Exhausted	3D-D(PBS) vs 3D-A
Rfc2	0.213497810466406	-0.510961919277379	0.053	0.25	1	CD8_Exhausted	3D-D(PBS) vs 3D-A
Wipi2	0.213497810466406	-0.510961919277379	0.053	0.25	1	CD8_Exhausted	3D-D(PBS) vs 3D-A
Sec61a1	0.213497810466406	-0.510961919277379	0.053	0.25	1	CD8_Exhausted	3D-D(PBS) vs 3D-A
Tpt1-ps3	0.213497810466406	-0.733354340613827	0.053	0.25	1	CD8_Exhausted	3D-D(PBS) vs 3D-A
Paf1	0.213497810466406	-0.510961919277379	0.053	0.25	1	CD8_Exhausted	3D-D(PBS) vs 3D-A
Bag3	0.213497810466406	-0.510961919277379	0.053	0.25	1	CD8_Exhausted	3D-D(PBS) vs 3D-A
Herpud1	0.213497810466406	-0.510961919277379	0.053	0.25	1	CD8_Exhausted	3D-D(PBS) vs 3D-A
E2f4	0.213497810466406	-0.510961919277379	0.053	0.25	1	CD8_Exhausted	3D-D(PBS) vs 3D-A
Casp4	0.213497810466406	-0.510961919277379	0.053	0.25	1	CD8_Exhausted	3D-D(PBS) vs 3D-A
Higd1a	0.213497810466406	-0.510961919277379	0.053	0.25	1	CD8_Exhausted	3D-D(PBS) vs 3D-A
Ccr2	0.213497810466406	-0.510961919277379	0.053	0.25	1	CD8_Exhausted	3D-D(PBS) vs 3D-A
Raet1e	0.213497810466406	-0.662965012722429	0.053	0.25	1	CD8_Exhausted	3D-D(PBS) vs 3D-A
Pgs1	0.213497810466406	-0.510961919277379	0.053	0.25	1	CD8_Exhausted	3D-D(PBS) vs 3D-A
Cbll1	0.213497810466406	-0.510961919277379	0.053	0.25	1	CD8_Exhausted	3D-D(PBS) vs 3D-A
Mfsd14b	0.213497810466406	-0.510961919277379	0.053	0.25	1	CD8_Exhausted	3D-D(PBS) vs 3D-A
Mettl3	0.213497810466406	-0.733354340613827	0.053	0.25	1	CD8_Exhausted	3D-D(PBS) vs 3D-A
Mzt1	0.213497810466406	-0.510961919277379	0.053	0.25	1	CD8_Exhausted	3D-D(PBS) vs 3D-A
Mfng	0.213497810466406	-0.662965012722429	0.053	0.25	1	CD8_Exhausted	3D-D(PBS) vs 3D-A
Etv5	0.213497810466406	-0.510961919277379	0.053	0.25	1	CD8_Exhausted	3D-D(PBS) vs 3D-A
Dnajb11	0.213497810466406	-0.510961919277379	0.053	0.25	1	CD8_Exhausted	3D-D(PBS) vs 3D-A
Osbpl11	0.213497810466406	-0.510961919277379	0.053	0.25	1	CD8_Exhausted	3D-D(PBS) vs 3D-A
H2-Q10	0.213497810466406	-0.510961919277379	0.053	0.25	1	CD8_Exhausted	3D-D(PBS) vs 3D-A
Gm26510	0.213497810466406	-0.510961919277379	0.053	0.25	1	CD8_Exhausted	3D-D(PBS) vs 3D-A
Poli	0.213497810466406	-0.510961919277379	0.053	0.25	1	CD8_Exhausted	3D-D(PBS) vs 3D-A
Ctdp1	0.213497810466406	-0.510961919277379	0.053	0.25	1	CD8_Exhausted	3D-D(PBS) vs 3D-A
Cpt1a	0.213497810466406	-0.510961919277379	0.053	0.25	1	CD8_Exhausted	3D-D(PBS) vs 3D-A
Fundc2	0.213497810466406	-0.510961919277379	0.053	0.25	1	CD8_Exhausted	3D-D(PBS) vs 3D-A
mt-Nd6	0.213497810466406	-0.510961919277379	0.053	0.25	1	CD8_Exhausted	3D-D(PBS) vs 3D-A
Oaz1	0.213613643496902	-0.53743413063857	0.526	0.75	1	CD8_Exhausted	3D-D(PBS) vs 3D-A
Arhgef1	0.213631419436343	-0.29373120305671	0.263	0.75	1	CD8_Exhausted	3D-D(PBS) vs 3D-A
Lcp1	0.215031246712179	0.593374740537356	0.947	0.5	1	CD8_Exhausted	3D-D(PBS) vs 3D-A
Phf21a	0.215193900166123	1.01510689239021	0.526	0.25	1	CD8_Exhausted	3D-D(PBS) vs 3D-A
Sntb1	0.216634903831669	0.948469699359918	0.632	0.25	1	CD8_Exhausted	3D-D(PBS) vs 3D-A
Npm1	0.217142153655621	-0.404653017131039	0.737	1	1	CD8_Exhausted	3D-D(PBS) vs 3D-A
Canx	0.217385679246572	0.593374740537356	0.684	0.25	1	CD8_Exhausted	3D-D(PBS) vs 3D-A
Lcp2	0.217480673896104	0.600069393111365	0.579	0.25	1	CD8_Exhausted	3D-D(PBS) vs 3D-A
Nktr	0.217748606397552	0.600069393111365	0.579	0.25	1	CD8_Exhausted	3D-D(PBS) vs 3D-A
Tmem30a	0.217882486068115	0.7155466105313	0.579	0.25	1	CD8_Exhausted	3D-D(PBS) vs 3D-A
Chst11	0.217882486068115	0.639597757298002	0.579	0.25	1	CD8_Exhausted	3D-D(PBS) vs 3D-A
Psme1	0.217882486068115	0.639597757298002	0.579	0.25	1	CD8_Exhausted	3D-D(PBS) vs 3D-A
Btg2	0.219006163920449	0.752072486556415	0.737	0.25	1	CD8_Exhausted	3D-D(PBS) vs 3D-A
Atxn1	0.219238844902107	0.839535327806754	0.895	0.75	1	CD8_Exhausted	3D-D(PBS) vs 3D-A
Tmco1	0.220472982586234	0.395928676331139	0.316	0	1	CD8_Exhausted	3D-D(PBS) vs 3D-A
Psd4	0.220472982586234	0.395928676331139	0.316	0	1	CD8_Exhausted	3D-D(PBS) vs 3D-A
Epc2	0.220472982586234	0.395928676331139	0.316	0	1	CD8_Exhausted	3D-D(PBS) vs 3D-A
Chmp4b	0.220472982586234	0.395928676331139	0.316	0	1	CD8_Exhausted	3D-D(PBS) vs 3D-A
Clta	0.220472982586234	0.395928676331139	0.316	0	1	CD8_Exhausted	3D-D(PBS) vs 3D-A
Zdhhc21	0.220472982586234	0.395928676331139	0.316	0	1	CD8_Exhausted	3D-D(PBS) vs 3D-A
Nrd1	0.220472982586234	0.395928676331139	0.316	0	1	CD8_Exhausted	3D-D(PBS) vs 3D-A
Rcc2	0.220472982586234	0.395928676331139	0.316	0	1	CD8_Exhausted	3D-D(PBS) vs 3D-A
Adipor2	0.220472982586234	0.395928676331139	0.316	0	1	CD8_Exhausted	3D-D(PBS) vs 3D-A
Cd27	0.220472982586234	0.395928676331139	0.316	0	1	CD8_Exhausted	3D-D(PBS) vs 3D-A
Il21r	0.220472982586234	0.395928676331139	0.316	0	1	CD8_Exhausted	3D-D(PBS) vs 3D-A
Sf3b3	0.220472982586234	0.395928676331139	0.316	0	1	CD8_Exhausted	3D-D(PBS) vs 3D-A
Sik2	0.220472982586234	0.395928676331139	0.316	0	1	CD8_Exhausted	3D-D(PBS) vs 3D-A
Ugp2	0.220472982586234	0.395928676331139	0.316	0	1	CD8_Exhausted	3D-D(PBS) vs 3D-A
Abr	0.220472982586234	0.395928676331139	0.316	0	1	CD8_Exhausted	3D-D(PBS) vs 3D-A
Ddx42	0.220472982586234	0.395928676331139	0.316	0	1	CD8_Exhausted	3D-D(PBS) vs 3D-A
Snx6	0.220472982586234	0.395928676331139	0.316	0	1	CD8_Exhausted	3D-D(PBS) vs 3D-A
Rpl17-ps3	0.220472982586234	0.395928676331139	0.316	0	1	CD8_Exhausted	3D-D(PBS) vs 3D-A
Gtf2f2	0.220472982586234	0.395928676331139	0.316	0	1	CD8_Exhausted	3D-D(PBS) vs 3D-A
Wtap	0.220472982586234	0.395928676331139	0.316	0	1	CD8_Exhausted	3D-D(PBS) vs 3D-A
Zfp871	0.220472982586234	0.395928676331139	0.316	0	1	CD8_Exhausted	3D-D(PBS) vs 3D-A
Impact	0.220472982586234	0.395928676331139	0.316	0	1	CD8_Exhausted	3D-D(PBS) vs 3D-A
Dmxl1	0.220472982586234	0.395928676331139	0.316	0	1	CD8_Exhausted	3D-D(PBS) vs 3D-A
Kmt5b	0.220472982586234	0.395928676331139	0.316	0	1	CD8_Exhausted	3D-D(PBS) vs 3D-A
Taf1	0.220472982586234	0.395928676331139	0.316	0	1	CD8_Exhausted	3D-D(PBS) vs 3D-A
Rplp1	0.221090711360782	-0.595850816863893	1	1	1	CD8_Exhausted	3D-D(PBS) vs 3D-A
Tnfaip3	0.221606054350271	1.43389652653016	0.684	0.5	1	CD8_Exhausted	3D-D(PBS) vs 3D-A
Rpl18	0.222221848930587	-0.86459887389208	0.842	1	1	CD8_Exhausted	3D-D(PBS) vs 3D-A
Ncl	0.222836407565359	-1.02553509210714	0.579	1	1	CD8_Exhausted	3D-D(PBS) vs 3D-A
Lactb2	0.22340965502395	0.452512204697507	0.316	0	1	CD8_Exhausted	3D-D(PBS) vs 3D-A
Srgap2	0.22340965502395	0.506959988719883	0.316	0	1	CD8_Exhausted	3D-D(PBS) vs 3D-A
Mia3	0.22340965502395	0.452512204697507	0.316	0	1	CD8_Exhausted	3D-D(PBS) vs 3D-A
Ckap5	0.22340965502395	0.452512204697507	0.316	0	1	CD8_Exhausted	3D-D(PBS) vs 3D-A
Ino80	0.22340965502395	0.452512204697507	0.316	0	1	CD8_Exhausted	3D-D(PBS) vs 3D-A
Spata5	0.22340965502395	0.506959988719883	0.316	0	1	CD8_Exhausted	3D-D(PBS) vs 3D-A
Serp1	0.22340965502395	0.506959988719883	0.316	0	1	CD8_Exhausted	3D-D(PBS) vs 3D-A
Rsrc1	0.22340965502395	0.706268796943289	0.316	0	1	CD8_Exhausted	3D-D(PBS) vs 3D-A
Mdn1	0.22340965502395	0.452512204697507	0.316	0	1	CD8_Exhausted	3D-D(PBS) vs 3D-A
Ube2r2	0.22340965502395	0.506959988719883	0.316	0	1	CD8_Exhausted	3D-D(PBS) vs 3D-A
Rnf38	0.22340965502395	0.452512204697507	0.316	0	1	CD8_Exhausted	3D-D(PBS) vs 3D-A
Bod1l	0.22340965502395	0.506959988719883	0.316	0	1	CD8_Exhausted	3D-D(PBS) vs 3D-A
Ccni	0.22340965502395	0.506959988719883	0.316	0	1	CD8_Exhausted	3D-D(PBS) vs 3D-A
Zfp800	0.22340965502395	0.452512204697507	0.316	0	1	CD8_Exhausted	3D-D(PBS) vs 3D-A
Arhgap25	0.22340965502395	0.506959988719883	0.316	0	1	CD8_Exhausted	3D-D(PBS) vs 3D-A
Hook3	0.22340965502395	0.506959988719883	0.316	0	1	CD8_Exhausted	3D-D(PBS) vs 3D-A
Tbrg1	0.22340965502395	0.452512204697507	0.316	0	1	CD8_Exhausted	3D-D(PBS) vs 3D-A
Ube2q2	0.22340965502395	0.610053481683987	0.316	0	1	CD8_Exhausted	3D-D(PBS) vs 3D-A
Syne1	0.22340965502395	0.452512204697507	0.316	0	1	CD8_Exhausted	3D-D(PBS) vs 3D-A
Glipr1	0.22340965502395	0.506959988719883	0.316	0	1	CD8_Exhausted	3D-D(PBS) vs 3D-A
B4galnt1	0.22340965502395	0.506959988719883	0.316	0	1	CD8_Exhausted	3D-D(PBS) vs 3D-A
Synrg	0.22340965502395	0.452512204697507	0.316	0	1	CD8_Exhausted	3D-D(PBS) vs 3D-A
Helz	0.22340965502395	0.452512204697507	0.316	0	1	CD8_Exhausted	3D-D(PBS) vs 3D-A
Kidins220	0.22340965502395	0.452512204697507	0.316	0	1	CD8_Exhausted	3D-D(PBS) vs 3D-A
Psma3	0.22340965502395	0.506959988719883	0.316	0	1	CD8_Exhausted	3D-D(PBS) vs 3D-A
Arid4a	0.22340965502395	0.452512204697507	0.316	0	1	CD8_Exhausted	3D-D(PBS) vs 3D-A
Ggps1	0.22340965502395	0.452512204697507	0.316	0	1	CD8_Exhausted	3D-D(PBS) vs 3D-A
Sfxn1	0.22340965502395	0.452512204697507	0.316	0	1	CD8_Exhausted	3D-D(PBS) vs 3D-A
Pdcd6	0.22340965502395	0.452512204697507	0.316	0	1	CD8_Exhausted	3D-D(PBS) vs 3D-A
Glrx	0.22340965502395	0.506959988719883	0.316	0	1	CD8_Exhausted	3D-D(PBS) vs 3D-A
Kat6b	0.22340965502395	0.506959988719883	0.316	0	1	CD8_Exhausted	3D-D(PBS) vs 3D-A
Ktn1	0.22340965502395	0.452512204697507	0.316	0	1	CD8_Exhausted	3D-D(PBS) vs 3D-A
Dpysl2	0.22340965502395	0.506959988719883	0.316	0	1	CD8_Exhausted	3D-D(PBS) vs 3D-A
Zcrb1	0.22340965502395	0.452512204697507	0.316	0	1	CD8_Exhausted	3D-D(PBS) vs 3D-A
Atp13a3	0.22340965502395	0.506959988719883	0.316	0	1	CD8_Exhausted	3D-D(PBS) vs 3D-A
Daxx	0.22340965502395	0.452512204697507	0.316	0	1	CD8_Exhausted	3D-D(PBS) vs 3D-A
A930015D03Rik	0.22340965502395	0.506959988719883	0.316	0	1	CD8_Exhausted	3D-D(PBS) vs 3D-A
Srbd1	0.22340965502395	0.452512204697507	0.316	0	1	CD8_Exhausted	3D-D(PBS) vs 3D-A
Epas1	0.22340965502395	0.452512204697507	0.316	0	1	CD8_Exhausted	3D-D(PBS) vs 3D-A
Etf1	0.22340965502395	0.452512204697507	0.316	0	1	CD8_Exhausted	3D-D(PBS) vs 3D-A
Nolc1	0.22340965502395	0.452512204697507	0.316	0	1	CD8_Exhausted	3D-D(PBS) vs 3D-A
Dusp5	0.22340965502395	0.452512204697507	0.316	0	1	CD8_Exhausted	3D-D(PBS) vs 3D-A
Rbm10	0.22340965502395	0.506959988719883	0.316	0	1	CD8_Exhausted	3D-D(PBS) vs 3D-A
Hcfc1	0.22340965502395	0.452512204697507	0.316	0	1	CD8_Exhausted	3D-D(PBS) vs 3D-A
Vcpip1	0.225158199850267	0.506959988719883	0.316	0	1	CD8_Exhausted	3D-D(PBS) vs 3D-A
R3hdm1	0.225158199850267	0.506959988719883	0.316	0	1	CD8_Exhausted	3D-D(PBS) vs 3D-A
Gapvd1	0.225158199850267	0.506959988719883	0.316	0	1	CD8_Exhausted	3D-D(PBS) vs 3D-A
Rc3h2	0.225158199850267	0.610053481683987	0.316	0	1	CD8_Exhausted	3D-D(PBS) vs 3D-A
Nfe2l2	0.225158199850267	-0.470319934780033	0.211	0.5	1	CD8_Exhausted	3D-D(PBS) vs 3D-A
B4galt5	0.225158199850267	0.610053481683987	0.316	0	1	CD8_Exhausted	3D-D(PBS) vs 3D-A
Ythdc1	0.225158199850267	0.506959988719883	0.316	0	1	CD8_Exhausted	3D-D(PBS) vs 3D-A
Avl9	0.225158199850267	0.506959988719883	0.316	0	1	CD8_Exhausted	3D-D(PBS) vs 3D-A
Lrp6	0.225158199850267	0.610053481683987	0.316	0	1	CD8_Exhausted	3D-D(PBS) vs 3D-A
Gramd1a	0.225158199850267	0.506959988719883	0.316	0	1	CD8_Exhausted	3D-D(PBS) vs 3D-A
Garre1	0.225158199850267	0.506959988719883	0.316	0	1	CD8_Exhausted	3D-D(PBS) vs 3D-A
Pgm2l1	0.225158199850267	0.70626879694329	0.316	0	1	CD8_Exhausted	3D-D(PBS) vs 3D-A
Trim12c	0.225158199850267	0.506959988719883	0.316	0	1	CD8_Exhausted	3D-D(PBS) vs 3D-A
Frg1	0.225158199850267	0.506959988719883	0.316	0	1	CD8_Exhausted	3D-D(PBS) vs 3D-A
Clcn3	0.225158199850267	0.70626879694329	0.316	0	1	CD8_Exhausted	3D-D(PBS) vs 3D-A
Cwc15	0.225158199850267	0.506959988719883	0.316	0	1	CD8_Exhausted	3D-D(PBS) vs 3D-A
Reep3	0.225158199850267	0.506959988719883	0.316	0	1	CD8_Exhausted	3D-D(PBS) vs 3D-A
Krr1	0.225158199850267	0.506959988719883	0.316	0	1	CD8_Exhausted	3D-D(PBS) vs 3D-A
R3hdm2	0.225158199850267	0.506959988719883	0.316	0	1	CD8_Exhausted	3D-D(PBS) vs 3D-A
Fbxw11	0.225158199850267	0.506959988719883	0.316	0	1	CD8_Exhausted	3D-D(PBS) vs 3D-A
Atp5g1	0.225158199850267	-0.470319934780033	0.211	0.5	1	CD8_Exhausted	3D-D(PBS) vs 3D-A
Becn1	0.225158199850267	0.506959988719883	0.316	0	1	CD8_Exhausted	3D-D(PBS) vs 3D-A
Spcs1	0.225158199850267	-0.470319934780033	0.211	0.5	1	CD8_Exhausted	3D-D(PBS) vs 3D-A
Otulinl	0.225158199850267	0.506959988719883	0.316	0	1	CD8_Exhausted	3D-D(PBS) vs 3D-A
Smarca2	0.225158199850267	0.506959988719883	0.316	0	1	CD8_Exhausted	3D-D(PBS) vs 3D-A
Ric1	0.225158199850267	0.506959988719883	0.316	0	1	CD8_Exhausted	3D-D(PBS) vs 3D-A
Chuk	0.225158199850267	0.506959988719883	0.316	0	1	CD8_Exhausted	3D-D(PBS) vs 3D-A
Zfx	0.225158199850267	0.506959988719883	0.316	0	1	CD8_Exhausted	3D-D(PBS) vs 3D-A
Creb1	0.225351862941799	0.559427408614019	0.316	0	1	CD8_Exhausted	3D-D(PBS) vs 3D-A
Lrrcc1	0.225351862941799	0.610053481683987	0.316	0	1	CD8_Exhausted	3D-D(PBS) vs 3D-A
Wwp1	0.225351862941799	0.559427408614019	0.316	0	1	CD8_Exhausted	3D-D(PBS) vs 3D-A
Zmym4	0.225351862941799	0.610053481683987	0.316	0	1	CD8_Exhausted	3D-D(PBS) vs 3D-A
Tnfrsf1b	0.225351862941799	0.610053481683987	0.316	0	1	CD8_Exhausted	3D-D(PBS) vs 3D-A
Ube3c	0.225351862941799	0.559427408614019	0.316	0	1	CD8_Exhausted	3D-D(PBS) vs 3D-A
Rybp	0.225351862941799	0.610053481683987	0.316	0	1	CD8_Exhausted	3D-D(PBS) vs 3D-A
Csnk2a2	0.225351862941799	0.559427408614019	0.316	0	1	CD8_Exhausted	3D-D(PBS) vs 3D-A
Mapkapk3	0.225351862941799	0.658963082164933	0.316	0	1	CD8_Exhausted	3D-D(PBS) vs 3D-A
Azi2	0.225351862941799	0.559427408614019	0.316	0	1	CD8_Exhausted	3D-D(PBS) vs 3D-A
Znrf3	0.225351862941799	0.559427408614019	0.316	0	1	CD8_Exhausted	3D-D(PBS) vs 3D-A
Rel	0.225351862941799	0.658963082164933	0.316	0	1	CD8_Exhausted	3D-D(PBS) vs 3D-A
Mia2	0.225351862941799	0.559427408614019	0.316	0	1	CD8_Exhausted	3D-D(PBS) vs 3D-A
Parp8	0.225351862941799	0.559427408614019	0.316	0	1	CD8_Exhausted	3D-D(PBS) vs 3D-A
Slmap	0.225351862941799	0.610053481683987	0.316	0	1	CD8_Exhausted	3D-D(PBS) vs 3D-A
Klhl24	0.225351862941799	0.559427408614019	0.316	0	1	CD8_Exhausted	3D-D(PBS) vs 3D-A
Atg3	0.225351862941799	0.658963082164933	0.316	0	1	CD8_Exhausted	3D-D(PBS) vs 3D-A
Trat1	0.225351862941799	0.610053481683987	0.316	0	1	CD8_Exhausted	3D-D(PBS) vs 3D-A
Tagap	0.225351862941799	0.658963082164933	0.316	0	1	CD8_Exhausted	3D-D(PBS) vs 3D-A
Wdr44	0.225351862941799	0.559427408614019	0.316	0	1	CD8_Exhausted	3D-D(PBS) vs 3D-A
Cnot1	0.225642523773659	-0.510961919277379	0.421	0.75	1	CD8_Exhausted	3D-D(PBS) vs 3D-A
Abcb9	0.225738818317911	0.559427408614019	0.316	0	1	CD8_Exhausted	3D-D(PBS) vs 3D-A
Cyp51	0.22631832561193	0.610053481683987	0.316	0	1	CD8_Exhausted	3D-D(PBS) vs 3D-A
Atp10d	0.22631832561193	0.796466605914868	0.316	0	1	CD8_Exhausted	3D-D(PBS) vs 3D-A
Tet3	0.22631832561193	0.752072486556414	0.316	0	1	CD8_Exhausted	3D-D(PBS) vs 3D-A
Ryk	0.22631832561193	0.658963082164933	0.316	0	1	CD8_Exhausted	3D-D(PBS) vs 3D-A
Zup1	0.22631832561193	0.658963082164933	0.316	0	1	CD8_Exhausted	3D-D(PBS) vs 3D-A
Atxn10	0.22631832561193	0.610053481683987	0.316	0	1	CD8_Exhausted	3D-D(PBS) vs 3D-A
Sp1	0.22631832561193	-0.604071323668861	0.211	0.5	1	CD8_Exhausted	3D-D(PBS) vs 3D-A
St3gal6	0.22631832561193	0.658963082164933	0.316	0	1	CD8_Exhausted	3D-D(PBS) vs 3D-A
Btg3	0.22631832561193	0.610053481683987	0.316	0	1	CD8_Exhausted	3D-D(PBS) vs 3D-A
P2ry10	0.22631832561193	0.839535327806754	0.316	0	1	CD8_Exhausted	3D-D(PBS) vs 3D-A
Dock9	0.226511248171175	0.752072486556414	0.316	0	1	CD8_Exhausted	3D-D(PBS) vs 3D-A
Tspan5	0.226896723982595	0.796466605914868	0.316	0	1	CD8_Exhausted	3D-D(PBS) vs 3D-A
Ptpn1	0.227408490996344	-0.604071323668861	0.316	0.5	1	CD8_Exhausted	3D-D(PBS) vs 3D-A
Ctss	0.227408490996344	-0.604071323668861	0.316	0.5	1	CD8_Exhausted	3D-D(PBS) vs 3D-A
Atp5pb	0.227408490996344	-0.604071323668861	0.316	0.5	1	CD8_Exhausted	3D-D(PBS) vs 3D-A
Rnf4	0.227408490996344	-0.604071323668861	0.316	0.5	1	CD8_Exhausted	3D-D(PBS) vs 3D-A
Snrpg	0.227571199772805	-1.06350294230616	0.316	0.5	1	CD8_Exhausted	3D-D(PBS) vs 3D-A
Ssh2	0.227571199772805	-0.773996325111173	0.316	0.5	1	CD8_Exhausted	3D-D(PBS) vs 3D-A
Trip11	0.229408437793382	0.474538511027506	0.579	0.25	1	CD8_Exhausted	3D-D(PBS) vs 3D-A
Gas5	0.229823973546465	0.517607232919391	0.579	0.25	1	CD8_Exhausted	3D-D(PBS) vs 3D-A
U2surp	0.229823973546465	0.517607232919391	0.579	0.25	1	CD8_Exhausted	3D-D(PBS) vs 3D-A
Atp5b	0.229823973546465	0.678071905112638	0.579	0.25	1	CD8_Exhausted	3D-D(PBS) vs 3D-A
Ago2	0.229823973546465	0.559427408614019	0.579	0.25	1	CD8_Exhausted	3D-D(PBS) vs 3D-A
Clasp2	0.229962357281455	0.600069393111365	0.579	0.25	1	CD8_Exhausted	3D-D(PBS) vs 3D-A
Tcf12	0.232265444641189	0.619968950549069	0.842	0.5	1	CD8_Exhausted	3D-D(PBS) vs 3D-A
Btbd11	0.233282056881236	0.658963082164933	0.684	0.25	1	CD8_Exhausted	3D-D(PBS) vs 3D-A
Stk4	0.234493291185722	0.468279520555823	0.842	0.75	1	CD8_Exhausted	3D-D(PBS) vs 3D-A
Rbpj	0.235309697008743	1.13058410981014	0.526	0.25	1	CD8_Exhausted	3D-D(PBS) vs 3D-A
St6galnac3	0.2358527120079	1.10256973364055	0.526	0.25	1	CD8_Exhausted	3D-D(PBS) vs 3D-A
mt-Atp8	0.235941618201311	-0.807354922057604	0.579	0.75	1	CD8_Exhausted	3D-D(PBS) vs 3D-A
Ap3b1	0.237340843294913	-0.417852514885898	0.474	0.75	1	CD8_Exhausted	3D-D(PBS) vs 3D-A
Ptprc	0.237455705600802	0.417408403741591	1	1	1	CD8_Exhausted	3D-D(PBS) vs 3D-A
Tpt1	0.238506138039647	-0.553466647791915	1	1	1	CD8_Exhausted	3D-D(PBS) vs 3D-A
BC005537	0.238552800188648	0.626541604472556	0.737	0.5	1	CD8_Exhausted	3D-D(PBS) vs 3D-A
Dnaja1	0.24115127855305	0.430144391669052	0.579	0.25	1	CD8_Exhausted	3D-D(PBS) vs 3D-A
Ralgapa2	0.241294870549473	0.474538511027506	0.579	0.25	1	CD8_Exhausted	3D-D(PBS) vs 3D-A
Ptk2b	0.242953892628597	-0.619896290830543	0.579	0.75	1	CD8_Exhausted	3D-D(PBS) vs 3D-A
Ap4e1	0.245124823288262	-0.440572591385982	0.053	0.25	1	CD8_Exhausted	3D-D(PBS) vs 3D-A
Nop56	0.245124823288262	-0.440572591385982	0.053	0.25	1	CD8_Exhausted	3D-D(PBS) vs 3D-A
Rnf11	0.245124823288262	-0.440572591385982	0.053	0.25	1	CD8_Exhausted	3D-D(PBS) vs 3D-A
Pdia4	0.245124823288262	-0.440572591385982	0.053	0.25	1	CD8_Exhausted	3D-D(PBS) vs 3D-A
Ublcp1	0.245124823288262	-0.440572591385982	0.053	0.25	1	CD8_Exhausted	3D-D(PBS) vs 3D-A
Lpin1	0.245124823288262	-0.440572591385982	0.053	0.25	1	CD8_Exhausted	3D-D(PBS) vs 3D-A
Nars	0.245124823288262	-0.440572591385982	0.053	0.25	1	CD8_Exhausted	3D-D(PBS) vs 3D-A
Arpc1b	0.245588894908436	-0.360402242701998	0.632	1	1	CD8_Exhausted	3D-D(PBS) vs 3D-A
Rer1	0.246168709034711	-0.411426245726465	0.211	0.5	1	CD8_Exhausted	3D-D(PBS) vs 3D-A
Birc3	0.246168709034711	-0.411426245726465	0.211	0.5	1	CD8_Exhausted	3D-D(PBS) vs 3D-A
Rps27l	0.246168709034711	-0.411426245726465	0.211	0.5	1	CD8_Exhausted	3D-D(PBS) vs 3D-A
Wipf2	0.246168709034711	-0.411426245726465	0.211	0.5	1	CD8_Exhausted	3D-D(PBS) vs 3D-A
Larp4	0.246168709034711	-0.411426245726465	0.211	0.5	1	CD8_Exhausted	3D-D(PBS) vs 3D-A
Ap2m1	0.246168709034711	-0.411426245726465	0.211	0.5	1	CD8_Exhausted	3D-D(PBS) vs 3D-A
Hnrnph2	0.246168709034711	-0.411426245726465	0.211	0.5	1	CD8_Exhausted	3D-D(PBS) vs 3D-A
H3f3a	0.248524515577871	-0.341036917835067	0.684	1	1	CD8_Exhausted	3D-D(PBS) vs 3D-A
Mbd5	0.249016924953183	-0.952471629917414	0.316	0.5	1	CD8_Exhausted	3D-D(PBS) vs 3D-A
Ptp4a2	0.249237522161824	0.658963082164933	0.632	0.25	1	CD8_Exhausted	3D-D(PBS) vs 3D-A
Rpl11	0.250688727458077	-0.478540441585002	0.789	1	1	CD8_Exhausted	3D-D(PBS) vs 3D-A
Rac1	0.250894182942934	0.639597757298002	0.526	0.25	1	CD8_Exhausted	3D-D(PBS) vs 3D-A
Lpar6	0.250894182942934	0.639597757298002	0.526	0.25	1	CD8_Exhausted	3D-D(PBS) vs 3D-A
Ppp1r16b	0.251032957732452	0.787696396287136	0.526	0.25	1	CD8_Exhausted	3D-D(PBS) vs 3D-A
St3gal4	0.251310302355532	0.678071905112638	0.526	0.25	1	CD8_Exhausted	3D-D(PBS) vs 3D-A
Macf1	0.251430058139972	0.810966175609983	0.684	0.5	1	CD8_Exhausted	3D-D(PBS) vs 3D-A
Atp11b	0.252140699624563	0.822461814447812	0.526	0.25	1	CD8_Exhausted	3D-D(PBS) vs 3D-A
Gm44174	0.252199838715026	0.839535327806754	0.684	0.5	1	CD8_Exhausted	3D-D(PBS) vs 3D-A
Plcl2	0.252455964269355	0.781819829950467	0.684	0.5	1	CD8_Exhausted	3D-D(PBS) vs 3D-A
Aopep	0.255384690603746	0.617142906470306	0.684	0.25	1	CD8_Exhausted	3D-D(PBS) vs 3D-A
Camk1d	0.258408267444412	0.604515298142557	0.842	0.75	1	CD8_Exhausted	3D-D(PBS) vs 3D-A
Rbm25	0.259408832614972	0.533432200081074	0.737	0.25	1	CD8_Exhausted	3D-D(PBS) vs 3D-A
Kmt2a	0.259908678993062	0.302269569116894	0.737	0.25	1	CD8_Exhausted	3D-D(PBS) vs 3D-A
Slc25a5	0.260713828932778	-0.482392767080609	0.579	0.75	1	CD8_Exhausted	3D-D(PBS) vs 3D-A
Fam169b	0.260790195685564	-0.300394933337721	0.158	0.5	1	CD8_Exhausted	3D-D(PBS) vs 3D-A
Itm2b	0.261275153255039	0.489038080722621	0.842	0.5	1	CD8_Exhausted	3D-D(PBS) vs 3D-A
Casp8	0.263257025882048	-0.309328058107729	0.211	0.5	1	CD8_Exhausted	3D-D(PBS) vs 3D-A
Cd55	0.263257025882048	-0.309328058107729	0.211	0.5	1	CD8_Exhausted	3D-D(PBS) vs 3D-A
Supt20	0.263257025882048	-0.309328058107729	0.211	0.5	1	CD8_Exhausted	3D-D(PBS) vs 3D-A
Fbxw7	0.263257025882048	-0.309328058107729	0.211	0.5	1	CD8_Exhausted	3D-D(PBS) vs 3D-A
Sf3a3	0.263257025882048	-0.309328058107729	0.211	0.5	1	CD8_Exhausted	3D-D(PBS) vs 3D-A
Slain2	0.263257025882048	-0.309328058107729	0.211	0.5	1	CD8_Exhausted	3D-D(PBS) vs 3D-A
Hibadh	0.263257025882048	-0.309328058107729	0.211	0.5	1	CD8_Exhausted	3D-D(PBS) vs 3D-A
Rps13-ps2	0.263257025882048	-0.309328058107729	0.211	0.5	1	CD8_Exhausted	3D-D(PBS) vs 3D-A
Ist1	0.263257025882048	-0.309328058107729	0.211	0.5	1	CD8_Exhausted	3D-D(PBS) vs 3D-A
Aprt	0.263257025882048	-0.309328058107729	0.211	0.5	1	CD8_Exhausted	3D-D(PBS) vs 3D-A
Etfa	0.263257025882048	-0.309328058107729	0.211	0.5	1	CD8_Exhausted	3D-D(PBS) vs 3D-A
Myo1g	0.263257025882048	-0.309328058107729	0.211	0.5	1	CD8_Exhausted	3D-D(PBS) vs 3D-A
Rab1a	0.263257025882048	-0.309328058107729	0.211	0.5	1	CD8_Exhausted	3D-D(PBS) vs 3D-A
Rtraf	0.263257025882048	-0.309328058107729	0.211	0.5	1	CD8_Exhausted	3D-D(PBS) vs 3D-A
Micu2	0.263257025882048	-0.309328058107729	0.211	0.5	1	CD8_Exhausted	3D-D(PBS) vs 3D-A
Aco2	0.263257025882048	-0.309328058107729	0.211	0.5	1	CD8_Exhausted	3D-D(PBS) vs 3D-A
Lbh	0.263257025882048	-0.309328058107729	0.211	0.5	1	CD8_Exhausted	3D-D(PBS) vs 3D-A
Csnk1g3	0.263257025882048	-0.309328058107729	0.211	0.5	1	CD8_Exhausted	3D-D(PBS) vs 3D-A
Uhrf2	0.263257025882048	-0.309328058107729	0.211	0.5	1	CD8_Exhausted	3D-D(PBS) vs 3D-A
Ssr4	0.263257025882048	-0.309328058107729	0.211	0.5	1	CD8_Exhausted	3D-D(PBS) vs 3D-A
Smg6	0.263743987628814	0.731894604618784	0.737	0.5	1	CD8_Exhausted	3D-D(PBS) vs 3D-A
Cdc42se2	0.264836496009569	0.524661990453342	0.632	0.25	1	CD8_Exhausted	3D-D(PBS) vs 3D-A
Klf6	0.26497008250816	-0.487115177323011	0.737	0.75	1	CD8_Exhausted	3D-D(PBS) vs 3D-A
Mef2a	0.265232177390866	0.436570660828485	0.684	0.25	1	CD8_Exhausted	3D-D(PBS) vs 3D-A
Usp25	0.265232177390866	0.524661990453342	0.684	0.25	1	CD8_Exhausted	3D-D(PBS) vs 3D-A
Sh3kbp1	0.265458977469195	0.482465426799134	0.895	0.75	1	CD8_Exhausted	3D-D(PBS) vs 3D-A
Arl6ip1	0.265495645272389	0.395928676331139	0.895	0.75	1	CD8_Exhausted	3D-D(PBS) vs 3D-A
Dcaf8	0.26723765867238	-0.470319934780033	0.263	0.5	1	CD8_Exhausted	3D-D(PBS) vs 3D-A
Rassf2	0.26723765867238	-0.662965012722429	0.263	0.5	1	CD8_Exhausted	3D-D(PBS) vs 3D-A
Park7	0.26723765867238	-0.470319934780033	0.263	0.5	1	CD8_Exhausted	3D-D(PBS) vs 3D-A
Bhlhe40	0.26723765867238	-0.470319934780033	0.263	0.5	1	CD8_Exhausted	3D-D(PBS) vs 3D-A
Acap1	0.26723765867238	-0.470319934780033	0.263	0.5	1	CD8_Exhausted	3D-D(PBS) vs 3D-A
Smad7	0.26723765867238	-0.470319934780033	0.263	0.5	1	CD8_Exhausted	3D-D(PBS) vs 3D-A
Nono	0.26723765867238	-0.470319934780033	0.263	0.5	1	CD8_Exhausted	3D-D(PBS) vs 3D-A
Rsf1	0.268460164654612	0.639597757298002	0.526	0.25	1	CD8_Exhausted	3D-D(PBS) vs 3D-A
Cmip	0.268460164654612	0.7155466105313	0.526	0.25	1	CD8_Exhausted	3D-D(PBS) vs 3D-A
Phf11c	0.268787225133536	-0.547487795302493	0.316	0.5	1	CD8_Exhausted	3D-D(PBS) vs 3D-A
Ubn2	0.268882421183887	0.822461814447812	0.526	0.25	1	CD8_Exhausted	3D-D(PBS) vs 3D-A
Tnf	0.269023026405436	1.55942740861402	0.526	0.25	1	CD8_Exhausted	3D-D(PBS) vs 3D-A
Rpl12	0.269097831628743	-0.394768901772857	0.947	1	1	CD8_Exhausted	3D-D(PBS) vs 3D-A
Septin9	0.270005210905541	0.337034987277571	0.737	0.25	1	CD8_Exhausted	3D-D(PBS) vs 3D-A
Etv6	0.270444346961478	-0.814968106167479	0.316	0.5	1	CD8_Exhausted	3D-D(PBS) vs 3D-A
Snu13	0.270444346961478	-0.814968106167479	0.316	0.5	1	CD8_Exhausted	3D-D(PBS) vs 3D-A
Iqgap2	0.27251443917533	0.810966175609983	0.526	0.25	1	CD8_Exhausted	3D-D(PBS) vs 3D-A
Ywhae	0.277463108256283	-0.373458395527444	0.579	0.75	1	CD8_Exhausted	3D-D(PBS) vs 3D-A
Rtn4	0.280494738555111	-0.547487795302493	0.368	0.5	1	CD8_Exhausted	3D-D(PBS) vs 3D-A
Pim2	0.280972416516289	-0.373458395527444	0.053	0.25	1	CD8_Exhausted	3D-D(PBS) vs 3D-A
Pcmtd1	0.281235224925416	0.337034987277571	0.263	0	1	CD8_Exhausted	3D-D(PBS) vs 3D-A
Bmi1	0.281235224925416	0.337034987277571	0.263	0	1	CD8_Exhausted	3D-D(PBS) vs 3D-A
Rpsa-ps9	0.281235224925416	0.337034987277571	0.263	0	1	CD8_Exhausted	3D-D(PBS) vs 3D-A
Ptpa	0.281235224925416	0.337034987277571	0.263	0	1	CD8_Exhausted	3D-D(PBS) vs 3D-A
Lnpk	0.281235224925416	0.337034987277571	0.263	0	1	CD8_Exhausted	3D-D(PBS) vs 3D-A
Setdb1	0.281235224925416	0.337034987277571	0.263	0	1	CD8_Exhausted	3D-D(PBS) vs 3D-A
Ptbp2	0.281235224925416	0.337034987277571	0.263	0	1	CD8_Exhausted	3D-D(PBS) vs 3D-A
Zzz3	0.281235224925416	0.337034987277571	0.263	0	1	CD8_Exhausted	3D-D(PBS) vs 3D-A
Trp53inp1	0.281235224925416	0.337034987277571	0.263	0	1	CD8_Exhausted	3D-D(PBS) vs 3D-A
Ripk2	0.281235224925416	0.337034987277571	0.263	0	1	CD8_Exhausted	3D-D(PBS) vs 3D-A
Osbpl9	0.281235224925416	0.337034987277571	0.263	0	1	CD8_Exhausted	3D-D(PBS) vs 3D-A
Efcab14	0.281235224925416	0.337034987277571	0.263	0	1	CD8_Exhausted	3D-D(PBS) vs 3D-A
Utp11	0.281235224925416	0.337034987277571	0.263	0	1	CD8_Exhausted	3D-D(PBS) vs 3D-A
Srsf4	0.281235224925416	0.337034987277571	0.263	0	1	CD8_Exhausted	3D-D(PBS) vs 3D-A
Vps13d	0.281235224925416	0.337034987277571	0.263	0	1	CD8_Exhausted	3D-D(PBS) vs 3D-A
Thap3	0.281235224925416	0.337034987277571	0.263	0	1	CD8_Exhausted	3D-D(PBS) vs 3D-A
Nub1	0.281235224925416	0.337034987277571	0.263	0	1	CD8_Exhausted	3D-D(PBS) vs 3D-A
Rbm33	0.281235224925416	0.337034987277571	0.263	0	1	CD8_Exhausted	3D-D(PBS) vs 3D-A
Hadhb	0.281235224925416	0.337034987277571	0.263	0	1	CD8_Exhausted	3D-D(PBS) vs 3D-A
Nop14	0.281235224925416	0.337034987277571	0.263	0	1	CD8_Exhausted	3D-D(PBS) vs 3D-A
Tmem165	0.281235224925416	0.337034987277571	0.263	0	1	CD8_Exhausted	3D-D(PBS) vs 3D-A
1810058I24Rik	0.281235224925416	0.337034987277571	0.263	0	1	CD8_Exhausted	3D-D(PBS) vs 3D-A
Cul1	0.281235224925416	0.337034987277571	0.263	0	1	CD8_Exhausted	3D-D(PBS) vs 3D-A
Kdm3a	0.281235224925416	0.337034987277571	0.263	0	1	CD8_Exhausted	3D-D(PBS) vs 3D-A
Cyp26b1	0.281235224925416	0.337034987277571	0.263	0	1	CD8_Exhausted	3D-D(PBS) vs 3D-A
Eefsec	0.281235224925416	0.337034987277571	0.263	0	1	CD8_Exhausted	3D-D(PBS) vs 3D-A
Atp6v1e1	0.281235224925416	0.337034987277571	0.263	0	1	CD8_Exhausted	3D-D(PBS) vs 3D-A
Ndufa9	0.281235224925416	0.337034987277571	0.263	0	1	CD8_Exhausted	3D-D(PBS) vs 3D-A
Cracr2a	0.281235224925416	0.337034987277571	0.263	0	1	CD8_Exhausted	3D-D(PBS) vs 3D-A
Kras	0.281235224925416	0.337034987277571	0.263	0	1	CD8_Exhausted	3D-D(PBS) vs 3D-A
Prr14	0.281235224925416	0.337034987277571	0.263	0	1	CD8_Exhausted	3D-D(PBS) vs 3D-A
Glrx3	0.281235224925416	0.337034987277571	0.263	0	1	CD8_Exhausted	3D-D(PBS) vs 3D-A
6820431F20Rik	0.281235224925416	0.337034987277571	0.263	0	1	CD8_Exhausted	3D-D(PBS) vs 3D-A
Arcn1	0.281235224925416	0.337034987277571	0.263	0	1	CD8_Exhausted	3D-D(PBS) vs 3D-A
Polr2m	0.281235224925416	0.337034987277571	0.263	0	1	CD8_Exhausted	3D-D(PBS) vs 3D-A
Tmod3	0.281235224925416	0.337034987277571	0.263	0	1	CD8_Exhausted	3D-D(PBS) vs 3D-A
Syncrip	0.281235224925416	0.337034987277571	0.263	0	1	CD8_Exhausted	3D-D(PBS) vs 3D-A
Csnk1g2	0.281235224925416	0.337034987277571	0.263	0	1	CD8_Exhausted	3D-D(PBS) vs 3D-A
Nfyb	0.281235224925416	0.337034987277571	0.263	0	1	CD8_Exhausted	3D-D(PBS) vs 3D-A
Mon2	0.281235224925416	0.337034987277571	0.263	0	1	CD8_Exhausted	3D-D(PBS) vs 3D-A
Cdk4	0.281235224925416	0.337034987277571	0.263	0	1	CD8_Exhausted	3D-D(PBS) vs 3D-A
Pnpt1	0.281235224925416	0.337034987277571	0.263	0	1	CD8_Exhausted	3D-D(PBS) vs 3D-A
Rnf130	0.281235224925416	0.337034987277571	0.263	0	1	CD8_Exhausted	3D-D(PBS) vs 3D-A
Phf12	0.281235224925416	0.337034987277571	0.263	0	1	CD8_Exhausted	3D-D(PBS) vs 3D-A
Usp32	0.281235224925416	0.337034987277571	0.263	0	1	CD8_Exhausted	3D-D(PBS) vs 3D-A
Lsm12	0.281235224925416	0.337034987277571	0.263	0	1	CD8_Exhausted	3D-D(PBS) vs 3D-A
Fmnl1	0.281235224925416	0.337034987277571	0.263	0	1	CD8_Exhausted	3D-D(PBS) vs 3D-A
Gosr2	0.281235224925416	0.337034987277571	0.263	0	1	CD8_Exhausted	3D-D(PBS) vs 3D-A
Polg2	0.281235224925416	0.337034987277571	0.263	0	1	CD8_Exhausted	3D-D(PBS) vs 3D-A
Dnmt3a	0.281235224925416	0.337034987277571	0.263	0	1	CD8_Exhausted	3D-D(PBS) vs 3D-A
Adam17	0.281235224925416	0.337034987277571	0.263	0	1	CD8_Exhausted	3D-D(PBS) vs 3D-A
Prpf39	0.281235224925416	0.337034987277571	0.263	0	1	CD8_Exhausted	3D-D(PBS) vs 3D-A
Sgpp1	0.281235224925416	0.337034987277571	0.263	0	1	CD8_Exhausted	3D-D(PBS) vs 3D-A
Atxn3	0.281235224925416	0.337034987277571	0.263	0	1	CD8_Exhausted	3D-D(PBS) vs 3D-A
Rala	0.281235224925416	0.337034987277571	0.263	0	1	CD8_Exhausted	3D-D(PBS) vs 3D-A
Trim27	0.281235224925416	0.337034987277571	0.263	0	1	CD8_Exhausted	3D-D(PBS) vs 3D-A
Ctsl	0.281235224925416	0.337034987277571	0.263	0	1	CD8_Exhausted	3D-D(PBS) vs 3D-A
Erap1	0.281235224925416	0.337034987277571	0.263	0	1	CD8_Exhausted	3D-D(PBS) vs 3D-A
Polk	0.281235224925416	0.337034987277571	0.263	0	1	CD8_Exhausted	3D-D(PBS) vs 3D-A
Anxa7	0.281235224925416	0.337034987277571	0.263	0	1	CD8_Exhausted	3D-D(PBS) vs 3D-A
Lrmda	0.281235224925416	0.337034987277571	0.263	0	1	CD8_Exhausted	3D-D(PBS) vs 3D-A
Sh3bp5	0.281235224925416	0.337034987277571	0.263	0	1	CD8_Exhausted	3D-D(PBS) vs 3D-A
Ccser2	0.281235224925416	0.337034987277571	0.263	0	1	CD8_Exhausted	3D-D(PBS) vs 3D-A
Khnyn	0.281235224925416	0.337034987277571	0.263	0	1	CD8_Exhausted	3D-D(PBS) vs 3D-A
Vps28	0.281235224925416	0.337034987277571	0.263	0	1	CD8_Exhausted	3D-D(PBS) vs 3D-A
Brd1	0.281235224925416	0.337034987277571	0.263	0	1	CD8_Exhausted	3D-D(PBS) vs 3D-A
Marf1	0.281235224925416	0.337034987277571	0.263	0	1	CD8_Exhausted	3D-D(PBS) vs 3D-A
Cggbp1	0.281235224925416	0.337034987277571	0.263	0	1	CD8_Exhausted	3D-D(PBS) vs 3D-A
Ifnar2	0.281235224925416	0.337034987277571	0.263	0	1	CD8_Exhausted	3D-D(PBS) vs 3D-A
Anks1	0.281235224925416	0.337034987277571	0.263	0	1	CD8_Exhausted	3D-D(PBS) vs 3D-A
Ndufa7	0.281235224925416	0.337034987277571	0.263	0	1	CD8_Exhausted	3D-D(PBS) vs 3D-A
Gm19585	0.281235224925416	0.337034987277571	0.263	0	1	CD8_Exhausted	3D-D(PBS) vs 3D-A
Foxn2	0.281235224925416	0.337034987277571	0.263	0	1	CD8_Exhausted	3D-D(PBS) vs 3D-A
Hsd17b4	0.281235224925416	0.337034987277571	0.263	0	1	CD8_Exhausted	3D-D(PBS) vs 3D-A
Shoc2	0.281235224925416	0.337034987277571	0.263	0	1	CD8_Exhausted	3D-D(PBS) vs 3D-A
Lamp2	0.281235224925416	0.337034987277571	0.263	0	1	CD8_Exhausted	3D-D(PBS) vs 3D-A
Irak1	0.281235224925416	0.337034987277571	0.263	0	1	CD8_Exhausted	3D-D(PBS) vs 3D-A
Gm7331	0.281235224925416	0.337034987277571	0.263	0	1	CD8_Exhausted	3D-D(PBS) vs 3D-A
Stk39	0.282320696394898	0.404149183136108	0.684	0.25	1	CD8_Exhausted	3D-D(PBS) vs 3D-A
Ccnd3	0.283521135283859	0.626541604472556	0.684	0.5	1	CD8_Exhausted	3D-D(PBS) vs 3D-A
Neurl3	0.283549149618806	0.559427408614019	0.263	0	1	CD8_Exhausted	3D-D(PBS) vs 3D-A
Nck2	0.283549149618806	0.506959988719883	0.263	0	1	CD8_Exhausted	3D-D(PBS) vs 3D-A
Trak2	0.283549149618806	0.395928676331139	0.263	0	1	CD8_Exhausted	3D-D(PBS) vs 3D-A
Abi2	0.283549149618806	0.395928676331139	0.263	0	1	CD8_Exhausted	3D-D(PBS) vs 3D-A
Swt1	0.283549149618806	0.395928676331139	0.263	0	1	CD8_Exhausted	3D-D(PBS) vs 3D-A
Abtb2	0.283549149618806	0.452512204697507	0.263	0	1	CD8_Exhausted	3D-D(PBS) vs 3D-A
Ubr1	0.283549149618806	0.395928676331139	0.263	0	1	CD8_Exhausted	3D-D(PBS) vs 3D-A
Cst3	0.283549149618806	0.395928676331139	0.263	0	1	CD8_Exhausted	3D-D(PBS) vs 3D-A
Elf2	0.283549149618806	0.452512204697507	0.263	0	1	CD8_Exhausted	3D-D(PBS) vs 3D-A
Etv3	0.283549149618806	0.395928676331139	0.263	0	1	CD8_Exhausted	3D-D(PBS) vs 3D-A
Arhgef2	0.283549149618806	0.452512204697507	0.263	0	1	CD8_Exhausted	3D-D(PBS) vs 3D-A
Casp8ap2	0.283549149618806	0.395928676331139	0.263	0	1	CD8_Exhausted	3D-D(PBS) vs 3D-A
Focad	0.283549149618806	0.395928676331139	0.263	0	1	CD8_Exhausted	3D-D(PBS) vs 3D-A
Akr1a1	0.283549149618806	0.395928676331139	0.263	0	1	CD8_Exhausted	3D-D(PBS) vs 3D-A
St3gal3	0.283549149618806	0.452512204697507	0.263	0	1	CD8_Exhausted	3D-D(PBS) vs 3D-A
Stk40	0.283549149618806	0.395928676331139	0.263	0	1	CD8_Exhausted	3D-D(PBS) vs 3D-A
Ski	0.283549149618806	0.395928676331139	0.263	0	1	CD8_Exhausted	3D-D(PBS) vs 3D-A
AW011738	0.283549149618806	0.395928676331139	0.263	0	1	CD8_Exhausted	3D-D(PBS) vs 3D-A
Jakmip1	0.283549149618806	0.452512204697507	0.263	0	1	CD8_Exhausted	3D-D(PBS) vs 3D-A
Slc30a9	0.283549149618806	0.395928676331139	0.263	0	1	CD8_Exhausted	3D-D(PBS) vs 3D-A
Zfp326	0.283549149618806	0.452512204697507	0.263	0	1	CD8_Exhausted	3D-D(PBS) vs 3D-A
Hvcn1	0.283549149618806	0.395928676331139	0.263	0	1	CD8_Exhausted	3D-D(PBS) vs 3D-A
Mphosph9	0.283549149618806	0.395928676331139	0.263	0	1	CD8_Exhausted	3D-D(PBS) vs 3D-A
Trim56	0.283549149618806	0.452512204697507	0.263	0	1	CD8_Exhausted	3D-D(PBS) vs 3D-A
Rnf216	0.283549149618806	0.452512204697507	0.263	0	1	CD8_Exhausted	3D-D(PBS) vs 3D-A
Bud31	0.283549149618806	0.395928676331139	0.263	0	1	CD8_Exhausted	3D-D(PBS) vs 3D-A
Uspl1	0.283549149618806	0.452512204697507	0.263	0	1	CD8_Exhausted	3D-D(PBS) vs 3D-A
Nr2c2	0.283549149618806	0.452512204697507	0.263	0	1	CD8_Exhausted	3D-D(PBS) vs 3D-A
Ndufa3	0.283549149618806	0.452512204697507	0.263	0	1	CD8_Exhausted	3D-D(PBS) vs 3D-A
Epn1	0.283549149618806	0.395928676331139	0.263	0	1	CD8_Exhausted	3D-D(PBS) vs 3D-A
Calm3	0.283549149618806	0.452512204697507	0.263	0	1	CD8_Exhausted	3D-D(PBS) vs 3D-A
Hnrnpul1	0.283549149618806	0.395928676331139	0.263	0	1	CD8_Exhausted	3D-D(PBS) vs 3D-A
Supt5	0.283549149618806	0.395928676331139	0.263	0	1	CD8_Exhausted	3D-D(PBS) vs 3D-A
Nav2	0.283549149618806	0.452512204697507	0.263	0	1	CD8_Exhausted	3D-D(PBS) vs 3D-A
Mphosph10	0.283549149618806	0.395928676331139	0.263	0	1	CD8_Exhausted	3D-D(PBS) vs 3D-A
Sec11a	0.283549149618806	0.395928676331139	0.263	0	1	CD8_Exhausted	3D-D(PBS) vs 3D-A
Ints4	0.283549149618806	0.452512204697507	0.263	0	1	CD8_Exhausted	3D-D(PBS) vs 3D-A
Tmem9b	0.283549149618806	0.395928676331139	0.263	0	1	CD8_Exhausted	3D-D(PBS) vs 3D-A
Wrn	0.283549149618806	0.395928676331139	0.263	0	1	CD8_Exhausted	3D-D(PBS) vs 3D-A
Mfhas1	0.283549149618806	0.559427408614019	0.263	0	1	CD8_Exhausted	3D-D(PBS) vs 3D-A
Lsm4	0.283549149618806	0.395928676331139	0.263	0	1	CD8_Exhausted	3D-D(PBS) vs 3D-A
Fam32a	0.283549149618806	0.395928676331139	0.263	0	1	CD8_Exhausted	3D-D(PBS) vs 3D-A
Prdx2	0.283549149618806	0.395928676331139	0.263	0	1	CD8_Exhausted	3D-D(PBS) vs 3D-A
Wwp2	0.283549149618806	0.395928676331139	0.263	0	1	CD8_Exhausted	3D-D(PBS) vs 3D-A
Chordc1	0.283549149618806	0.395928676331139	0.263	0	1	CD8_Exhausted	3D-D(PBS) vs 3D-A
Herpud2	0.283549149618806	0.452512204697507	0.263	0	1	CD8_Exhausted	3D-D(PBS) vs 3D-A
Pcsk7	0.283549149618806	0.395928676331139	0.263	0	1	CD8_Exhausted	3D-D(PBS) vs 3D-A
Faim	0.283549149618806	0.395928676331139	0.263	0	1	CD8_Exhausted	3D-D(PBS) vs 3D-A
Rbm5	0.283549149618806	0.395928676331139	0.263	0	1	CD8_Exhausted	3D-D(PBS) vs 3D-A
Stt3b	0.283549149618806	0.395928676331139	0.263	0	1	CD8_Exhausted	3D-D(PBS) vs 3D-A
Phactr2	0.283549149618806	0.452512204697507	0.263	0	1	CD8_Exhausted	3D-D(PBS) vs 3D-A
Cited2	0.283549149618806	0.395928676331139	0.263	0	1	CD8_Exhausted	3D-D(PBS) vs 3D-A
Tbpl1	0.283549149618806	0.452512204697507	0.263	0	1	CD8_Exhausted	3D-D(PBS) vs 3D-A
Vsir	0.283549149618806	0.452512204697507	0.263	0	1	CD8_Exhausted	3D-D(PBS) vs 3D-A
Tcp11l2	0.283549149618806	0.452512204697507	0.263	0	1	CD8_Exhausted	3D-D(PBS) vs 3D-A
Lemd3	0.283549149618806	0.395928676331139	0.263	0	1	CD8_Exhausted	3D-D(PBS) vs 3D-A
Usp15	0.283549149618806	0.395928676331139	0.263	0	1	CD8_Exhausted	3D-D(PBS) vs 3D-A
H2az2	0.283549149618806	0.395928676331139	0.263	0	1	CD8_Exhausted	3D-D(PBS) vs 3D-A
Pttg1	0.283549149618806	0.395928676331139	0.263	0	1	CD8_Exhausted	3D-D(PBS) vs 3D-A
Clk4	0.283549149618806	0.395928676331139	0.263	0	1	CD8_Exhausted	3D-D(PBS) vs 3D-A
Galnt10	0.283549149618806	0.395928676331139	0.263	0	1	CD8_Exhausted	3D-D(PBS) vs 3D-A
Ulk2	0.283549149618806	0.559427408614019	0.263	0	1	CD8_Exhausted	3D-D(PBS) vs 3D-A
Pik3r5	0.283549149618806	0.452512204697507	0.263	0	1	CD8_Exhausted	3D-D(PBS) vs 3D-A
Polr2a	0.283549149618806	0.452512204697507	0.263	0	1	CD8_Exhausted	3D-D(PBS) vs 3D-A
Gps2	0.283549149618806	0.395928676331139	0.263	0	1	CD8_Exhausted	3D-D(PBS) vs 3D-A
C1qbp	0.283549149618806	0.452512204697507	0.263	0	1	CD8_Exhausted	3D-D(PBS) vs 3D-A
Dlst	0.283549149618806	0.395928676331139	0.263	0	1	CD8_Exhausted	3D-D(PBS) vs 3D-A
Nek9	0.283549149618806	0.452512204697507	0.263	0	1	CD8_Exhausted	3D-D(PBS) vs 3D-A
Serpina3g	0.283549149618806	0.395928676331139	0.263	0	1	CD8_Exhausted	3D-D(PBS) vs 3D-A
Gfod1	0.283549149618806	0.395928676331139	0.263	0	1	CD8_Exhausted	3D-D(PBS) vs 3D-A
Sptlc1	0.283549149618806	0.395928676331139	0.263	0	1	CD8_Exhausted	3D-D(PBS) vs 3D-A
Lysmd3	0.283549149618806	0.395928676331139	0.263	0	1	CD8_Exhausted	3D-D(PBS) vs 3D-A
Atg10	0.283549149618806	0.452512204697507	0.263	0	1	CD8_Exhausted	3D-D(PBS) vs 3D-A
Ndufs4	0.283549149618806	0.452512204697507	0.263	0	1	CD8_Exhausted	3D-D(PBS) vs 3D-A
Atxn7	0.283549149618806	0.452512204697507	0.263	0	1	CD8_Exhausted	3D-D(PBS) vs 3D-A
Pxk	0.283549149618806	0.452512204697507	0.263	0	1	CD8_Exhausted	3D-D(PBS) vs 3D-A
Timm23	0.283549149618806	0.395928676331139	0.263	0	1	CD8_Exhausted	3D-D(PBS) vs 3D-A
Pspc1	0.283549149618806	0.395928676331139	0.263	0	1	CD8_Exhausted	3D-D(PBS) vs 3D-A
Pibf1	0.283549149618806	0.452512204697507	0.263	0	1	CD8_Exhausted	3D-D(PBS) vs 3D-A
St3gal1	0.283549149618806	0.395928676331139	0.263	0	1	CD8_Exhausted	3D-D(PBS) vs 3D-A
Nup50	0.283549149618806	0.395928676331139	0.263	0	1	CD8_Exhausted	3D-D(PBS) vs 3D-A
Nr4a1	0.283549149618806	0.395928676331139	0.263	0	1	CD8_Exhausted	3D-D(PBS) vs 3D-A
Nckap1l	0.283549149618806	0.395928676331139	0.263	0	1	CD8_Exhausted	3D-D(PBS) vs 3D-A
1810013L24Rik	0.283549149618806	0.395928676331139	0.263	0	1	CD8_Exhausted	3D-D(PBS) vs 3D-A
Ccdc50	0.283549149618806	0.452512204697507	0.263	0	1	CD8_Exhausted	3D-D(PBS) vs 3D-A
Heg1	0.283549149618806	0.395928676331139	0.263	0	1	CD8_Exhausted	3D-D(PBS) vs 3D-A
Arhgap12	0.283549149618806	0.395928676331139	0.263	0	1	CD8_Exhausted	3D-D(PBS) vs 3D-A
Snx2	0.283549149618806	0.395928676331139	0.263	0	1	CD8_Exhausted	3D-D(PBS) vs 3D-A
Napg	0.283549149618806	0.452512204697507	0.263	0	1	CD8_Exhausted	3D-D(PBS) vs 3D-A
Trmt112	0.283549149618806	0.395928676331139	0.263	0	1	CD8_Exhausted	3D-D(PBS) vs 3D-A
Cemip2	0.283549149618806	0.395928676331139	0.263	0	1	CD8_Exhausted	3D-D(PBS) vs 3D-A
Fam204a	0.283549149618806	0.452512204697507	0.263	0	1	CD8_Exhausted	3D-D(PBS) vs 3D-A
Mecp2	0.283549149618806	0.395928676331139	0.263	0	1	CD8_Exhausted	3D-D(PBS) vs 3D-A
Rsbn1l	0.283654176524474	0.489038080722621	0.632	0.25	1	CD8_Exhausted	3D-D(PBS) vs 3D-A
Ssrp1	0.284698449201734	0.452512204697507	0.263	0	1	CD8_Exhausted	3D-D(PBS) vs 3D-A
Cep152	0.284698449201734	0.452512204697507	0.263	0	1	CD8_Exhausted	3D-D(PBS) vs 3D-A
Cdc42se1	0.284698449201734	0.452512204697507	0.263	0	1	CD8_Exhausted	3D-D(PBS) vs 3D-A
Otud7b	0.284698449201734	0.452512204697507	0.263	0	1	CD8_Exhausted	3D-D(PBS) vs 3D-A
Gimap1os	0.284698449201734	0.452512204697507	0.263	0	1	CD8_Exhausted	3D-D(PBS) vs 3D-A
Immt	0.284698449201734	0.452512204697507	0.263	0	1	CD8_Exhausted	3D-D(PBS) vs 3D-A
Ctcf	0.284698449201734	0.452512204697507	0.263	0	1	CD8_Exhausted	3D-D(PBS) vs 3D-A
Nsrp1	0.284698449201734	0.506959988719883	0.263	0	1	CD8_Exhausted	3D-D(PBS) vs 3D-A
Ankrd28	0.284698449201734	0.559427408614019	0.263	0	1	CD8_Exhausted	3D-D(PBS) vs 3D-A
Atad2	0.284698449201734	0.452512204697507	0.263	0	1	CD8_Exhausted	3D-D(PBS) vs 3D-A
Pacsin1	0.284698449201734	0.452512204697507	0.263	0	1	CD8_Exhausted	3D-D(PBS) vs 3D-A
Dym	0.284698449201734	0.452512204697507	0.263	0	1	CD8_Exhausted	3D-D(PBS) vs 3D-A
Clasp1	0.284927700165445	0.506959988719883	0.263	0	1	CD8_Exhausted	3D-D(PBS) vs 3D-A
Cnst	0.284927700165445	0.610053481683987	0.263	0	1	CD8_Exhausted	3D-D(PBS) vs 3D-A
Ubr3	0.284927700165445	0.559427408614019	0.263	0	1	CD8_Exhausted	3D-D(PBS) vs 3D-A
Hipk3	0.284927700165445	0.506959988719883	0.263	0	1	CD8_Exhausted	3D-D(PBS) vs 3D-A
Stard7	0.284927700165445	0.506959988719883	0.263	0	1	CD8_Exhausted	3D-D(PBS) vs 3D-A
Eya3	0.284927700165445	0.506959988719883	0.263	0	1	CD8_Exhausted	3D-D(PBS) vs 3D-A
Nrf1	0.284927700165445	0.506959988719883	0.263	0	1	CD8_Exhausted	3D-D(PBS) vs 3D-A
Gprin3	0.284927700165445	0.70626879694329	0.263	0	1	CD8_Exhausted	3D-D(PBS) vs 3D-A
Klrb1f	0.284927700165445	0.839535327806754	0.263	0	1	CD8_Exhausted	3D-D(PBS) vs 3D-A
Snrnp70	0.284927700165445	0.506959988719883	0.263	0	1	CD8_Exhausted	3D-D(PBS) vs 3D-A
Zranb1	0.284927700165445	0.506959988719883	0.263	0	1	CD8_Exhausted	3D-D(PBS) vs 3D-A
Golga7	0.284927700165445	0.506959988719883	0.263	0	1	CD8_Exhausted	3D-D(PBS) vs 3D-A
Cyb5b	0.284927700165445	0.506959988719883	0.263	0	1	CD8_Exhausted	3D-D(PBS) vs 3D-A
Znrf1	0.284927700165445	0.506959988719883	0.263	0	1	CD8_Exhausted	3D-D(PBS) vs 3D-A
Rnf111	0.284927700165445	0.506959988719883	0.263	0	1	CD8_Exhausted	3D-D(PBS) vs 3D-A
Txnrd1	0.284927700165445	0.559427408614019	0.263	0	1	CD8_Exhausted	3D-D(PBS) vs 3D-A
Lta4h	0.284927700165445	0.506959988719883	0.263	0	1	CD8_Exhausted	3D-D(PBS) vs 3D-A
Sqstm1	0.284927700165445	0.506959988719883	0.263	0	1	CD8_Exhausted	3D-D(PBS) vs 3D-A
Mprip	0.284927700165445	0.506959988719883	0.263	0	1	CD8_Exhausted	3D-D(PBS) vs 3D-A
Wdr45b	0.284927700165445	0.506959988719883	0.263	0	1	CD8_Exhausted	3D-D(PBS) vs 3D-A
Nbas	0.284927700165445	0.506959988719883	0.263	0	1	CD8_Exhausted	3D-D(PBS) vs 3D-A
Snw1	0.284927700165445	0.506959988719883	0.263	0	1	CD8_Exhausted	3D-D(PBS) vs 3D-A
Golm1	0.284927700165445	0.506959988719883	0.263	0	1	CD8_Exhausted	3D-D(PBS) vs 3D-A
Pik3r1	0.284927700165445	0.658963082164933	0.263	0	1	CD8_Exhausted	3D-D(PBS) vs 3D-A
Phldb2	0.284927700165445	0.610053481683987	0.263	0	1	CD8_Exhausted	3D-D(PBS) vs 3D-A
H2-T22	0.284927700165445	0.506959988719883	0.263	0	1	CD8_Exhausted	3D-D(PBS) vs 3D-A
Zfp638	0.285079626493062	0.517607232919391	0.526	0.25	1	CD8_Exhausted	3D-D(PBS) vs 3D-A
Septin7	0.285366532343277	0.559427408614019	0.526	0.25	1	CD8_Exhausted	3D-D(PBS) vs 3D-A
Phlpp1	0.285385595164522	0.559427408614019	0.263	0	1	CD8_Exhausted	3D-D(PBS) vs 3D-A
Vps4b	0.285385595164522	0.559427408614019	0.263	0	1	CD8_Exhausted	3D-D(PBS) vs 3D-A
Rabgap1	0.285385595164522	0.559427408614019	0.263	0	1	CD8_Exhausted	3D-D(PBS) vs 3D-A
Elp4	0.285385595164522	0.559427408614019	0.263	0	1	CD8_Exhausted	3D-D(PBS) vs 3D-A
Gpbp1l1	0.285385595164522	0.559427408614019	0.263	0	1	CD8_Exhausted	3D-D(PBS) vs 3D-A
Htt	0.285385595164522	0.559427408614019	0.263	0	1	CD8_Exhausted	3D-D(PBS) vs 3D-A
Lcorl	0.285385595164522	0.610053481683987	0.263	0	1	CD8_Exhausted	3D-D(PBS) vs 3D-A
Jazf1	0.285385595164522	0.610053481683987	0.263	0	1	CD8_Exhausted	3D-D(PBS) vs 3D-A
Mcph1	0.285385595164522	0.559427408614019	0.263	0	1	CD8_Exhausted	3D-D(PBS) vs 3D-A
Ssbp2	0.285385595164522	0.70626879694329	0.263	0	1	CD8_Exhausted	3D-D(PBS) vs 3D-A
Msra	0.285385595164522	0.610053481683987	0.263	0	1	CD8_Exhausted	3D-D(PBS) vs 3D-A
Trappc8	0.285385595164522	0.559427408614019	0.263	0	1	CD8_Exhausted	3D-D(PBS) vs 3D-A
Tshz1	0.285385595164522	0.658963082164933	0.263	0	1	CD8_Exhausted	3D-D(PBS) vs 3D-A
Txlng	0.285385595164522	0.559427408614019	0.263	0	1	CD8_Exhausted	3D-D(PBS) vs 3D-A
Slc10a7	0.285614239704811	0.796466605914868	0.263	0	1	CD8_Exhausted	3D-D(PBS) vs 3D-A
Irf4	0.285614239704811	0.796466605914868	0.263	0	1	CD8_Exhausted	3D-D(PBS) vs 3D-A
Mbp	0.285653120954378	0.752072486556415	0.526	0.25	1	CD8_Exhausted	3D-D(PBS) vs 3D-A
Nr4a2	0.287351904849655	1.33703498727757	0.632	0.25	1	CD8_Exhausted	3D-D(PBS) vs 3D-A
Arpc5	0.288006685761265	-0.769880216638942	0.684	0.75	1	CD8_Exhausted	3D-D(PBS) vs 3D-A
Skap1	0.288442992107107	0.546069025759	1	1	1	CD8_Exhausted	3D-D(PBS) vs 3D-A
Dock2	0.28904587528614	0.457329220995282	1	1	1	CD8_Exhausted	3D-D(PBS) vs 3D-A
Mapk1ip1l	0.290658219787221	-0.662965012722429	0.316	0.5	1	CD8_Exhausted	3D-D(PBS) vs 3D-A
Uqcrh	0.292286891607305	-0.470319934780034	0.737	1	1	CD8_Exhausted	3D-D(PBS) vs 3D-A
Atxn7l1	0.29232436019769	-0.849378136953311	0.316	0.5	1	CD8_Exhausted	3D-D(PBS) vs 3D-A
Traf3	0.29232436019769	-0.900004210023279	0.316	0.5	1	CD8_Exhausted	3D-D(PBS) vs 3D-A
Mif	0.292340552644017	-0.604071323668861	0.263	0.5	1	CD8_Exhausted	3D-D(PBS) vs 3D-A
Rtn3	0.292340552644017	-0.773996325111173	0.263	0.5	1	CD8_Exhausted	3D-D(PBS) vs 3D-A
Cat	0.292760756060156	-0.300394933337721	0.211	0.5	1	CD8_Exhausted	3D-D(PBS) vs 3D-A
Rabep1	0.292760756060156	-0.300394933337721	0.211	0.5	1	CD8_Exhausted	3D-D(PBS) vs 3D-A
Dnajc15	0.294518259748511	-0.389946518316013	0.263	0.5	1	CD8_Exhausted	3D-D(PBS) vs 3D-A
Vps13b	0.294579396958904	0.752072486556414	0.737	0.5	1	CD8_Exhausted	3D-D(PBS) vs 3D-A
Atf7ip	0.295073871538837	-0.373458395527444	0.474	0.75	1	CD8_Exhausted	3D-D(PBS) vs 3D-A
Cdc42	0.295989948565355	-0.321928094887362	0.842	1	1	CD8_Exhausted	3D-D(PBS) vs 3D-A
Sfpq	0.29795637698127	-0.440572591385981	0.632	0.75	1	CD8_Exhausted	3D-D(PBS) vs 3D-A
Gvin3	0.299317511465863	-0.38543103719352	0.474	0.75	1	CD8_Exhausted	3D-D(PBS) vs 3D-A
Cox6c	0.299796399476989	-0.341036917835067	0.526	0.75	1	CD8_Exhausted	3D-D(PBS) vs 3D-A
Sntb2	0.301345484203497	0.452512204697506	0.632	0.25	1	CD8_Exhausted	3D-D(PBS) vs 3D-A
Tnfaip8	0.30156047963154	0.430144391669052	0.526	0.25	1	CD8_Exhausted	3D-D(PBS) vs 3D-A
Pip4k2a	0.301999564299756	0.752072486556415	0.526	0.25	1	CD8_Exhausted	3D-D(PBS) vs 3D-A
Matr3	0.301999564299756	0.474538511027506	0.526	0.25	1	CD8_Exhausted	3D-D(PBS) vs 3D-A
Ythdf3	0.302145754608085	0.559427408614019	0.526	0.25	1	CD8_Exhausted	3D-D(PBS) vs 3D-A
Jak1	0.303113827151624	-0.321928094887362	0.895	1	1	CD8_Exhausted	3D-D(PBS) vs 3D-A
Clk1	0.304024121016657	-0.459431618637297	0.526	0.75	1	CD8_Exhausted	3D-D(PBS) vs 3D-A
Edem1	0.304423444820534	0.370982319200908	0.684	0.25	1	CD8_Exhausted	3D-D(PBS) vs 3D-A
Cox7a2	0.305272758948703	-0.952471629917414	0.368	0.5	1	CD8_Exhausted	3D-D(PBS) vs 3D-A
Vim	0.306060811954369	-0.373458395527444	0.421	0.75	1	CD8_Exhausted	3D-D(PBS) vs 3D-A
Susd6	0.306348375958484	0.337034987277571	0.684	0.25	1	CD8_Exhausted	3D-D(PBS) vs 3D-A
Sesn1	0.313311136704754	-0.493040011280117	0.316	0.5	1	CD8_Exhausted	3D-D(PBS) vs 3D-A
Ogdh	0.313311136704754	-0.493040011280117	0.316	0.5	1	CD8_Exhausted	3D-D(PBS) vs 3D-A
Fmr1	0.314647930447933	-0.610497592828294	0.316	0.5	1	CD8_Exhausted	3D-D(PBS) vs 3D-A
Lnpep	0.314713016054585	0.752072486556415	0.684	0.5	1	CD8_Exhausted	3D-D(PBS) vs 3D-A
Magoh	0.315746527932533	-0.411426245726465	0.263	0.5	1	CD8_Exhausted	3D-D(PBS) vs 3D-A
Rpl10-ps3	0.315746527932533	-0.411426245726465	0.263	0.5	1	CD8_Exhausted	3D-D(PBS) vs 3D-A
Hk1	0.315746527932533	-0.411426245726465	0.263	0.5	1	CD8_Exhausted	3D-D(PBS) vs 3D-A
Vdac2	0.315746527932533	-0.411426245726465	0.263	0.5	1	CD8_Exhausted	3D-D(PBS) vs 3D-A
St8sia4	0.318328003536005	0.474538511027506	0.526	0.25	1	CD8_Exhausted	3D-D(PBS) vs 3D-A
Eif4g3	0.318328003536005	0.559427408614019	0.526	0.25	1	CD8_Exhausted	3D-D(PBS) vs 3D-A
Lrrc8c	0.318328003536005	0.474538511027506	0.526	0.25	1	CD8_Exhausted	3D-D(PBS) vs 3D-A
Psmb8	0.318328003536005	0.430144391669052	0.526	0.25	1	CD8_Exhausted	3D-D(PBS) vs 3D-A
Clic1	0.318542195542386	-0.330389673635558	0.526	0.75	1	CD8_Exhausted	3D-D(PBS) vs 3D-A
Mapre2	0.31895196461938	0.626541604472556	0.579	0.25	1	CD8_Exhausted	3D-D(PBS) vs 3D-A
Ets1	0.320759366557924	0.578043086781365	1	0.75	1	CD8_Exhausted	3D-D(PBS) vs 3D-A
Pan3	0.321666079973016	0.559427408614018	0.632	0.25	1	CD8_Exhausted	3D-D(PBS) vs 3D-A
Gvin-ps6	0.321666079973016	0.452512204697506	0.632	0.25	1	CD8_Exhausted	3D-D(PBS) vs 3D-A
Sema4a	0.322332336074396	0.7155466105313	0.474	0.25	1	CD8_Exhausted	3D-D(PBS) vs 3D-A
Baz1a	0.322339842821092	-0.2844533894687	0.526	0.75	1	CD8_Exhausted	3D-D(PBS) vs 3D-A
Mpp7	0.322773166779733	0.921997487998727	0.474	0.25	1	CD8_Exhausted	3D-D(PBS) vs 3D-A
Rps16	0.323603636927168	-0.309328058107729	0.895	1	1	CD8_Exhausted	3D-D(PBS) vs 3D-A
AW112010	0.326899900333467	-0.406625259462644	0.789	1	1	CD8_Exhausted	3D-D(PBS) vs 3D-A
Tnik	0.327003700753575	0.395928676331139	0.842	0.5	1	CD8_Exhausted	3D-D(PBS) vs 3D-A
Fnbp4	0.327307811858285	-0.493040011280117	0.368	0.5	1	CD8_Exhausted	3D-D(PBS) vs 3D-A
Nek7	0.327856877261576	-0.29373120305671	0.474	0.75	1	CD8_Exhausted	3D-D(PBS) vs 3D-A
Eif2s2	0.327856877261576	-0.29373120305671	0.474	0.75	1	CD8_Exhausted	3D-D(PBS) vs 3D-A
Tbc1d1	0.327939306577189	-0.762500686273344	0.368	0.5	1	CD8_Exhausted	3D-D(PBS) vs 3D-A
Crebbp	0.328974814264375	0.436570660828485	0.789	0.5	1	CD8_Exhausted	3D-D(PBS) vs 3D-A
Gpr132	0.329289591735029	-0.463656204499023	0.526	0.75	1	CD8_Exhausted	3D-D(PBS) vs 3D-A
Btf3	0.329289591735029	-0.525461488972494	0.526	0.75	1	CD8_Exhausted	3D-D(PBS) vs 3D-A
Rngtt	0.334009375385204	0.337034987277571	0.526	0.25	1	CD8_Exhausted	3D-D(PBS) vs 3D-A
Hip1	0.336824806143469	0.634715535918256	0.684	0.5	1	CD8_Exhausted	3D-D(PBS) vs 3D-A
Gnas	0.337077772267022	-0.296837113924532	0.842	1	1	CD8_Exhausted	3D-D(PBS) vs 3D-A
Itk	0.337582880010998	0.791600850743052	0.842	0.5	1	CD8_Exhausted	3D-D(PBS) vs 3D-A
Zc3h7a	0.338715369712164	-0.382857093529694	0.684	1	1	CD8_Exhausted	3D-D(PBS) vs 3D-A
Actr3	0.33896628457396	-0.495855026887171	0.947	0.75	1	CD8_Exhausted	3D-D(PBS) vs 3D-A
Hivep2	0.339342147817306	0.533432200081074	0.737	0.75	1	CD8_Exhausted	3D-D(PBS) vs 3D-A
Taf3	0.339491598620017	0.524661990453342	0.579	0.25	1	CD8_Exhausted	3D-D(PBS) vs 3D-A
Fnip1	0.340734413549196	-0.440572591385981	0.263	0.5	1	CD8_Exhausted	3D-D(PBS) vs 3D-A
Map2k4	0.340734413549196	-0.354842717360097	0.263	0.5	1	CD8_Exhausted	3D-D(PBS) vs 3D-A
Mta3	0.341804507766123	-0.330389673635558	0.526	0.75	1	CD8_Exhausted	3D-D(PBS) vs 3D-A
Nsd2	0.342369682266615	-0.493040011280117	0.263	0.5	1	CD8_Exhausted	3D-D(PBS) vs 3D-A
Nxpe3	0.342369682266615	-0.389946518316013	0.263	0.5	1	CD8_Exhausted	3D-D(PBS) vs 3D-A
Dip2b	0.342606448135283	0.639597757298002	0.474	0.25	1	CD8_Exhausted	3D-D(PBS) vs 3D-A
Rasa1	0.343345539851586	0.639597757298002	0.474	0.25	1	CD8_Exhausted	3D-D(PBS) vs 3D-A
Stag2	0.343345539851586	0.752072486556415	0.474	0.25	1	CD8_Exhausted	3D-D(PBS) vs 3D-A
Elmo1	0.344785571580224	0.419497147469543	0.947	1	1	CD8_Exhausted	3D-D(PBS) vs 3D-A
Fyb	0.346004916491006	0.387661060347539	0.895	0.5	1	CD8_Exhausted	3D-D(PBS) vs 3D-A
Gm7536	0.348971653149742	0.288125386796624	0.526	0.25	1	CD8_Exhausted	3D-D(PBS) vs 3D-A
Snx3	0.351748662067711	-0.417852514885898	0.526	0.75	1	CD8_Exhausted	3D-D(PBS) vs 3D-A
Cd53	0.354444020581381	-0.762500686273343	0.789	1	1	CD8_Exhausted	3D-D(PBS) vs 3D-A
Zfp451	0.354581139670406	0.275634442613427	0.211	0	1	CD8_Exhausted	3D-D(PBS) vs 3D-A
Kctd18	0.354581139670406	0.275634442613427	0.211	0	1	CD8_Exhausted	3D-D(PBS) vs 3D-A
Raph1	0.354581139670406	0.275634442613427	0.211	0	1	CD8_Exhausted	3D-D(PBS) vs 3D-A
Ctse	0.354581139670406	0.275634442613427	0.211	0	1	CD8_Exhausted	3D-D(PBS) vs 3D-A
Ppp1r12b	0.354581139670406	0.275634442613427	0.211	0	1	CD8_Exhausted	3D-D(PBS) vs 3D-A
Rnf2	0.354581139670406	0.275634442613427	0.211	0	1	CD8_Exhausted	3D-D(PBS) vs 3D-A
Klhl20	0.354581139670406	0.275634442613427	0.211	0	1	CD8_Exhausted	3D-D(PBS) vs 3D-A
Rcsd1	0.354581139670406	0.275634442613427	0.211	0	1	CD8_Exhausted	3D-D(PBS) vs 3D-A
Ndufa8	0.354581139670406	0.275634442613427	0.211	0	1	CD8_Exhausted	3D-D(PBS) vs 3D-A
Ppp6c	0.354581139670406	0.275634442613427	0.211	0	1	CD8_Exhausted	3D-D(PBS) vs 3D-A
Sp3	0.354581139670406	0.275634442613427	0.211	0	1	CD8_Exhausted	3D-D(PBS) vs 3D-A
Patl2	0.354581139670406	0.275634442613427	0.211	0	1	CD8_Exhausted	3D-D(PBS) vs 3D-A
Usp8	0.354581139670406	0.275634442613427	0.211	0	1	CD8_Exhausted	3D-D(PBS) vs 3D-A
Tmem127	0.354581139670406	0.275634442613427	0.211	0	1	CD8_Exhausted	3D-D(PBS) vs 3D-A
Snrpb2	0.354581139670406	0.275634442613427	0.211	0	1	CD8_Exhausted	3D-D(PBS) vs 3D-A
Zfp217	0.354581139670406	0.275634442613427	0.211	0	1	CD8_Exhausted	3D-D(PBS) vs 3D-A
Anxa5	0.354581139670406	0.275634442613427	0.211	0	1	CD8_Exhausted	3D-D(PBS) vs 3D-A
Golim4	0.354581139670406	0.275634442613427	0.211	0	1	CD8_Exhausted	3D-D(PBS) vs 3D-A
Rbm8a	0.354581139670406	0.275634442613427	0.211	0	1	CD8_Exhausted	3D-D(PBS) vs 3D-A
Man1a2	0.354581139670406	0.275634442613427	0.211	0	1	CD8_Exhausted	3D-D(PBS) vs 3D-A
Cd101	0.354581139670406	0.275634442613427	0.211	0	1	CD8_Exhausted	3D-D(PBS) vs 3D-A
Phtf1	0.354581139670406	0.275634442613427	0.211	0	1	CD8_Exhausted	3D-D(PBS) vs 3D-A
Bcl10	0.354581139670406	0.275634442613427	0.211	0	1	CD8_Exhausted	3D-D(PBS) vs 3D-A
Ufl1	0.354581139670406	0.275634442613427	0.211	0	1	CD8_Exhausted	3D-D(PBS) vs 3D-A
Raver2	0.354581139670406	0.275634442613427	0.211	0	1	CD8_Exhausted	3D-D(PBS) vs 3D-A
Rnf19b	0.354581139670406	0.275634442613427	0.211	0	1	CD8_Exhausted	3D-D(PBS) vs 3D-A
Ythdf2	0.354581139670406	0.275634442613427	0.211	0	1	CD8_Exhausted	3D-D(PBS) vs 3D-A
Nipal3	0.354581139670406	0.275634442613427	0.211	0	1	CD8_Exhausted	3D-D(PBS) vs 3D-A
Abcb1b	0.354581139670406	0.275634442613427	0.211	0	1	CD8_Exhausted	3D-D(PBS) vs 3D-A
Dmtf1	0.354581139670406	0.275634442613427	0.211	0	1	CD8_Exhausted	3D-D(PBS) vs 3D-A
Tmem60	0.354581139670406	0.275634442613427	0.211	0	1	CD8_Exhausted	3D-D(PBS) vs 3D-A
Prr14l	0.354581139670406	0.275634442613427	0.211	0	1	CD8_Exhausted	3D-D(PBS) vs 3D-A
Mob1b	0.354581139670406	0.275634442613427	0.211	0	1	CD8_Exhausted	3D-D(PBS) vs 3D-A
Tesc	0.354581139670406	0.275634442613427	0.211	0	1	CD8_Exhausted	3D-D(PBS) vs 3D-A
Pptc7	0.354581139670406	0.275634442613427	0.211	0	1	CD8_Exhausted	3D-D(PBS) vs 3D-A
Zscan21	0.354581139670406	0.275634442613427	0.211	0	1	CD8_Exhausted	3D-D(PBS) vs 3D-A
Eif3b	0.354581139670406	0.275634442613427	0.211	0	1	CD8_Exhausted	3D-D(PBS) vs 3D-A
Rbm28	0.354581139670406	0.275634442613427	0.211	0	1	CD8_Exhausted	3D-D(PBS) vs 3D-A
Mrps33	0.354581139670406	0.275634442613427	0.211	0	1	CD8_Exhausted	3D-D(PBS) vs 3D-A
Gmcl1	0.354581139670406	0.275634442613427	0.211	0	1	CD8_Exhausted	3D-D(PBS) vs 3D-A
Arl8b	0.354581139670406	0.275634442613427	0.211	0	1	CD8_Exhausted	3D-D(PBS) vs 3D-A
Rasgef1a	0.354581139670406	0.275634442613427	0.211	0	1	CD8_Exhausted	3D-D(PBS) vs 3D-A
Bms1	0.354581139670406	0.275634442613427	0.211	0	1	CD8_Exhausted	3D-D(PBS) vs 3D-A
Slc2a3	0.354581139670406	0.275634442613427	0.211	0	1	CD8_Exhausted	3D-D(PBS) vs 3D-A
Fkbp4	0.354581139670406	0.275634442613427	0.211	0	1	CD8_Exhausted	3D-D(PBS) vs 3D-A
Wbp11	0.354581139670406	0.275634442613427	0.211	0	1	CD8_Exhausted	3D-D(PBS) vs 3D-A
Strap	0.354581139670406	0.275634442613427	0.211	0	1	CD8_Exhausted	3D-D(PBS) vs 3D-A
Dera	0.354581139670406	0.275634442613427	0.211	0	1	CD8_Exhausted	3D-D(PBS) vs 3D-A
Rps8-ps4	0.354581139670406	0.275634442613427	0.211	0	1	CD8_Exhausted	3D-D(PBS) vs 3D-A
Klk8	0.354581139670406	0.275634442613427	0.211	0	1	CD8_Exhausted	3D-D(PBS) vs 3D-A
Emc10	0.354581139670406	0.275634442613427	0.211	0	1	CD8_Exhausted	3D-D(PBS) vs 3D-A
Rpl13a	0.354581139670406	0.275634442613427	0.211	0	1	CD8_Exhausted	3D-D(PBS) vs 3D-A
Uqcrc2	0.354581139670406	0.275634442613427	0.211	0	1	CD8_Exhausted	3D-D(PBS) vs 3D-A
Mosmo	0.354581139670406	0.275634442613427	0.211	0	1	CD8_Exhausted	3D-D(PBS) vs 3D-A
Stx4a	0.354581139670406	0.275634442613427	0.211	0	1	CD8_Exhausted	3D-D(PBS) vs 3D-A
Cfap97	0.354581139670406	0.275634442613427	0.211	0	1	CD8_Exhausted	3D-D(PBS) vs 3D-A
Kxd1	0.354581139670406	0.275634442613427	0.211	0	1	CD8_Exhausted	3D-D(PBS) vs 3D-A
Ccdc124	0.354581139670406	0.275634442613427	0.211	0	1	CD8_Exhausted	3D-D(PBS) vs 3D-A
Tecr	0.354581139670406	0.275634442613427	0.211	0	1	CD8_Exhausted	3D-D(PBS) vs 3D-A
Trir	0.354581139670406	0.275634442613427	0.211	0	1	CD8_Exhausted	3D-D(PBS) vs 3D-A
Wdr83os	0.354581139670406	0.275634442613427	0.211	0	1	CD8_Exhausted	3D-D(PBS) vs 3D-A
Coq9	0.354581139670406	0.275634442613427	0.211	0	1	CD8_Exhausted	3D-D(PBS) vs 3D-A
Terf2	0.354581139670406	0.275634442613427	0.211	0	1	CD8_Exhausted	3D-D(PBS) vs 3D-A
Cdon	0.354581139670406	0.275634442613427	0.211	0	1	CD8_Exhausted	3D-D(PBS) vs 3D-A
Cul5	0.354581139670406	0.275634442613427	0.211	0	1	CD8_Exhausted	3D-D(PBS) vs 3D-A
Snapc5	0.354581139670406	0.275634442613427	0.211	0	1	CD8_Exhausted	3D-D(PBS) vs 3D-A
Rab11a	0.354581139670406	0.275634442613427	0.211	0	1	CD8_Exhausted	3D-D(PBS) vs 3D-A
[truncated: 1,150 more rows]
