# Supplementary material for: Alveolar echinococcosis drives functional reprogramming of hepatic CD8+ T cells
Source: Front Cell Infect Microbiol. 2026 Feb 19;16:1747682. doi: 10.3389/fcimb.2026.1747682 (PMC12960575; doi:10.3389/fcimb.2026.1747682)
Supplement: Supplementary file 2 [file DataSheet2.zip › Supplementary Date 2/DEGs/CD8_Exhausted/CD8_Exhausted_Ctrl__vs_3mpi_markers.csv]

	p_val	avg_log2FC	pct.1	pct.2	p_val_adj	cell_type	comparison
Golga1	8.84260413013836e-10	0.644316306200532	0.421	0.01	1.60024606943114e-05	CD8_Exhausted	3D-D(PBS) vs 3M-A
Btg1	1.03921247330612e-09	-1.75204468148805	0.895	1	1.88066281294209e-05	CD8_Exhausted	3D-D(PBS) vs 3M-A
Junb	4.13135933666752e-09	-2.36165162987347	0.632	0.98	7.47652099156722e-05	CD8_Exhausted	3D-D(PBS) vs 3M-A
mt-Nd2	6.86078498557685e-09	1.18071511840943	1	0.949	0.000124159625883984	CD8_Exhausted	3D-D(PBS) vs 3M-A
Tmem260	1.38178259789076e-08	1.05935380547938	0.368	0.01	0.000250061196740291	CD8_Exhausted	3D-D(PBS) vs 3M-A
S100a9	1.89874338699126e-08	0.754598361215442	0.579	0.071	0.000343615590743808	CD8_Exhausted	3D-D(PBS) vs 3M-A
mt-Cytb	1.99218194487713e-08	0.980451202958593	1	0.99	0.000360525166564415	CD8_Exhausted	3D-D(PBS) vs 3M-A
Jund	4.27492868146328e-08	-1.83260957971136	0.526	0.939	0.00077363384348441	CD8_Exhausted	3D-D(PBS) vs 3M-A
S100a8	4.73941487651462e-08	0.754598361215442	0.579	0.082	0.000857691910202851	CD8_Exhausted	3D-D(PBS) vs 3M-A
Gm44174	7.89891221946103e-08	1.16884295305971	0.684	0.143	0.00142946614435586	CD8_Exhausted	3D-D(PBS) vs 3M-A
Rpl37a	1.0075767450715e-07	-1.11482278554621	1	1	0.0018234116355559	CD8_Exhausted	3D-D(PBS) vs 3M-A
Tnfaip3	1.31200947192512e-07	-1.62970032900614	0.684	1	0.00237434354134289	CD8_Exhausted	3D-D(PBS) vs 3M-A
Ddx5	2.11255373522172e-07	-1.19581235702108	0.842	1	0.00382308849463075	CD8_Exhausted	3D-D(PBS) vs 3M-A
Rpl38	2.16432940172846e-07	-1.11464760552767	0.947	0.99	0.00391678691830799	CD8_Exhausted	3D-D(PBS) vs 3M-A
Dab2	2.51087431696877e-07	0.452512204697507	0.263	0	0.00454392925141838	CD8_Exhausted	3D-D(PBS) vs 3M-A
Dusp1	2.96643291039372e-07	-2.05438995477932	0.421	0.888	0.00536835363793951	CD8_Exhausted	3D-D(PBS) vs 3M-A
Atg7	2.97423687655112e-07	0.595406705719585	0.316	0.01	0.00538247647549456	CD8_Exhausted	3D-D(PBS) vs 3M-A
Ccl4	3.26198376721476e-07	-2.43454880375821	0.526	0.908	0.00590321202352856	CD8_Exhausted	3D-D(PBS) vs 3M-A
Srsf5	4.22566789272453e-07	-1.23987524114885	0.105	0.796	0.00764719118546359	CD8_Exhausted	3D-D(PBS) vs 3M-A
Klf6	5.2226146959663e-07	-1.48874995941396	0.737	0.99	0.00945136581529022	CD8_Exhausted	3D-D(PBS) vs 3M-A
Pabpc1	5.53500781863234e-07	-1.03651906055625	0.895	1	0.0100167036493789	CD8_Exhausted	3D-D(PBS) vs 3M-A
H2-K1	7.24665241724165e-07	-0.784907099321623	1	1	0.0131142668794822	CD8_Exhausted	3D-D(PBS) vs 3M-A
Nr4a1	7.89512681582478e-07	-1.87200452891549	0.263	0.806	0.0142878109985981	CD8_Exhausted	3D-D(PBS) vs 3M-A
Rps21	1.02742155379845e-06	-0.960401489667235	1	1	0.0185932478590906	CD8_Exhausted	3D-D(PBS) vs 3M-A
Gm36723	1.2819432419171e-06	0.891444321124965	0.579	0.112	0.0231993268489738	CD8_Exhausted	3D-D(PBS) vs 3M-A
Dennd4a	1.34463810199867e-06	-1.23632751675979	0.684	1	0.02433391573187	CD8_Exhausted	3D-D(PBS) vs 3M-A
Hbb-bs	1.36823266425697e-06	1.12470754347348	0.684	0.184	0.0247609065250584	CD8_Exhausted	3D-D(PBS) vs 3M-A
Bhlhe40	1.66467737812345e-06	-1.76593159167362	0.263	0.786	0.0301256665119	CD8_Exhausted	3D-D(PBS) vs 3M-A
Skap1	1.73356272351186e-06	1.0953844519032	1	0.908	0.0313722846073941	CD8_Exhausted	3D-D(PBS) vs 3M-A
Slc9a9	2.01697756552508e-06	1.21591566504499	0.947	0.724	0.0365012430033073	CD8_Exhausted	3D-D(PBS) vs 3M-A
Hba-a1	2.15299563264621e-06	0.781819829950467	0.526	0.102	0.0389627619639985	CD8_Exhausted	3D-D(PBS) vs 3M-A
Trappc9	2.24896823130183e-06	0.703817317949194	0.632	0.153	0.0406995780818691	CD8_Exhausted	3D-D(PBS) vs 3M-A
Zfp36l2	2.38332734679734e-06	-1.32882423373353	0.211	0.776	0.0431310749949914	CD8_Exhausted	3D-D(PBS) vs 3M-A
Ehd3	3.22957481534995e-06	0.891444321124965	0.579	0.133	0.058445615433388	CD8_Exhausted	3D-D(PBS) vs 3M-A
Rplp2	3.78192409599799e-06	-0.83086342832914	1	1	0.0684414803652756	CD8_Exhausted	3D-D(PBS) vs 3M-A
Phf11c	4.13653749390513e-06	0.40901056606092	0.316	0.02	0.0748589190272011	CD8_Exhausted	3D-D(PBS) vs 3M-A
Lactb2	4.30868692198625e-06	0.394796706841219	0.316	0.02	0.0779743072271852	CD8_Exhausted	3D-D(PBS) vs 3M-A
Zscan21	4.42483292427709e-06	0.275634442613427	0.211	0	0.0800762014306426	CD8_Exhausted	3D-D(PBS) vs 3M-A
Inpp4b	4.60589559408733e-06	1.43717165856302	0.947	0.745	0.0833528925661985	CD8_Exhausted	3D-D(PBS) vs 3M-A
Hip1	4.81252042433357e-06	1.19414294453227	0.684	0.224	0.0870921821191646	CD8_Exhausted	3D-D(PBS) vs 3M-A
Clk1	4.85708417269086e-06	-1.31602749344768	0.526	0.888	0.0878986522731865	CD8_Exhausted	3D-D(PBS) vs 3M-A
Trerf1	4.861805217899e-06	1.02363774987456	0.737	0.245	0.0879840890283182	CD8_Exhausted	3D-D(PBS) vs 3M-A
G0s2	5.47553469723748e-06	0.322388211313169	0.263	0.01	0.0990907514159066	CD8_Exhausted	3D-D(PBS) vs 3M-A
Foxn3	6.7173079573794e-06	0.969711377922228	1	0.612	0.121563122104695	CD8_Exhausted	3D-D(PBS) vs 3M-A
H3f3b	7.25187682057149e-06	-1.17815327617796	0.737	0.929	0.131237214821882	CD8_Exhausted	3D-D(PBS) vs 3M-A
Apoe	8.68818933506893e-06	0.532205939878994	0.474	0.082	0.157230162396742	CD8_Exhausted	3D-D(PBS) vs 3M-A
Rn18s	1.18018179166275e-05	0.907350712034325	1	1	0.213577498837208	CD8_Exhausted	3D-D(PBS) vs 3M-A
Pnrc1	1.68732114145596e-05	-1.11630055603032	0.368	0.837	0.305354506969285	CD8_Exhausted	3D-D(PBS) vs 3M-A
Sntb2	1.70469664953747e-05	0.721447211970984	0.632	0.184	0.308498952666795	CD8_Exhausted	3D-D(PBS) vs 3M-A
Lifr	1.99228284870953e-05	0.40901056606092	0.316	0.031	0.360543427130963	CD8_Exhausted	3D-D(PBS) vs 3M-A
Cd28	3.1816493584029e-05	-1.09562698776557	0.368	0.878	0.575783084390172	CD8_Exhausted	3D-D(PBS) vs 3M-A
Chn2	3.19192005488594e-05	0.975591573347147	0.789	0.316	0.577641772332709	CD8_Exhausted	3D-D(PBS) vs 3M-A
mt-Nd5	3.20327378605534e-05	0.821503531422948	1	0.612	0.579696457062435	CD8_Exhausted	3D-D(PBS) vs 3M-A
Rps28	3.27372640484703e-05	-0.842164559599874	0.947	1	0.592446267485166	CD8_Exhausted	3D-D(PBS) vs 3M-A
Ubash3a	3.29956369135636e-05	0.818345705975581	0.579	0.163	0.597122041224761	CD8_Exhausted	3D-D(PBS) vs 3M-A
Fosl2	3.36876986041361e-05	-1.42171356413467	0.105	0.653	0.60964628163905	CD8_Exhausted	3D-D(PBS) vs 3M-A
Sh3bgrl3	3.62964665256045e-05	0.781819829950467	0.947	0.469	0.656857154713864	CD8_Exhausted	3D-D(PBS) vs 3M-A
Fam222b	3.72085432850063e-05	0.419249750565758	0.368	0.051	0.673363007828759	CD8_Exhausted	3D-D(PBS) vs 3M-A
Tsc22d3	4.03939075658303e-05	-1.22363460014164	0.158	0.663	0.73100854521883	CD8_Exhausted	3D-D(PBS) vs 3M-A
Slc3a2	4.5922931873449e-05	-1.14176705453037	0.105	0.622	0.831067298113807	CD8_Exhausted	3D-D(PBS) vs 3M-A
Cd226	4.5942596989742e-05	1.19275293089657	0.842	0.561	0.831423177723361	CD8_Exhausted	3D-D(PBS) vs 3M-A
Mphosph10	4.62688309236639e-05	0.366782330671623	0.263	0.02	0.837327033225546	CD8_Exhausted	3D-D(PBS) vs 3M-A
Zfp266	4.97760311066783e-05	0.307888641618054	0.263	0.02	0.900796834937557	CD8_Exhausted	3D-D(PBS) vs 3M-A
Cpeb1	5.57481501288669e-05	-0.910555613191669	0.158	0.684	1	CD8_Exhausted	3D-D(PBS) vs 3M-A
Dusp2	5.90340707189022e-05	-1.29997426121318	0.474	0.816	1	CD8_Exhausted	3D-D(PBS) vs 3M-A
Gramd3	6.0852692765226e-05	-1.33657487085176	0.421	0.827	1	CD8_Exhausted	3D-D(PBS) vs 3M-A
mt-Nd4	6.16152614195628e-05	0.688710425558985	1	1	1	CD8_Exhausted	3D-D(PBS) vs 3M-A
Mbnl1	6.47073387583353e-05	0.684522628595551	1	1	1	CD8_Exhausted	3D-D(PBS) vs 3M-A
Tpt1	7.210387097707e-05	-0.568896688361521	1	1	1	CD8_Exhausted	3D-D(PBS) vs 3M-A
Zfp783	7.67837483538711e-05	0.275634442613427	0.158	0	1	CD8_Exhausted	3D-D(PBS) vs 3M-A
Lrrc45	7.67837483538711e-05	0.275634442613427	0.158	0	1	CD8_Exhausted	3D-D(PBS) vs 3M-A
Gm5165	7.67837483538711e-05	0.275634442613427	0.158	0	1	CD8_Exhausted	3D-D(PBS) vs 3M-A
Gm20939	7.67837483538711e-05	0.275634442613427	0.158	0	1	CD8_Exhausted	3D-D(PBS) vs 3M-A
Snx24	7.67837483538711e-05	0.275634442613427	0.158	0	1	CD8_Exhausted	3D-D(PBS) vs 3M-A
Btf3l4	7.68154808682864e-05	0.395928676331139	0.158	0	1	CD8_Exhausted	3D-D(PBS) vs 3M-A
BE692007	7.9932269962255e-05	0.629816736505417	0.421	0.082	1	CD8_Exhausted	3D-D(PBS) vs 3M-A
Rps27	8.2153895654931e-05	-0.643651025662097	1	1	1	CD8_Exhausted	3D-D(PBS) vs 3M-A
Ttc28	8.36908715502653e-05	0.381281900366738	0.211	0.01	1	CD8_Exhausted	3D-D(PBS) vs 3M-A
Gng5	8.65834443171106e-05	0.641889568805992	0.579	0.163	1	CD8_Exhausted	3D-D(PBS) vs 3M-A
Coq9	8.72245448935835e-05	0.260987666649026	0.211	0.01	1	CD8_Exhausted	3D-D(PBS) vs 3M-A
Fam124a	8.72245448935835e-05	0.260987666649026	0.211	0.01	1	CD8_Exhausted	3D-D(PBS) vs 3M-A
Lims1	9.14173641699896e-05	0.87553426477266	0.737	0.316	1	CD8_Exhausted	3D-D(PBS) vs 3M-A
Retnlg	9.65373162196931e-05	0.338213178474852	0.316	0.041	1	CD8_Exhausted	3D-D(PBS) vs 3M-A
Lclat1	9.97918493900588e-05	0.307888641618054	0.211	0.01	1	CD8_Exhausted	3D-D(PBS) vs 3M-A
Ptma	0.000101008982074003	-1.04779505218141	0.895	0.99	1	CD8_Exhausted	3D-D(PBS) vs 3M-A
Gvin-ps6	0.000107996428386245	0.697988239146996	0.632	0.224	1	CD8_Exhausted	3D-D(PBS) vs 3M-A
Snord13	0.000112727999872677	0.603821527972472	0.474	0.112	1	CD8_Exhausted	3D-D(PBS) vs 3M-A
Esyt1	0.000115226029335202	0.546603368256435	0.526	0.143	1	CD8_Exhausted	3D-D(PBS) vs 3M-A
Immp1l	0.000128537822685072	0.456579001022268	0.421	0.082	1	CD8_Exhausted	3D-D(PBS) vs 3M-A
Gimap4	0.000146631663114964	0.848315241737373	0.895	0.622	1	CD8_Exhausted	3D-D(PBS) vs 3M-A
Eea1	0.000149299753381635	0.926209739285641	0.474	0.122	1	CD8_Exhausted	3D-D(PBS) vs 3M-A
Igfbp7	0.00016919852619896	0.606733123392375	0.368	0.071	1	CD8_Exhausted	3D-D(PBS) vs 3M-A
Ubc	0.000187688163378836	-0.877343612612107	0.632	0.867	1	CD8_Exhausted	3D-D(PBS) vs 3M-A
Dzip3	0.000215244554535333	0.40901056606092	0.263	0.031	1	CD8_Exhausted	3D-D(PBS) vs 3M-A
Pygb	0.000237111988064415	0.352427037694553	0.263	0.031	1	CD8_Exhausted	3D-D(PBS) vs 3M-A
Cemip2	0.000237111988064415	0.352427037694553	0.263	0.031	1	CD8_Exhausted	3D-D(PBS) vs 3M-A
Ccnl1	0.000243670884771576	-0.95514576421574	0.474	0.765	1	CD8_Exhausted	3D-D(PBS) vs 3M-A
Gm8129	0.000249900655442224	-0.754233070289743	0.053	0.52	1	CD8_Exhausted	3D-D(PBS) vs 3M-A
Lactb	0.000254442934567991	0.394796706841219	0.263	0.031	1	CD8_Exhausted	3D-D(PBS) vs 3M-A
Hs3st3b1	0.000254442934567991	0.487636725546008	0.263	0.031	1	CD8_Exhausted	3D-D(PBS) vs 3M-A
Elmo1	0.000256324815483164	0.720790396552907	0.947	0.837	1	CD8_Exhausted	3D-D(PBS) vs 3M-A
Rgs1	0.000258207965975978	-1.49119866445595	0.526	0.837	1	CD8_Exhausted	3D-D(PBS) vs 3M-A
Lrmda	0.000260769827031179	0.293533348640984	0.263	0.031	1	CD8_Exhausted	3D-D(PBS) vs 3M-A
Lpar6	0.00026536105417228	0.669345100692054	0.526	0.173	1	CD8_Exhausted	3D-D(PBS) vs 3M-A
Rgs2	0.000267664551259922	-1.57936769538412	0.316	0.704	1	CD8_Exhausted	3D-D(PBS) vs 3M-A
Ripor2	0.000288034844079347	0.934671318033838	0.842	0.429	1	CD8_Exhausted	3D-D(PBS) vs 3M-A
Arhgap15	0.000308001097321636	0.647865373281602	1	0.959	1	CD8_Exhausted	3D-D(PBS) vs 3M-A
Cyp26b1	0.000308338353442008	0.279319489421283	0.263	0.031	1	CD8_Exhausted	3D-D(PBS) vs 3M-A
Cd52	0.000321375014824656	0.737301163171822	1	0.847	1	CD8_Exhausted	3D-D(PBS) vs 3M-A
Dock2	0.000321546834489161	0.750110970223128	1	0.918	1	CD8_Exhausted	3D-D(PBS) vs 3M-A
Nfkbia	0.000333251067839604	-1.45575899520066	0.316	0.724	1	CD8_Exhausted	3D-D(PBS) vs 3M-A
Pank2	0.000343205483151836	0.339301594249516	0.368	0.071	1	CD8_Exhausted	3D-D(PBS) vs 3M-A
Zmym4	0.00034699230645382	0.483296339398048	0.316	0.051	1	CD8_Exhausted	3D-D(PBS) vs 3M-A
Ppp1r15a	0.00037530105192767	-0.85164118846188	0.368	0.724	1	CD8_Exhausted	3D-D(PBS) vs 3M-A
Rps9	0.000378955337597073	-0.828565267650597	0.789	0.99	1	CD8_Exhausted	3D-D(PBS) vs 3M-A
Cd69	0.000380689661763975	-1.24566090647164	0.316	0.765	1	CD8_Exhausted	3D-D(PBS) vs 3M-A
Itk	0.00039883412641964	-0.889330708508826	0.842	0.969	1	CD8_Exhausted	3D-D(PBS) vs 3M-A
Prex1	0.000420950084102923	0.763441300635612	0.737	0.398	1	CD8_Exhausted	3D-D(PBS) vs 3M-A
Dennd1a	0.000428633084357394	0.907350712034326	0.737	0.337	1	CD8_Exhausted	3D-D(PBS) vs 3M-A
Art2b	0.000429532063826914	0.479257059930035	0.421	0.102	1	CD8_Exhausted	3D-D(PBS) vs 3M-A
Smad7	0.000449527753950203	-1.15154297701924	0.263	0.643	1	CD8_Exhausted	3D-D(PBS) vs 3M-A
Taf3	0.000457283905290659	0.724334335289706	0.579	0.204	1	CD8_Exhausted	3D-D(PBS) vs 3M-A
Smg6	0.000459103296490155	1.09867693529041	0.737	0.439	1	CD8_Exhausted	3D-D(PBS) vs 3M-A
4930402H24Rik	0.000459814702639296	0.483296339398048	0.368	0.082	1	CD8_Exhausted	3D-D(PBS) vs 3M-A
AI504432	0.000462239420906225	0.613422298254748	0.474	0.133	1	CD8_Exhausted	3D-D(PBS) vs 3M-A
Jmy	0.000478420630871343	-1.01654630887988	0.105	0.582	1	CD8_Exhausted	3D-D(PBS) vs 3M-A
Arhgef18	0.000493680187863396	0.58251102172706	0.579	0.204	1	CD8_Exhausted	3D-D(PBS) vs 3M-A
Dusp5	0.000537553746764071	-1.14709707198805	0.316	0.673	1	CD8_Exhausted	3D-D(PBS) vs 3M-A
Tgfbr1	0.000545468401197166	0.688710425558985	0.421	0.112	1	CD8_Exhausted	3D-D(PBS) vs 3M-A
Ptgs1	0.00055700941136291	0.366782330671623	0.211	0.02	1	CD8_Exhausted	3D-D(PBS) vs 3M-A
Ranbp2	0.000565394215433655	-0.755614300688104	0.105	0.602	1	CD8_Exhausted	3D-D(PBS) vs 3M-A
Fos	0.000576720898804414	-1.39537317195589	0.474	0.776	1	CD8_Exhausted	3D-D(PBS) vs 3M-A
Hbb-bt	0.000597412058668206	0.366782330671623	0.211	0.02	1	CD8_Exhausted	3D-D(PBS) vs 3M-A
Ifitm3	0.000597412058668206	0.307888641618054	0.211	0.02	1	CD8_Exhausted	3D-D(PBS) vs 3M-A
2010315B03Rik	0.000597412058668206	0.307888641618054	0.211	0.02	1	CD8_Exhausted	3D-D(PBS) vs 3M-A
9930111J21Rik2	0.000597412058668206	0.366782330671623	0.211	0.02	1	CD8_Exhausted	3D-D(PBS) vs 3M-A
Timm9	0.000597412058668206	0.307888641618054	0.211	0.02	1	CD8_Exhausted	3D-D(PBS) vs 3M-A
Rad17	0.000597412058668206	0.307888641618054	0.211	0.02	1	CD8_Exhausted	3D-D(PBS) vs 3M-A
Dubr	0.000597412058668206	0.307888641618054	0.211	0.02	1	CD8_Exhausted	3D-D(PBS) vs 3M-A
Micos13	0.000597412058668206	0.307888641618054	0.211	0.02	1	CD8_Exhausted	3D-D(PBS) vs 3M-A
Cdc23	0.000597412058668206	0.366782330671623	0.211	0.02	1	CD8_Exhausted	3D-D(PBS) vs 3M-A
Tspan7	0.000597412058668206	0.307888641618054	0.211	0.02	1	CD8_Exhausted	3D-D(PBS) vs 3M-A
Ccdc91	0.000642497795388082	0.449244490863596	0.211	0.02	1	CD8_Exhausted	3D-D(PBS) vs 3M-A
Xpr1	0.000649560438147369	0.770415066678217	0.579	0.235	1	CD8_Exhausted	3D-D(PBS) vs 3M-A
Lrp6	0.000655486027506782	0.524323607658102	0.316	0.061	1	CD8_Exhausted	3D-D(PBS) vs 3M-A
Xpo7	0.000663447732969364	0.548022645341769	0.526	0.163	1	CD8_Exhausted	3D-D(PBS) vs 3M-A
2610021A01Rik	0.000689512751922274	0.293533348640984	0.211	0.02	1	CD8_Exhausted	3D-D(PBS) vs 3M-A
Dnmt1	0.000712356120606455	0.577202110341995	0.526	0.173	1	CD8_Exhausted	3D-D(PBS) vs 3M-A
Rfx7	0.000714431548861126	0.800802933318039	0.684	0.327	1	CD8_Exhausted	3D-D(PBS) vs 3M-A
Tsc1	0.000729040962419413	0.510517808133072	0.316	0.061	1	CD8_Exhausted	3D-D(PBS) vs 3M-A
Ikzf3	0.000732334920190895	0.748804772722504	0.947	0.582	1	CD8_Exhausted	3D-D(PBS) vs 3M-A
Snrpg	0.000736808185762697	-0.890228287534401	0.316	0.653	1	CD8_Exhausted	3D-D(PBS) vs 3M-A
Gls	0.000746933086727669	-0.831997533442875	0.632	0.898	1	CD8_Exhausted	3D-D(PBS) vs 3M-A
Psen2	0.000754202674140855	0.572366464321517	0.421	0.112	1	CD8_Exhausted	3D-D(PBS) vs 3M-A
Cep152	0.000755547664716534	0.394796706841219	0.263	0.041	1	CD8_Exhausted	3D-D(PBS) vs 3M-A
Msi2	0.00079133467756816	0.562810048008671	1	0.602	1	CD8_Exhausted	3D-D(PBS) vs 3M-A
Ptcd3	0.000810315986852737	0.392777539204567	0.368	0.082	1	CD8_Exhausted	3D-D(PBS) vs 3M-A
Chd9	0.000833825833491226	0.492313212755482	0.632	0.245	1	CD8_Exhausted	3D-D(PBS) vs 3M-A
Vti1a	0.000848027305452973	0.735426924466015	0.737	0.367	1	CD8_Exhausted	3D-D(PBS) vs 3M-A
Prkcq	0.000854819615033869	0.702385362456062	0.789	0.459	1	CD8_Exhausted	3D-D(PBS) vs 3M-A
Rps29	0.000862381391519865	-0.477566798868183	1	1	1	CD8_Exhausted	3D-D(PBS) vs 3M-A
Rpl18a	0.000904782822407398	0.516922680099484	1	0.898	1	CD8_Exhausted	3D-D(PBS) vs 3M-A
Dguok	0.000945013211386959	0.279319489421283	0.263	0.041	1	CD8_Exhausted	3D-D(PBS) vs 3M-A
Fosb	0.000982606226882892	-0.989361479553653	0.211	0.612	1	CD8_Exhausted	3D-D(PBS) vs 3M-A
Lncpint	0.00104563893165404	-0.809947848675804	0.737	0.888	1	CD8_Exhausted	3D-D(PBS) vs 3M-A
Rpl10	0.00105904584941443	0.890344286728636	0.842	0.561	1	CD8_Exhausted	3D-D(PBS) vs 3M-A
Atp5d	0.00107040728926833	0.340310119310432	0.421	0.112	1	CD8_Exhausted	3D-D(PBS) vs 3M-A
Camk1d	0.00107455841782773	0.759793523620468	0.842	0.5	1	CD8_Exhausted	3D-D(PBS) vs 3M-A
Malt1	0.00111872021630437	-1.04260860546608	0.421	0.724	1	CD8_Exhausted	3D-D(PBS) vs 3M-A
Zfr	0.00112936584870761	0.565008440877318	0.579	0.224	1	CD8_Exhausted	3D-D(PBS) vs 3M-A
Itgb2	0.00117959343219902	0.698403821762829	0.789	0.459	1	CD8_Exhausted	3D-D(PBS) vs 3M-A
Gm9403	0.00119628798819074	0.322388211313169	0.158	0.01	1	CD8_Exhausted	3D-D(PBS) vs 3M-A
E330020D12Rik	0.00124594728321127	0.260987666649026	0.158	0.01	1	CD8_Exhausted	3D-D(PBS) vs 3M-A
Cmpk2	0.00124594728321127	0.260987666649026	0.158	0.01	1	CD8_Exhausted	3D-D(PBS) vs 3M-A
Ifrd1	0.00124743017336703	-1.21294352168339	0.211	0.561	1	CD8_Exhausted	3D-D(PBS) vs 3M-A
Gbp7	0.00124753576212233	0.804362398601555	0.526	0.224	1	CD8_Exhausted	3D-D(PBS) vs 3M-A
Gm12216	0.00129373930344783	0.666342612530531	0.474	0.173	1	CD8_Exhausted	3D-D(PBS) vs 3M-A
Zmiz1	0.00132804489356134	0.485929595964627	0.842	0.408	1	CD8_Exhausted	3D-D(PBS) vs 3M-A
Ak7	0.00133060175623267	0.275634442613427	0.105	0	1	CD8_Exhausted	3D-D(PBS) vs 3M-A
Mtmr7	0.00133115379399477	0.275634442613427	0.105	0	1	CD8_Exhausted	3D-D(PBS) vs 3M-A
Zbtb16	0.00133115379399477	0.559427408614019	0.105	0	1	CD8_Exhausted	3D-D(PBS) vs 3M-A
Vtn	0.00133115379399477	0.275634442613427	0.105	0	1	CD8_Exhausted	3D-D(PBS) vs 3M-A
Wdr11	0.00135302795115579	0.366782330671623	0.158	0.01	1	CD8_Exhausted	3D-D(PBS) vs 3M-A
Tmem104	0.00135302795115579	0.307888641618054	0.158	0.01	1	CD8_Exhausted	3D-D(PBS) vs 3M-A
Galnt6	0.001366389643291	0.430347459449089	0.368	0.092	1	CD8_Exhausted	3D-D(PBS) vs 3M-A
A330023F24Rik	0.00138753104466134	0.379721386379121	0.368	0.092	1	CD8_Exhausted	3D-D(PBS) vs 3M-A
Atf4	0.00138904808390116	-0.859726199137057	0.316	0.633	1	CD8_Exhausted	3D-D(PBS) vs 3M-A
Oaz1	0.00141728034026599	-0.780705281650934	0.526	0.806	1	CD8_Exhausted	3D-D(PBS) vs 3M-A
Alyref	0.00142754625084652	-0.524841508283585	0	0.378	1	CD8_Exhausted	3D-D(PBS) vs 3M-A
H2-Q6	0.00145471355141779	-0.71567982952035	0.474	0.776	1	CD8_Exhausted	3D-D(PBS) vs 3M-A
Sppl3	0.0014637136110095	0.516677761154681	0.632	0.276	1	CD8_Exhausted	3D-D(PBS) vs 3M-A
Mcl1	0.00147471032928978	-0.896252075162171	0.263	0.633	1	CD8_Exhausted	3D-D(PBS) vs 3M-A
Ubr4	0.00153205830468051	0.426160877750555	0.526	0.184	1	CD8_Exhausted	3D-D(PBS) vs 3M-A
Rpl31	0.00156016434626382	0.62135515775722	0.947	0.571	1	CD8_Exhausted	3D-D(PBS) vs 3M-A
Zscan26	0.0016265050808341	0.483296339398048	0.316	0.071	1	CD8_Exhausted	3D-D(PBS) vs 3M-A
Gvin3	0.00166165903591714	0.73451411517211	0.474	0.173	1	CD8_Exhausted	3D-D(PBS) vs 3M-A
Rprd2	0.00166197330768356	0.436044993108736	0.526	0.184	1	CD8_Exhausted	3D-D(PBS) vs 3M-A
Ankrd44	0.00166744796206543	0.65594646833007	1	0.837	1	CD8_Exhausted	3D-D(PBS) vs 3M-A
Lrrfip1	0.00169021911989001	0.726324717358763	0.684	0.378	1	CD8_Exhausted	3D-D(PBS) vs 3M-A
Zfp36l1	0.00171236622009401	-1.34680875512077	0.684	0.827	1	CD8_Exhausted	3D-D(PBS) vs 3M-A
Tmem164	0.00171914223219928	0.504285854421558	0.474	0.153	1	CD8_Exhausted	3D-D(PBS) vs 3M-A
Mapkapk3	0.00173511733561599	0.532205939878994	0.316	0.071	1	CD8_Exhausted	3D-D(PBS) vs 3M-A
Nedd4	0.00174478445280187	0.354809689005547	0.526	0.173	1	CD8_Exhausted	3D-D(PBS) vs 3M-A
Scfd1	0.00175357955011336	0.392777539204567	0.368	0.092	1	CD8_Exhausted	3D-D(PBS) vs 3M-A
Lrrcc1	0.00177549537057694	0.469875823635726	0.316	0.071	1	CD8_Exhausted	3D-D(PBS) vs 3M-A
mt-Nd1	0.00180694150713197	0.447762904041842	1	0.99	1	CD8_Exhausted	3D-D(PBS) vs 3M-A
Kansl1	0.00182108308431949	0.817009258412766	0.895	0.663	1	CD8_Exhausted	3D-D(PBS) vs 3M-A
Utrn	0.00185506043471046	0.637429920615292	0.947	0.765	1	CD8_Exhausted	3D-D(PBS) vs 3M-A
Myo1f	0.00185753601199636	0.586095359076098	0.579	0.235	1	CD8_Exhausted	3D-D(PBS) vs 3M-A
Ankfy1	0.00186596224771437	0.402115403783903	0.474	0.143	1	CD8_Exhausted	3D-D(PBS) vs 3M-A
Rnf169	0.0018678171406355	0.496417611088218	0.421	0.122	1	CD8_Exhausted	3D-D(PBS) vs 3M-A
Gpi1	0.00191939987298266	0.484838092193335	0.579	0.224	1	CD8_Exhausted	3D-D(PBS) vs 3M-A
Ifngr1	0.00205076182549789	-0.738570669474606	0.421	0.776	1	CD8_Exhausted	3D-D(PBS) vs 3M-A
Per1	0.00207083886681141	-0.624172529725371	0.053	0.429	1	CD8_Exhausted	3D-D(PBS) vs 3M-A
Cox20	0.00207539208823822	0.546603368256435	0.368	0.102	1	CD8_Exhausted	3D-D(PBS) vs 3M-A
Rnf187	0.00214251745656323	0.4059529279523	0.368	0.102	1	CD8_Exhausted	3D-D(PBS) vs 3M-A
Ptpn4	0.00218147872356804	0.496065347616589	0.579	0.255	1	CD8_Exhausted	3D-D(PBS) vs 3M-A
Ikzf1	0.00227085224949565	0.662384598961847	0.895	0.867	1	CD8_Exhausted	3D-D(PBS) vs 3M-A
Hexim1	0.00233375078453351	-0.67069237474704	0	0.357	1	CD8_Exhausted	3D-D(PBS) vs 3M-A
Uqcrc1	0.00233893529319774	0.324137993263129	0.263	0.051	1	CD8_Exhausted	3D-D(PBS) vs 3M-A
Phactr2	0.00233893529319774	0.380721521629497	0.263	0.051	1	CD8_Exhausted	3D-D(PBS) vs 3M-A
Ctsa	0.00236901653869147	0.282718065883148	0.316	0.071	1	CD8_Exhausted	3D-D(PBS) vs 3M-A
Rpl36a	0.00238357516789632	-0.725663918092972	0.737	0.888	1	CD8_Exhausted	3D-D(PBS) vs 3M-A
Cnst	0.00241514927945736	0.510517808133072	0.263	0.051	1	CD8_Exhausted	3D-D(PBS) vs 3M-A
Shprh	0.00243871616098051	0.579511654657351	0.316	0.082	1	CD8_Exhausted	3D-D(PBS) vs 3M-A
Cd22	0.00244102953608952	0.293533348640984	0.211	0.031	1	CD8_Exhausted	3D-D(PBS) vs 3M-A
Rufy2	0.00244102953608952	0.352427037694553	0.211	0.031	1	CD8_Exhausted	3D-D(PBS) vs 3M-A
Cdca4	0.00244102953608952	0.293533348640984	0.211	0.031	1	CD8_Exhausted	3D-D(PBS) vs 3M-A
Ubl3	0.00244733649816114	-0.933612602666098	0.368	0.653	1	CD8_Exhausted	3D-D(PBS) vs 3M-A
2810004N23Rik	0.00247273063977038	0.352976531146592	0.263	0.051	1	CD8_Exhausted	3D-D(PBS) vs 3M-A
Mga	0.00247620412982198	0.38754089083842	0.632	0.255	1	CD8_Exhausted	3D-D(PBS) vs 3M-A
Kpna1	0.00249761203296645	-0.847342474681225	0.158	0.551	1	CD8_Exhausted	3D-D(PBS) vs 3M-A
Phldb2	0.00253944292207243	0.510517808133072	0.263	0.051	1	CD8_Exhausted	3D-D(PBS) vs 3M-A
Smc6	0.00254011542937819	0.586095359076098	0.579	0.235	1	CD8_Exhausted	3D-D(PBS) vs 3M-A
Skil	0.00255626065523499	-0.825862747270773	0.105	0.469	1	CD8_Exhausted	3D-D(PBS) vs 3M-A
Anxa2	0.0025833237524877	0.504285854421558	0.474	0.163	1	CD8_Exhausted	3D-D(PBS) vs 3M-A
Ints4	0.00259481717463211	0.366782330671623	0.263	0.051	1	CD8_Exhausted	3D-D(PBS) vs 3M-A
Dop1b	0.00260524391550555	0.353485508058165	0.368	0.102	1	CD8_Exhausted	3D-D(PBS) vs 3M-A
Slc25a12	0.00262328192247398	0.353485508058165	0.316	0.071	1	CD8_Exhausted	3D-D(PBS) vs 3M-A
Wls	0.0027282196245004	0.296393002780225	0.263	0.051	1	CD8_Exhausted	3D-D(PBS) vs 3M-A
Slc14a1	0.0027282196245004	0.296393002780225	0.263	0.051	1	CD8_Exhausted	3D-D(PBS) vs 3M-A
Nsf	0.00272990452069182	0.4407829121154	0.421	0.133	1	CD8_Exhausted	3D-D(PBS) vs 3M-A
Tmem154	0.0027306355344561	0.312334546649247	0.368	0.102	1	CD8_Exhausted	3D-D(PBS) vs 3M-A
Mettl15	0.00275236631636187	0.324137993263129	0.211	0.031	1	CD8_Exhausted	3D-D(PBS) vs 3M-A
Entpd6	0.00275236631636187	0.279319489421283	0.211	0.031	1	CD8_Exhausted	3D-D(PBS) vs 3M-A
Adh5	0.00275236631636187	0.279319489421283	0.211	0.031	1	CD8_Exhausted	3D-D(PBS) vs 3M-A
Malat1	0.00278369584457073	0.350969535635036	1	1	1	CD8_Exhausted	3D-D(PBS) vs 3M-A
Cept1	0.00286723418070202	0.40860250636625	0.579	0.224	1	CD8_Exhausted	3D-D(PBS) vs 3M-A
Tnks	0.0028873483920909	0.565328010053703	0.474	0.173	1	CD8_Exhausted	3D-D(PBS) vs 3M-A
Zbtb38	0.00288949528575695	0.586095359076098	0.579	0.245	1	CD8_Exhausted	3D-D(PBS) vs 3M-A
Ahcyl1	0.00289148845427096	0.392777539204567	0.368	0.102	1	CD8_Exhausted	3D-D(PBS) vs 3M-A
Ric8b	0.00289148845427096	0.392777539204567	0.368	0.102	1	CD8_Exhausted	3D-D(PBS) vs 3M-A
Klhl2	0.00292217367808587	0.324137993263129	0.211	0.031	1	CD8_Exhausted	3D-D(PBS) vs 3M-A
Egr1	0.00295267681590693	-0.810095431412456	0.158	0.531	1	CD8_Exhausted	3D-D(PBS) vs 3M-A
Hsd17b4	0.00300565502555492	0.251305113251687	0.263	0.051	1	CD8_Exhausted	3D-D(PBS) vs 3M-A
Atrnl1	0.00300898975280602	0.310198802305255	0.211	0.031	1	CD8_Exhausted	3D-D(PBS) vs 3M-A
Pde4d	0.00302139990963891	-0.677611788686831	0.053	0.408	1	CD8_Exhausted	3D-D(PBS) vs 3M-A
Mfhas1	0.00317849632373841	0.43267026632808	0.263	0.051	1	CD8_Exhausted	3D-D(PBS) vs 3M-A
Gpr132	0.00321221793873272	-0.838892695719891	0.526	0.724	1	CD8_Exhausted	3D-D(PBS) vs 3M-A
Exoc3	0.00336219479756723	0.28877981867035	0.421	0.133	1	CD8_Exhausted	3D-D(PBS) vs 3M-A
Gzmk	0.00341035849557498	-0.679910904776419	0	0.337	1	CD8_Exhausted	3D-D(PBS) vs 3M-A
Fam107b	0.00341543810093984	-0.748694886748313	0.789	0.878	1	CD8_Exhausted	3D-D(PBS) vs 3M-A
Ier5	0.00353900494137453	-0.696720611634535	0.263	0.612	1	CD8_Exhausted	3D-D(PBS) vs 3M-A
Ppp3cc	0.00373207914528421	0.508801335544051	0.684	0.327	1	CD8_Exhausted	3D-D(PBS) vs 3M-A
Tra2b	0.00378880570130375	-0.832373382094444	0.684	0.827	1	CD8_Exhausted	3D-D(PBS) vs 3M-A
Svil	0.00382617849230466	0.690911333752256	0.526	0.255	1	CD8_Exhausted	3D-D(PBS) vs 3M-A
Itpr2	0.00388587439837816	0.606452743439906	0.684	0.408	1	CD8_Exhausted	3D-D(PBS) vs 3M-A
Map4k1	0.00400898306242387	0.526562774708392	0.368	0.122	1	CD8_Exhausted	3D-D(PBS) vs 3M-A
Rreb1	0.00402689221188453	0.380202846433944	0.316	0.082	1	CD8_Exhausted	3D-D(PBS) vs 3M-A
Arhgap10	0.00402726801244239	0.401547748832299	0.737	0.367	1	CD8_Exhausted	3D-D(PBS) vs 3M-A
Hspa1b	0.00419408947004346	0.492313212755481	0.579	0.214	1	CD8_Exhausted	3D-D(PBS) vs 3M-A
Scai	0.00422501708997771	0.693592646938731	0.421	0.153	1	CD8_Exhausted	3D-D(PBS) vs 3M-A
Esd	0.00424699923379288	0.282718065883148	0.316	0.082	1	CD8_Exhausted	3D-D(PBS) vs 3M-A
Cox8a	0.00426580222995254	0.502437430029189	0.632	0.316	1	CD8_Exhausted	3D-D(PBS) vs 3M-A
Entpd1	0.0044823597602688	0.5101465058428	0.526	0.214	1	CD8_Exhausted	3D-D(PBS) vs 3M-A
Rbm39	0.00455099611654561	-0.532348841478787	0.895	1	1	CD8_Exhausted	3D-D(PBS) vs 3M-A
mt-Atp8	0.00459335976730038	0.559427408614019	0.579	0.306	1	CD8_Exhausted	3D-D(PBS) vs 3M-A
Klrb1f	0.00470274843958371	0.75380545378087	0.263	0.061	1	CD8_Exhausted	3D-D(PBS) vs 3M-A
Arpp19	0.00473297021178656	0.319476615893266	0.526	0.194	1	CD8_Exhausted	3D-D(PBS) vs 3M-A
mt-Rnr1	0.00479857120410051	0.710054660310183	1	0.98	1	CD8_Exhausted	3D-D(PBS) vs 3M-A
Plpp3	0.00488904322558543	0.314314910777487	0.316	0.082	1	CD8_Exhausted	3D-D(PBS) vs 3M-A
mt-Rnr2	0.00493494536031107	0.323201043066537	1	1	1	CD8_Exhausted	3D-D(PBS) vs 3M-A
Efr3a	0.00495562029024983	0.410371599219305	0.737	0.398	1	CD8_Exhausted	3D-D(PBS) vs 3M-A
Rbm26	0.00496157068736606	0.447919093397028	0.474	0.173	1	CD8_Exhausted	3D-D(PBS) vs 3M-A
Nfatc2	0.00508260390730808	0.398962736420772	0.632	0.296	1	CD8_Exhausted	3D-D(PBS) vs 3M-A
AW554918	0.00513972791426483	0.540811730446672	0.421	0.143	1	CD8_Exhausted	3D-D(PBS) vs 3M-A
Prr13	0.00513997926108203	-0.662965012722429	0.211	0.551	1	CD8_Exhausted	3D-D(PBS) vs 3M-A
Ubb	0.00519349806642789	-0.643389474385669	0.737	0.878	1	CD8_Exhausted	3D-D(PBS) vs 3M-A
Ubald2	0.00521271762987792	-0.80314267077069	0.211	0.52	1	CD8_Exhausted	3D-D(PBS) vs 3M-A
Otud7b	0.00527820968180227	0.352976531146592	0.263	0.061	1	CD8_Exhausted	3D-D(PBS) vs 3M-A
Hcfc1	0.00528947893758244	0.299037724035789	0.316	0.082	1	CD8_Exhausted	3D-D(PBS) vs 3M-A
Zmynd11	0.00529783089589848	0.38815598146419	0.632	0.276	1	CD8_Exhausted	3D-D(PBS) vs 3M-A
Ube2w	0.00537242339325031	0.310198802305255	0.263	0.061	1	CD8_Exhausted	3D-D(PBS) vs 3M-A
Jun	0.00546351401317961	-1.32623991590699	0.421	0.643	1	CD8_Exhausted	3D-D(PBS) vs 3M-A
Slc25a3	0.00549378100369031	-0.643486004782205	0.526	0.776	1	CD8_Exhausted	3D-D(PBS) vs 3M-A
Itga4	0.00550432118284665	0.576705400045854	0.842	0.592	1	CD8_Exhausted	3D-D(PBS) vs 3M-A
Clasp2	0.00552847275013141	0.386960212609253	0.579	0.245	1	CD8_Exhausted	3D-D(PBS) vs 3M-A
Fbxo25	0.00574071084003571	0.449244490863596	0.211	0.041	1	CD8_Exhausted	3D-D(PBS) vs 3M-A
Ncoa2	0.00575370958068135	0.668163048154899	0.789	0.51	1	CD8_Exhausted	3D-D(PBS) vs 3M-A
Zfp106	0.00577359631434917	0.353958290314039	0.368	0.112	1	CD8_Exhausted	3D-D(PBS) vs 3M-A
Aplp2	0.00582576948204383	-0.62568399664297	0.211	0.551	1	CD8_Exhausted	3D-D(PBS) vs 3M-A
Dazap2	0.00587835429582087	-0.709166522561676	0.684	0.806	1	CD8_Exhausted	3D-D(PBS) vs 3M-A
St3gal3	0.00589297573173441	0.352976531146592	0.263	0.061	1	CD8_Exhausted	3D-D(PBS) vs 3M-A
Slfn5	0.00591891897142557	0.366782330671623	0.158	0.02	1	CD8_Exhausted	3D-D(PBS) vs 3M-A
Ywhaz	0.00596902222742388	-0.667983087489054	0.684	0.837	1	CD8_Exhausted	3D-D(PBS) vs 3M-A
AW011738	0.00602544116445039	0.296393002780225	0.263	0.061	1	CD8_Exhausted	3D-D(PBS) vs 3M-A
Nav2	0.00602544116445039	0.339301594249516	0.263	0.061	1	CD8_Exhausted	3D-D(PBS) vs 3M-A
Galnt10	0.00602544116445039	0.296393002780225	0.263	0.061	1	CD8_Exhausted	3D-D(PBS) vs 3M-A
Srbd1	0.00610307050146693	0.272806182462609	0.316	0.082	1	CD8_Exhausted	3D-D(PBS) vs 3M-A
Ppp1r9b	0.00611105143997243	0.430347459449089	0.368	0.122	1	CD8_Exhausted	3D-D(PBS) vs 3M-A
Orc3	0.00612382566158609	0.251305113251687	0.263	0.061	1	CD8_Exhausted	3D-D(PBS) vs 3M-A
Pnpt1	0.00612382566158609	0.251305113251687	0.263	0.061	1	CD8_Exhausted	3D-D(PBS) vs 3M-A
Ahsa1	0.00612382566158609	0.251305113251687	0.263	0.061	1	CD8_Exhausted	3D-D(PBS) vs 3M-A
Polk	0.00612382566158609	0.251305113251687	0.263	0.061	1	CD8_Exhausted	3D-D(PBS) vs 3M-A
Nars2	0.00631137987546348	0.307888641618054	0.158	0.02	1	CD8_Exhausted	3D-D(PBS) vs 3M-A
F8	0.00631137987546348	0.307888641618054	0.158	0.02	1	CD8_Exhausted	3D-D(PBS) vs 3M-A
Ube2b	0.00637172231741131	-0.743135361406413	0.474	0.704	1	CD8_Exhausted	3D-D(PBS) vs 3M-A
Ryk	0.00643929997636387	0.479257059930035	0.316	0.092	1	CD8_Exhausted	3D-D(PBS) vs 3M-A
Dnajc9	0.00645284115645003	0.341247238564485	0.368	0.112	1	CD8_Exhausted	3D-D(PBS) vs 3M-A
Egr2	0.00651376306910151	-0.911202416628143	0.053	0.367	1	CD8_Exhausted	3D-D(PBS) vs 3M-A
S100a11	0.00652722335975834	0.481424896612746	0.579	0.265	1	CD8_Exhausted	3D-D(PBS) vs 3M-A
Dnaja2	0.00654114028126394	-0.577261263354362	0.158	0.51	1	CD8_Exhausted	3D-D(PBS) vs 3M-A
Kdm3b	0.00654706434672203	0.516358686722133	0.474	0.204	1	CD8_Exhausted	3D-D(PBS) vs 3M-A
Zcchc7	0.00655225114735794	0.55554397412679	0.737	0.429	1	CD8_Exhausted	3D-D(PBS) vs 3M-A
Sms	0.00658400058409995	0.559427408614019	0.368	0.122	1	CD8_Exhausted	3D-D(PBS) vs 3M-A
Csnk2a2	0.00664392267787902	0.392777539204567	0.316	0.092	1	CD8_Exhausted	3D-D(PBS) vs 3M-A
Ttll5	0.00669690402582758	0.435169305651873	0.211	0.041	1	CD8_Exhausted	3D-D(PBS) vs 3M-A
Odf2	0.00672032447363822	0.462997645930926	0.421	0.153	1	CD8_Exhausted	3D-D(PBS) vs 3M-A
Rbks	0.00672291728325354	0.307888641618054	0.158	0.02	1	CD8_Exhausted	3D-D(PBS) vs 3M-A
Slc35d2	0.00672291728325354	0.366782330671623	0.158	0.02	1	CD8_Exhausted	3D-D(PBS) vs 3M-A
Hps1	0.00672291728325354	0.307888641618054	0.158	0.02	1	CD8_Exhausted	3D-D(PBS) vs 3M-A
Ppp1r18	0.0068501680963337	-0.617450353470061	0.211	0.531	1	CD8_Exhausted	3D-D(PBS) vs 3M-A
Ankle2	0.0068695088252103	0.380721521629497	0.211	0.041	1	CD8_Exhausted	3D-D(PBS) vs 3M-A
Dock5	0.00687654569001283	0.506185387337039	0.579	0.296	1	CD8_Exhausted	3D-D(PBS) vs 3M-A
Efhd2	0.00688956202980767	-0.559217087884601	0.211	0.582	1	CD8_Exhausted	3D-D(PBS) vs 3M-A
Usp38	0.0069303098871206	-0.608414278327805	0.105	0.449	1	CD8_Exhausted	3D-D(PBS) vs 3M-A
Zfp36	0.00693641998743516	-0.93699841750548	0.421	0.663	1	CD8_Exhausted	3D-D(PBS) vs 3M-A
H2aj	0.00696750091520584	0.462997645930926	0.421	0.163	1	CD8_Exhausted	3D-D(PBS) vs 3M-A
Gm9320	0.00699524508657258	-0.526302465411866	0.105	0.429	1	CD8_Exhausted	3D-D(PBS) vs 3M-A
Fmnl2	0.00702659221935518	0.279319489421283	0.211	0.041	1	CD8_Exhausted	3D-D(PBS) vs 3M-A
Gngt2	0.00702659221935518	0.279319489421283	0.211	0.041	1	CD8_Exhausted	3D-D(PBS) vs 3M-A
Ehbp1l1	0.00702659221935518	0.279319489421283	0.211	0.041	1	CD8_Exhausted	3D-D(PBS) vs 3M-A
Arhgef3	0.007043713310329	0.601247584308646	0.684	0.367	1	CD8_Exhausted	3D-D(PBS) vs 3M-A
Grk2	0.00711224392054562	-0.540108264936896	0.211	0.551	1	CD8_Exhausted	3D-D(PBS) vs 3M-A
Uqcr10	0.00713072670617781	0.342120276437353	0.421	0.143	1	CD8_Exhausted	3D-D(PBS) vs 3M-A
Setd5	0.00713577373496418	0.581521179464636	0.684	0.388	1	CD8_Exhausted	3D-D(PBS) vs 3M-A
S100a10	0.00716072578833255	0.59626417679439	0.789	0.449	1	CD8_Exhausted	3D-D(PBS) vs 3M-A
Slamf6	0.00716993351603492	0.338213178474852	0.158	0.02	1	CD8_Exhausted	3D-D(PBS) vs 3M-A
Ptpn9	0.00731798171069008	0.598598005894696	0.316	0.102	1	CD8_Exhausted	3D-D(PBS) vs 3M-A
Srsf7	0.00756038844664721	-0.750483721498126	0.526	0.694	1	CD8_Exhausted	3D-D(PBS) vs 3M-A
Fus	0.00756112708098718	-0.685306180476832	0.632	0.745	1	CD8_Exhausted	3D-D(PBS) vs 3M-A
Rbm10	0.0075679697648685	0.353485508058165	0.316	0.092	1	CD8_Exhausted	3D-D(PBS) vs 3M-A
Epsti1	0.00757582493879999	0.457656730679795	0.895	0.704	1	CD8_Exhausted	3D-D(PBS) vs 3M-A
Rap1gds1	0.00761726420327083	0.495768771391701	0.526	0.214	1	CD8_Exhausted	3D-D(PBS) vs 3M-A
Rpl28	0.00763956985148394	0.621823945751886	0.789	0.459	1	CD8_Exhausted	3D-D(PBS) vs 3M-A
Wdr20	0.0077132400088472	0.285862335288055	0.316	0.092	1	CD8_Exhausted	3D-D(PBS) vs 3M-A
Hspa8	0.00771542678006425	-0.563008667046974	0.737	0.878	1	CD8_Exhausted	3D-D(PBS) vs 3M-A
Pum2	0.00774208132724362	0.452512204697507	0.842	0.48	1	CD8_Exhausted	3D-D(PBS) vs 3M-A
Xrcc5	0.00775404068058959	0.314314910777487	0.368	0.122	1	CD8_Exhausted	3D-D(PBS) vs 3M-A
Etnk1	0.00779718119796395	-0.658752761435515	0.105	0.418	1	CD8_Exhausted	3D-D(PBS) vs 3M-A
Sik1	0.00780078525441248	-0.675528474186342	0.105	0.418	1	CD8_Exhausted	3D-D(PBS) vs 3M-A
Tmem167	0.00787144338438325	0.470618141656163	0.579	0.276	1	CD8_Exhausted	3D-D(PBS) vs 3M-A
Hsd11b1	0.00798306642644612	0.251305113251687	0.211	0.041	1	CD8_Exhausted	3D-D(PBS) vs 3M-A
Maz	0.00798306642644612	0.251305113251687	0.211	0.041	1	CD8_Exhausted	3D-D(PBS) vs 3M-A
Abcb1a	0.00800666263972749	-0.781609509221048	0.421	0.684	1	CD8_Exhausted	3D-D(PBS) vs 3M-A
Lcp1	0.00801723640598593	0.484708055234313	0.947	0.796	1	CD8_Exhausted	3D-D(PBS) vs 3M-A
Cox6b1	0.00812282719359845	0.453197082489096	0.684	0.367	1	CD8_Exhausted	3D-D(PBS) vs 3M-A
Cds2	0.00830486019264227	0.329945562491251	0.421	0.153	1	CD8_Exhausted	3D-D(PBS) vs 3M-A
Tmem131l	0.00832273455754324	0.680890921099686	0.684	0.347	1	CD8_Exhausted	3D-D(PBS) vs 3M-A
Kmt2e	0.00841129437947945	0.613422298254748	0.895	0.612	1	CD8_Exhausted	3D-D(PBS) vs 3M-A
Got1	0.00847649456352003	-0.555215157327104	0	0.286	1	CD8_Exhausted	3D-D(PBS) vs 3M-A
Synrg	0.00850300006672934	0.299037724035789	0.316	0.092	1	CD8_Exhausted	3D-D(PBS) vs 3M-A
U2surp	0.00852636588612165	0.377429574871131	0.579	0.255	1	CD8_Exhausted	3D-D(PBS) vs 3M-A
Cd3d	0.00856806443066867	0.541460862084569	0.895	0.592	1	CD8_Exhausted	3D-D(PBS) vs 3M-A
Tgif1	0.00862399035878207	-0.652076696579693	0	0.286	1	CD8_Exhausted	3D-D(PBS) vs 3M-A
Cxcr4	0.00862845970211524	-0.642677998577443	0	0.286	1	CD8_Exhausted	3D-D(PBS) vs 3M-A
Mrps18c	0.00863223769752081	0.453493963864953	0.368	0.133	1	CD8_Exhausted	3D-D(PBS) vs 3M-A
Tsix	0.00865886182804521	0.379721386379121	0.368	0.133	1	CD8_Exhausted	3D-D(PBS) vs 3M-A
Ndufa6	0.00869445815934502	-0.481214575883327	0.053	0.357	1	CD8_Exhausted	3D-D(PBS) vs 3M-A
Fut8	0.00874145261721022	0.507380660844423	0.421	0.163	1	CD8_Exhausted	3D-D(PBS) vs 3M-A
Sipa1l1	0.00875015250946102	-0.626523016754369	0.263	0.592	1	CD8_Exhausted	3D-D(PBS) vs 3M-A
Nr4a2	0.00885092428035241	-0.504404203255217	0.632	0.867	1	CD8_Exhausted	3D-D(PBS) vs 3M-A
Septin9	0.0088753750207056	0.269920791419034	0.737	0.337	1	CD8_Exhausted	3D-D(PBS) vs 3M-A
Ptprb	0.00893045350174446	0.255751018282879	0.316	0.092	1	CD8_Exhausted	3D-D(PBS) vs 3M-A
Il6st	0.00927250423857186	0.353958290314039	0.368	0.122	1	CD8_Exhausted	3D-D(PBS) vs 3M-A
Dock8	0.00931287448048865	0.497366440481767	0.789	0.51	1	CD8_Exhausted	3D-D(PBS) vs 3M-A
Pitpnc1	0.00932659718790207	0.465429918604535	0.947	0.827	1	CD8_Exhausted	3D-D(PBS) vs 3M-A
Akap8	0.00938205238532308	0.50079967864331	0.368	0.143	1	CD8_Exhausted	3D-D(PBS) vs 3M-A
Esf1	0.00948485119542844	0.459891735063104	0.421	0.163	1	CD8_Exhausted	3D-D(PBS) vs 3M-A
Hnrnph1	0.00949875414684741	-0.790431619021136	0.632	0.806	1	CD8_Exhausted	3D-D(PBS) vs 3M-A
Gtf3c1	0.00961012552741363	0.513623719000894	0.368	0.133	1	CD8_Exhausted	3D-D(PBS) vs 3M-A
Clec2d	0.00977811231813435	0.255274015454632	0.474	0.184	1	CD8_Exhausted	3D-D(PBS) vs 3M-A
Tasor	0.00981214828895679	0.48043911246719	0.421	0.153	1	CD8_Exhausted	3D-D(PBS) vs 3M-A
Rpl37	0.00987644964434291	-0.500526995671652	0.947	0.99	1	CD8_Exhausted	3D-D(PBS) vs 3M-A
Evl	0.00991254205481528	0.451671228258136	0.526	0.245	1	CD8_Exhausted	3D-D(PBS) vs 3M-A
Rfc1	0.00991544933291006	0.28877981867035	0.368	0.122	1	CD8_Exhausted	3D-D(PBS) vs 3M-A
Numb	0.0101201019870486	0.390241303495612	0.474	0.194	1	CD8_Exhausted	3D-D(PBS) vs 3M-A
Pcm1	0.0101962325259268	0.366782330671623	0.421	0.163	1	CD8_Exhausted	3D-D(PBS) vs 3M-A
Tmem163	0.0102216200034834	0.548620653657436	0.526	0.245	1	CD8_Exhausted	3D-D(PBS) vs 3M-A
Rps16	0.0102878485034077	0.57746133144428	0.895	0.786	1	CD8_Exhausted	3D-D(PBS) vs 3M-A
Hpf1	0.0105872334023834	0.43267026632808	0.263	0.071	1	CD8_Exhausted	3D-D(PBS) vs 3M-A
Btbd11	0.0106930696898069	0.501083422383214	0.684	0.367	1	CD8_Exhausted	3D-D(PBS) vs 3M-A
Mideas	0.0108343216729006	-0.649519481657478	0.158	0.449	1	CD8_Exhausted	3D-D(PBS) vs 3M-A
Peak1	0.0109586149316153	0.629816736505416	0.842	0.714	1	CD8_Exhausted	3D-D(PBS) vs 3M-A
Atp10a	0.0114731623593343	0.366782330671623	0.263	0.071	1	CD8_Exhausted	3D-D(PBS) vs 3M-A
Anxa6	0.0114836424457908	0.538963306054303	0.579	0.316	1	CD8_Exhausted	3D-D(PBS) vs 3M-A
Hook3	0.0115552804528414	0.366782330671623	0.316	0.102	1	CD8_Exhausted	3D-D(PBS) vs 3M-A
Syf2	0.0117590409924695	-0.407657968913246	0	0.265	1	CD8_Exhausted	3D-D(PBS) vs 3M-A
Jchain	0.0117593424470568	-0.418713157422242	0	0.265	1	CD8_Exhausted	3D-D(PBS) vs 3M-A
Lbh	0.0117763987174786	-0.679511321602312	0.211	0.5	1	CD8_Exhausted	3D-D(PBS) vs 3M-A
Eif4b	0.0118412498478384	-0.519046649409066	0.158	0.48	1	CD8_Exhausted	3D-D(PBS) vs 3M-A
Klf4	0.0120833528277755	-0.535037275389474	0	0.265	1	CD8_Exhausted	3D-D(PBS) vs 3M-A
Slc30a9	0.0121340490947222	0.269171534045201	0.263	0.071	1	CD8_Exhausted	3D-D(PBS) vs 3M-A
Cd247	0.0121600509122747	0.690321475464971	0.684	0.439	1	CD8_Exhausted	3D-D(PBS) vs 3M-A
Snhg8	0.0121776974573538	-0.45696702963665	0.211	0.541	1	CD8_Exhausted	3D-D(PBS) vs 3M-A
Pvt1	0.0121961930206896	0.366782330671623	0.474	0.194	1	CD8_Exhausted	3D-D(PBS) vs 3M-A
Nedd9	0.0122698819083039	0.830729430431413	0.947	0.724	1	CD8_Exhausted	3D-D(PBS) vs 3M-A
Pim1	0.0122990967666865	-0.777264038945084	0.263	0.551	1	CD8_Exhausted	3D-D(PBS) vs 3M-A
Nsmce2	0.0124091193853198	0.343698717558582	0.474	0.194	1	CD8_Exhausted	3D-D(PBS) vs 3M-A
Mllt10	0.0124340645424802	0.477485795077843	0.684	0.398	1	CD8_Exhausted	3D-D(PBS) vs 3M-A
Kif13b	0.0126095145504003	0.446952679355606	0.579	0.316	1	CD8_Exhausted	3D-D(PBS) vs 3M-A
Pam	0.01266564647082	0.456579001022268	0.316	0.102	1	CD8_Exhausted	3D-D(PBS) vs 3M-A
Rpl19	0.0128479099527294	0.50079967864331	0.895	0.724	1	CD8_Exhausted	3D-D(PBS) vs 3M-A
Myo9a	0.0128480956513411	0.538262798615976	0.211	0.051	1	CD8_Exhausted	3D-D(PBS) vs 3M-A
Vps37b	0.0128813490226692	-0.705008352396387	0.579	0.796	1	CD8_Exhausted	3D-D(PBS) vs 3M-A
Golm1	0.0129407980196685	0.340310119310432	0.263	0.071	1	CD8_Exhausted	3D-D(PBS) vs 3M-A
Zyg11b	0.0129895808656172	0.379273274854819	0.368	0.133	1	CD8_Exhausted	3D-D(PBS) vs 3M-A
Gps2	0.0131592526525271	0.269171534045201	0.263	0.071	1	CD8_Exhausted	3D-D(PBS) vs 3M-A
Dnase1l3	0.0131592526525271	0.269171534045201	0.263	0.071	1	CD8_Exhausted	3D-D(PBS) vs 3M-A
Fli1	0.0135628829388584	0.453892994441661	0.842	0.663	1	CD8_Exhausted	3D-D(PBS) vs 3M-A
Sltm	0.0135776418924189	0.335755435050998	0.789	0.429	1	CD8_Exhausted	3D-D(PBS) vs 3M-A
Chst11	0.0136238589043593	0.446952679355606	0.579	0.286	1	CD8_Exhausted	3D-D(PBS) vs 3M-A
Rpl27-ps3	0.0138296771567741	-0.373974842656958	0	0.255	1	CD8_Exhausted	3D-D(PBS) vs 3M-A
Srsf11	0.013831270379771	-0.707565010788458	0.316	0.571	1	CD8_Exhausted	3D-D(PBS) vs 3M-A
Arf1	0.0138847169701617	-0.583176986828782	0.158	0.439	1	CD8_Exhausted	3D-D(PBS) vs 3M-A
Trim12c	0.0139282285113951	0.314314910777487	0.316	0.102	1	CD8_Exhausted	3D-D(PBS) vs 3M-A
Rabgap1l	0.0140832520391725	0.804903443063508	0.789	0.673	1	CD8_Exhausted	3D-D(PBS) vs 3M-A
Hnrnpa0	0.0141795783843827	-0.579636629123533	0.263	0.531	1	CD8_Exhausted	3D-D(PBS) vs 3M-A
Furin	0.0142009659855143	-0.483322238845319	0	0.255	1	CD8_Exhausted	3D-D(PBS) vs 3M-A
Hmgb2	0.0142875739701506	-0.790431619021136	0.526	0.745	1	CD8_Exhausted	3D-D(PBS) vs 3M-A
Ankrd26	0.0143490435053178	0.380721521629497	0.211	0.051	1	CD8_Exhausted	3D-D(PBS) vs 3M-A
Tacc2	0.0143490435053178	0.380721521629497	0.211	0.051	1	CD8_Exhausted	3D-D(PBS) vs 3M-A
H1f2	0.0144718025382979	-0.819918383521516	0	0.255	1	CD8_Exhausted	3D-D(PBS) vs 3M-A
Cd48	0.0148135009111844	0.540811730446672	0.632	0.367	1	CD8_Exhausted	3D-D(PBS) vs 3M-A
Nr4a3	0.0148771063730736	-0.629113270995641	0.579	0.837	1	CD8_Exhausted	3D-D(PBS) vs 3M-A
Aff1	0.0149591139554329	-0.5592170878846	0.158	0.49	1	CD8_Exhausted	3D-D(PBS) vs 3M-A
Ddx3x	0.015037945464456	-0.620580843650452	0.632	0.745	1	CD8_Exhausted	3D-D(PBS) vs 3M-A
Tox	0.0152676179358287	0.810882295552929	0.789	0.5	1	CD8_Exhausted	3D-D(PBS) vs 3M-A
Nudcd3	0.0152721059334203	0.525480076690681	0.474	0.235	1	CD8_Exhausted	3D-D(PBS) vs 3M-A
Abl1	0.0153516694435093	0.366782330671623	0.211	0.051	1	CD8_Exhausted	3D-D(PBS) vs 3M-A
Btaf1	0.0154002676756475	-0.54468099472672	0.105	0.388	1	CD8_Exhausted	3D-D(PBS) vs 3M-A
Ccdc88c	0.0154678940310753	0.559427408614019	0.789	0.531	1	CD8_Exhausted	3D-D(PBS) vs 3M-A
Rpl12	0.0154717589109755	0.480650295229901	0.947	0.908	1	CD8_Exhausted	3D-D(PBS) vs 3M-A
C2cd3	0.0155122557510783	0.354809689005547	0.421	0.173	1	CD8_Exhausted	3D-D(PBS) vs 3M-A
Sod1	0.0155202992998059	-0.533681995777463	0.368	0.673	1	CD8_Exhausted	3D-D(PBS) vs 3M-A
Mapkap1	0.0155444135063868	0.366782330671623	0.368	0.143	1	CD8_Exhausted	3D-D(PBS) vs 3M-A
Lyst	0.0156814996255298	1.02213415928418	0.579	0.327	1	CD8_Exhausted	3D-D(PBS) vs 3M-A
Vwa8	0.0157293135571007	0.259867126755111	0.263	0.071	1	CD8_Exhausted	3D-D(PBS) vs 3M-A
Arglu1	0.0157785540133194	0.577202110341995	0.421	0.194	1	CD8_Exhausted	3D-D(PBS) vs 3M-A
Stk17b	0.0160600087045065	-0.526653614261326	0.947	0.959	1	CD8_Exhausted	3D-D(PBS) vs 3M-A
Chtop	0.01607500221725	0.355194356396411	0.474	0.214	1	CD8_Exhausted	3D-D(PBS) vs 3M-A
Zfp831	0.016235143109856	0.331158420940901	0.474	0.214	1	CD8_Exhausted	3D-D(PBS) vs 3M-A
0610010F05Rik	0.0162957151572695	0.260987666649026	0.105	0.01	1	CD8_Exhausted	3D-D(PBS) vs 3M-A
Idh2	0.0162983894196886	0.322388211313169	0.105	0.01	1	CD8_Exhausted	3D-D(PBS) vs 3M-A
Cbfa2t3	0.0162983894196886	0.322388211313169	0.105	0.01	1	CD8_Exhausted	3D-D(PBS) vs 3M-A
Plxdc2	0.0163044695126745	-0.468406799582707	0.105	0.408	1	CD8_Exhausted	3D-D(PBS) vs 3M-A
Ifi203	0.0163106616460045	0.518785424116673	0.842	0.51	1	CD8_Exhausted	3D-D(PBS) vs 3M-A
Gm2682	0.0163142301273423	0.851360763203544	0.842	0.612	1	CD8_Exhausted	3D-D(PBS) vs 3M-A
Txnip	0.0165908068690936	-0.718385052591055	0.579	0.776	1	CD8_Exhausted	3D-D(PBS) vs 3M-A
Ldb1	0.0167673851562867	-0.407657968913246	0	0.245	1	CD8_Exhausted	3D-D(PBS) vs 3M-A
Sfpq	0.0167782847574803	-0.633217669328377	0.632	0.724	1	CD8_Exhausted	3D-D(PBS) vs 3M-A
Ybx3	0.0168308072896091	-0.440572591385981	0	0.245	1	CD8_Exhausted	3D-D(PBS) vs 3M-A
Itgb3	0.0169067860773771	0.260987666649026	0.105	0.01	1	CD8_Exhausted	3D-D(PBS) vs 3M-A
Klhdc2	0.0169067860773771	0.260987666649026	0.105	0.01	1	CD8_Exhausted	3D-D(PBS) vs 3M-A
Sertad1	0.0169267512925871	-0.472752997135131	0	0.245	1	CD8_Exhausted	3D-D(PBS) vs 3M-A
Vapb	0.0171072759078359	0.310198802305255	0.211	0.051	1	CD8_Exhausted	3D-D(PBS) vs 3M-A
Ash1l	0.0172309573548058	0.420553587112603	0.632	0.337	1	CD8_Exhausted	3D-D(PBS) vs 3M-A
Gas5	0.017231213842297	-0.617217190634662	0.579	0.704	1	CD8_Exhausted	3D-D(PBS) vs 3M-A
Tnfsf10	0.0172497755437075	0.317872730190676	0.421	0.173	1	CD8_Exhausted	3D-D(PBS) vs 3M-A
Kdm4c	0.0172943473184425	0.633175748595331	0.526	0.286	1	CD8_Exhausted	3D-D(PBS) vs 3M-A
Gadd45b	0.017432856529222	-0.891015426796024	0.158	0.429	1	CD8_Exhausted	3D-D(PBS) vs 3M-A
Rfx1	0.0174818576158391	0.251305113251687	0.211	0.051	1	CD8_Exhausted	3D-D(PBS) vs 3M-A
Chrm3	0.0175406973215663	0.515925769977432	0.105	0.01	1	CD8_Exhausted	3D-D(PBS) vs 3M-A
Plcxd2	0.0176594684573256	-0.80314267077069	0.368	0.602	1	CD8_Exhausted	3D-D(PBS) vs 3M-A
Pitpnm2	0.0176674564724337	0.259867126755111	0.316	0.102	1	CD8_Exhausted	3D-D(PBS) vs 3M-A
Cdc14a	0.0176830210912992	0.355194356396411	0.421	0.173	1	CD8_Exhausted	3D-D(PBS) vs 3M-A
Actr3	0.0177547793575055	0.378097643899457	0.947	0.612	1	CD8_Exhausted	3D-D(PBS) vs 3M-A
Grb2	0.0178165775056975	-0.535520995441244	0.105	0.378	1	CD8_Exhausted	3D-D(PBS) vs 3M-A
Tnfrsf1b	0.0180436165421565	-0.550023733801979	0.316	0.602	1	CD8_Exhausted	3D-D(PBS) vs 3M-A
Camk2d	0.0182731587831311	0.37582747027463	0.632	0.327	1	CD8_Exhausted	3D-D(PBS) vs 3M-A
Nfkb1	0.0182759491027242	-0.555681068857357	0.526	0.694	1	CD8_Exhausted	3D-D(PBS) vs 3M-A
Arf4	0.0183060543019739	-0.704878654455824	0.368	0.582	1	CD8_Exhausted	3D-D(PBS) vs 3M-A
Dgkd	0.0183183463003229	0.395541323653047	0.632	0.347	1	CD8_Exhausted	3D-D(PBS) vs 3M-A
ENSMUSG00000095041	0.0183954456959017	-0.440572591385981	0.053	0.316	1	CD8_Exhausted	3D-D(PBS) vs 3M-A
Zkscan3	0.0184923452932679	0.379721386379121	0.316	0.112	1	CD8_Exhausted	3D-D(PBS) vs 3M-A
Sptbn1	0.0185972705989654	0.443017916498708	0.474	0.245	1	CD8_Exhausted	3D-D(PBS) vs 3M-A
Fcgr2b	0.0186102586194081	0.299037724035789	0.316	0.112	1	CD8_Exhausted	3D-D(PBS) vs 3M-A
Arpc1b	0.0186240437832145	0.357067175838411	0.632	0.357	1	CD8_Exhausted	3D-D(PBS) vs 3M-A
Adam19	0.0186282691629074	0.345302603261171	0.842	0.459	1	CD8_Exhausted	3D-D(PBS) vs 3M-A
Eya3	0.0186455922259046	0.366782330671623	0.263	0.082	1	CD8_Exhausted	3D-D(PBS) vs 3M-A
Pdk1	0.0186740009609637	0.282718065883148	0.211	0.051	1	CD8_Exhausted	3D-D(PBS) vs 3M-A
Trip11	0.0188617649754965	0.292235377306569	0.579	0.255	1	CD8_Exhausted	3D-D(PBS) vs 3M-A
Rpl29	0.0190712754498674	0.472491771842738	0.684	0.418	1	CD8_Exhausted	3D-D(PBS) vs 3M-A
Pnrc2	0.0191172751566688	0.279319489421283	0.421	0.173	1	CD8_Exhausted	3D-D(PBS) vs 3M-A
Obi1	0.0192926915141515	0.293533348640984	0.158	0.031	1	CD8_Exhausted	3D-D(PBS) vs 3M-A
Mx1	0.0192926915141515	0.293533348640984	0.158	0.031	1	CD8_Exhausted	3D-D(PBS) vs 3M-A
Tor4a	0.0192942416430667	0.352427037694553	0.158	0.031	1	CD8_Exhausted	3D-D(PBS) vs 3M-A
Hspa5	0.0193538584883833	-0.554463557913966	0.789	0.786	1	CD8_Exhausted	3D-D(PBS) vs 3M-A
H2-D1	0.0194043117761367	-0.455839348039292	0.947	0.98	1	CD8_Exhausted	3D-D(PBS) vs 3M-A
Mgst2	0.0195053357725854	0.282718065883148	0.211	0.051	1	CD8_Exhausted	3D-D(PBS) vs 3M-A
Septin11	0.0195596794071033	0.341247238564485	0.368	0.143	1	CD8_Exhausted	3D-D(PBS) vs 3M-A
Phf6	0.0196817557618233	-0.667165001251715	0.105	0.367	1	CD8_Exhausted	3D-D(PBS) vs 3M-A
Actg1	0.0197199095505277	-0.535037275389474	0.895	0.959	1	CD8_Exhausted	3D-D(PBS) vs 3M-A
Camk2g	0.0197389293925935	0.378097643899457	0.474	0.214	1	CD8_Exhausted	3D-D(PBS) vs 3M-A
Elovl5	0.0197427541535483	0.270567015412319	0.474	0.204	1	CD8_Exhausted	3D-D(PBS) vs 3M-A
Hba-a2	0.0197556464490673	0.492313212755482	0.316	0.122	1	CD8_Exhausted	3D-D(PBS) vs 3M-A
Ccl3	0.0197565587346014	-1.25770853423617	0.158	0.459	1	CD8_Exhausted	3D-D(PBS) vs 3M-A
Snrnp200	0.0198384328403539	-0.429684275243245	0	0.235	1	CD8_Exhausted	3D-D(PBS) vs 3M-A
Far1	0.0199181822804753	0.399949194606822	0.474	0.224	1	CD8_Exhausted	3D-D(PBS) vs 3M-A
Zfp638	0.0203071786899451	0.377429574871131	0.526	0.255	1	CD8_Exhausted	3D-D(PBS) vs 3M-A
Luc7l2	0.0204113740550651	-0.493565678999866	0.684	0.827	1	CD8_Exhausted	3D-D(PBS) vs 3M-A
Abcb7	0.0204841549560871	0.648925559453121	0.368	0.153	1	CD8_Exhausted	3D-D(PBS) vs 3M-A
Cr1l	0.0205312928205353	0.331158420940901	0.421	0.173	1	CD8_Exhausted	3D-D(PBS) vs 3M-A
Atp5a1	0.0206041527626898	-0.564830694348127	0.316	0.592	1	CD8_Exhausted	3D-D(PBS) vs 3M-A
Rhob	0.0208222541341479	-0.501114133321032	0.053	0.306	1	CD8_Exhausted	3D-D(PBS) vs 3M-A
2700097O09Rik	0.0208280315823573	0.293533348640984	0.158	0.031	1	CD8_Exhausted	3D-D(PBS) vs 3M-A
Dxo	0.0208280315823573	0.293533348640984	0.158	0.031	1	CD8_Exhausted	3D-D(PBS) vs 3M-A
Isoc1	0.0208280315823573	0.293533348640984	0.158	0.031	1	CD8_Exhausted	3D-D(PBS) vs 3M-A
Daxx	0.0209153096806152	0.272806182462609	0.316	0.112	1	CD8_Exhausted	3D-D(PBS) vs 3M-A
Uchl3	0.0209459692812575	0.391873311634453	0.368	0.153	1	CD8_Exhausted	3D-D(PBS) vs 3M-A
Hspa1a	0.0210808489741686	0.610451411638485	0.368	0.153	1	CD8_Exhausted	3D-D(PBS) vs 3M-A
Faim	0.021117109135334	0.269171534045201	0.263	0.082	1	CD8_Exhausted	3D-D(PBS) vs 3M-A
Arhgap12	0.021117109135334	0.269171534045201	0.263	0.082	1	CD8_Exhausted	3D-D(PBS) vs 3M-A
Appl1	0.0211251730004768	0.262445670856887	0.526	0.245	1	CD8_Exhausted	3D-D(PBS) vs 3M-A
Pacs1	0.0212829344373081	0.503284330576485	0.474	0.235	1	CD8_Exhausted	3D-D(PBS) vs 3M-A
Tob1	0.0213120660790824	-0.608414278327805	0.158	0.418	1	CD8_Exhausted	3D-D(PBS) vs 3M-A
Celf2	0.0213965401768714	0.38007915328508	1	0.888	1	CD8_Exhausted	3D-D(PBS) vs 3M-A
Rpl17	0.0214504567391081	0.570315724756755	1	0.99	1	CD8_Exhausted	3D-D(PBS) vs 3M-A
Gvin-ps7	0.0216341360047185	0.357067175838411	0.632	0.347	1	CD8_Exhausted	3D-D(PBS) vs 3M-A
Rps15	0.0216379987995079	0.417155853186742	1	0.929	1	CD8_Exhausted	3D-D(PBS) vs 3M-A
Parp4	0.0217842875806706	0.355555075248369	0.474	0.224	1	CD8_Exhausted	3D-D(PBS) vs 3M-A
Arl4c	0.0217876043683804	-0.49119866445595	0.053	0.306	1	CD8_Exhausted	3D-D(PBS) vs 3M-A
Irak4	0.0219371838638808	0.279319489421283	0.158	0.031	1	CD8_Exhausted	3D-D(PBS) vs 3M-A
Golgb1	0.0219371838638808	0.279319489421283	0.158	0.031	1	CD8_Exhausted	3D-D(PBS) vs 3M-A
Xpo1	0.0219558816073659	0.488772855050233	0.474	0.235	1	CD8_Exhausted	3D-D(PBS) vs 3M-A
Dgka	0.0219646221560703	0.366782330671623	0.421	0.184	1	CD8_Exhausted	3D-D(PBS) vs 3M-A
Rapgef2	0.0220604133933275	0.554409333847394	0.526	0.296	1	CD8_Exhausted	3D-D(PBS) vs 3M-A
Sos2	0.0221357106814696	0.342935588717255	0.421	0.173	1	CD8_Exhausted	3D-D(PBS) vs 3M-A
Hivep2	0.02247012961823	0.475716702224786	0.737	0.531	1	CD8_Exhausted	3D-D(PBS) vs 3M-A
Vav3	0.0225041728920355	0.619548401051589	0.526	0.306	1	CD8_Exhausted	3D-D(PBS) vs 3M-A
St3gal4	0.0225987813806618	0.320089095223581	0.526	0.245	1	CD8_Exhausted	3D-D(PBS) vs 3M-A
Uchl5	0.0227190097096132	0.272806182462609	0.316	0.112	1	CD8_Exhausted	3D-D(PBS) vs 3M-A
Ddx58	0.0229222049932189	0.379273274854819	0.368	0.153	1	CD8_Exhausted	3D-D(PBS) vs 3M-A
Jade1	0.0232780974252566	0.3059000885246	0.368	0.143	1	CD8_Exhausted	3D-D(PBS) vs 3M-A
Nup98	0.0233969401273819	-0.423989707190377	0.211	0.5	1	CD8_Exhausted	3D-D(PBS) vs 3M-A
Rab8a	0.0234714712121225	-0.418713157422242	0	0.224	1	CD8_Exhausted	3D-D(PBS) vs 3M-A
Mrtfa	0.0236561552155468	0.399949194606822	0.474	0.235	1	CD8_Exhausted	3D-D(PBS) vs 3M-A
Ppp1ca	0.0238305317112452	0.343698717558582	0.474	0.224	1	CD8_Exhausted	3D-D(PBS) vs 3M-A
Arhgap26.1	0.0241653134459634	0.316156257601655	0.632	0.337	1	CD8_Exhausted	3D-D(PBS) vs 3M-A
Rplp1	0.0246793809854345	-0.37765838405673	1	1	1	CD8_Exhausted	3D-D(PBS) vs 3M-A
Elf4	0.0246905530399138	0.522901532588904	0.526	0.265	1	CD8_Exhausted	3D-D(PBS) vs 3M-A
Tiparp	0.0247580396621603	-0.673631937774285	0.158	0.408	1	CD8_Exhausted	3D-D(PBS) vs 3M-A
Slc38a1	0.0249229617213683	-0.896252075162171	0.526	0.612	1	CD8_Exhausted	3D-D(PBS) vs 3M-A
Sntb1	0.0249579635831069	0.773102612849357	0.632	0.418	1	CD8_Exhausted	3D-D(PBS) vs 3M-A
Nr1d2	0.0249810683891391	-0.49119866445595	0.053	0.296	1	CD8_Exhausted	3D-D(PBS) vs 3M-A
Atxn10	0.0251096040557168	0.404584363384007	0.316	0.122	1	CD8_Exhausted	3D-D(PBS) vs 3M-A
Fbxl20	0.0252493404947573	0.469875823635726	0.263	0.092	1	CD8_Exhausted	3D-D(PBS) vs 3M-A
Atp6v1d	0.0252899027260205	0.552794316281572	0.263	0.092	1	CD8_Exhausted	3D-D(PBS) vs 3M-A
Cstf3	0.0259870990733811	0.614709844115208	0.474	0.255	1	CD8_Exhausted	3D-D(PBS) vs 3M-A
Jazf1	0.0261186596897953	0.456579001022268	0.263	0.092	1	CD8_Exhausted	3D-D(PBS) vs 3M-A
Naa16	0.0263972720276277	0.438335591696657	0.316	0.122	1	CD8_Exhausted	3D-D(PBS) vs 3M-A
Smyd1	0.026532962196241	0.352976531146592	0.211	0.061	1	CD8_Exhausted	3D-D(PBS) vs 3M-A
Card11	0.0265575183187231	0.331158420940901	0.421	0.194	1	CD8_Exhausted	3D-D(PBS) vs 3M-A
Rp9	0.0268600366803789	0.303772533145822	0.368	0.153	1	CD8_Exhausted	3D-D(PBS) vs 3M-A
Tob2	0.0269929839447978	-0.507686787244519	0.421	0.704	1	CD8_Exhausted	3D-D(PBS) vs 3M-A
Hnrnpdl	0.0274074433964009	-0.633217669328377	0.368	0.582	1	CD8_Exhausted	3D-D(PBS) vs 3M-A
Ttc17	0.027539989950912	0.421230114693999	0.211	0.061	1	CD8_Exhausted	3D-D(PBS) vs 3M-A
Eif1	0.0275406584658897	-0.462940404414436	0.895	0.908	1	CD8_Exhausted	3D-D(PBS) vs 3M-A
Dgat1	0.0275693735059686	-0.418713157422242	0	0.214	1	CD8_Exhausted	3D-D(PBS) vs 3M-A
Asxl2	0.0276075715038892	0.331158420940901	0.737	0.378	1	CD8_Exhausted	3D-D(PBS) vs 3M-A
Chka	0.0276307281676699	-0.396517411308046	0	0.214	1	CD8_Exhausted	3D-D(PBS) vs 3M-A
Sat1	0.0276733002336616	-0.56610347346984	0.158	0.408	1	CD8_Exhausted	3D-D(PBS) vs 3M-A
Simc1	0.0276940879937827	-0.483322238845319	0	0.214	1	CD8_Exhausted	3D-D(PBS) vs 3M-A
Fam168b	0.0277101912690492	0.265696205557308	0.474	0.224	1	CD8_Exhausted	3D-D(PBS) vs 3M-A
Sp100	0.0277438521195269	0.311190004708305	0.947	0.704	1	CD8_Exhausted	3D-D(PBS) vs 3M-A
Nfat5	0.0278946430976104	-0.687084541307113	0.105	0.367	1	CD8_Exhausted	3D-D(PBS) vs 3M-A
Tnf	0.0282174260415566	1.28661198198764	0.526	0.306	1	CD8_Exhausted	3D-D(PBS) vs 3M-A
Birc3	0.0284003505093431	-0.551603903774725	0.211	0.48	1	CD8_Exhausted	3D-D(PBS) vs 3M-A
Ms4a4b	0.0284617586217035	0.41532618262966	0.895	0.714	1	CD8_Exhausted	3D-D(PBS) vs 3M-A
Arpc2	0.0284956854237624	-0.541992909281839	0.684	0.878	1	CD8_Exhausted	3D-D(PBS) vs 3M-A
Csnk1g1	0.0285892571410281	0.318847853607921	0.632	0.337	1	CD8_Exhausted	3D-D(PBS) vs 3M-A
Pcna	0.0286951994711599	-0.650564912892274	0.421	0.633	1	CD8_Exhausted	3D-D(PBS) vs 3M-A
Snx4	0.0288343588525516	0.419249750565758	0.263	0.092	1	CD8_Exhausted	3D-D(PBS) vs 3M-A
Synj1	0.0289714729494535	0.298610828030044	0.421	0.184	1	CD8_Exhausted	3D-D(PBS) vs 3M-A
Serinc3	0.0290473354031137	-0.556982083501292	0.526	0.704	1	CD8_Exhausted	3D-D(PBS) vs 3M-A
Gyg	0.0292267870872676	0.352976531146592	0.211	0.061	1	CD8_Exhausted	3D-D(PBS) vs 3M-A
Exoc4	0.0292852684546573	0.552794316281572	0.789	0.582	1	CD8_Exhausted	3D-D(PBS) vs 3M-A
Cish	0.0293615571765376	-0.581818516821733	0.263	0.5	1	CD8_Exhausted	3D-D(PBS) vs 3M-A
Desi2	0.0295778890485407	0.530281062954502	0.421	0.214	1	CD8_Exhausted	3D-D(PBS) vs 3M-A
Rpl26	0.0300144964016393	0.408846390238167	0.895	0.816	1	CD8_Exhausted	3D-D(PBS) vs 3M-A
Calm1	0.0302965570835399	0.393047985365428	0.947	0.898	1	CD8_Exhausted	3D-D(PBS) vs 3M-A
Agpat3	0.0303223332285821	0.270567015412319	0.421	0.184	1	CD8_Exhausted	3D-D(PBS) vs 3M-A
Fam13b	0.0303223332285821	0.270567015412319	0.421	0.184	1	CD8_Exhausted	3D-D(PBS) vs 3M-A
Bnip3l	0.0303357215546493	0.451671228258136	0.474	0.235	1	CD8_Exhausted	3D-D(PBS) vs 3M-A
Plaa	0.0304074439051019	-0.398752415691354	0.053	0.286	1	CD8_Exhausted	3D-D(PBS) vs 3M-A
Fam76b	0.0306913156962917	0.327253966484985	0.316	0.122	1	CD8_Exhausted	3D-D(PBS) vs 3M-A
Gak	0.0308027383333096	0.279319489421283	0.526	0.255	1	CD8_Exhausted	3D-D(PBS) vs 3M-A
Sh2d2a	0.0308286852111306	-0.703606997219775	0.421	0.612	1	CD8_Exhausted	3D-D(PBS) vs 3M-A
Tbc1d9b	0.0308790987911442	0.310198802305255	0.211	0.061	1	CD8_Exhausted	3D-D(PBS) vs 3M-A
Pbrm1	0.0316369944119241	0.318419309110224	0.684	0.408	1	CD8_Exhausted	3D-D(PBS) vs 3M-A
Plcl2	0.0316864186580156	0.538548678938103	0.684	0.459	1	CD8_Exhausted	3D-D(PBS) vs 3M-A
Uspl1	0.0316996596682865	0.325755062411568	0.263	0.092	1	CD8_Exhausted	3D-D(PBS) vs 3M-A
Eif3c	0.0318279730897002	0.347417005804691	0.632	0.327	1	CD8_Exhausted	3D-D(PBS) vs 3M-A
Atg101	0.0320071820094542	-0.29218075149331	0	0.204	1	CD8_Exhausted	3D-D(PBS) vs 3M-A
Rchy1	0.0323901618230306	-0.373974842656958	0	0.204	1	CD8_Exhausted	3D-D(PBS) vs 3M-A
Tceal9	0.0325635858278503	-0.472752997135131	0	0.204	1	CD8_Exhausted	3D-D(PBS) vs 3M-A
Tle5	0.0326390294736318	0.412586020284747	0.421	0.214	1	CD8_Exhausted	3D-D(PBS) vs 3M-A
Phf23	0.0327503277021341	0.296393002780225	0.211	0.061	1	CD8_Exhausted	3D-D(PBS) vs 3M-A
Kcnq5	0.0329049842615478	0.814241307642844	0.368	0.173	1	CD8_Exhausted	3D-D(PBS) vs 3M-A
St6galnac3	0.0329403400930591	0.690479518412041	0.526	0.306	1	CD8_Exhausted	3D-D(PBS) vs 3M-A
Smurf2	0.0331383604784189	0.680890921099686	0.526	0.347	1	CD8_Exhausted	3D-D(PBS) vs 3M-A
Kat6b	0.0331454238019666	0.314314910777487	0.316	0.122	1	CD8_Exhausted	3D-D(PBS) vs 3M-A
Ambra1	0.0332502547835822	0.599443087461898	0.632	0.408	1	CD8_Exhausted	3D-D(PBS) vs 3M-A
Dcun1d3	0.0334415266581318	0.255751018282879	0.211	0.061	1	CD8_Exhausted	3D-D(PBS) vs 3M-A
Dync1h1	0.0336766899638825	-0.420809336564552	0.105	0.347	1	CD8_Exhausted	3D-D(PBS) vs 3M-A
Vps13b	0.0340033728080044	0.533892316506881	0.737	0.398	1	CD8_Exhausted	3D-D(PBS) vs 3M-A
Numa1	0.0343883628160369	0.345087259572304	0.526	0.286	1	CD8_Exhausted	3D-D(PBS) vs 3M-A
Rab11fip2	0.0344839341754216	0.255751018282879	0.263	0.092	1	CD8_Exhausted	3D-D(PBS) vs 3M-A
Sf3b1	0.0344877205749005	-0.545161492663181	0.579	0.765	1	CD8_Exhausted	3D-D(PBS) vs 3M-A
Ndufc2	0.0346716108804175	0.390241303495612	0.421	0.214	1	CD8_Exhausted	3D-D(PBS) vs 3M-A
Cd244a	0.0347513373343689	0.340310119310432	0.211	0.061	1	CD8_Exhausted	3D-D(PBS) vs 3M-A
Serinc1	0.0348233959218042	-0.477566798868183	0.158	0.398	1	CD8_Exhausted	3D-D(PBS) vs 3M-A
B2m	0.0350610749629801	0.312334546649246	1	1	1	CD8_Exhausted	3D-D(PBS) vs 3M-A
Smc3	0.035201478220131	0.28877981867035	0.632	0.337	1	CD8_Exhausted	3D-D(PBS) vs 3M-A
Dnajb9	0.0353397433209008	-0.38323941632003	0.105	0.367	1	CD8_Exhausted	3D-D(PBS) vs 3M-A
Rps12	0.0357471876318994	-0.413947705804754	1	0.99	1	CD8_Exhausted	3D-D(PBS) vs 3M-A
Rbms1	0.0359215688771594	0.375395460976331	0.737	0.429	1	CD8_Exhausted	3D-D(PBS) vs 3M-A
Luzp1	0.0360347400564365	0.255751018282879	0.211	0.061	1	CD8_Exhausted	3D-D(PBS) vs 3M-A
Atp9b	0.0363022059391016	0.355194356396411	0.421	0.204	1	CD8_Exhausted	3D-D(PBS) vs 3M-A
Etv6	0.0364140927609309	0.263688837707519	0.316	0.122	1	CD8_Exhausted	3D-D(PBS) vs 3M-A
Atxn1	0.0364790062978306	0.64321459172096	0.895	0.837	1	CD8_Exhausted	3D-D(PBS) vs 3M-A
Paip2	0.0365606578159251	-0.536255939441289	0.263	0.49	1	CD8_Exhausted	3D-D(PBS) vs 3M-A
Rps14	0.0367780513257757	-0.277514309431936	1	0.99	1	CD8_Exhausted	3D-D(PBS) vs 3M-A
Tmco4	0.036862215895219	0.285862335288055	0.263	0.092	1	CD8_Exhausted	3D-D(PBS) vs 3M-A
Cbl	0.0370636034568779	0.444784842672896	0.526	0.316	1	CD8_Exhausted	3D-D(PBS) vs 3M-A
Gabpb2	0.0371838708665055	0.366782330671623	0.316	0.133	1	CD8_Exhausted	3D-D(PBS) vs 3M-A
Gsk3b	0.0373447271521912	0.459891735063104	0.526	0.327	1	CD8_Exhausted	3D-D(PBS) vs 3M-A
Igha	0.0374606156824487	-0.304153393159386	0	0.194	1	CD8_Exhausted	3D-D(PBS) vs 3M-A
Nrros	0.0377097418170394	0.314314910777487	0.316	0.133	1	CD8_Exhausted	3D-D(PBS) vs 3M-A
Rpl7-ps7	0.0377546613482475	-0.311289574441015	0.053	0.276	1	CD8_Exhausted	3D-D(PBS) vs 3M-A
Trp53inp2	0.0378147653541399	-0.327804661224032	0	0.194	1	CD8_Exhausted	3D-D(PBS) vs 3M-A
Tlk1	0.037958352375743	0.377753448492626	0.474	0.245	1	CD8_Exhausted	3D-D(PBS) vs 3M-A
Arf6	0.0379707900599489	-0.388105171491846	0.211	0.469	1	CD8_Exhausted	3D-D(PBS) vs 3M-A
Psme4	0.0381590451411364	-0.440572591385982	0.158	0.418	1	CD8_Exhausted	3D-D(PBS) vs 3M-A
Klrc1	0.0381645105587388	-0.440572591385981	0	0.194	1	CD8_Exhausted	3D-D(PBS) vs 3M-A
Satb1	0.038172118686244	-0.724716023813873	0.105	0.327	1	CD8_Exhausted	3D-D(PBS) vs 3M-A
Heca	0.0385007011220364	-0.578769885306001	0.211	0.469	1	CD8_Exhausted	3D-D(PBS) vs 3M-A
Ralgps2	0.0386730381017289	0.329945562491251	0.368	0.163	1	CD8_Exhausted	3D-D(PBS) vs 3M-A
Rpl13a-ps1	0.0388480050015257	-0.440572591385981	0.368	0.582	1	CD8_Exhausted	3D-D(PBS) vs 3M-A
2410006H16Rik	0.0390750113619609	-0.513636053575705	0.158	0.388	1	CD8_Exhausted	3D-D(PBS) vs 3M-A
Sh3kbp1	0.0391033301699584	0.342287768750874	0.895	0.806	1	CD8_Exhausted	3D-D(PBS) vs 3M-A
Mcm4	0.0391805351413815	-0.333657387469469	0.053	0.296	1	CD8_Exhausted	3D-D(PBS) vs 3M-A
Runx1	0.0392940515620043	0.561798313076766	0.842	0.776	1	CD8_Exhausted	3D-D(PBS) vs 3M-A
Pibf1	0.0393627905865151	0.272806182462609	0.263	0.092	1	CD8_Exhausted	3D-D(PBS) vs 3M-A
Tex2	0.0394015668478922	-0.522514204922157	0.105	0.347	1	CD8_Exhausted	3D-D(PBS) vs 3M-A
Pura	0.0395548894062943	0.492313212755482	0.421	0.204	1	CD8_Exhausted	3D-D(PBS) vs 3M-A
Lrrc8c	0.0398678638302557	0.271625097631283	0.526	0.255	1	CD8_Exhausted	3D-D(PBS) vs 3M-A
Rassf5	0.0399753182666817	-0.484966710744435	0.316	0.592	1	CD8_Exhausted	3D-D(PBS) vs 3M-A
Stk26	0.0401693455857387	0.355194356396411	0.421	0.204	1	CD8_Exhausted	3D-D(PBS) vs 3M-A
Hacd3	0.0401913058027672	-0.540108264936896	0.158	0.388	1	CD8_Exhausted	3D-D(PBS) vs 3M-A
Wapl	0.0403657674102815	-0.500381986621285	0.316	0.551	1	CD8_Exhausted	3D-D(PBS) vs 3M-A
Polr2a	0.0408222757906173	-0.440572591385981	0.263	0.51	1	CD8_Exhausted	3D-D(PBS) vs 3M-A
Rb1	0.0408893849053137	0.686400264871784	0.368	0.214	1	CD8_Exhausted	3D-D(PBS) vs 3M-A
Garre1	0.0411219202226831	0.301490870419903	0.316	0.133	1	CD8_Exhausted	3D-D(PBS) vs 3M-A
Klf2	0.0411357883614259	-0.875292456526525	0.421	0.622	1	CD8_Exhausted	3D-D(PBS) vs 3M-A
B4galt5	0.0412236456971389	0.391873311634453	0.316	0.133	1	CD8_Exhausted	3D-D(PBS) vs 3M-A
Fth1	0.0412297339056377	-0.422695100655726	0.842	0.929	1	CD8_Exhausted	3D-D(PBS) vs 3M-A
Zmynd8	0.0414527529710919	0.400998046009536	0.421	0.224	1	CD8_Exhausted	3D-D(PBS) vs 3M-A
Slamf7	0.0416158241956785	0.618321097667587	0.632	0.398	1	CD8_Exhausted	3D-D(PBS) vs 3M-A
Bclaf1	0.0420276068477426	0.257157839497124	0.684	0.388	1	CD8_Exhausted	3D-D(PBS) vs 3M-A
Tcerg1	0.0423209357523957	0.389502407171706	0.421	0.204	1	CD8_Exhausted	3D-D(PBS) vs 3M-A
Cd6	0.0423731777602255	-0.461036693945697	0.316	0.551	1	CD8_Exhausted	3D-D(PBS) vs 3M-A
Hpcal1	0.0426189236434654	0.35439860621579	0.368	0.163	1	CD8_Exhausted	3D-D(PBS) vs 3M-A
Maml2	0.0428551609643151	0.744893260952109	0.895	0.653	1	CD8_Exhausted	3D-D(PBS) vs 3M-A
Strn3	0.0429069133485058	0.275283976186126	0.737	0.469	1	CD8_Exhausted	3D-D(PBS) vs 3M-A
Mapre2	0.0430981217711622	0.504285854421558	0.579	0.378	1	CD8_Exhausted	3D-D(PBS) vs 3M-A
Rap1a	0.0431619913839294	0.253719666184987	0.895	0.561	1	CD8_Exhausted	3D-D(PBS) vs 3M-A
Larp4b	0.0433147442369905	0.507380660844423	0.421	0.224	1	CD8_Exhausted	3D-D(PBS) vs 3M-A
Tbc1d5	0.043351449384026	0.376835995335546	0.526	0.296	1	CD8_Exhausted	3D-D(PBS) vs 3M-A
Cd3e	0.0433653791545873	0.386960212609253	0.789	0.5	1	CD8_Exhausted	3D-D(PBS) vs 3M-A
Mcph1	0.0435501368338337	0.366782330671623	0.263	0.102	1	CD8_Exhausted	3D-D(PBS) vs 3M-A
Stau1	0.0435718654911255	-0.355683693799468	0.053	0.265	1	CD8_Exhausted	3D-D(PBS) vs 3M-A
Rbms3	0.0439420581733225	0.456579001022268	0.211	0.071	1	CD8_Exhausted	3D-D(PBS) vs 3M-A
Myef2	0.0441858940657616	-0.280107919192735	0	0.184	1	CD8_Exhausted	3D-D(PBS) vs 3M-A
Dhx40	0.0442500526174766	-0.62626490868661	0.158	0.398	1	CD8_Exhausted	3D-D(PBS) vs 3M-A
Hnrnpa2b1	0.0442618506996975	-0.437398343590838	0.842	0.949	1	CD8_Exhausted	3D-D(PBS) vs 3M-A
Fnip1	0.044274717786257	-0.433193061020384	0.263	0.5	1	CD8_Exhausted	3D-D(PBS) vs 3M-A
Dap	0.0443784223347432	-0.327804661224032	0	0.184	1	CD8_Exhausted	3D-D(PBS) vs 3M-A
Yrdc	0.0443834913306613	-0.339486466271667	0	0.184	1	CD8_Exhausted	3D-D(PBS) vs 3M-A
Rsbn1l	0.0443956369636761	0.366782330671623	0.632	0.388	1	CD8_Exhausted	3D-D(PBS) vs 3M-A
Npat	0.04446258395642	-0.373974842656958	0	0.184	1	CD8_Exhausted	3D-D(PBS) vs 3M-A
Nmnat2	0.0444656265911789	-0.418713157422242	0	0.184	1	CD8_Exhausted	3D-D(PBS) vs 3M-A
Wdr61	0.045051218341748	0.259867126755111	0.316	0.133	1	CD8_Exhausted	3D-D(PBS) vs 3M-A
Rps3	0.045199625113222	0.335304099198454	0.947	0.918	1	CD8_Exhausted	3D-D(PBS) vs 3M-A
Rabgap1	0.045622305640373	0.366782330671623	0.263	0.102	1	CD8_Exhausted	3D-D(PBS) vs 3M-A
Rpl5-ps1	0.0457633072669557	-0.373458395527444	0.158	0.388	1	CD8_Exhausted	3D-D(PBS) vs 3M-A
Myo6	0.0459582769943402	0.488460887259875	0.368	0.184	1	CD8_Exhausted	3D-D(PBS) vs 3M-A
Gapdh	0.0461479354542718	0.291494203367385	0.368	0.163	1	CD8_Exhausted	3D-D(PBS) vs 3M-A
Pds5b	0.0461806114375757	0.530281062954502	0.421	0.224	1	CD8_Exhausted	3D-D(PBS) vs 3M-A
Ss18	0.0463610673718484	-0.430724805429634	0.105	0.327	1	CD8_Exhausted	3D-D(PBS) vs 3M-A
Foxp1	0.0463811479571872	0.484504289544718	0.789	0.602	1	CD8_Exhausted	3D-D(PBS) vs 3M-A
Bzw1	0.0467357466667121	-0.26708977053048	0.263	0.51	1	CD8_Exhausted	3D-D(PBS) vs 3M-A
Dnttip1	0.0468783048940056	0.279319489421283	0.158	0.041	1	CD8_Exhausted	3D-D(PBS) vs 3M-A
Arid3a	0.0468783048940056	0.279319489421283	0.158	0.041	1	CD8_Exhausted	3D-D(PBS) vs 3M-A
Ccdc136	0.0469497889224047	0.296393002780225	0.211	0.071	1	CD8_Exhausted	3D-D(PBS) vs 3M-A
Gna13	0.0473653117191941	-0.619278478370503	0.368	0.531	1	CD8_Exhausted	3D-D(PBS) vs 3M-A
Ubash3b	0.0476126942729983	0.258979041137108	0.421	0.204	1	CD8_Exhausted	3D-D(PBS) vs 3M-A
Canx	0.048469223905216	0.301193989044046	0.684	0.439	1	CD8_Exhausted	3D-D(PBS) vs 3M-A
Rgcc	0.0485613333543129	-0.673631937774285	0.158	0.367	1	CD8_Exhausted	3D-D(PBS) vs 3M-A
Stk39	0.0486310361094651	0.383270453460192	0.684	0.439	1	CD8_Exhausted	3D-D(PBS) vs 3M-A
St3gal1	0.0487702431182566	0.255751018282879	0.263	0.102	1	CD8_Exhausted	3D-D(PBS) vs 3M-A
Lin54	0.0489196176338629	-0.510961919277379	0.053	0.255	1	CD8_Exhausted	3D-D(PBS) vs 3M-A
Klhdc1	0.0489433467897816	0.26524430420956	0.158	0.041	1	CD8_Exhausted	3D-D(PBS) vs 3M-A
Clybl	0.0489433467897816	0.26524430420956	0.158	0.041	1	CD8_Exhausted	3D-D(PBS) vs 3M-A
Pacsin1	0.0490536024222668	0.285862335288055	0.263	0.102	1	CD8_Exhausted	3D-D(PBS) vs 3M-A
Polr1d	0.0492738583837719	-0.324379573881459	0.158	0.408	1	CD8_Exhausted	3D-D(PBS) vs 3M-A
Cers5	0.0493568847726631	0.279319489421283	0.316	0.133	1	CD8_Exhausted	3D-D(PBS) vs 3M-A
Scaf4	0.0497636624294013	0.279319489421283	0.368	0.173	1	CD8_Exhausted	3D-D(PBS) vs 3M-A
Fam102a	0.0497801359726175	0.355894014528887	0.474	0.265	1	CD8_Exhausted	3D-D(PBS) vs 3M-A
Ank	0.049846898905697	-0.377378764898787	0.053	0.255	1	CD8_Exhausted	3D-D(PBS) vs 3M-A
Nol10	0.0498981936743508	-0.440572591385981	0.053	0.255	1	CD8_Exhausted	3D-D(PBS) vs 3M-A
Zc3h12a	0.0499030793975617	-0.440572591385981	0.053	0.255	1	CD8_Exhausted	3D-D(PBS) vs 3M-A
Tinf2	0.0499038936933312	-0.440572591385981	0.053	0.255	1	CD8_Exhausted	3D-D(PBS) vs 3M-A
Mef2a	0.0502429947521706	0.366782330671623	0.684	0.469	1	CD8_Exhausted	3D-D(PBS) vs 3M-A
Itgb7	0.0504202973262575	0.267246657120708	0.421	0.214	1	CD8_Exhausted	3D-D(PBS) vs 3M-A
Srrm1	0.0508193613046369	-0.440572591385981	0.263	0.531	1	CD8_Exhausted	3D-D(PBS) vs 3M-A
Emg1	0.0508369181109453	-0.377378764898787	0.053	0.255	1	CD8_Exhausted	3D-D(PBS) vs 3M-A
mt-Co1	0.051025657689436	0.344955968218444	0.947	0.786	1	CD8_Exhausted	3D-D(PBS) vs 3M-A
Arhgef6	0.0513813991793942	0.38815598146419	0.474	0.276	1	CD8_Exhausted	3D-D(PBS) vs 3M-A
Eif2s3x	0.0513997919932748	-0.513636053575705	0.158	0.367	1	CD8_Exhausted	3D-D(PBS) vs 3M-A
Polr2g	0.0514230870398564	-0.280107919192735	0	0.173	1	CD8_Exhausted	3D-D(PBS) vs 3M-A
Pdcd6ip	0.0515152207803328	-0.515860718690219	0.474	0.643	1	CD8_Exhausted	3D-D(PBS) vs 3M-A
Nras	0.0515623973705123	-0.255654875468196	0	0.173	1	CD8_Exhausted	3D-D(PBS) vs 3M-A
Sec22b	0.0515635683244587	-0.280107919192735	0	0.173	1	CD8_Exhausted	3D-D(PBS) vs 3M-A
Med27	0.0517761715668046	0.353958290314039	0.316	0.143	1	CD8_Exhausted	3D-D(PBS) vs 3M-A
Psmb7	0.0517908208155577	-0.304153393159386	0	0.173	1	CD8_Exhausted	3D-D(PBS) vs 3M-A
Zfp395	0.0517931645274336	-0.351074440546879	0	0.173	1	CD8_Exhausted	3D-D(PBS) vs 3M-A
Irs2	0.0518611401486365	-0.29218075149331	0	0.173	1	CD8_Exhausted	3D-D(PBS) vs 3M-A
Ccdc71l	0.0520030008417086	-0.351074440546879	0	0.173	1	CD8_Exhausted	3D-D(PBS) vs 3M-A
Klf9	0.0520546030676132	-0.373974842656958	0	0.173	1	CD8_Exhausted	3D-D(PBS) vs 3M-A
Rgs14	0.0521297740057609	0.325755062411568	0.211	0.071	1	CD8_Exhausted	3D-D(PBS) vs 3M-A
Mphosph8	0.0521297740057609	0.325755062411568	0.211	0.071	1	CD8_Exhausted	3D-D(PBS) vs 3M-A
Trim14	0.0522293515251609	0.354809689005547	0.368	0.184	1	CD8_Exhausted	3D-D(PBS) vs 3M-A
Rpl39	0.0523277071960676	-0.380184655652083	1	1	1	CD8_Exhausted	3D-D(PBS) vs 3M-A
Krr1	0.0524573275146202	0.301490870419903	0.316	0.143	1	CD8_Exhausted	3D-D(PBS) vs 3M-A
Kdm2b	0.052795044276621	-0.727936326581516	0.421	0.633	1	CD8_Exhausted	3D-D(PBS) vs 3M-A
Msh3	0.0528374690527191	0.296393002780225	0.211	0.071	1	CD8_Exhausted	3D-D(PBS) vs 3M-A
Nrp1	0.0532531252589553	0.296393002780225	0.158	0.041	1	CD8_Exhausted	3D-D(PBS) vs 3M-A
Safb	0.0533283605983319	-0.26548588482789	0.053	0.255	1	CD8_Exhausted	3D-D(PBS) vs 3M-A
Prpf8	0.0534884628937167	0.317872730190676	0.368	0.184	1	CD8_Exhausted	3D-D(PBS) vs 3M-A
Vcpip1	0.0538516481460486	0.28877981867035	0.316	0.143	1	CD8_Exhausted	3D-D(PBS) vs 3M-A
Crim1	0.0540142167509467	-0.370183263494584	0.158	0.398	1	CD8_Exhausted	3D-D(PBS) vs 3M-A
Aak1	0.0545627836033431	0.431877358893507	0.737	0.51	1	CD8_Exhausted	3D-D(PBS) vs 3M-A
Pmaip1	0.0545939250418085	-0.488827759993203	0.105	0.316	1	CD8_Exhausted	3D-D(PBS) vs 3M-A
Sik3	0.0548977772430633	-0.436180822268824	0.579	0.755	1	CD8_Exhausted	3D-D(PBS) vs 3M-A
Nck2	0.055139004317263	0.340310119310432	0.263	0.102	1	CD8_Exhausted	3D-D(PBS) vs 3M-A
S100a13	0.0554156727620579	0.341247238564485	0.316	0.143	1	CD8_Exhausted	3D-D(PBS) vs 3M-A
Msra	0.05545211520165	0.329945562491251	0.263	0.102	1	CD8_Exhausted	3D-D(PBS) vs 3M-A
Chchd3	0.0557344889244887	0.476965248422046	0.368	0.184	1	CD8_Exhausted	3D-D(PBS) vs 3M-A
Lef1	0.0558461381767053	0.596902114032681	0.421	0.224	1	CD8_Exhausted	3D-D(PBS) vs 3M-A
Dnajc1	0.0559374961563373	0.392777539204567	0.579	0.347	1	CD8_Exhausted	3D-D(PBS) vs 3M-A
Pxk	0.0567766980554982	0.259867126755111	0.263	0.102	1	CD8_Exhausted	3D-D(PBS) vs 3M-A
Rpl35a	0.0570490443711134	-0.277934912569956	0.789	0.929	1	CD8_Exhausted	3D-D(PBS) vs 3M-A
Peli1	0.0572675555101928	0.41072567825922	0.842	0.745	1	CD8_Exhausted	3D-D(PBS) vs 3M-A
Rock2	0.0572994243101238	0.30069314021385	0.474	0.255	1	CD8_Exhausted	3D-D(PBS) vs 3M-A
Cops4	0.0579202488781869	-0.388105171491846	0.053	0.245	1	CD8_Exhausted	3D-D(PBS) vs 3M-A
Rpl27	0.0580137249615855	-0.397404732229607	0.737	0.939	1	CD8_Exhausted	3D-D(PBS) vs 3M-A
Eny2	0.0583578936454535	0.276179781890716	0.316	0.143	1	CD8_Exhausted	3D-D(PBS) vs 3M-A
Mrc1	0.0585402627878613	0.379721386379121	0.263	0.102	1	CD8_Exhausted	3D-D(PBS) vs 3M-A
Epb41	0.0585474599700721	0.386960212609253	0.737	0.582	1	CD8_Exhausted	3D-D(PBS) vs 3M-A
Elp1	0.0585843785869983	0.269171534045201	0.211	0.071	1	CD8_Exhausted	3D-D(PBS) vs 3M-A
Ipcef1	0.0586475082885189	0.485929595964627	0.526	0.316	1	CD8_Exhausted	3D-D(PBS) vs 3M-A
Khdrbs1	0.0589183626367473	-0.336824666548152	0.421	0.694	1	CD8_Exhausted	3D-D(PBS) vs 3M-A
Cd5	0.0589223551391002	-0.486669005975435	0.158	0.367	1	CD8_Exhausted	3D-D(PBS) vs 3M-A
Cd84	0.059681285113544	0.629816736505416	0.474	0.265	1	CD8_Exhausted	3D-D(PBS) vs 3M-A
Hnrnpc	0.0600599852842212	-0.473739455321181	0.684	0.765	1	CD8_Exhausted	3D-D(PBS) vs 3M-A
Sub1	0.0601119140149815	-0.500693583823552	0.895	0.857	1	CD8_Exhausted	3D-D(PBS) vs 3M-A
Ctsw	0.0601946290777449	0.508801335544051	0.579	0.357	1	CD8_Exhausted	3D-D(PBS) vs 3M-A
Smu1	0.0602188293504116	-0.322516829864269	0.053	0.245	1	CD8_Exhausted	3D-D(PBS) vs 3M-A
Plekho2	0.0602337890535905	-0.255654875468196	0	0.163	1	CD8_Exhausted	3D-D(PBS) vs 3M-A
Pqbp1	0.0602337890535905	-0.280107919192735	0	0.163	1	CD8_Exhausted	3D-D(PBS) vs 3M-A
Rac1	0.0602453657825601	0.357067175838411	0.526	0.337	1	CD8_Exhausted	3D-D(PBS) vs 3M-A
Snhg5	0.0603515671294043	-0.255654875468196	0	0.163	1	CD8_Exhausted	3D-D(PBS) vs 3M-A
Nf1	0.0603556289519395	-0.304153393159386	0	0.163	1	CD8_Exhausted	3D-D(PBS) vs 3M-A
1600012H06Rik	0.0603690765236124	0.293533348640984	0.105	0.02	1	CD8_Exhausted	3D-D(PBS) vs 3M-A
Fkbp15	0.0604490602076491	-0.267933205246633	0	0.163	1	CD8_Exhausted	3D-D(PBS) vs 3M-A
Errfi1	0.0604571855087245	-0.280107919192735	0	0.163	1	CD8_Exhausted	3D-D(PBS) vs 3M-A
Ddx39a	0.0604571855087245	-0.327804661224032	0	0.163	1	CD8_Exhausted	3D-D(PBS) vs 3M-A
Zcchc2	0.0604598939723668	-0.29218075149331	0	0.163	1	CD8_Exhausted	3D-D(PBS) vs 3M-A
Dbf4	0.0605452182283242	-0.316027493447678	0	0.163	1	CD8_Exhausted	3D-D(PBS) vs 3M-A
Clta	0.0605834015372764	-0.536255939441289	0.316	0.49	1	CD8_Exhausted	3D-D(PBS) vs 3M-A
Nfatc1	0.0605890732376695	0.341835973541392	0.684	0.5	1	CD8_Exhausted	3D-D(PBS) vs 3M-A
Slc43a2	0.0606129464166315	-0.327804661224032	0	0.163	1	CD8_Exhausted	3D-D(PBS) vs 3M-A
Socs3	0.0606590068843383	-0.327804661224032	0	0.163	1	CD8_Exhausted	3D-D(PBS) vs 3M-A
Gm26532	0.0607172659522427	-0.385290155884792	0	0.163	1	CD8_Exhausted	3D-D(PBS) vs 3M-A
4932438A13Rik	0.0609258597746644	-0.428153332131913	0.842	0.857	1	CD8_Exhausted	3D-D(PBS) vs 3M-A
Gng2	0.0610248930774471	0.301826888830853	0.632	0.378	1	CD8_Exhausted	3D-D(PBS) vs 3M-A
Rbbp5	0.0616157571609462	0.255751018282879	0.211	0.071	1	CD8_Exhausted	3D-D(PBS) vs 3M-A
Arhgdib	0.0624128793597574	0.42386342587889	0.842	0.653	1	CD8_Exhausted	3D-D(PBS) vs 3M-A
Ehmt1	0.0625414598384209	0.507380660844423	0.368	0.194	1	CD8_Exhausted	3D-D(PBS) vs 3M-A
Riok1	0.0629492654156328	-0.450353612178567	0.105	0.306	1	CD8_Exhausted	3D-D(PBS) vs 3M-A
Tspan13	0.0631046646007834	-0.395057932133613	0.105	0.327	1	CD8_Exhausted	3D-D(PBS) vs 3M-A
Mdfic	0.0631695074509149	0.506185387337039	0.421	0.235	1	CD8_Exhausted	3D-D(PBS) vs 3M-A
Tnik	0.0632484325726183	0.317151562947022	0.842	0.531	1	CD8_Exhausted	3D-D(PBS) vs 3M-A
Rpsa	0.0632748878827899	-0.404880884242673	0.842	0.98	1	CD8_Exhausted	3D-D(PBS) vs 3M-A
Stag1	0.0634627050170825	0.436860766407764	0.842	0.643	1	CD8_Exhausted	3D-D(PBS) vs 3M-A
Fam172a	0.0636560680185715	0.324962154976996	0.789	0.5	1	CD8_Exhausted	3D-D(PBS) vs 3M-A
Ccnt1	0.0637426003079378	-0.531338055309164	0.158	0.357	1	CD8_Exhausted	3D-D(PBS) vs 3M-A
Dnajb6	0.0638620660145458	-0.398752415691354	0.421	0.622	1	CD8_Exhausted	3D-D(PBS) vs 3M-A
Plac8	0.0639128155172284	-0.579636629123533	0.263	0.449	1	CD8_Exhausted	3D-D(PBS) vs 3M-A
Itgb1	0.0639939489283636	0.316156257601655	0.579	0.357	1	CD8_Exhausted	3D-D(PBS) vs 3M-A
Saraf	0.0645915599315121	-0.495226666256052	0.579	0.724	1	CD8_Exhausted	3D-D(PBS) vs 3M-A
Pfdn5	0.0650644614910307	-0.397288493657181	0.316	0.551	1	CD8_Exhausted	3D-D(PBS) vs 3M-A
Srp72	0.0654453596821335	0.251305113251687	0.474	0.265	1	CD8_Exhausted	3D-D(PBS) vs 3M-A
Unc119b	0.0656180418978936	0.285862335288055	0.263	0.112	1	CD8_Exhausted	3D-D(PBS) vs 3M-A
Eprs	0.0665798985227096	-0.662965012722429	0.158	0.388	1	CD8_Exhausted	3D-D(PBS) vs 3M-A
Plgrkt	0.0670013951602699	0.565328010053703	0.368	0.194	1	CD8_Exhausted	3D-D(PBS) vs 3M-A
Relch	0.0673418043838973	0.344414517643168	0.421	0.245	1	CD8_Exhausted	3D-D(PBS) vs 3M-A
Kif5b	0.068153877074065	0.349294903942782	0.684	0.429	1	CD8_Exhausted	3D-D(PBS) vs 3M-A
Esyt2	0.0684263742939719	-0.38705708205898	0.579	0.776	1	CD8_Exhausted	3D-D(PBS) vs 3M-A
Gpd2	0.0684282999520377	0.294025988236308	0.368	0.184	1	CD8_Exhausted	3D-D(PBS) vs 3M-A
Mfsd14a	0.0685623588686316	-0.398752415691354	0.053	0.235	1	CD8_Exhausted	3D-D(PBS) vs 3M-A
Stx8	0.0686760075069328	0.345087259572304	0.474	0.276	1	CD8_Exhausted	3D-D(PBS) vs 3M-A
Irak2	0.0692214856183915	-0.355683693799468	0.053	0.235	1	CD8_Exhausted	3D-D(PBS) vs 3M-A
Gmfg	0.0693467982980046	0.322388211313169	0.474	0.276	1	CD8_Exhausted	3D-D(PBS) vs 3M-A
Naa30	0.0699107851956686	-0.366572009942205	0.053	0.235	1	CD8_Exhausted	3D-D(PBS) vs 3M-A
Mgat4a	0.0703786123628606	-0.267933205246633	0	0.153	1	CD8_Exhausted	3D-D(PBS) vs 3M-A
Plekha1	0.0704677801124299	-0.255654875468196	0	0.153	1	CD8_Exhausted	3D-D(PBS) vs 3M-A
Specc1l	0.0704677801124299	-0.255654875468196	0	0.153	1	CD8_Exhausted	3D-D(PBS) vs 3M-A
Arrdc3	0.0704802955017181	-0.280107919192735	0	0.153	1	CD8_Exhausted	3D-D(PBS) vs 3M-A
Zhx2	0.0705381811444811	-0.267933205246633	0	0.153	1	CD8_Exhausted	3D-D(PBS) vs 3M-A
Erbin	0.0705403333018735	0.297887249460555	0.789	0.52	1	CD8_Exhausted	3D-D(PBS) vs 3M-A
Rpl7	0.0705457134651234	-0.416899762401614	0.895	0.949	1	CD8_Exhausted	3D-D(PBS) vs 3M-A
Entr1	0.0705538264666679	-0.280107919192735	0	0.153	1	CD8_Exhausted	3D-D(PBS) vs 3M-A
Hat1	0.0706320565965054	-0.339486466271667	0	0.153	1	CD8_Exhausted	3D-D(PBS) vs 3M-A
Btg2	0.0707744310018552	-0.29346829735377	0.737	0.765	1	CD8_Exhausted	3D-D(PBS) vs 3M-A
Myo9b	0.0708071305953669	0.255274015454632	0.368	0.184	1	CD8_Exhausted	3D-D(PBS) vs 3M-A
Rab14	0.0709714260952543	-0.430724805429634	0.105	0.296	1	CD8_Exhausted	3D-D(PBS) vs 3M-A
Serpinb9	0.0712113289712271	-0.409321657401542	0.053	0.235	1	CD8_Exhausted	3D-D(PBS) vs 3M-A
Nbas	0.0713785011614359	0.301490870419903	0.263	0.112	1	CD8_Exhausted	3D-D(PBS) vs 3M-A
Hmg20a	0.0714554430076398	0.263688837707519	0.316	0.143	1	CD8_Exhausted	3D-D(PBS) vs 3M-A
Sec61b	0.0717635567886725	-0.456339907244298	0.368	0.541	1	CD8_Exhausted	3D-D(PBS) vs 3M-A
Cox7a2l	0.0717737181690314	-0.409711627681221	0.316	0.51	1	CD8_Exhausted	3D-D(PBS) vs 3M-A
Glipr2	0.0718333041296828	-0.299974261213181	0.053	0.235	1	CD8_Exhausted	3D-D(PBS) vs 3M-A
Apaf1	0.0722907327228801	-0.400771583328006	0.105	0.296	1	CD8_Exhausted	3D-D(PBS) vs 3M-A
Rlim	0.0723157636721014	-0.420809336564552	0.105	0.296	1	CD8_Exhausted	3D-D(PBS) vs 3M-A
Tomm70a	0.0723455995019389	0.251305113251687	0.316	0.143	1	CD8_Exhausted	3D-D(PBS) vs 3M-A
Cebpb	0.0727917772773476	-0.346913484171736	0.211	0.439	1	CD8_Exhausted	3D-D(PBS) vs 3M-A
Gm15772	0.0735996226768261	-0.253804079780255	0.053	0.235	1	CD8_Exhausted	3D-D(PBS) vs 3M-A
Cdk8	0.0736659893322993	-0.593219601396458	0.579	0.663	1	CD8_Exhausted	3D-D(PBS) vs 3M-A
Rack1	0.0742746164078222	-0.346764376110946	0.737	0.908	1	CD8_Exhausted	3D-D(PBS) vs 3M-A
Rab27a	0.074596052498184	-0.616729546539808	0.158	0.347	1	CD8_Exhausted	3D-D(PBS) vs 3M-A
Ncoa3	0.0748106186673108	0.314693819523169	0.526	0.306	1	CD8_Exhausted	3D-D(PBS) vs 3M-A
Ubp1	0.0749744818080879	-0.338932329510144	0.105	0.296	1	CD8_Exhausted	3D-D(PBS) vs 3M-A
Son	0.0750820625330819	0.383525594506199	0.842	0.724	1	CD8_Exhausted	3D-D(PBS) vs 3M-A
Jakmip1	0.075099998690877	0.285862335288055	0.263	0.112	1	CD8_Exhausted	3D-D(PBS) vs 3M-A
Ube2q2	0.0752239199661575	0.366782330671623	0.316	0.143	1	CD8_Exhausted	3D-D(PBS) vs 3M-A
Gm12185	0.075687984769978	0.340310119310432	0.211	0.082	1	CD8_Exhausted	3D-D(PBS) vs 3M-A
Arid1a	0.0758086204912028	0.273270444748479	0.895	0.622	1	CD8_Exhausted	3D-D(PBS) vs 3M-A
Srek1ip1	0.0767301166624935	0.325755062411568	0.211	0.082	1	CD8_Exhausted	3D-D(PBS) vs 3M-A
Dnajc2	0.0768431445201993	-0.285294365908071	0.053	0.245	1	CD8_Exhausted	3D-D(PBS) vs 3M-A
Cd40lg	0.0768817947697921	0.492313212755482	0.211	0.082	1	CD8_Exhausted	3D-D(PBS) vs 3M-A
Pip4k2a	0.0771143377908982	0.528839088780596	0.526	0.316	1	CD8_Exhausted	3D-D(PBS) vs 3M-A
Uqcrb	0.0771622219445506	0.251305113251687	0.421	0.235	1	CD8_Exhausted	3D-D(PBS) vs 3M-A
Cnbp	0.0772219437821714	-0.413196152454676	0.474	0.673	1	CD8_Exhausted	3D-D(PBS) vs 3M-A
Aebp2	0.0777080120387107	-0.423294599954146	0.263	0.439	1	CD8_Exhausted	3D-D(PBS) vs 3M-A
Spast	0.0779014687993847	0.2691715340452	0.211	0.082	1	CD8_Exhausted	3D-D(PBS) vs 3M-A
Rttn	0.0780403409528226	0.340310119310432	0.211	0.082	1	CD8_Exhausted	3D-D(PBS) vs 3M-A
Hectd4	0.0789229049826918	0.417408403741591	0.263	0.122	1	CD8_Exhausted	3D-D(PBS) vs 3M-A
Bdp1	0.0795126396302105	0.276584521700045	0.474	0.265	1	CD8_Exhausted	3D-D(PBS) vs 3M-A
Celf1	0.0798515915245299	0.270857910673087	0.632	0.378	1	CD8_Exhausted	3D-D(PBS) vs 3M-A
Plcg1	0.0800496042275396	0.366782330671623	0.421	0.245	1	CD8_Exhausted	3D-D(PBS) vs 3M-A
Casp3	0.0801109571123202	-0.377378764898787	0.053	0.224	1	CD8_Exhausted	3D-D(PBS) vs 3M-A
Rps20	0.0802540181702091	-0.376182004116027	1	0.99	1	CD8_Exhausted	3D-D(PBS) vs 3M-A
Actb	0.080329745615966	-0.276768494504462	1	1	1	CD8_Exhausted	3D-D(PBS) vs 3M-A
Klf3	0.0808970142082385	-0.355683693799468	0.053	0.224	1	CD8_Exhausted	3D-D(PBS) vs 3M-A
Ctsb	0.081495337870345	0.37582747027463	0.579	0.388	1	CD8_Exhausted	3D-D(PBS) vs 3M-A
Sh3glb1	0.0816143350322552	-0.514954787708558	0.421	0.541	1	CD8_Exhausted	3D-D(PBS) vs 3M-A
Gzma	0.0817358789682941	-0.824837741870009	0.053	0.235	1	CD8_Exhausted	3D-D(PBS) vs 3M-A
Tle3	0.08175927855935	-0.285294365908071	0.105	0.296	1	CD8_Exhausted	3D-D(PBS) vs 3M-A
Slc15a2	0.0818408304255792	-0.392954571153242	0.105	0.306	1	CD8_Exhausted	3D-D(PBS) vs 3M-A
Zcchc8	0.0818459640217358	-0.267933205246633	0	0.143	1	CD8_Exhausted	3D-D(PBS) vs 3M-A
Gnl3	0.0819580084414111	-0.267933205246633	0	0.143	1	CD8_Exhausted	3D-D(PBS) vs 3M-A
Phf21a	0.081987654783052	0.525480076690681	0.526	0.398	1	CD8_Exhausted	3D-D(PBS) vs 3M-A
Naaa	0.0820574035688093	-0.267933205246633	0	0.143	1	CD8_Exhausted	3D-D(PBS) vs 3M-A
Gnptab	0.0820574035688093	-0.304153393159386	0	0.143	1	CD8_Exhausted	3D-D(PBS) vs 3M-A
Htatsf1	0.0820628251437796	-0.29218075149331	0	0.143	1	CD8_Exhausted	3D-D(PBS) vs 3M-A
Kif2a	0.0820853841502759	0.426160877750555	0.368	0.214	1	CD8_Exhausted	3D-D(PBS) vs 3M-A
Ldlr	0.0821098122205869	-0.255654875468196	0	0.143	1	CD8_Exhausted	3D-D(PBS) vs 3M-A
Pcnt	0.0821098122205869	-0.255654875468196	0	0.143	1	CD8_Exhausted	3D-D(PBS) vs 3M-A
Nrbp1	0.0821369202242345	-0.29218075149331	0	0.143	1	CD8_Exhausted	3D-D(PBS) vs 3M-A
Il10rb	0.0821369202242345	-0.280107919192735	0	0.143	1	CD8_Exhausted	3D-D(PBS) vs 3M-A
Insig1	0.0821423418313729	-0.316027493447678	0	0.143	1	CD8_Exhausted	3D-D(PBS) vs 3M-A
Dipk2a	0.0822074012788189	-0.351074440546879	0	0.143	1	CD8_Exhausted	3D-D(PBS) vs 3M-A
Spopl	0.0825590501625827	0.282718065883148	0.211	0.082	1	CD8_Exhausted	3D-D(PBS) vs 3M-A
H2-Q7	0.0829081995562703	-0.310240723038302	1	0.99	1	CD8_Exhausted	3D-D(PBS) vs 3M-A
Rpl22l1	0.0832415792217124	-0.435880896061259	0.632	0.765	1	CD8_Exhausted	3D-D(PBS) vs 3M-A
Zfp639	0.0833221174247669	0.251305113251687	0.158	0.051	1	CD8_Exhausted	3D-D(PBS) vs 3M-A
Rab1a	0.0836320619072753	-0.431583808158727	0.211	0.398	1	CD8_Exhausted	3D-D(PBS) vs 3M-A
Psmd13	0.0840062775750517	-0.26548588482789	0.053	0.224	1	CD8_Exhausted	3D-D(PBS) vs 3M-A
Pacsin2	0.0840924656065512	0.327253966484985	0.211	0.082	1	CD8_Exhausted	3D-D(PBS) vs 3M-A
Kmt2a	0.0844022749197888	0.306481820403808	0.737	0.49	1	CD8_Exhausted	3D-D(PBS) vs 3M-A
Ing3	0.0847447634041585	-0.253804079780255	0.053	0.224	1	CD8_Exhausted	3D-D(PBS) vs 3M-A
Ociad1	0.0847484353463921	-0.26548588482789	0.053	0.224	1	CD8_Exhausted	3D-D(PBS) vs 3M-A
Gm5905	0.0847484353463921	-0.26548588482789	0.053	0.224	1	CD8_Exhausted	3D-D(PBS) vs 3M-A
Tial1	0.0850957773139316	-0.333657387469469	0.105	0.306	1	CD8_Exhausted	3D-D(PBS) vs 3M-A
Nap1l1	0.085279863484478	-0.469718937045498	0.263	0.48	1	CD8_Exhausted	3D-D(PBS) vs 3M-A
Dleu2	0.085423845304836	0.672195338775968	0.316	0.184	1	CD8_Exhausted	3D-D(PBS) vs 3M-A
Edem1	0.0858945286738268	0.341835973541392	0.684	0.459	1	CD8_Exhausted	3D-D(PBS) vs 3M-A
Traj27	0.0862774236631553	0.26524430420956	0.158	0.051	1	CD8_Exhausted	3D-D(PBS) vs 3M-A
Slamf1	0.0864495900961503	0.37582747027463	0.526	0.357	1	CD8_Exhausted	3D-D(PBS) vs 3M-A
Smurf1	0.0864731249602277	0.269171534045201	0.211	0.082	1	CD8_Exhausted	3D-D(PBS) vs 3M-A
Traf3ip2	0.0864731249602277	0.325755062411568	0.211	0.082	1	CD8_Exhausted	3D-D(PBS) vs 3M-A
Zbtb11	0.0868427157037488	-0.33808963378473	0.158	0.367	1	CD8_Exhausted	3D-D(PBS) vs 3M-A
Cd7	0.0868954857795928	0.426724871127905	0.579	0.357	1	CD8_Exhausted	3D-D(PBS) vs 3M-A
Sh2d1a	0.0870119259984103	0.504285854421558	0.316	0.163	1	CD8_Exhausted	3D-D(PBS) vs 3M-A
Impact	0.087388059484054	-0.604071323668861	0.316	0.459	1	CD8_Exhausted	3D-D(PBS) vs 3M-A
Tmem50a	0.0877041475103859	-0.375149516387933	0.368	0.571	1	CD8_Exhausted	3D-D(PBS) vs 3M-A
Cers6	0.0883740655203301	0.379721386379121	0.263	0.122	1	CD8_Exhausted	3D-D(PBS) vs 3M-A
Itgal	0.0885107604756735	-0.396983322838299	0.842	0.918	1	CD8_Exhausted	3D-D(PBS) vs 3M-A
Txlng	0.088732849964712	0.341247238564485	0.263	0.122	1	CD8_Exhausted	3D-D(PBS) vs 3M-A
Atp5b	0.0887704607740671	0.32930762525296	0.579	0.347	1	CD8_Exhausted	3D-D(PBS) vs 3M-A
Kat7	0.0891555591981371	-0.359841319273125	0.105	0.286	1	CD8_Exhausted	3D-D(PBS) vs 3M-A
Pstk	0.0894850330730844	0.310198802305255	0.158	0.051	1	CD8_Exhausted	3D-D(PBS) vs 3M-A
Cenpq	0.0894850330730844	0.251305113251687	0.158	0.051	1	CD8_Exhausted	3D-D(PBS) vs 3M-A
Map2k1	0.089508724437659	0.327253966484985	0.263	0.122	1	CD8_Exhausted	3D-D(PBS) vs 3M-A
Lck	0.0896173831389054	0.303456395302793	0.632	0.418	1	CD8_Exhausted	3D-D(PBS) vs 3M-A
Atp8a2	0.0905011379879921	0.458760653044455	0.789	0.745	1	CD8_Exhausted	3D-D(PBS) vs 3M-A
Ubac2	0.0907352600481892	0.311740967113661	0.684	0.49	1	CD8_Exhausted	3D-D(PBS) vs 3M-A
Psma6	0.0907370212207372	-0.328363087799957	0.105	0.286	1	CD8_Exhausted	3D-D(PBS) vs 3M-A
Ly9	0.0913819586923302	0.328647201784851	0.316	0.163	1	CD8_Exhausted	3D-D(PBS) vs 3M-A
Dapk1	0.0914669607126407	-0.363610609571097	0.158	0.337	1	CD8_Exhausted	3D-D(PBS) vs 3M-A
Atp8b4	0.0914791664098759	0.396326606285638	0.474	0.276	1	CD8_Exhausted	3D-D(PBS) vs 3M-A
Tspan5	0.0915313047834711	0.48043911246719	0.316	0.173	1	CD8_Exhausted	3D-D(PBS) vs 3M-A
Rock1	0.0916700245655286	0.288213278297513	0.895	0.704	1	CD8_Exhausted	3D-D(PBS) vs 3M-A
Rps15a	0.0919523957505251	-0.282424757720023	1	0.99	1	CD8_Exhausted	3D-D(PBS) vs 3M-A
Prkcb	0.0922753718742224	0.366782330671623	0.684	0.469	1	CD8_Exhausted	3D-D(PBS) vs 3M-A
Rptor	0.0923227027977367	0.287555639521048	0.474	0.265	1	CD8_Exhausted	3D-D(PBS) vs 3M-A
Traf3ip3	0.092501730330601	0.267246657120708	0.316	0.153	1	CD8_Exhausted	3D-D(PBS) vs 3M-A
Itch	0.0928202255726345	0.254889450600726	0.474	0.286	1	CD8_Exhausted	3D-D(PBS) vs 3M-A
Ndufb5	0.0931755744545623	0.378855162972198	0.316	0.163	1	CD8_Exhausted	3D-D(PBS) vs 3M-A
Rpl10a	0.0932604635069992	0.297887249460555	0.737	0.51	1	CD8_Exhausted	3D-D(PBS) vs 3M-A
Safb2	0.0934141368443724	-0.355683693799468	0.053	0.214	1	CD8_Exhausted	3D-D(PBS) vs 3M-A
Phlpp1	0.0934253490614956	0.328647201784851	0.263	0.122	1	CD8_Exhausted	3D-D(PBS) vs 3M-A
Cd44	0.0936883911986821	0.379493382421177	0.789	0.592	1	CD8_Exhausted	3D-D(PBS) vs 3M-A
Ube2j2	0.0938993301752604	-0.349424703327786	0.105	0.286	1	CD8_Exhausted	3D-D(PBS) vs 3M-A
Aftph	0.0942765493302678	0.302651993251907	0.474	0.265	1	CD8_Exhausted	3D-D(PBS) vs 3M-A
Ing1	0.0952930818385548	-0.322516829864269	0.053	0.214	1	CD8_Exhausted	3D-D(PBS) vs 3M-A
Rbm17	0.0954501633656615	-0.280107919192735	0	0.133	1	CD8_Exhausted	3D-D(PBS) vs 3M-A
Ubtd2	0.0955065477165117	-0.267933205246633	0	0.133	1	CD8_Exhausted	3D-D(PBS) vs 3M-A
Mkrn2	0.0955169890306248	-0.267933205246633	0	0.133	1	CD8_Exhausted	3D-D(PBS) vs 3M-A
Hdgfl3	0.0955169890306248	-0.267933205246633	0	0.133	1	CD8_Exhausted	3D-D(PBS) vs 3M-A
Tfrc	0.0955629299479133	-0.280107919192735	0	0.133	1	CD8_Exhausted	3D-D(PBS) vs 3M-A
Rpl22	0.0956896503872219	-0.357731522448327	0.789	0.898	1	CD8_Exhausted	3D-D(PBS) vs 3M-A
Llph	0.096234776735814	-0.299974261213181	0.053	0.214	1	CD8_Exhausted	3D-D(PBS) vs 3M-A
Gm29721	0.096234776735814	-0.299974261213181	0.053	0.214	1	CD8_Exhausted	3D-D(PBS) vs 3M-A
Mfsd14b	0.0962550109328214	-0.333657387469469	0.053	0.214	1	CD8_Exhausted	3D-D(PBS) vs 3M-A
Rnf138	0.0964565539763862	-0.402604741186961	0.158	0.337	1	CD8_Exhausted	3D-D(PBS) vs 3M-A
Farp1	0.0967020814822672	0.259867126755111	0.263	0.122	1	CD8_Exhausted	3D-D(PBS) vs 3M-A
Ubn2	0.0969677035708633	0.45531900527328	0.526	0.367	1	CD8_Exhausted	3D-D(PBS) vs 3M-A
Snrpd1	0.0971629440405532	-0.311289574441015	0.053	0.214	1	CD8_Exhausted	3D-D(PBS) vs 3M-A
Ccndbp1	0.0971670147541028	-0.311289574441015	0.053	0.214	1	CD8_Exhausted	3D-D(PBS) vs 3M-A
Themis	0.0974511693215962	0.305535141845082	0.947	0.878	1	CD8_Exhausted	3D-D(PBS) vs 3M-A
Eloc	0.0980485947748617	-0.253804079780255	0.053	0.214	1	CD8_Exhausted	3D-D(PBS) vs 3M-A
Thoc7	0.0980567843015982	-0.26548588482789	0.053	0.214	1	CD8_Exhausted	3D-D(PBS) vs 3M-A
Topors	0.0980608790452683	-0.299974261213181	0.053	0.214	1	CD8_Exhausted	3D-D(PBS) vs 3M-A
St13	0.0983039466496917	0.314693819523169	0.474	0.286	1	CD8_Exhausted	3D-D(PBS) vs 3M-A
Slu7	0.0989362016385303	-0.26548588482789	0.053	0.214	1	CD8_Exhausted	3D-D(PBS) vs 3M-A
Aff4	0.0992611996210256	-0.515860718690219	0.211	0.388	1	CD8_Exhausted	3D-D(PBS) vs 3M-A
Clasp1	0.0992844055941921	0.301490870419903	0.263	0.122	1	CD8_Exhausted	3D-D(PBS) vs 3M-A
Dusp6	0.0994357928333772	-0.292727123414587	0.105	0.296	1	CD8_Exhausted	3D-D(PBS) vs 3M-A
Slc30a5	0.0995227865839176	0.303772533145822	0.263	0.122	1	CD8_Exhausted	3D-D(PBS) vs 3M-A
Prdm1	0.100109161706501	-0.390647366054299	0.105	0.276	1	CD8_Exhausted	3D-D(PBS) vs 3M-A
Arhgap17	0.101147571234726	0.268750247711096	0.474	0.296	1	CD8_Exhausted	3D-D(PBS) vs 3M-A
Pcbp1	0.101762938396522	-0.475676392341897	0.421	0.582	1	CD8_Exhausted	3D-D(PBS) vs 3M-A
Htt	0.102295763449852	0.366782330671623	0.263	0.133	1	CD8_Exhausted	3D-D(PBS) vs 3M-A
Csnk1d	0.10237919260358	0.262445670856887	0.421	0.245	1	CD8_Exhausted	3D-D(PBS) vs 3M-A
Ccnd3	0.103006759676771	0.366782330671623	0.684	0.469	1	CD8_Exhausted	3D-D(PBS) vs 3M-A
Rnf19b	0.103642283728423	-0.625355551555407	0.211	0.367	1	CD8_Exhausted	3D-D(PBS) vs 3M-A
Paics	0.104345772772101	0.276179781890716	0.263	0.122	1	CD8_Exhausted	3D-D(PBS) vs 3M-A
Cebpz	0.104511109291116	0.251305113251687	0.368	0.204	1	CD8_Exhausted	3D-D(PBS) vs 3M-A
Srek1	0.105574003792058	-0.285294365908071	0.105	0.276	1	CD8_Exhausted	3D-D(PBS) vs 3M-A
Taldo1	0.105622308393825	-0.317715843600448	0.105	0.276	1	CD8_Exhausted	3D-D(PBS) vs 3M-A
Nfyc	0.106431174209092	0.342120276437353	0.316	0.173	1	CD8_Exhausted	3D-D(PBS) vs 3M-A
Tmx1	0.106501644647467	0.2691715340452	0.211	0.092	1	CD8_Exhausted	3D-D(PBS) vs 3M-A
Msl2	0.106514424450396	0.322388211313169	0.474	0.296	1	CD8_Exhausted	3D-D(PBS) vs 3M-A
Rps27rt	0.10709845998124	-0.338474403767245	0.211	0.388	1	CD8_Exhausted	3D-D(PBS) vs 3M-A
Pik3ca	0.107279920853787	0.292235377306569	0.474	0.306	1	CD8_Exhausted	3D-D(PBS) vs 3M-A
Dip2b	0.107671129019765	0.416364359522183	0.474	0.327	1	CD8_Exhausted	3D-D(PBS) vs 3M-A
Serpinb6b	0.107919845690345	-0.54468099472672	0.105	0.265	1	CD8_Exhausted	3D-D(PBS) vs 3M-A
Hectd1	0.108042888774698	-0.389723449890228	0.421	0.622	1	CD8_Exhausted	3D-D(PBS) vs 3M-A
Ifng	0.108385865434722	-1.01353755900754	0.526	0.633	1	CD8_Exhausted	3D-D(PBS) vs 3M-A
Ccar1	0.109045903708462	0.298610828030044	0.421	0.235	1	CD8_Exhausted	3D-D(PBS) vs 3M-A
Psme1	0.109960770292864	0.281614947408945	0.579	0.378	1	CD8_Exhausted	3D-D(PBS) vs 3M-A
Rps6kb1	0.110307790650732	0.263688837707519	0.316	0.163	1	CD8_Exhausted	3D-D(PBS) vs 3M-A
Tut4	0.11073607418393	-0.36755779408776	0.684	0.786	1	CD8_Exhausted	3D-D(PBS) vs 3M-A
Nono	0.110777650820659	-0.396983322838299	0.263	0.429	1	CD8_Exhausted	3D-D(PBS) vs 3M-A
Rad54l2	0.11092871498866	-0.255654875468196	0	0.122	1	CD8_Exhausted	3D-D(PBS) vs 3M-A
Bex3	0.110989470368505	-0.311289574441015	0.053	0.204	1	CD8_Exhausted	3D-D(PBS) vs 3M-A
Kansl1l	0.110993923341643	-0.327804661224032	0	0.122	1	CD8_Exhausted	3D-D(PBS) vs 3M-A
4933406I18Rik	0.111110851702501	0.312334546649247	0.211	0.092	1	CD8_Exhausted	3D-D(PBS) vs 3M-A
Odc1	0.111145656981684	-0.317715843600448	0.105	0.276	1	CD8_Exhausted	3D-D(PBS) vs 3M-A
Chd7	0.111636517666984	-0.376442253966266	0.737	0.806	1	CD8_Exhausted	3D-D(PBS) vs 3M-A
Tbx21	0.111971078355719	0.683255995466877	0.684	0.551	1	CD8_Exhausted	3D-D(PBS) vs 3M-A
Cdc37	0.112081019588569	-0.288569497940931	0.053	0.204	1	CD8_Exhausted	3D-D(PBS) vs 3M-A
Aopep	0.112676831941598	-0.412003439189211	0.684	0.837	1	CD8_Exhausted	3D-D(PBS) vs 3M-A
Fcho2	0.112816979886659	-0.376442253966266	0.211	0.378	1	CD8_Exhausted	3D-D(PBS) vs 3M-A
Sp3	0.112857714915588	-0.376442253966266	0.211	0.378	1	CD8_Exhausted	3D-D(PBS) vs 3M-A
Slc39a6	0.113156109818663	-0.277073859103102	0.053	0.204	1	CD8_Exhausted	3D-D(PBS) vs 3M-A
Itga1	0.113431908616501	0.313343071710162	0.684	0.531	1	CD8_Exhausted	3D-D(PBS) vs 3M-A
Slc4a7	0.113926048635784	-0.379172046721838	0.263	0.418	1	CD8_Exhausted	3D-D(PBS) vs 3M-A
Ncoa7	0.114184600381943	0.299037724035789	0.211	0.092	1	CD8_Exhausted	3D-D(PBS) vs 3M-A
Ppp1cb	0.114609334526104	-0.491198664455949	0.421	0.551	1	CD8_Exhausted	3D-D(PBS) vs 3M-A
Zswim6	0.115174399930206	0.438812016944276	0.895	0.745	1	CD8_Exhausted	3D-D(PBS) vs 3M-A
Ubap2	0.115269251152801	-0.253804079780255	0.053	0.204	1	CD8_Exhausted	3D-D(PBS) vs 3M-A
Xrcc4	0.115842846587614	0.417408403741591	0.211	0.092	1	CD8_Exhausted	3D-D(PBS) vs 3M-A
Gch1	0.116256997405686	-0.400771583328006	0.105	0.265	1	CD8_Exhausted	3D-D(PBS) vs 3M-A
Dad1	0.11763111666209	0.413779810208792	0.526	0.367	1	CD8_Exhausted	3D-D(PBS) vs 3M-A
Slc20a1	0.117910791131769	-0.355683693799469	0.211	0.418	1	CD8_Exhausted	3D-D(PBS) vs 3M-A
Luc7l	0.118350841647538	-0.338932329510144	0.105	0.265	1	CD8_Exhausted	3D-D(PBS) vs 3M-A
Ext1	0.118700196833262	0.417766259390428	0.421	0.255	1	CD8_Exhausted	3D-D(PBS) vs 3M-A
Smarca5	0.118794446659805	-0.400383501270283	0.368	0.5	1	CD8_Exhausted	3D-D(PBS) vs 3M-A
Tusc3	0.120637904942405	0.272806182462609	0.211	0.092	1	CD8_Exhausted	3D-D(PBS) vs 3M-A
Ulk2	0.120738663539535	0.328647201784851	0.263	0.122	1	CD8_Exhausted	3D-D(PBS) vs 3M-A
Wnk1	0.122122993355128	-0.38215590516066	0.789	0.857	1	CD8_Exhausted	3D-D(PBS) vs 3M-A
Eif5	0.122337083159183	-0.507686787244519	0.421	0.561	1	CD8_Exhausted	3D-D(PBS) vs 3M-A
Irf2	0.123001388252354	0.345720715143793	0.474	0.327	1	CD8_Exhausted	3D-D(PBS) vs 3M-A
Dipk1a	0.123407020737691	0.303772533145822	0.316	0.173	1	CD8_Exhausted	3D-D(PBS) vs 3M-A
Elk4	0.123491872257294	-0.303069067636046	0.158	0.327	1	CD8_Exhausted	3D-D(PBS) vs 3M-A
Rhoa	0.124082424752083	-0.36552188612472	0.526	0.612	1	CD8_Exhausted	3D-D(PBS) vs 3M-A
Ppp4r2	0.124395651601818	0.276584521700045	0.421	0.255	1	CD8_Exhausted	3D-D(PBS) vs 3M-A
Tap2	0.124752785874434	-0.317715843600448	0.105	0.265	1	CD8_Exhausted	3D-D(PBS) vs 3M-A
Ranbp10	0.12534361307599	0.312334546649247	0.211	0.092	1	CD8_Exhausted	3D-D(PBS) vs 3M-A
Ap2m1	0.12534361307599	0.255751018282879	0.211	0.092	1	CD8_Exhausted	3D-D(PBS) vs 3M-A
Pafah1b1	0.125783290706757	-0.474519923309319	0.526	0.633	1	CD8_Exhausted	3D-D(PBS) vs 3M-A
Cdk11b	0.126008667835019	-0.445986087572346	0.579	0.694	1	CD8_Exhausted	3D-D(PBS) vs 3M-A
Niban1	0.126039198251706	0.30069314021385	0.474	0.316	1	CD8_Exhausted	3D-D(PBS) vs 3M-A
Dennd4c	0.126355331069218	-0.540108264936896	0.158	0.316	1	CD8_Exhausted	3D-D(PBS) vs 3M-A
Capn2	0.126446520448343	0.366782330671623	0.158	0.061	1	CD8_Exhausted	3D-D(PBS) vs 3M-A
Spata6	0.126449851921301	0.310198802305255	0.158	0.061	1	CD8_Exhausted	3D-D(PBS) vs 3M-A
Cdyl2	0.126449851921301	0.310198802305255	0.158	0.061	1	CD8_Exhausted	3D-D(PBS) vs 3M-A
Iqgap2	0.126846924076286	0.609759084164163	0.526	0.48	1	CD8_Exhausted	3D-D(PBS) vs 3M-A
Srsf2	0.12775861384412	-0.540108264936896	0.632	0.612	1	CD8_Exhausted	3D-D(PBS) vs 3M-A
1810037I17Rik	0.128063619137857	-0.370183263494584	0.263	0.418	1	CD8_Exhausted	3D-D(PBS) vs 3M-A
Klrk1	0.128873463438307	-0.304153393159386	0	0.112	1	CD8_Exhausted	3D-D(PBS) vs 3M-A
Nedd4l	0.128900017377197	0.293533348640984	0.105	0.031	1	CD8_Exhausted	3D-D(PBS) vs 3M-A
P4hb	0.129021811099658	-0.263268059578072	0.105	0.265	1	CD8_Exhausted	3D-D(PBS) vs 3M-A
Cdc27	0.129507964953764	-0.353695140706014	0.158	0.316	1	CD8_Exhausted	3D-D(PBS) vs 3M-A
Cox7c	0.130040663395773	-0.397288493657181	0.474	0.602	1	CD8_Exhausted	3D-D(PBS) vs 3M-A
Uqcrfs1	0.130304403234059	0.291494203367385	0.316	0.173	1	CD8_Exhausted	3D-D(PBS) vs 3M-A
Dennd1b	0.130621831617575	0.412586020284747	0.632	0.52	1	CD8_Exhausted	3D-D(PBS) vs 3M-A
9330111N05Rik	0.131160576293408	-0.252127501972871	0.105	0.265	1	CD8_Exhausted	3D-D(PBS) vs 3M-A
Rps24	0.131501478851835	-0.270019101569152	1	1	1	CD8_Exhausted	3D-D(PBS) vs 3M-A
Pmepa1	0.131555500318814	-0.253804079780255	0.053	0.194	1	CD8_Exhausted	3D-D(PBS) vs 3M-A
Dgkz	0.131905158843115	0.272806182462609	0.263	0.133	1	CD8_Exhausted	3D-D(PBS) vs 3M-A
Nasp	0.132162783455118	-0.380451598948411	0.105	0.255	1	CD8_Exhausted	3D-D(PBS) vs 3M-A
Hsp90b1	0.132664746156305	-0.378357194940284	0.632	0.776	1	CD8_Exhausted	3D-D(PBS) vs 3M-A
Akap13	0.13279341555898	-0.372401088744402	0.789	0.908	1	CD8_Exhausted	3D-D(PBS) vs 3M-A
Ube3c	0.133050305162568	0.279319489421283	0.316	0.173	1	CD8_Exhausted	3D-D(PBS) vs 3M-A
Cnot4	0.133235020064019	0.265981689884131	0.579	0.398	1	CD8_Exhausted	3D-D(PBS) vs 3M-A
Ssr3	0.134120142097735	-0.440572591385981	0.316	0.449	1	CD8_Exhausted	3D-D(PBS) vs 3M-A
Ddx6	0.137024682000938	0.318108483935933	0.684	0.643	1	CD8_Exhausted	3D-D(PBS) vs 3M-A
Gm4956	0.137026555641573	0.293533348640984	0.105	0.031	1	CD8_Exhausted	3D-D(PBS) vs 3M-A
Prkch	0.13733830931657	-0.290857674536201	0.895	0.959	1	CD8_Exhausted	3D-D(PBS) vs 3M-A
Prrc2c	0.138558982052649	0.338437704977661	0.842	0.745	1	CD8_Exhausted	3D-D(PBS) vs 3M-A
Dcaf10	0.138710857222995	0.310198802305255	0.158	0.061	1	CD8_Exhausted	3D-D(PBS) vs 3M-A
0610030E20Rik	0.138710857222995	0.251305113251687	0.158	0.061	1	CD8_Exhausted	3D-D(PBS) vs 3M-A
Ddit3	0.138710857222995	0.251305113251687	0.158	0.061	1	CD8_Exhausted	3D-D(PBS) vs 3M-A
Ftx	0.138710857222995	0.251305113251687	0.158	0.061	1	CD8_Exhausted	3D-D(PBS) vs 3M-A
Psma2	0.138890068491934	-0.35758322671495	0.211	0.367	1	CD8_Exhausted	3D-D(PBS) vs 3M-A
Ankrd52	0.139870188181728	0.279319489421283	0.105	0.031	1	CD8_Exhausted	3D-D(PBS) vs 3M-A
Vcp	0.140403416697586	0.314693819523169	0.474	0.306	1	CD8_Exhausted	3D-D(PBS) vs 3M-A
Fam117b	0.140939035913388	-0.36740617882401	0.211	0.378	1	CD8_Exhausted	3D-D(PBS) vs 3M-A
Braf	0.141068601684148	-0.434836221836837	0.368	0.561	1	CD8_Exhausted	3D-D(PBS) vs 3M-A
Nampt	0.14194768414471	-0.30698943700739	0.105	0.255	1	CD8_Exhausted	3D-D(PBS) vs 3M-A
Babam2	0.142506888490044	0.366782330671623	0.368	0.224	1	CD8_Exhausted	3D-D(PBS) vs 3M-A
Fam122b	0.143240246710615	0.255751018282879	0.158	0.061	1	CD8_Exhausted	3D-D(PBS) vs 3M-A
Efl1	0.143271852806555	0.255751018282879	0.158	0.061	1	CD8_Exhausted	3D-D(PBS) vs 3M-A
Hnrnpf	0.143332100115253	-0.368894567526011	0.737	0.796	1	CD8_Exhausted	3D-D(PBS) vs 3M-A
Mindy3	0.143498086518792	0.50079967864331	0.211	0.102	1	CD8_Exhausted	3D-D(PBS) vs 3M-A
Ythdc1	0.143679612384745	-0.345935717247906	0.316	0.48	1	CD8_Exhausted	3D-D(PBS) vs 3M-A
Top1	0.144127555297886	-0.392209569824583	0.632	0.653	1	CD8_Exhausted	3D-D(PBS) vs 3M-A
Rnf114	0.144384103992669	-0.252127501972871	0.105	0.255	1	CD8_Exhausted	3D-D(PBS) vs 3M-A
Zc3hav1	0.144783336765347	-0.376442253966266	0.737	0.745	1	CD8_Exhausted	3D-D(PBS) vs 3M-A
Uhrf2	0.145630815312358	-0.458383867502442	0.211	0.357	1	CD8_Exhausted	3D-D(PBS) vs 3M-A
4833420G17Rik	0.145966598056333	0.303772533145822	0.316	0.184	1	CD8_Exhausted	3D-D(PBS) vs 3M-A
Ptger4	0.146748204173415	-0.770721193078312	0.474	0.541	1	CD8_Exhausted	3D-D(PBS) vs 3M-A
Srsf3	0.147825362082314	-0.423764303699428	0.579	0.643	1	CD8_Exhausted	3D-D(PBS) vs 3M-A
Tcf12	0.1485236285911	0.371731546643356	0.842	0.704	1	CD8_Exhausted	3D-D(PBS) vs 3M-A
Tsc22d2	0.149307069643907	-0.571817124664234	0.421	0.531	1	CD8_Exhausted	3D-D(PBS) vs 3M-A
Cdipt	0.14935975580822	-0.252127501972871	0.105	0.255	1	CD8_Exhausted	3D-D(PBS) vs 3M-A
Cct5	0.1496170166869	-0.28398222844528	0.211	0.398	1	CD8_Exhausted	3D-D(PBS) vs 3M-A
Casp4	0.149718546388451	-0.288569497940931	0.053	0.184	1	CD8_Exhausted	3D-D(PBS) vs 3M-A
Arl4d	0.149719221132763	-0.255654875468196	0	0.102	1	CD8_Exhausted	3D-D(PBS) vs 3M-A
Rps26	0.149858991860037	-0.37275720715841	0.737	0.857	1	CD8_Exhausted	3D-D(PBS) vs 3M-A
Tank	0.150003736871726	-0.2866599079323	0.158	0.327	1	CD8_Exhausted	3D-D(PBS) vs 3M-A
Kdm6a	0.150792866347862	0.319915725633648	0.737	0.561	1	CD8_Exhausted	3D-D(PBS) vs 3M-A
Tcp1	0.151476233846445	0.307888641618054	0.368	0.224	1	CD8_Exhausted	3D-D(PBS) vs 3M-A
Cd160	0.151650521717722	0.376060144259633	0.526	0.378	1	CD8_Exhausted	3D-D(PBS) vs 3M-A
Calm2	0.151886038949863	-0.460068767011779	0.632	0.684	1	CD8_Exhausted	3D-D(PBS) vs 3M-A
Stim1	0.152285396311897	0.395541323653047	0.421	0.306	1	CD8_Exhausted	3D-D(PBS) vs 3M-A
Nmt2	0.152711667630891	-0.322516829864269	0.053	0.184	1	CD8_Exhausted	3D-D(PBS) vs 3M-A
Clcn3	0.152742023485248	0.355194356396411	0.316	0.173	1	CD8_Exhausted	3D-D(PBS) vs 3M-A
Tdp2	0.152745993705212	-0.390647366054299	0.105	0.245	1	CD8_Exhausted	3D-D(PBS) vs 3M-A
Gprin3	0.153223410641507	0.450613921475094	0.263	0.153	1	CD8_Exhausted	3D-D(PBS) vs 3M-A
Ms4a6b	0.153493519729226	0.346882773233918	0.737	0.531	1	CD8_Exhausted	3D-D(PBS) vs 3M-A
Rapgef1	0.153623831442752	0.313144367069549	0.421	0.286	1	CD8_Exhausted	3D-D(PBS) vs 3M-A
Cxcr6	0.154459749971649	0.492313212755482	0.579	0.459	1	CD8_Exhausted	3D-D(PBS) vs 3M-A
Sptlc2	0.154478574714173	0.340310119310432	0.211	0.102	1	CD8_Exhausted	3D-D(PBS) vs 3M-A
Csnk1g3	0.154963753562512	-0.385780118545602	0.211	0.357	1	CD8_Exhausted	3D-D(PBS) vs 3M-A
Gclc	0.155474163849128	-0.359841319273125	0.105	0.245	1	CD8_Exhausted	3D-D(PBS) vs 3M-A
Adgre5	0.155649829576111	0.510792633363142	0.632	0.49	1	CD8_Exhausted	3D-D(PBS) vs 3M-A
Egr3	0.155753407606784	-0.495714145578442	0.105	0.255	1	CD8_Exhausted	3D-D(PBS) vs 3M-A
P2rx7	0.156885303851388	0.40631069485826	0.421	0.286	1	CD8_Exhausted	3D-D(PBS) vs 3M-A
Ndfip2	0.15699363943735	-0.413436461448467	0.211	0.347	1	CD8_Exhausted	3D-D(PBS) vs 3M-A
Derl1	0.158281929653779	-0.30698943700739	0.105	0.245	1	CD8_Exhausted	3D-D(PBS) vs 3M-A
Cited2	0.159225086480446	-0.432304975402381	0.263	0.418	1	CD8_Exhausted	3D-D(PBS) vs 3M-A
Gmfb	0.159336493260208	0.282248820459955	0.316	0.184	1	CD8_Exhausted	3D-D(PBS) vs 3M-A
Itgav	0.159462826862043	-0.421713564134665	0.158	0.296	1	CD8_Exhausted	3D-D(PBS) vs 3M-A
Pde4b	0.160140810138574	-0.507686787244519	0.368	0.531	1	CD8_Exhausted	3D-D(PBS) vs 3M-A
Psmb4	0.161267601528932	-0.269527050049754	0.211	0.367	1	CD8_Exhausted	3D-D(PBS) vs 3M-A
Selenop	0.162304483461075	0.286611981987639	0.474	0.296	1	CD8_Exhausted	3D-D(PBS) vs 3M-A
Selenok	0.162675241582932	-0.400383501270283	0.263	0.408	1	CD8_Exhausted	3D-D(PBS) vs 3M-A
Exoc2	0.162856682946778	0.337034987277571	0.474	0.347	1	CD8_Exhausted	3D-D(PBS) vs 3M-A
Glyr1	0.163568807290662	0.30069314021385	0.421	0.276	1	CD8_Exhausted	3D-D(PBS) vs 3M-A
Cdkn1b	0.163941388680604	-0.338932329510144	0.105	0.245	1	CD8_Exhausted	3D-D(PBS) vs 3M-A
Ctdspl2	0.165323031719908	0.317872730190676	0.316	0.194	1	CD8_Exhausted	3D-D(PBS) vs 3M-A
Rel	0.165412342704203	-0.348378893176235	0.316	0.48	1	CD8_Exhausted	3D-D(PBS) vs 3M-A
Tnrc6a	0.165862625269214	0.28189343308511	0.474	0.337	1	CD8_Exhausted	3D-D(PBS) vs 3M-A
Ppp6r3	0.166228358713448	0.30449805241728	0.421	0.276	1	CD8_Exhausted	3D-D(PBS) vs 3M-A
Ddx24	0.166357680960575	0.366782330671623	0.421	0.286	1	CD8_Exhausted	3D-D(PBS) vs 3M-A
Zfp280d	0.166384708693818	0.316156257601655	0.263	0.143	1	CD8_Exhausted	3D-D(PBS) vs 3M-A
Rpl7a	0.16843370792738	-0.313599735128216	0.632	0.714	1	CD8_Exhausted	3D-D(PBS) vs 3M-A
Clic1	0.168868227686514	0.254572827085598	0.526	0.357	1	CD8_Exhausted	3D-D(PBS) vs 3M-A
Suclg2	0.169588249657026	-0.263268059578072	0.105	0.245	1	CD8_Exhausted	3D-D(PBS) vs 3M-A
Apc	0.169902902722355	0.261429330525394	0.474	0.316	1	CD8_Exhausted	3D-D(PBS) vs 3M-A
Nxpe3	0.17040797825995	0.317872730190676	0.263	0.143	1	CD8_Exhausted	3D-D(PBS) vs 3M-A
Icam1	0.170412571524481	-0.261248891941419	0.105	0.255	1	CD8_Exhausted	3D-D(PBS) vs 3M-A
Ighm	0.170622871141424	-0.423989707190377	0.263	0.408	1	CD8_Exhausted	3D-D(PBS) vs 3M-A
Snx18	0.171392909302242	0.255274015454632	0.316	0.173	1	CD8_Exhausted	3D-D(PBS) vs 3M-A
Rbbp8	0.171764236068244	-0.333657387469469	0.053	0.173	1	CD8_Exhausted	3D-D(PBS) vs 3M-A
Cdkal1	0.171858973664758	0.518785424116673	0.316	0.214	1	CD8_Exhausted	3D-D(PBS) vs 3M-A
Ankrd28	0.171917916290181	0.303772533145822	0.263	0.143	1	CD8_Exhausted	3D-D(PBS) vs 3M-A
Brd2	0.172793804917128	-0.380451598948411	0.368	0.5	1	CD8_Exhausted	3D-D(PBS) vs 3M-A
Gmds	0.173494622292159	0.396326606285638	0.421	0.265	1	CD8_Exhausted	3D-D(PBS) vs 3M-A
Tmem258	0.173735904994242	0.35439860621579	0.316	0.184	1	CD8_Exhausted	3D-D(PBS) vs 3M-A
Arid1b	0.173959072384587	0.375002837476591	0.579	0.5	1	CD8_Exhausted	3D-D(PBS) vs 3M-A
Ppp3ca	0.174503690936136	0.517607232919391	0.684	0.612	1	CD8_Exhausted	3D-D(PBS) vs 3M-A
Cmip	0.175202820062074	-0.353439999660007	0.526	0.673	1	CD8_Exhausted	3D-D(PBS) vs 3M-A
Gem	0.175984508834064	-0.440572591385981	0.158	0.296	1	CD8_Exhausted	3D-D(PBS) vs 3M-A
Wasf2	0.176928351541642	0.331158420940901	0.316	0.194	1	CD8_Exhausted	3D-D(PBS) vs 3M-A
Pafah1b2	0.176934333598477	0.340310119310432	0.211	0.112	1	CD8_Exhausted	3D-D(PBS) vs 3M-A
Erp44	0.176964979070756	-0.26548588482789	0.053	0.173	1	CD8_Exhausted	3D-D(PBS) vs 3M-A
Rpa2	0.176964979070756	-0.253804079780255	0.053	0.173	1	CD8_Exhausted	3D-D(PBS) vs 3M-A
Gabpb1	0.176977368735119	-0.26548588482789	0.053	0.173	1	CD8_Exhausted	3D-D(PBS) vs 3M-A
Ostf1	0.17771972014314	-0.348060452596443	0.211	0.347	1	CD8_Exhausted	3D-D(PBS) vs 3M-A
Elp4	0.177746842428118	0.255274015454632	0.263	0.143	1	CD8_Exhausted	3D-D(PBS) vs 3M-A
Zfp148	0.177799152888401	0.394089676667358	0.526	0.398	1	CD8_Exhausted	3D-D(PBS) vs 3M-A
Hdac8	0.178611971808379	0.255274015454632	0.316	0.184	1	CD8_Exhausted	3D-D(PBS) vs 3M-A
Myl6	0.179437438352275	-0.275895667905821	0.684	0.796	1	CD8_Exhausted	3D-D(PBS) vs 3M-A
Tmed5	0.180130190002141	-0.271818133651607	0.158	0.296	1	CD8_Exhausted	3D-D(PBS) vs 3M-A
Snx5	0.180600690229446	-0.359042705889383	0.263	0.418	1	CD8_Exhausted	3D-D(PBS) vs 3M-A
Atp5pb	0.181381662682764	-0.33808963378473	0.316	0.449	1	CD8_Exhausted	3D-D(PBS) vs 3M-A
Rbm8a	0.183105491929795	-0.319109078900314	0.211	0.347	1	CD8_Exhausted	3D-D(PBS) vs 3M-A
Macroh2a1	0.183494829093194	-0.435537001488683	0.632	0.673	1	CD8_Exhausted	3D-D(PBS) vs 3M-A
Stat3	0.184219803291299	-0.356833709835564	0.579	0.704	1	CD8_Exhausted	3D-D(PBS) vs 3M-A
Cyfip2	0.184880508379909	-0.298798630257818	0.421	0.551	1	CD8_Exhausted	3D-D(PBS) vs 3M-A
AI467606	0.185020031392944	0.301490870419903	0.211	0.102	1	CD8_Exhausted	3D-D(PBS) vs 3M-A
Tuba4a	0.185581280045851	-0.296182682050807	0.105	0.235	1	CD8_Exhausted	3D-D(PBS) vs 3M-A
Lbr	0.186052213910401	-0.337479098421878	0.368	0.52	1	CD8_Exhausted	3D-D(PBS) vs 3M-A
Zc3h7a	0.186187149149379	0.417155853186742	0.684	0.622	1	CD8_Exhausted	3D-D(PBS) vs 3M-A
Rasa1	0.187654010175117	0.290833477438324	0.474	0.337	1	CD8_Exhausted	3D-D(PBS) vs 3M-A
Nsmaf	0.18767561693873	-0.370183263494584	0.316	0.449	1	CD8_Exhausted	3D-D(PBS) vs 3M-A
Map2k3	0.188836085600192	-0.296182682050807	0.105	0.235	1	CD8_Exhausted	3D-D(PBS) vs 3M-A
Pde3b	0.188979710651688	-0.346913484171736	0.789	0.796	1	CD8_Exhausted	3D-D(PBS) vs 3M-A
Kcnk5	0.189757126846705	0.282718065883148	0.158	0.071	1	CD8_Exhausted	3D-D(PBS) vs 3M-A
Etv3	0.190197082949915	-0.41562623425575	0.263	0.408	1	CD8_Exhausted	3D-D(PBS) vs 3M-A
Ppp2r5c	0.191042933448375	-0.325095373966046	0.263	0.408	1	CD8_Exhausted	3D-D(PBS) vs 3M-A
Cert1	0.193979402478566	0.443017916498708	0.368	0.235	1	CD8_Exhausted	3D-D(PBS) vs 3M-A
Rnf125	0.195224600167694	-0.305643011299873	0.263	0.398	1	CD8_Exhausted	3D-D(PBS) vs 3M-A
Atf6	0.19732508871051	-0.250601647741911	0.105	0.245	1	CD8_Exhausted	3D-D(PBS) vs 3M-A
Gpr174	0.197650589150354	-0.252127501972871	0.211	0.388	1	CD8_Exhausted	3D-D(PBS) vs 3M-A
Fbxl17	0.197837396668854	0.418007654026796	0.579	0.418	1	CD8_Exhausted	3D-D(PBS) vs 3M-A
Dbi	0.198407395648639	0.366782330671623	0.316	0.184	1	CD8_Exhausted	3D-D(PBS) vs 3M-A
Ptprcap	0.199571579767637	0.485929595964627	0.474	0.398	1	CD8_Exhausted	3D-D(PBS) vs 3M-A
BC005537	0.199730485973358	-0.392954571153241	0.737	0.735	1	CD8_Exhausted	3D-D(PBS) vs 3M-A
Mknk2	0.199980997622515	-0.259402832776047	0.211	0.347	1	CD8_Exhausted	3D-D(PBS) vs 3M-A
Rsf1	0.200052608549612	0.272454948123469	0.526	0.378	1	CD8_Exhausted	3D-D(PBS) vs 3M-A
Gk	0.200359868427647	0.255751018282879	0.158	0.071	1	CD8_Exhausted	3D-D(PBS) vs 3M-A
Rbpj	0.201853502890611	0.57536895248304	0.526	0.449	1	CD8_Exhausted	3D-D(PBS) vs 3M-A
Pex14	0.202569569532723	0.327253966484985	0.211	0.112	1	CD8_Exhausted	3D-D(PBS) vs 3M-A
Wdr82	0.202817341697721	-0.253804079780255	0.053	0.163	1	CD8_Exhausted	3D-D(PBS) vs 3M-A
Top2a	0.202817341697721	-0.253804079780255	0.053	0.163	1	CD8_Exhausted	3D-D(PBS) vs 3M-A
Ube2d3	0.202910633277938	-0.290748796000179	0.526	0.704	1	CD8_Exhausted	3D-D(PBS) vs 3M-A
Slc38a2	0.203223515388179	-0.293142227730755	0.737	0.816	1	CD8_Exhausted	3D-D(PBS) vs 3M-A
P2ry10	0.203760546180316	-0.391244879022413	0.316	0.49	1	CD8_Exhausted	3D-D(PBS) vs 3M-A
Ppm1h	0.204295472665144	0.413576542150564	0.684	0.571	1	CD8_Exhausted	3D-D(PBS) vs 3M-A
Herpud1	0.204830010679517	-0.277073859103102	0.053	0.163	1	CD8_Exhausted	3D-D(PBS) vs 3M-A
Med10	0.204834540121218	-0.288569497940931	0.053	0.163	1	CD8_Exhausted	3D-D(PBS) vs 3M-A
Ttc19	0.205802567862691	0.272806182462609	0.158	0.071	1	CD8_Exhausted	3D-D(PBS) vs 3M-A
Dclre1c	0.206042902109537	-0.338932329510144	0.105	0.224	1	CD8_Exhausted	3D-D(PBS) vs 3M-A
Tbc1d15	0.206349896346007	-0.261248891941419	0.158	0.286	1	CD8_Exhausted	3D-D(PBS) vs 3M-A
Lpxn	0.208067452959055	-0.400383501270283	0.368	0.469	1	CD8_Exhausted	3D-D(PBS) vs 3M-A
Cse1l	0.208634090247791	0.462997645930926	0.263	0.163	1	CD8_Exhausted	3D-D(PBS) vs 3M-A
Nop10	0.210000435167568	0.284988239507975	0.368	0.255	1	CD8_Exhausted	3D-D(PBS) vs 3M-A
Akr1b3	0.211260045929187	-0.271818133651607	0.158	0.286	1	CD8_Exhausted	3D-D(PBS) vs 3M-A
Fbxo33	0.211275853612639	-0.271818133651607	0.158	0.286	1	CD8_Exhausted	3D-D(PBS) vs 3M-A
Eif4a2	0.21253880052171	-0.300281250264428	0.632	0.724	1	CD8_Exhausted	3D-D(PBS) vs 3M-A
Ecpas	0.214518859767416	-0.38323941632003	0.158	0.276	1	CD8_Exhausted	3D-D(PBS) vs 3M-A
Airn	0.214634728904765	-0.431173893383732	0.158	0.276	1	CD8_Exhausted	3D-D(PBS) vs 3M-A
Baz2b	0.215382200279411	-0.279580714713677	0.158	0.296	1	CD8_Exhausted	3D-D(PBS) vs 3M-A
Tasp1	0.216412208209683	0.268750247711096	0.368	0.245	1	CD8_Exhausted	3D-D(PBS) vs 3M-A
Cpeb2	0.216420780084812	-0.299480272151382	0.105	0.245	1	CD8_Exhausted	3D-D(PBS) vs 3M-A
Sema4a	0.216911052317999	0.385398008838969	0.474	0.398	1	CD8_Exhausted	3D-D(PBS) vs 3M-A
Rnpc3	0.216987067328337	-0.285294365908071	0.105	0.224	1	CD8_Exhausted	3D-D(PBS) vs 3M-A
2610005L07Rik	0.218388481317247	0.353485508058165	0.211	0.112	1	CD8_Exhausted	3D-D(PBS) vs 3M-A
Cd53	0.218696707880438	0.285394003830968	0.789	0.602	1	CD8_Exhausted	3D-D(PBS) vs 3M-A
Tbca	0.219454220763944	-0.361138123891577	0.211	0.337	1	CD8_Exhausted	3D-D(PBS) vs 3M-A
Kdm2a	0.219816169037685	-0.373458395527444	0.158	0.276	1	CD8_Exhausted	3D-D(PBS) vs 3M-A
Ddi2	0.221146214130621	-0.250601647741911	0.158	0.286	1	CD8_Exhausted	3D-D(PBS) vs 3M-A
Jarid2	0.221860636510465	-0.423764303699428	0.421	0.551	1	CD8_Exhausted	3D-D(PBS) vs 3M-A
Gm14303	0.222284338234548	-0.348378893176235	0.526	0.561	1	CD8_Exhausted	3D-D(PBS) vs 3M-A
Sulf2	0.222384586966921	0.466318004222537	0.211	0.122	1	CD8_Exhausted	3D-D(PBS) vs 3M-A
Jaml	0.223621669931711	-0.309328058107729	0.158	0.286	1	CD8_Exhausted	3D-D(PBS) vs 3M-A
Myh9	0.224166305167457	0.293533348640984	0.684	0.571	1	CD8_Exhausted	3D-D(PBS) vs 3M-A
Srsf10	0.224274906407789	0.279319489421283	0.368	0.255	1	CD8_Exhausted	3D-D(PBS) vs 3M-A
Eif4g2	0.224682257283429	-0.379769312323782	0.842	0.745	1	CD8_Exhausted	3D-D(PBS) vs 3M-A
Ugcg	0.224751424527677	-0.365021558378805	0.263	0.398	1	CD8_Exhausted	3D-D(PBS) vs 3M-A
Alg10b	0.225865583743258	0.272806182462609	0.211	0.112	1	CD8_Exhausted	3D-D(PBS) vs 3M-A
Chd2	0.226017533827741	-0.507686787244518	0.526	0.582	1	CD8_Exhausted	3D-D(PBS) vs 3M-A
Npm3	0.226160670734182	-0.323533170195762	0.158	0.286	1	CD8_Exhausted	3D-D(PBS) vs 3M-A
Adipor1	0.22637482026204	-0.257708534236171	0.158	0.296	1	CD8_Exhausted	3D-D(PBS) vs 3M-A
Trp53inp1	0.228056231911941	-0.342875917498848	0.263	0.378	1	CD8_Exhausted	3D-D(PBS) vs 3M-A
Ndufb1	0.231190307096504	-0.260490974907498	0.263	0.418	1	CD8_Exhausted	3D-D(PBS) vs 3M-A
Ccr2	0.232132894243202	-0.26548588482789	0.053	0.153	1	CD8_Exhausted	3D-D(PBS) vs 3M-A
Rab12	0.232132894243202	-0.253804079780255	0.053	0.153	1	CD8_Exhausted	3D-D(PBS) vs 3M-A
Ncl	0.233841747435287	-0.274323248087067	0.579	0.735	1	CD8_Exhausted	3D-D(PBS) vs 3M-A
Cables1	0.23447248178655	-0.26548588482789	0.053	0.153	1	CD8_Exhausted	3D-D(PBS) vs 3M-A
Hipk1	0.234659305194632	-0.386380491022385	0.474	0.551	1	CD8_Exhausted	3D-D(PBS) vs 3M-A
Arhgap9	0.23636908442241	-0.281506105418363	0.263	0.408	1	CD8_Exhausted	3D-D(PBS) vs 3M-A
Mark2	0.23696502618425	0.326140346174277	0.474	0.337	1	CD8_Exhausted	3D-D(PBS) vs 3M-A
Marchf7	0.237284552564523	-0.262574289407987	0.368	0.531	1	CD8_Exhausted	3D-D(PBS) vs 3M-A
Nsd3	0.237993784680961	0.26632214889241	0.632	0.582	1	CD8_Exhausted	3D-D(PBS) vs 3M-A
Eed	0.24119673374883	-0.292727123414587	0.158	0.276	1	CD8_Exhausted	3D-D(PBS) vs 3M-A
Atl2	0.24120127605437	-0.282310507469249	0.158	0.276	1	CD8_Exhausted	3D-D(PBS) vs 3M-A
Sla	0.244705749377813	-0.300642330241506	0.474	0.633	1	CD8_Exhausted	3D-D(PBS) vs 3M-A
Gcnt2	0.24486343157496	-0.440572591385981	0.158	0.265	1	CD8_Exhausted	3D-D(PBS) vs 3M-A
Snrpb2	0.245088632726194	-0.309328058107729	0.211	0.327	1	CD8_Exhausted	3D-D(PBS) vs 3M-A
Stat4	0.245351253161858	0.307888641618054	0.684	0.541	1	CD8_Exhausted	3D-D(PBS) vs 3M-A
Mthfd1	0.245710935309775	0.299037724035789	0.158	0.082	1	CD8_Exhausted	3D-D(PBS) vs 3M-A
Alcam	0.246219043836841	-0.271818133651607	0.105	0.224	1	CD8_Exhausted	3D-D(PBS) vs 3M-A
Eya2	0.246748024935954	0.316156257601655	0.211	0.122	1	CD8_Exhausted	3D-D(PBS) vs 3M-A
Cblb	0.247326564657611	-0.351763324428125	0.789	0.837	1	CD8_Exhausted	3D-D(PBS) vs 3M-A
Usp16	0.25063079323445	-0.392954571153242	0.158	0.265	1	CD8_Exhausted	3D-D(PBS) vs 3M-A
Gbp8	0.251128051196979	0.268750247711096	0.368	0.265	1	CD8_Exhausted	3D-D(PBS) vs 3M-A
Rsbn1	0.251763734093415	0.294373835143573	0.368	0.255	1	CD8_Exhausted	3D-D(PBS) vs 3M-A
Bmt2	0.252283922461712	-0.282310507469249	0.158	0.276	1	CD8_Exhausted	3D-D(PBS) vs 3M-A
Zfas1	0.252600576358793	-0.305643011299873	0.263	0.378	1	CD8_Exhausted	3D-D(PBS) vs 3M-A
Kif21b	0.252818548912054	-0.383989063019614	0.316	0.408	1	CD8_Exhausted	3D-D(PBS) vs 3M-A
Etf1	0.256040890658714	-0.350630466073183	0.316	0.408	1	CD8_Exhausted	3D-D(PBS) vs 3M-A
Bcl2a1d	0.256437793274756	0.323713608779737	0.368	0.235	1	CD8_Exhausted	3D-D(PBS) vs 3M-A
Resf1	0.256472249724659	-0.26548588482789	0.211	0.337	1	CD8_Exhausted	3D-D(PBS) vs 3M-A
Gpr18	0.256510468459153	-0.373458395527444	0.158	0.265	1	CD8_Exhausted	3D-D(PBS) vs 3M-A
Acbd3	0.257082499872731	-0.252127501972871	0.105	0.214	1	CD8_Exhausted	3D-D(PBS) vs 3M-A
Invs	0.257693819180924	0.269171534045201	0.158	0.082	1	CD8_Exhausted	3D-D(PBS) vs 3M-A
Rtf1	0.258552832259716	-0.324379573881459	0.263	0.367	1	CD8_Exhausted	3D-D(PBS) vs 3M-A
Capza2	0.26172669854938	-0.401892123221922	0.421	0.48	1	CD8_Exhausted	3D-D(PBS) vs 3M-A
Fyco1	0.262070921473112	0.259867126755111	0.211	0.122	1	CD8_Exhausted	3D-D(PBS) vs 3M-A
Pdlim5	0.262092326221979	0.398962736420772	0.368	0.255	1	CD8_Exhausted	3D-D(PBS) vs 3M-A
Ddx17	0.264810317417147	-0.354063598131307	0.316	0.429	1	CD8_Exhausted	3D-D(PBS) vs 3M-A
Usp15	0.265399005466824	-0.41562623425575	0.263	0.357	1	CD8_Exhausted	3D-D(PBS) vs 3M-A
Lnpep	0.265757812713589	0.309951108074947	0.684	0.602	1	CD8_Exhausted	3D-D(PBS) vs 3M-A
Gata3	0.266511610287718	-0.269527050049754	0.158	0.276	1	CD8_Exhausted	3D-D(PBS) vs 3M-A
Slco3a1	0.266938813851484	0.284988239507975	0.316	0.214	1	CD8_Exhausted	3D-D(PBS) vs 3M-A
Ssh2	0.267803380083861	-0.320278357668269	0.316	0.408	1	CD8_Exhausted	3D-D(PBS) vs 3M-A
Atp11b	0.269531903346505	0.358220317168198	0.526	0.449	1	CD8_Exhausted	3D-D(PBS) vs 3M-A
Kdm6b	0.27165599806596	-0.293142227730755	0.263	0.367	1	CD8_Exhausted	3D-D(PBS) vs 3M-A
Rbms2	0.272055501187774	-0.363610609571097	0.158	0.255	1	CD8_Exhausted	3D-D(PBS) vs 3M-A
Notch1	0.273001971780553	-0.281506105418363	0.263	0.378	1	CD8_Exhausted	3D-D(PBS) vs 3M-A
Ifi213	0.27467329141442	0.345087259572304	0.368	0.255	1	CD8_Exhausted	3D-D(PBS) vs 3M-A
Purb	0.275283279216979	-0.286351672691113	0.526	0.582	1	CD8_Exhausted	3D-D(PBS) vs 3M-A
Nabp1	0.276260134774409	-0.323533170195762	0.526	0.602	1	CD8_Exhausted	3D-D(PBS) vs 3M-A
Pag1	0.278047475354365	0.442333363678799	0.579	0.429	1	CD8_Exhausted	3D-D(PBS) vs 3M-A
Zup1	0.278785126577614	0.319476615893266	0.316	0.224	1	CD8_Exhausted	3D-D(PBS) vs 3M-A
Taf4b	0.278909801957406	-0.292727123414587	0.105	0.214	1	CD8_Exhausted	3D-D(PBS) vs 3M-A
Icos	0.279036677840283	-0.256148020248554	0.158	0.286	1	CD8_Exhausted	3D-D(PBS) vs 3M-A
Aggf1	0.280690286590401	-0.261248891941419	0.158	0.265	1	CD8_Exhausted	3D-D(PBS) vs 3M-A
Cox7a2	0.281106600575313	-0.304594921867007	0.368	0.469	1	CD8_Exhausted	3D-D(PBS) vs 3M-A
Cflar	0.282656492629385	0.377753448492626	0.316	0.214	1	CD8_Exhausted	3D-D(PBS) vs 3M-A
Ahcyl2	0.282786185987965	0.346882773233918	0.368	0.265	1	CD8_Exhausted	3D-D(PBS) vs 3M-A
Abcb1b	0.283413353397652	-0.709568555458492	0.211	0.296	1	CD8_Exhausted	3D-D(PBS) vs 3M-A
Lat	0.286831924567007	-0.308377979021112	0.474	0.561	1	CD8_Exhausted	3D-D(PBS) vs 3M-A
Zbtb20	0.286882675569317	-0.328363087799957	0.474	0.602	1	CD8_Exhausted	3D-D(PBS) vs 3M-A
Dock9	0.287439091782255	0.344414517643168	0.316	0.214	1	CD8_Exhausted	3D-D(PBS) vs 3M-A
Srpk2	0.287865978961868	0.415037499278844	0.421	0.316	1	CD8_Exhausted	3D-D(PBS) vs 3M-A
Marchf6	0.289172916438933	-0.252127501972871	0.105	0.204	1	CD8_Exhausted	3D-D(PBS) vs 3M-A
Strn4	0.289674651105161	0.255751018282879	0.158	0.082	1	CD8_Exhausted	3D-D(PBS) vs 3M-A
Tax1bp1	0.290388203189826	-0.26830364947537	0.474	0.571	1	CD8_Exhausted	3D-D(PBS) vs 3M-A
Eid1	0.293184850822706	-0.261248891941419	0.158	0.265	1	CD8_Exhausted	3D-D(PBS) vs 3M-A
Rasgrp1	0.296366241464797	0.274859841230584	0.474	0.398	1	CD8_Exhausted	3D-D(PBS) vs 3M-A
Drg1	0.296477454915995	0.285862335288055	0.158	0.082	1	CD8_Exhausted	3D-D(PBS) vs 3M-A
Pcbp2	0.296542941456694	-0.267648846313833	0.632	0.735	1	CD8_Exhausted	3D-D(PBS) vs 3M-A
Copb1	0.297360136669233	0.366782330671623	0.368	0.286	1	CD8_Exhausted	3D-D(PBS) vs 3M-A
Gpatch8	0.298679889163269	0.25430760141321	0.474	0.367	1	CD8_Exhausted	3D-D(PBS) vs 3M-A
D16Ertd472e	0.300584158197377	0.376060144259633	0.474	0.357	1	CD8_Exhausted	3D-D(PBS) vs 3M-A
Gm7331	0.301674742104568	-0.277073859103102	0.263	0.357	1	CD8_Exhausted	3D-D(PBS) vs 3M-A
Abr	0.301745509577009	-0.329211482438277	0.316	0.398	1	CD8_Exhausted	3D-D(PBS) vs 3M-A
Spty2d1	0.301780674435822	-0.405807173225305	0.263	0.357	1	CD8_Exhausted	3D-D(PBS) vs 3M-A
Mapk1	0.304035844053525	0.25872258481417	0.579	0.48	1	CD8_Exhausted	3D-D(PBS) vs 3M-A
Lrrc8d	0.304748963485614	-0.261248891941419	0.158	0.255	1	CD8_Exhausted	3D-D(PBS) vs 3M-A
Ivns1abp	0.305097408472579	-0.2866599079323	0.211	0.327	1	CD8_Exhausted	3D-D(PBS) vs 3M-A
Fbxo11	0.305334222720771	-0.262574289407987	0.368	0.49	1	CD8_Exhausted	3D-D(PBS) vs 3M-A
Tspan14	0.305575105236541	-0.319109078900314	0.211	0.306	1	CD8_Exhausted	3D-D(PBS) vs 3M-A
Mat2a	0.306582481775455	-0.378176054248114	0.316	0.408	1	CD8_Exhausted	3D-D(PBS) vs 3M-A
Rps11	0.307833579863381	0.386681888109328	0.684	0.837	1	CD8_Exhausted	3D-D(PBS) vs 3M-A
Nin	0.308412280684785	-0.274763698415901	0.263	0.367	1	CD8_Exhausted	3D-D(PBS) vs 3M-A
Tgoln1	0.30893515442527	-0.360199174921961	0.421	0.469	1	CD8_Exhausted	3D-D(PBS) vs 3M-A
Cytip	0.310658672057191	-0.321273663013637	0.684	0.776	1	CD8_Exhausted	3D-D(PBS) vs 3M-A
Gm8369	0.312103267817098	0.263352741016217	0.474	0.367	1	CD8_Exhausted	3D-D(PBS) vs 3M-A
Trip12	0.313067398784793	-0.370183263494584	0.474	0.541	1	CD8_Exhausted	3D-D(PBS) vs 3M-A
Smchd1	0.313252056423983	-0.412190790016159	0.579	0.633	1	CD8_Exhausted	3D-D(PBS) vs 3M-A
Atp5g3	0.3154662174318	-0.341036917835067	0.474	0.551	1	CD8_Exhausted	3D-D(PBS) vs 3M-A
Ano6	0.315812117633721	0.301490870419903	0.211	0.133	1	CD8_Exhausted	3D-D(PBS) vs 3M-A
Tnrc6b	0.316036494392375	-0.320695080675468	0.737	0.745	1	CD8_Exhausted	3D-D(PBS) vs 3M-A
Arntl	0.316037478725135	0.301490870419903	0.211	0.133	1	CD8_Exhausted	3D-D(PBS) vs 3M-A
Macf1	0.316428434970672	0.289539331739163	0.684	0.582	1	CD8_Exhausted	3D-D(PBS) vs 3M-A
Elob	0.31707641857608	0.262445670856887	0.368	0.265	1	CD8_Exhausted	3D-D(PBS) vs 3M-A
Sec24b	0.317507274796159	0.355555075248369	0.316	0.214	1	CD8_Exhausted	3D-D(PBS) vs 3M-A
Phf20l1	0.317929626185258	0.262445670856887	0.579	0.469	1	CD8_Exhausted	3D-D(PBS) vs 3M-A
Mdm2	0.318367898903129	-0.250601647741911	0.158	0.255	1	CD8_Exhausted	3D-D(PBS) vs 3M-A
Atg12	0.31938606518486	-0.317715843600448	0.105	0.194	1	CD8_Exhausted	3D-D(PBS) vs 3M-A
Tes	0.320280999235054	-0.27893420112863	0.316	0.459	1	CD8_Exhausted	3D-D(PBS) vs 3M-A
Cacul1	0.320306135744045	-0.250601647741911	0.105	0.204	1	CD8_Exhausted	3D-D(PBS) vs 3M-A
Rsrp1	0.320381670705011	-0.309088666247744	0.632	0.673	1	CD8_Exhausted	3D-D(PBS) vs 3M-A
Eef2	0.321673774170063	-0.253804079780255	0.632	0.704	1	CD8_Exhausted	3D-D(PBS) vs 3M-A
Smndc1	0.322423791637545	0.270567015412319	0.316	0.224	1	CD8_Exhausted	3D-D(PBS) vs 3M-A
Pds5a	0.326434131502225	0.366782330671623	0.526	0.459	1	CD8_Exhausted	3D-D(PBS) vs 3M-A
Fryl	0.326583611631917	0.471668902839458	0.789	0.776	1	CD8_Exhausted	3D-D(PBS) vs 3M-A
Ahnak	0.328260520903695	-0.329025938737824	0.842	0.796	1	CD8_Exhausted	3D-D(PBS) vs 3M-A
Sf1	0.328464203186302	-0.270647589943669	0.368	0.429	1	CD8_Exhausted	3D-D(PBS) vs 3M-A
Ppig	0.329136538167227	-0.298798630257818	0.368	0.49	1	CD8_Exhausted	3D-D(PBS) vs 3M-A
Pdpk1	0.329382418739735	0.276896827154428	0.474	0.408	1	CD8_Exhausted	3D-D(PBS) vs 3M-A
Maf	0.331756379129453	0.479257059930035	0.421	0.306	1	CD8_Exhausted	3D-D(PBS) vs 3M-A
Hcst	0.333139694126135	-0.286892920133548	0.632	0.694	1	CD8_Exhausted	3D-D(PBS) vs 3M-A
Sdf4	0.333182583063572	-0.274763698415901	0.263	0.357	1	CD8_Exhausted	3D-D(PBS) vs 3M-A
Eomes	0.33389673473663	-0.448477789471327	0.158	0.265	1	CD8_Exhausted	3D-D(PBS) vs 3M-A
Cmpk1	0.335244100588681	-0.309328058107729	0.211	0.296	1	CD8_Exhausted	3D-D(PBS) vs 3M-A
Fbxo8	0.337501627084433	-0.292727123414587	0.158	0.245	1	CD8_Exhausted	3D-D(PBS) vs 3M-A
Phf14	0.339134917481525	0.265696205557308	0.316	0.224	1	CD8_Exhausted	3D-D(PBS) vs 3M-A
Bzw2	0.339227450296724	-0.33808963378473	0.263	0.347	1	CD8_Exhausted	3D-D(PBS) vs 3M-A
4930523C07Rik	0.339352690537715	-0.296182682050807	0.316	0.398	1	CD8_Exhausted	3D-D(PBS) vs 3M-A
Rhbdd1	0.343142809917423	0.492313212755482	0.158	0.092	1	CD8_Exhausted	3D-D(PBS) vs 3M-A
Rps17	0.344839478851115	0.322388211313169	0.895	0.704	1	CD8_Exhausted	3D-D(PBS) vs 3M-A
Hspd1	0.344992806938795	-0.271818133651607	0.158	0.245	1	CD8_Exhausted	3D-D(PBS) vs 3M-A
Tango2	0.345047587548586	0.26524430420956	0.105	0.051	1	CD8_Exhausted	3D-D(PBS) vs 3M-A
Irf2bpl	0.345878583613437	-0.315041709302123	0.263	0.337	1	CD8_Exhausted	3D-D(PBS) vs 3M-A
Hook1	0.346931757996286	0.303772533145822	0.158	0.092	1	CD8_Exhausted	3D-D(PBS) vs 3M-A
Rilpl2	0.348834377857318	0.316156257601655	0.211	0.143	1	CD8_Exhausted	3D-D(PBS) vs 3M-A
Rbis	0.349741647296861	0.310198802305255	0.105	0.051	1	CD8_Exhausted	3D-D(PBS) vs 3M-A
Rit1	0.349741647296861	0.251305113251687	0.105	0.051	1	CD8_Exhausted	3D-D(PBS) vs 3M-A
Dapp1	0.352726922564171	0.251305113251687	0.211	0.133	1	CD8_Exhausted	3D-D(PBS) vs 3M-A
Lcorl	0.353343992859423	0.258979041137108	0.263	0.184	1	CD8_Exhausted	3D-D(PBS) vs 3M-A
H3f3a	0.35710911709554	0.342935588717255	0.684	0.633	1	CD8_Exhausted	3D-D(PBS) vs 3M-A
Mxi1	0.357307053699429	-0.333657387469469	0.158	0.235	1	CD8_Exhausted	3D-D(PBS) vs 3M-A
Hopx	0.362045046258948	-0.256148020248554	0.211	0.306	1	CD8_Exhausted	3D-D(PBS) vs 3M-A
Srrm2	0.362145981097132	-0.336235931571246	0.789	0.745	1	CD8_Exhausted	3D-D(PBS) vs 3M-A
Sorbs1	0.36310909921519	-0.289564803286299	0.211	0.296	1	CD8_Exhausted	3D-D(PBS) vs 3M-A
Chd4	0.364543674150169	-0.296182682050807	0.368	0.418	1	CD8_Exhausted	3D-D(PBS) vs 3M-A
Ptpn1	0.36514678989201	-0.311289574441015	0.316	0.378	1	CD8_Exhausted	3D-D(PBS) vs 3M-A
Ptp4a2	0.368437810557703	-0.255106739047891	0.632	0.694	1	CD8_Exhausted	3D-D(PBS) vs 3M-A
Dync1i2	0.371892477757233	0.287555639521048	0.316	0.224	1	CD8_Exhausted	3D-D(PBS) vs 3M-A
Cbx4	0.372759502142033	-0.362145944429165	0.421	0.469	1	CD8_Exhausted	3D-D(PBS) vs 3M-A
Gdi2	0.373379652505309	-0.357244207787085	0.421	0.459	1	CD8_Exhausted	3D-D(PBS) vs 3M-A
Sgk1	0.37472409220183	-0.388105171491846	0.211	0.296	1	CD8_Exhausted	3D-D(PBS) vs 3M-A
Txnrd1	0.375135392505895	0.255274015454632	0.263	0.184	1	CD8_Exhausted	3D-D(PBS) vs 3M-A
Usp7	0.376844564707934	-0.328824233733526	0.211	0.286	1	CD8_Exhausted	3D-D(PBS) vs 3M-A
Rnf4	0.377412602722938	-0.293142227730755	0.316	0.388	1	CD8_Exhausted	3D-D(PBS) vs 3M-A
Atad2	0.379645029252204	-0.281506105418363	0.263	0.357	1	CD8_Exhausted	3D-D(PBS) vs 3M-A
Zfp654	0.384701315691685	-0.383989063019614	0.316	0.388	1	CD8_Exhausted	3D-D(PBS) vs 3M-A
Tmc6	0.389371319705011	-0.250601647741911	0.158	0.235	1	CD8_Exhausted	3D-D(PBS) vs 3M-A
Arih1	0.394051237850349	-0.285849996587339	0.842	0.878	1	CD8_Exhausted	3D-D(PBS) vs 3M-A
Cnot6l	0.395119191415392	-0.30878271883044	0.526	0.561	1	CD8_Exhausted	3D-D(PBS) vs 3M-A
Cfdp1	0.397618680824199	-0.271818133651607	0.158	0.235	1	CD8_Exhausted	3D-D(PBS) vs 3M-A
Cdk19	0.398394388266129	0.309751385635244	0.263	0.194	1	CD8_Exhausted	3D-D(PBS) vs 3M-A
Stag2	0.401508190142491	0.331158420940901	0.474	0.429	1	CD8_Exhausted	3D-D(PBS) vs 3M-A
Hnrnpa3	0.407811184029144	-0.280464448303876	0.632	0.582	1	CD8_Exhausted	3D-D(PBS) vs 3M-A
Slc10a7	0.410469904188121	0.48043911246719	0.263	0.204	1	CD8_Exhausted	3D-D(PBS) vs 3M-A
Ddx21	0.410852958711541	0.306240788736572	0.421	0.367	1	CD8_Exhausted	3D-D(PBS) vs 3M-A
Il7r	0.411541642691898	-0.338474403767245	0.211	0.276	1	CD8_Exhausted	3D-D(PBS) vs 3M-A
Rab10	0.418505575464927	0.426903323109193	0.579	0.531	1	CD8_Exhausted	3D-D(PBS) vs 3M-A
Fnbp4	0.420937194069337	-0.28772110330261	0.368	0.439	1	CD8_Exhausted	3D-D(PBS) vs 3M-A
Adam10	0.427097028521965	0.264420613041945	0.421	0.316	1	CD8_Exhausted	3D-D(PBS) vs 3M-A
Rif1	0.427197890572794	0.38815598146419	0.316	0.265	1	CD8_Exhausted	3D-D(PBS) vs 3M-A
Clcn4	0.431914185750303	0.28877981867035	0.158	0.102	1	CD8_Exhausted	3D-D(PBS) vs 3M-A
Cd8b1	0.432208813353747	0.285862335288055	0.632	0.531	1	CD8_Exhausted	3D-D(PBS) vs 3M-A
Coro2a	0.438750934379345	0.348403801356768	0.421	0.357	1	CD8_Exhausted	3D-D(PBS) vs 3M-A
U4.2	0.442060738444303	0.282718065883148	0.105	0.061	1	CD8_Exhausted	3D-D(PBS) vs 3M-A
Il12rb2	0.442436580499818	-0.350630466073183	0.211	0.286	1	CD8_Exhausted	3D-D(PBS) vs 3M-A
Rac2	0.448026191598586	0.295229069646589	0.632	0.653	1	CD8_Exhausted	3D-D(PBS) vs 3M-A
Capza1	0.452591658609289	0.314693819523169	0.368	0.327	1	CD8_Exhausted	3D-D(PBS) vs 3M-A
Rundc3b	0.457094139565854	0.317538811651774	0.368	0.327	1	CD8_Exhausted	3D-D(PBS) vs 3M-A
Rab19	0.459383676632684	0.316156257601655	0.211	0.163	1	CD8_Exhausted	3D-D(PBS) vs 3M-A
Ccz1	0.465460958215476	-0.250601647741911	0.158	0.224	1	CD8_Exhausted	3D-D(PBS) vs 3M-A
Setx	0.479635372303184	-0.354063598131307	0.421	0.418	1	CD8_Exhausted	3D-D(PBS) vs 3M-A
Nfkbid	0.484429574311928	0.479876109517259	0.579	0.622	1	CD8_Exhausted	3D-D(PBS) vs 3M-A
Tcf20	0.488883078474968	0.279319489421283	0.526	0.459	1	CD8_Exhausted	3D-D(PBS) vs 3M-A
Ifi27l2a	0.490961615822376	0.251305113251687	0.263	0.214	1	CD8_Exhausted	3D-D(PBS) vs 3M-A
Srgn	0.491559437716344	0.524795523870772	1	0.929	1	CD8_Exhausted	3D-D(PBS) vs 3M-A
Nup153	0.499135134930403	-0.271478396209582	0.421	0.459	1	CD8_Exhausted	3D-D(PBS) vs 3M-A
Nup210	0.501734090470893	0.267246657120708	0.421	0.347	1	CD8_Exhausted	3D-D(PBS) vs 3M-A
Rgs16	0.502041832109349	-0.250601647741911	0.105	0.163	1	CD8_Exhausted	3D-D(PBS) vs 3M-A
Cox5a	0.507393473487721	-0.250970105167203	0.368	0.418	1	CD8_Exhausted	3D-D(PBS) vs 3M-A
Cdk6	0.507816867330573	0.299319362892884	0.474	0.449	1	CD8_Exhausted	3D-D(PBS) vs 3M-A
Pou2f1	0.511500332857391	0.320978641058498	0.211	0.153	1	CD8_Exhausted	3D-D(PBS) vs 3M-A
Zeb2	0.511899253641464	0.307888641618054	0.368	0.286	1	CD8_Exhausted	3D-D(PBS) vs 3M-A
Uvrag	0.512828006842032	0.28189343308511	0.368	0.306	1	CD8_Exhausted	3D-D(PBS) vs 3M-A
Selplg	0.525274579929384	-0.303069067636046	0.579	0.571	1	CD8_Exhausted	3D-D(PBS) vs 3M-A
Irf1	0.53769750513593	0.326140346174277	0.368	0.337	1	CD8_Exhausted	3D-D(PBS) vs 3M-A
Sumo2	0.542897824709219	-0.337761785802206	0.421	0.418	1	CD8_Exhausted	3D-D(PBS) vs 3M-A
Rdx	0.547831150664168	-0.354063598131307	0.368	0.398	1	CD8_Exhausted	3D-D(PBS) vs 3M-A
Ccr5	0.561809901976841	-0.386734439758432	0.526	0.561	1	CD8_Exhausted	3D-D(PBS) vs 3M-A
Tbl1xr1	0.565484046113689	-0.252127501972871	0.421	0.439	1	CD8_Exhausted	3D-D(PBS) vs 3M-A
Trbc1	0.574449252099597	0.71601777155472	0.526	0.541	1	CD8_Exhausted	3D-D(PBS) vs 3M-A
Lpp	0.577534977407484	0.25408219792226	0.474	0.418	1	CD8_Exhausted	3D-D(PBS) vs 3M-A
Lgals1	0.57837822794477	0.273672926280141	0.263	0.214	1	CD8_Exhausted	3D-D(PBS) vs 3M-A
Rab2a	0.58317155296145	0.271625097631283	0.526	0.551	1	CD8_Exhausted	3D-D(PBS) vs 3M-A
Map3k2	0.586741922485512	0.267246657120708	0.421	0.357	1	CD8_Exhausted	3D-D(PBS) vs 3M-A
Hnrnpu	0.588369622159518	-0.262968091796372	0.632	0.602	1	CD8_Exhausted	3D-D(PBS) vs 3M-A
Ucp2	0.591101306751668	0.272454948123469	0.474	0.418	1	CD8_Exhausted	3D-D(PBS) vs 3M-A
St8sia4	0.5990197299498	-0.343711052133392	0.526	0.5	1	CD8_Exhausted	3D-D(PBS) vs 3M-A
H2az1	0.601041447456592	-0.287221814479185	0.632	0.582	1	CD8_Exhausted	3D-D(PBS) vs 3M-A
Foxo1	0.603422741520494	-0.357244207787085	0.421	0.398	1	CD8_Exhausted	3D-D(PBS) vs 3M-A
Tomm7	0.605119330363361	-0.283031314399502	0.474	0.48	1	CD8_Exhausted	3D-D(PBS) vs 3M-A
Cct6a	0.606505828425822	-0.26548588482789	0.316	0.337	1	CD8_Exhausted	3D-D(PBS) vs 3M-A
Elavl1	0.625749696953256	-0.28772110330261	0.421	0.398	1	CD8_Exhausted	3D-D(PBS) vs 3M-A
G3bp2	0.627513719768692	-0.269842289872026	0.526	0.51	1	CD8_Exhausted	3D-D(PBS) vs 3M-A
Gm11290	0.628607615783134	0.270567015412319	0.158	0.122	1	CD8_Exhausted	3D-D(PBS) vs 3M-A
Arid5b	0.631228314011587	-0.302244434838008	0.684	0.633	1	CD8_Exhausted	3D-D(PBS) vs 3M-A
Xrn2	0.636874258513092	0.307888641618054	0.368	0.347	1	CD8_Exhausted	3D-D(PBS) vs 3M-A
Ubr2	0.639128895699612	-0.317715843600448	0.474	0.439	1	CD8_Exhausted	3D-D(PBS) vs 3M-A
Ilf3	0.645421127853961	-0.27262795407191	0.368	0.378	1	CD8_Exhausted	3D-D(PBS) vs 3M-A
Fam193b	0.649063181867039	0.251305113251687	0.211	0.173	1	CD8_Exhausted	3D-D(PBS) vs 3M-A
Nkg7	0.736742232325475	0.297973172752972	0.737	0.847	1	CD8_Exhausted	3D-D(PBS) vs 3M-A
Ikzf2	0.748017917990873	-0.535520995441244	0.105	0.122	1	CD8_Exhausted	3D-D(PBS) vs 3M-A
Glg1	0.82385491333329	0.258979041137108	0.211	0.214	1	CD8_Exhausted	3D-D(PBS) vs 3M-A
Fhit	0.84224538599674	0.262445670856887	0.158	0.143	1	CD8_Exhausted	3D-D(PBS) vs 3M-A
Ptpra	0.855933547564571	0.258979041137108	0.158	0.204	1	CD8_Exhausted	3D-D(PBS) vs 3M-A
Ddx27	0.908094708763797	0.276179781890716	0.158	0.163	1	CD8_Exhausted	3D-D(PBS) vs 3M-A
Ndfip1	0.948592461134257	0.303166231375651	0.684	0.755	1	CD8_Exhausted	3D-D(PBS) vs 3M-A
Brk1	0.971950509720569	0.262445670856887	0.211	0.235	1	CD8_Exhausted	3D-D(PBS) vs 3M-A
