# Supplementary material for: Alveolar echinococcosis drives functional reprogramming of hepatic CD8+ T cells
Source: Front Cell Infect Microbiol. 2026 Feb 19;16:1747682. doi: 10.3389/fcimb.2026.1747682 (PMC12960575; doi:10.3389/fcimb.2026.1747682)
Supplement: Supplementary file 2 [file DataSheet2.zip › Supplementary Date 2/Enrichment_GO_KEGG_with_geneSymbol/CD8_Cytotoxic 3dpi vs 3mpi/GO_enrichment.csv]

	ONTOLOGY	ID	Description	GeneRatio	BgRatio	pvalue	p.adjust	qvalue	geneID	Count
GO:0060326	BP	GO:0060326	cell chemotaxis	12/84	314/28943	1.21281215881341e-10	2.83555482730576e-07	1.69921366671647e-07	20202/20201/20303/56744/16176/15370/245195/19141/20305/19252/97165/18186	12
GO:0030595	BP	GO:0030595	leukocyte chemotaxis	9/84	228/28943	2.19946826573738e-08	1.77965107361491e-05	1.06646057313108e-05	20202/20201/20303/56744/16176/245195/19141/20305/19252	9
GO:0043542	BP	GO:0043542	endothelial cell migration	9/84	234/28943	2.75140444001963e-08	1.77965107361491e-05	1.06646057313108e-05	11816/15370/19141/79221/108655/19225/23871/14751/18186	9
GO:0010595	BP	GO:0010595	positive regulation of endothelial cell migration	7/84	110/28943	3.36095950758026e-08	1.77965107361491e-05	1.06646057313108e-05	19141/79221/108655/19225/23871/14751/18186	7
GO:0097529	BP	GO:0097529	myeloid leukocyte migration	9/84	243/28943	3.80592616256396e-08	1.77965107361491e-05	1.06646057313108e-05	20202/20201/20303/56744/16176/245195/19141/20305/19252	9
GO:0010594	BP	GO:0010594	regulation of endothelial cell migration	8/84	176/28943	4.6876622018071e-08	1.8266257046375e-05	1.09461024396583e-05	11816/19141/79221/108655/19225/23871/14751/18186	8
GO:0032103	BP	GO:0032103	positive regulation of response to external stimulus	11/84	459/28943	9.29475836431117e-08	3.10444929367993e-05	1.86034938088694e-05	20202/20201/13040/16176/19141/16852/19225/23871/97165/30925/18186	11
GO:0050727	BP	GO:0050727	regulation of inflammatory response	10/84	367/28943	1.14186249749205e-07	3.33709314892051e-05	1.99976182126568e-05	11816/20202/21929/20201/13040/16176/16852/108655/19225/23871	10
GO:0002700	BP	GO:0002700	regulation of production of molecular mediator of immune response	8/84	207/28943	1.63595926730946e-07	4.24985862996614e-05	2.54673892957765e-05	21929/16176/12010/108655/16182/18124/17131/14751	8
GO:0070486	BP	GO:0070486	leukocyte aggregation	4/84	18/28943	1.95811296892711e-07	4.32615709623331e-05	2.59246098558666e-05	20202/20201/16176/18124	4
GO:0034249	BP	GO:0034249	negative regulation of cellular amide metabolic process	8/84	213/28943	2.03540325314656e-07	4.32615709623331e-05	2.59246098558666e-05	11816/12193/12877/18458/12227/19735/14433/22057	8
GO:0050729	BP	GO:0050729	positive regulation of inflammatory response	7/84	148/28943	2.58320558202628e-07	4.72028051398014e-05	2.82864047728944e-05	20202/20201/13040/16176/16852/19225/23871	7
GO:0031349	BP	GO:0031349	positive regulation of defense response	9/84	305/28943	2.62462132941582e-07	4.72028051398014e-05	2.82864047728944e-05	20202/20201/13040/16176/16852/19225/23871/97165/30925	9
GO:0010634	BP	GO:0010634	positive regulation of epithelial cell migration	7/84	160/28943	4.38316810095933e-07	6.56912174614417e-05	3.93656343438741e-05	19141/79221/108655/19225/23871/14751/18186	7
GO:0006959	BP	GO:0006959	humoral immune response	10/84	425/28943	4.39897798995438e-07	6.56912174614417e-05	3.93656343438741e-05	20202/100034251/56744/16176/12262/12260/12010/12259/14433/14109	10
GO:0010631	BP	GO:0010631	epithelial cell migration	9/84	328/28943	4.8252424851184e-07	6.56912174614417e-05	3.93656343438741e-05	11816/15370/19141/79221/108655/19225/23871/14751/18186	9
GO:0051402	BP	GO:0051402	neuron apoptotic process	9/84	329/28943	4.94935672610589e-07	6.56912174614417e-05	3.93656343438741e-05	11816/16176/18227/19141/12227/14433/18124/14751/18186	9
GO:0090132	BP	GO:0090132	epithelium migration	9/84	330/28943	5.07623073419391e-07	6.56912174614417e-05	3.93656343438741e-05	11816/15370/19141/79221/108655/19225/23871/14751/18186	9
GO:0090130	BP	GO:0090130	tissue migration	9/84	332/28943	5.3384650631625e-07	6.56912174614417e-05	3.93656343438741e-05	11816/15370/19141/79221/108655/19225/23871/14751/18186	9
GO:0030593	BP	GO:0030593	neutrophil chemotaxis	6/84	103/28943	5.69206230877332e-07	6.65402083895601e-05	3.9874394384091e-05	20202/20201/20303/56744/16176/20305	6
GO:0010632	BP	GO:0010632	regulation of epithelial cell migration	8/84	248/28943	6.45553713831763e-07	7.18716468066029e-05	4.30692728375978e-05	11816/19141/79221/108655/19225/23871/14751/18186	8
GO:0070997	BP	GO:0070997	neuron death	10/84	450/28943	7.39252423146002e-07	7.85623711506978e-05	4.7078706947719e-05	11816/16176/18227/19141/12227/12259/14433/18124/14751/18186	10
GO:0034248	BP	GO:0034248	regulation of cellular amide metabolic process	10/84	453/28943	7.85044961812544e-07	7.98015269877273e-05	4.78212743328374e-05	11816/20202/12193/12877/18458/12227/19735/14433/22057/17872	10
GO:0019058	BP	GO:0019058	viral life cycle	8/84	261/28943	9.47844880440452e-07	9.11720257853653e-05	5.4635075557301e-05	11816/13207/66141/18458/13030/16852/18186/17069	8
GO:0002697	BP	GO:0002697	regulation of immune effector process	10/84	464/28943	9.74893346721186e-07	9.11720257853653e-05	5.4635075557301e-05	21929/14972/16176/12010/108655/16182/18124/17131/30925/14751	10
GO:0001667	BP	GO:0001667	ameboidal-type cell migration	10/84	471/28943	1.11560582251486e-06	9.66032004829537e-05	5.78897212384906e-05	11816/15370/19141/79221/108655/19225/23871/11857/14751/18186	10
GO:0030098	BP	GO:0030098	lymphocyte differentiation	10/84	471/28943	1.11560582251486e-06	9.66032004829537e-05	5.78897212384906e-05	21929/12193/16176/12010/79221/16852/108655/16182/17131/30925	10
GO:0051346	BP	GO:0051346	negative regulation of hydrolase activity	9/84	366/28943	1.197825040411e-06	0.000100018390874318	5.99362830371066e-05	15370/79221/13030/14938/19735/14433/19225/17872/14751	9
GO:0017148	BP	GO:0017148	negative regulation of translation	7/84	191/28943	1.43988572326066e-06	0.000115198821498941	6.90331959007204e-05	12193/12877/18458/12227/19735/14433/22057	7
GO:0002460	BP	GO:0002460	adaptive immune response based on somatic recombination of immune receptors built from immunoglobulin superfamily domains	10/84	486/28943	1.47817136226186e-06	0.000115198821498941	6.90331959007204e-05	21929/14972/16176/12262/12260/12010/12259/16182/17131/30925	10
GO:0043534	BP	GO:0043534	blood vessel endothelial cell migration	6/84	122/28943	1.54008048987055e-06	0.000116151876945721	6.9604316876662e-05	11816/15370/79221/19225/23871/18186	6
GO:0043524	BP	GO:0043524	negative regulation of neuron apoptotic process	7/84	195/28943	1.65308553938429e-06	0.000120778562221265	7.23768701618583e-05	11816/18227/19141/12227/18124/14751/18186	7
GO:0050900	BP	GO:0050900	leukocyte migration	9/84	385/28943	1.81567193169725e-06	0.000127535884226821	7.64262130952675e-05	20202/20201/20303/56744/16176/245195/19141/20305/19252	9
GO:0032496	BP	GO:0032496	response to lipopolysaccharide	9/84	386/28943	1.85467068593324e-06	0.000127535884226821	7.64262130952675e-05	20202/21929/20201/56744/16176/12010/108655/19225/97165	9
GO:0043523	BP	GO:0043523	regulation of neuron apoptotic process	8/84	290/28943	2.08019688158883e-06	0.000138495044374274	8.29935185548415e-05	11816/16176/18227/19141/12227/18124/14751/18186	8
GO:0071621	BP	GO:0071621	granulocyte chemotaxis	6/84	129/28943	2.132515653325e-06	0.000138495044374274	8.29935185548415e-05	20202/20201/20303/56744/16176/20305	6
GO:0006417	BP	GO:0006417	regulation of translation	9/84	394/28943	2.19355886237971e-06	0.000138609205952534	8.30619301800113e-05	20202/12193/12877/18458/12227/19735/14433/22057/17872	9
GO:1901214	BP	GO:1901214	regulation of neuron death	9/84	399/28943	2.43142581628131e-06	0.000149596672591203	8.9646198378682e-05	11816/16176/18227/19141/12227/12259/18124/14751/18186	9
GO:1990266	BP	GO:1990266	neutrophil migration	6/84	133/28943	2.54693619743974e-06	0.000152685559733695	9.14972220996572e-05	20202/20201/20303/56744/16176/20305	6
GO:0098883	BP	GO:0098883	synapse pruning	3/84	10/28943	2.78856458710306e-06	0.000160194969942714	9.59972558613987e-05	12262/12260/12259	3
GO:0002237	BP	GO:0002237	response to molecule of bacterial origin	9/84	407/28943	2.8582694934789e-06	0.000160194969942714	9.59972558613987e-05	20202/21929/20201/56744/16176/12010/108655/19225/97165	9
GO:2000113	BP	GO:2000113	negative regulation of cellular macromolecule biosynthetic process	7/84	212/28943	2.87775395106672e-06	0.000160194969942714	9.59972558613987e-05	12193/12877/18458/12227/19735/14433/22057	7
GO:0014002	BP	GO:0014002	astrocyte development	4/84	35/28943	3.22695646712498e-06	0.000175456377212517	0.000105142694192004	20202/20201/16176/12259	4
GO:0002702	BP	GO:0002702	positive regulation of production of molecular mediator of immune response	6/84	142/28943	3.72229200510382e-06	0.000197789061543926	0.000118525613846727	16176/12010/108655/16182/18124/14751	6
GO:1903311	BP	GO:1903311	regulation of mRNA metabolic process	8/84	317/28943	4.01439203902792e-06	0.000205968564233313	0.000123427202284697	13207/12193/12877/18458/12227/22057/170791/20462	8
GO:0002724	BP	GO:0002724	regulation of T cell cytokine production	4/84	37/28943	4.05241828688298e-06	0.000205968564233313	0.000123427202284697	16176/12010/16182/17131	4
GO:0002699	BP	GO:0002699	positive regulation of immune effector process	8/84	320/28943	4.30195501704803e-06	0.000213999379358687	0.000128239689309987	14972/16176/12010/108655/16182/18124/30925/14751	8
GO:1901652	BP	GO:1901652	response to peptide	9/84	430/28943	4.46344288534307e-06	0.000217406863873585	0.000130281633341922	21929/16176/12877/18227/15370/19141/79221/18124/20384	9
GO:1903313	BP	GO:1903313	positive regulation of mRNA metabolic process	6/84	148/28943	4.72659218160208e-06	0.000225525969807871	0.000135147028866001	12193/12877/18458/12227/22057/20462	6
GO:0060213	BP	GO:0060213	positive regulation of nuclear-transcribed mRNA poly(A) tail shortening	3/84	13/28943	6.60435061379031e-06	0.000308819434700835	0.000185060856146419	18458/12227/22057	3
GO:0097530	BP	GO:0097530	granulocyte migration	6/84	163/28943	8.22676088613778e-06	0.000377140528466473	0.000226002450762629	20202/20201/20303/56744/16176/20305	6
GO:0043535	BP	GO:0043535	regulation of blood vessel endothelial cell migration	5/84	95/28943	8.61557212938662e-06	0.000387369377663576	0.000232132115469911	11816/79221/19225/23871/18186	5
GO:0016032	BP	GO:0016032	viral process	8/84	355/28943	9.1742981147902e-06	0.000404707716837349	0.000242522160690879	11816/13207/66141/18458/13030/16852/18186/17069	8
GO:0060211	BP	GO:0060211	regulation of nuclear-transcribed mRNA poly(A) tail shortening	3/84	15/28943	1.04629083205293e-05	0.000444768720970866	0.000266528822480853	18458/12227/22057	3
GO:1900153	BP	GO:1900153	positive regulation of nuclear-transcribed mRNA catabolic process, deadenylation-dependent decay	3/84	15/28943	1.04629083205293e-05	0.000444768720970866	0.000266528822480853	12193/18458/22057	3
GO:2000112	BP	GO:2000112	regulation of cellular macromolecule biosynthetic process	9/84	482/28943	1.11424068016031e-05	0.000464622938472162	0.000278426514387667	20202/12193/12877/18458/12227/19735/14433/22057/17872	9
GO:0002449	BP	GO:0002449	lymphocyte mediated immunity	9/84	483/28943	1.13274198002195e-05	0.000464622938472162	0.000278426514387667	14972/16176/12262/12260/12010/12259/16182/17131/30925	9
GO:0002369	BP	GO:0002369	T cell cytokine production	4/84	48/28943	1.16525701031321e-05	0.000469719118984877	0.000281480413925024	16176/12010/16182/17131	4
GO:0007517	BP	GO:0007517	muscle organ development	8/84	371/28943	1.26182026522272e-05	0.000493890998015648	0.000295965475826765	13207/15370/12227/79221/108655/17131/17938/17069	8
GO:0018119	BP	GO:0018119	peptidyl-cysteine S-nitrosylation	3/84	16/28943	1.28504303895503e-05	0.000493890998015648	0.000295965475826765	20202/20201/14433	3
GO:1901215	BP	GO:1901215	negative regulation of neuron death	7/84	267/28943	1.2993890858687e-05	0.000493890998015648	0.000295965475826765	11816/18227/19141/12227/18124/14751/18186	7
GO:0019730	BP	GO:0019730	antimicrobial humoral response	6/84	177/28943	1.31569913466669e-05	0.000493890998015648	0.000295965475826765	20202/100034251/56744/12010/14433/14109	6
GO:0046718	BP	GO:0046718	viral entry into host cell	5/84	104/28943	1.33980520712959e-05	0.000493890998015648	0.000295965475826765	66141/13030/16852/18186/17069	5
GO:0060537	BP	GO:0060537	muscle tissue development	9/84	494/28943	1.35423377003268e-05	0.000493890998015648	0.000295965475826765	13207/15370/12227/79221/19735/108655/17131/17938/17069	9
GO:0018198	BP	GO:0018198	peptidyl-cysteine modification	4/84	50/28943	1.37309302271245e-05	0.000493890998015648	0.000295965475826765	20202/20201/14433/108672	4
GO:0044403	BP	GO:0044403	biological process involved in symbiotic interaction	7/84	272/28943	1.46463972906218e-05	0.000512878227529882	0.000307343622908591	11816/66141/13030/16852/14433/18186/17069	7
GO:0001704	BP	GO:0001704	formation of primary germ layer	5/84	106/28943	1.46975368881532e-05	0.000512878227529882	0.000307343622908591	13537/19252/18124/240672/14751	5
GO:0071901	BP	GO:0071901	negative regulation of protein serine/threonine kinase activity	5/84	107/28943	1.53830615190178e-05	0.000527621764691603	0.000316178726218776	11816/21929/16176/19252/19735	5
GO:0017014	BP	GO:0017014	protein nitrosylation	3/84	17/28943	1.55713865542004e-05	0.000527621764691603	0.000316178726218776	20202/20201/14433	3
GO:0007369	BP	GO:0007369	gastrulation	6/84	183/28943	1.58945896675664e-05	0.000529944167721625	0.000317570432325191	21929/13537/19252/18124/240672/14751	6
GO:0044409	BP	GO:0044409	entry into host	5/84	108/28943	1.60932574457807e-05	0.000529944167721625	0.000317570432325191	66141/13030/16852/18186/17069	5
GO:0002042	BP	GO:0002042	cell migration involved in sprouting angiogenesis	4/84	53/28943	1.73435659960427e-05	0.000563184129149274	0.000337489566384982	15370/79221/19225/18186	4
GO:0043409	BP	GO:0043409	negative regulation of MAPK cascade	6/84	187/28943	1.79624560590077e-05	0.000567516517107568	0.000340085761230999	11816/13537/16176/19252/19735/240672	6
GO:0043484	BP	GO:0043484	regulation of RNA splicing	6/84	187/28943	1.79624560590077e-05	0.000567516517107568	0.000340085761230999	13207/12747/170791/20384/66395/20462	6
GO:0002709	BP	GO:0002709	regulation of T cell mediated immunity	5/84	111/28943	1.83781505806866e-05	0.000572908214101937	0.000343316749795001	14972/16176/12010/16182/17131	5
GO:2001233	BP	GO:2001233	regulation of apoptotic signaling pathway	8/84	401/28943	2.20395413915349e-05	0.000678005891755377	0.000406296808755305	20202/21929/20201/16176/18227/19225/97165/18186	8
GO:0048638	BP	GO:0048638	regulation of developmental growth	8/84	402/28943	2.24345664289448e-05	0.000681195017024325	0.00040820790043644	11816/19141/19735/83814/108655/17131/17938/18186	8
GO:0043536	BP	GO:0043536	positive regulation of blood vessel endothelial cell migration	4/84	57/28943	2.31902195139337e-05	0.000695111964404834	0.00041654766765244	79221/19225/23871/18186	4
GO:0007159	BP	GO:0007159	leukocyte cell-cell adhesion	8/84	411/28943	2.62652993297266e-05	0.000777319871302542	0.000465810971457243	20202/20201/16176/12010/16852/18124/23871/17131	8
GO:0002548	BP	GO:0002548	monocyte chemotaxis	4/84	60/28943	2.84391887662524e-05	0.000831135291693727	0.000498060003261605	20303/19141/20305/19252	4
GO:0046697	BP	GO:0046697	decidualization	3/84	21/28943	3.02013225459675e-05	0.000845238727069275	0.000506511523897711	16477/13030/19225	3
GO:0090050	BP	GO:0090050	positive regulation of cell migration involved in sprouting angiogenesis	3/84	21/28943	3.02013225459675e-05	0.000845238727069275	0.000506511523897711	79221/19225/18186	3
GO:0150146	BP	GO:0150146	cell junction disassembly	3/84	21/28943	3.02013225459675e-05	0.000845238727069275	0.000506511523897711	12262/12260/12259	3
GO:0043407	BP	GO:0043407	negative regulation of MAP kinase activity	4/84	61/28943	3.03678584575788e-05	0.000845238727069275	0.000506511523897711	11816/16176/19252/19735	4
GO:0000956	BP	GO:0000956	nuclear-transcribed mRNA catabolic process	5/84	124/28943	3.13473573701756e-05	0.000854832541305016	0.00051226064223897	13207/12193/18458/12227/22057	5
GO:0002440	BP	GO:0002440	production of molecular mediator of immune response	8/84	422/28943	3.16786746765473e-05	0.000854832541305016	0.00051226064223897	21929/16176/12010/108655/16182/18124/17131/14751	8
GO:0007519	BP	GO:0007519	skeletal muscle tissue development	6/84	207/28943	3.18094230511276e-05	0.000854832541305016	0.00051226064223897	13207/15370/12227/79221/108655/17938	6
GO:0002718	BP	GO:0002718	regulation of cytokine production involved in immune response	5/84	126/28943	3.38489780080812e-05	0.000889639569753499	0.000533118845320745	16176/12010/16182/18124/17131	5
GO:0001503	BP	GO:0001503	ossification	8/84	426/28943	3.38656636903599e-05	0.000889639569753499	0.000533118845320745	16477/16478/13207/66141/15081/22057/19225/17131	8
GO:0000288	BP	GO:0000288	nuclear-transcribed mRNA catabolic process, deadenylation-dependent decay	4/84	63/28943	3.45104450207209e-05	0.000896504671760506	0.000537232775702685	12193/18458/12227/22057	4
GO:0044000	BP	GO:0044000	movement in host	5/84	127/28943	3.51564368808045e-05	0.000903249993706824	0.000541274927569125	66141/13030/16852/18186/17069	5
GO:0007611	BP	GO:0007611	learning or memory	7/84	321/28943	4.21700350538967e-05	0.00107166893430446	0.000642200419413461	11816/16176/18227/12010/19141/12227/19225	7
GO:1901653	BP	GO:1901653	cellular response to peptide	7/84	322/28943	4.30070754762495e-05	0.00108118862863948	0.000647905121209826	16176/12877/18227/15370/19141/79221/18124	7
GO:0060538	BP	GO:0060538	skeletal muscle organ development	6/84	219/28943	4.35662582647735e-05	0.00108359480662809	0.000649347029679883	13207/15370/12227/79221/108655/17938	6
GO:0052547	BP	GO:0052547	regulation of peptidase activity	8/84	445/28943	4.60595317507008e-05	0.00113229655622348	0.000678531680848882	20202/20201/15370/19141/13030/14433/19225/14751	8
GO:0030217	BP	GO:0030217	T cell differentiation	7/84	326/28943	4.6492929596858e-05	0.00113229655622348	0.000678531680848882	12193/16176/12010/108655/16182/17131/30925	7
GO:0002285	BP	GO:0002285	lymphocyte activation involved in immune response	6/84	222/28943	4.69907129101831e-05	0.0011326215132372	0.000678726412191576	21929/16852/108655/16182/17131/30925	6
GO:0002822	BP	GO:0002822	regulation of adaptive immune response based on somatic recombination of immune receptors built from immunoglobulin superfamily domains	6/84	223/28943	4.81789303902091e-05	0.00114115389644697	0.000683839465206839	21929/14972/16176/12010/16182/17131	6
GO:0002366	BP	GO:0002366	leukocyte activation involved in immune response	7/84	328/28943	4.83208878307312e-05	0.00114115389644697	0.000683839465206839	21929/16852/108655/16182/18124/17131/30925	7
GO:0042093	BP	GO:0042093	T-helper cell differentiation	4/84	69/28943	4.94274267633814e-05	0.00115561323772786	0.000692504263390112	108655/16182/17131/30925	4
GO:0001649	BP	GO:0001649	osteoblast differentiation	6/84	225/28943	5.06275763148256e-05	0.00117195320221844	0.000702296029963865	16477/16478/13207/66141/15081/22057	6
GO:0015732	BP	GO:0015732	prostaglandin transport	3/84	25/28943	5.17916528059692e-05	0.00117591474670222	0.000704669995885217	16176/19225/108116	3
GO:0002263	BP	GO:0002263	cell activation involved in immune response	7/84	332/28943	5.21539286144031e-05	0.00117591474670222	0.000704669995885217	21929/16852/108655/16182/18124/17131/30925	7
GO:0002294	BP	GO:0002294	CD4-positive, alpha-beta T cell differentiation involved in immune response	4/84	70/28943	5.23075849687899e-05	0.00117591474670222	0.000704669995885217	108655/16182/17131/30925	4
GO:0010976	BP	GO:0010976	positive regulation of neuron projection development	6/84	227/28943	5.31748937813568e-05	0.00118402763486488	0.000709531665393342	11816/20202/12877/19735/18186/108672	6
GO:0061844	BP	GO:0061844	antimicrobial humoral immune response mediated by antimicrobial peptide	5/84	139/28943	5.41089183639509e-05	0.00119345897297092	0.000715183419487772	20202/56744/12010/14433/14109	5
GO:0002293	BP	GO:0002293	alpha-beta T cell differentiation involved in immune response	4/84	71/28943	5.5308367947146e-05	0.00120851368467689	0.000724204994959678	108655/16182/17131/30925	4
GO:0002726	BP	GO:0002726	positive regulation of T cell cytokine production	3/84	26/28943	5.84244923089912e-05	0.00124503288208302	0.000746089219779615	16176/12010/16182	3
GO:0002287	BP	GO:0002287	alpha-beta T cell activation involved in immune response	4/84	72/28943	5.84328568624244e-05	0.00124503288208302	0.000746089219779615	108655/16182/17131/30925	4
GO:0002706	BP	GO:0002706	regulation of lymphocyte mediated immunity	6/84	231/28943	5.85772527926144e-05	0.00124503288208302	0.000746089219779615	14972/16176/12010/16182/17131/30925	6
GO:1990868	BP	GO:1990868	response to chemokine	4/84	73/28943	6.16841589040921e-05	0.00128765681712292	0.000771631724636716	20303/56744/20305/19252	4
GO:1990869	BP	GO:1990869	cellular response to chemokine	4/84	73/28943	6.16841589040921e-05	0.00128765681712292	0.000771631724636716	20303/56744/20305/19252	4
GO:0000289	BP	GO:0000289	nuclear-transcribed mRNA poly(A) tail shortening	3/84	27/28943	6.55899407730405e-05	0.00135707328785282	0.000813229726771466	18458/12227/22057	3
GO:0001933	BP	GO:0001933	negative regulation of protein phosphorylation	7/84	346/28943	6.75851324133531e-05	0.00138608806651245	0.000830616908976666	11816/21929/16176/19252/19735/17131/17872	7
GO:0002819	BP	GO:0002819	regulation of adaptive immune response	6/84	239/28943	7.06977934200153e-05	0.00143731687839996	0.000861315908851628	21929/14972/16176/12010/16182/17131	6
GO:0070371	BP	GO:0070371	ERK1 and ERK2 cascade	7/84	350/28943	7.26212602181896e-05	0.00144026590730127	0.000863083122154784	11816/12193/20303/16176/20305/19252/18186	7
GO:0002367	BP	GO:0002367	cytokine production involved in immune response	5/84	148/28943	7.28767326839455e-05	0.00144026590730127	0.000863083122154784	16176/12010/16182/18124/17131	5
GO:0002456	BP	GO:0002456	T cell mediated immunity	5/84	148/28943	7.28767326839455e-05	0.00144026590730127	0.000863083122154784	14972/16176/12010/16182/17131	5
GO:1900151	BP	GO:1900151	regulation of nuclear-transcribed mRNA catabolic process, deadenylation-dependent decay	3/84	28/28943	7.33069473776096e-05	0.00144026590730127	0.000863083122154784	12193/18458/22057	3
GO:2001234	BP	GO:2001234	negative regulation of apoptotic signaling pathway	6/84	241/28943	7.40203721449852e-05	0.00144216358395813	0.000864220309868205	21929/16176/18227/19225/97165/18186	6
GO:2000116	BP	GO:2000116	regulation of cysteine-type endopeptidase activity	6/84	243/28943	7.74664215283668e-05	0.00149683052506877	0.000896979617696879	20202/20201/15370/19141/19225/14751	6
GO:0002292	BP	GO:0002292	T cell differentiation involved in immune response	4/84	78/28943	7.99533838864897e-05	0.00151088645922849	0.000905402673104822	108655/16182/17131/30925	4
GO:0071277	BP	GO:0071277	cellular response to calcium ion	4/84	78/28943	7.99533838864897e-05	0.00151088645922849	0.000905402673104822	16477/16478/14282/19141	4
GO:1903900	BP	GO:1903900	regulation of viral life cycle	5/84	151/28943	8.01325581455658e-05	0.00151088645922849	0.000905402673104822	13207/66141/18458/16852/17069	5
GO:0050890	BP	GO:0050890	cognition	7/84	358/28943	8.36154880645063e-05	0.00156394408875853	0.000937197596748277	11816/16176/18227/12010/19141/12227/19225	7
GO:0052548	BP	GO:0052548	regulation of endopeptidase activity	7/84	361/28943	8.80731815331197e-05	0.00163424681289233	0.000979326688559585	20202/20201/15370/19141/14433/19225/14751	7
GO:0002711	BP	GO:0002711	positive regulation of T cell mediated immunity	4/84	82/28943	9.71774724583764e-05	0.00178898370557232	0.00107205317730708	14972/16176/12010/16182	4
GO:0035767	BP	GO:0035767	endothelial cell chemotaxis	3/84	31/28943	9.9954232299551e-05	0.00182572652434649	0.00109407140781828	15370/19141/18186	3
GO:0043434	BP	GO:0043434	response to peptide hormone	7/84	369/28943	0.000100916441280061	0.0018290127109518	0.00109604066375978	16176/12877/18227/15370/79221/18124/20384	7
GO:0002708	BP	GO:0002708	positive regulation of lymphocyte mediated immunity	5/84	160/28943	0.000105274480366354	0.00187886820684379	0.0011259167004228	14972/16176/12010/16182/30925	5
GO:0010977	BP	GO:0010977	negative regulation of neuron projection development	5/84	160/28943	0.000105274480366354	0.00187886820684379	0.0011259167004228	11816/14972/12010/16852/18186	5
GO:0090257	BP	GO:0090257	regulation of muscle system process	6/84	258/28943	0.000107593532130213	0.00190570968273058	0.00114200152524173	15370/19735/108655/18124/19225/17131	6
GO:0001893	BP	GO:0001893	maternal placenta development	3/84	32/28943	0.0001100635360333	0.00193480110711169	0.00115943463759653	16477/13030/19225	3
GO:0002720	BP	GO:0002720	positive regulation of cytokine production involved in immune response	4/84	85/28943	0.000111755840832225	0.00194988922287868	0.00116847623053961	16176/12010/16182/18124	4
GO:0051701	BP	GO:0051701	biological process involved in interaction with host	5/84	163/28943	0.000114873732107263	0.00198944285679097	0.00119217884939389	66141/13030/16852/18186/17069	5
GO:0051348	BP	GO:0051348	negative regulation of transferase activity	6/84	262/28943	0.000117022772076454	0.00201175912584375	0.00120555193214985	11816/21929/16176/19252/19735/17131	6
GO:0002478	BP	GO:0002478	antigen processing and presentation of exogenous peptide antigen	3/84	33/28943	0.000120816581878142	0.00206181874767223	0.00123555029181565	14972/13040/12010	3
GO:0048708	BP	GO:0048708	astrocyte differentiation	4/84	87/28943	0.000122315999055885	0.00207228120139608	0.00124181994464823	20202/20201/16176/12259	4
GO:0045444	BP	GO:0045444	fat cell differentiation	6/84	265/28943	0.000124516347267784	0.00209438287706532	0.00125506443175631	12193/18227/15370/19735/18124/19225	6
GO:0045786	BP	GO:0045786	negative regulation of cell cycle	7/84	385/28943	0.000131190954125281	0.00219088893389219	0.00131289593940413	12226/21929/12193/15370/12227/19225/23871	7
GO:0071248	BP	GO:0071248	cellular response to metal ion	5/84	170/28943	0.000139882634371463	0.0023194723344715	0.00138994987942081	16477/16478/14282/12010/19141	5
GO:0048588	BP	GO:0048588	developmental cell growth	6/84	273/28943	0.000146374887859726	0.00241003160433831	0.00144421775938692	11816/19735/83814/108655/17131/18186	6
GO:0007565	BP	GO:0007565	female pregnancy	5/84	172/28943	0.000147740047422034	0.00241549811799102	0.00144749358202965	16477/15081/13030/19225/11857	5
GO:0042326	BP	GO:0042326	negative regulation of phosphorylation	7/84	394/28943	0.000151225046029956	0.00245530665012526	0.00147134894931193	11816/21929/16176/19252/19735/17131/17872	7
GO:0050830	BP	GO:0050830	defense response to Gram-positive bacterium	5/84	174/28943	0.000155930904972964	0.00251425141949511	0.00150667175694385	17105/16176/12010/97165/14109	5
GO:0043367	BP	GO:0043367	CD4-positive, alpha-beta T cell differentiation	4/84	93/28943	0.000158338103568213	0.0025300055913173	0.00151611248572479	108655/16182/17131/30925	4
GO:0030183	BP	GO:0030183	B cell differentiation	5/84	175/28943	0.000160154331700154	0.0025300055913173	0.00151611248572479	21929/12193/79221/16852/108655	5
GO:0050792	BP	GO:0050792	regulation of viral process	5/84	175/28943	0.000160154331700154	0.0025300055913173	0.00151611248572479	13207/66141/18458/16852/17069	5
GO:0071375	BP	GO:0071375	cellular response to peptide hormone stimulus	6/84	278/28943	0.000161510605724512	0.00253430735693899	0.00151869033005528	16176/12877/18227/15370/79221/18124	6
GO:0035914	BP	GO:0035914	skeletal muscle cell differentiation	4/84	94/28943	0.000165011767276565	0.00257198341261739	0.00154126780522883	13207/15370/12227/79221	4
GO:0061157	BP	GO:0061157	mRNA destabilization	4/84	97/28943	0.000186252501294754	0.002883830119385	0.0017281427621005	12193/18458/12227/22057	4
GO:0090049	BP	GO:0090049	regulation of cell migration involved in sprouting angiogenesis	3/84	39/28943	0.000199845999166791	0.0030701108239254	0.00183977196283135	79221/19225/18186	3
GO:2001237	BP	GO:2001237	negative regulation of extrinsic apoptotic signaling pathway	4/84	99/28943	0.000201465546202949	0.0030701108239254	0.00183977196283135	21929/16176/97165/18186	4
GO:0071674	BP	GO:0071674	mononuclear cell migration	5/84	184/28943	0.000202222868641793	0.0030701108239254	0.00183977196283135	20303/245195/19141/20305/19252	5
GO:0002705	BP	GO:0002705	positive regulation of leukocyte mediated immunity	5/84	185/28943	0.000207370642548395	0.00310790104024454	0.00186241784906825	14972/16176/12010/16182/30925	5
GO:0048660	BP	GO:0048660	regulation of smooth muscle cell proliferation	5/84	185/28943	0.000207370642548395	0.00310790104024454	0.00186241784906825	11816/21929/108655/18124/19225	5
GO:0019884	BP	GO:0019884	antigen processing and presentation of exogenous antigen	3/84	40/28943	0.000215598066071316	0.0032106259775461	0.00192397603714999	14972/13040/12010	3
GO:0050779	BP	GO:0050779	RNA destabilization	4/84	101/28943	0.000217554623699951	0.00321925765956004	0.00192914859523408	12193/18458/12227/22057	4
GO:0061014	BP	GO:0061014	positive regulation of mRNA catabolic process	4/84	102/28943	0.000225936853569853	0.00331230018781785	0.00198490457430353	12193/18458/12227/22057	4
GO:0019221	BP	GO:0019221	cytokine-mediated signaling pathway	7/84	421/28943	0.000226675804127826	0.00331230018781785	0.00198490457430353	23849/66141/20303/56744/16176/20305/16182	7
GO:0044703	BP	GO:0044703	multi-organism reproductive process	5/84	190/28943	0.000234624859556832	0.00340716100399921	0.00204175016717975	16477/15081/13030/19225/11857	5
GO:0051153	BP	GO:0051153	regulation of striated muscle cell differentiation	4/84	104/28943	0.000243395178277607	0.00351270325193238	0.0021049966360461	79221/19735/108655/17938	4
GO:0048659	BP	GO:0048659	smooth muscle cell proliferation	5/84	192/28943	0.000246257909492152	0.00352116523469195	0.00211006750140695	11816/21929/108655/18124/19225	5
GO:0008380	BP	GO:0008380	RNA splicing	7/84	427/28943	0.000246993626385577	0.00352116523469195	0.00211006750140695	13207/12747/18458/170791/20384/66395/20462	7
GO:0001706	BP	GO:0001706	endoderm formation	3/84	42/28943	0.000249466590776127	0.00353486599536112	0.00211827771816922	13537/19252/240672	3
GO:0002703	BP	GO:0002703	regulation of leukocyte mediated immunity	6/84	303/28943	0.000256796491934088	0.00361680842254155	0.00216738193255721	14972/16176/12010/16182/17131/30925	6
GO:0031331	BP	GO:0031331	positive regulation of cellular catabolic process	7/84	431/28943	0.0002613367351126	0.0036587142915764	0.00219249413447759	11816/12193/16176/18458/12227/22057/17131	7
GO:1903706	BP	GO:1903706	regulation of hemopoiesis	7/84	435/28943	0.000276343890425882	0.00384578580842686	0.00230459723155921	12193/12262/12010/108655/23871/17131/97165	7
GO:0051090	BP	GO:0051090	regulation of DNA-binding transcription factor activity	7/84	436/28943	0.000280202071325792	0.0038764049867438	0.00232294585446671	21929/16176/20893/16182/19231/17131/108116	7
GO:0050678	BP	GO:0050678	regulation of epithelial cell proliferation	7/84	442/28943	0.00030427241666348	0.0041846406479954	0.00250765688284268	11816/21929/15370/12010/108655/18124/97165	7
GO:0006469	BP	GO:0006469	negative regulation of protein kinase activity	5/84	202/28943	0.000311143816973825	0.00425411838646083	0.00254929159982863	11816/21929/16176/19252/19735	5
GO:0044706	BP	GO:0044706	multi-multicellular organism process	5/84	204/28943	0.000325541423187492	0.00442509213611835	0.00265174806770227	16477/15081/13030/19225/11857	5
GO:0060135	BP	GO:0060135	maternal process involved in female pregnancy	3/84	47/28943	0.000348695047053571	0.00471219957578732	0.00282379795388453	16477/13030/19225	3
GO:0010563	BP	GO:0010563	negative regulation of phosphorus metabolic process	7/84	453/28943	0.000352709549085877	0.00471219957578732	0.00282379795388453	11816/21929/16176/19252/19735/17131/17872	7
GO:0045936	BP	GO:0045936	negative regulation of phosphate metabolic process	7/84	453/28943	0.000352709549085877	0.00471219957578732	0.00282379795388453	11816/21929/16176/19252/19735/17131/17872	7
GO:0022409	BP	GO:0022409	positive regulation of cell-cell adhesion	6/84	324/28943	0.000366996802764222	0.00484767528171046	0.00290498212595409	16176/12010/16852/18124/23871/17131	6
GO:0045927	BP	GO:0045927	positive regulation of growth	6/84	324/28943	0.000366996802764222	0.00484767528171046	0.00290498212595409	11816/15081/83814/17131/17938/18186	6
GO:0045923	BP	GO:0045923	positive regulation of fatty acid metabolic process	3/84	48/28943	0.000371164545516934	0.00487518374954264	0.00292146664744553	16176/18124/19225	3
GO:0070372	BP	GO:0070372	regulation of ERK1 and ERK2 cascade	6/84	326/28943	0.000379164667591389	0.00490244875686074	0.00293780527458541	11816/20303/16176/20305/19252/18186	6
GO:0030307	BP	GO:0030307	positive regulation of cell growth	5/84	211/28943	0.000379940604173015	0.00490244875686074	0.00293780527458541	11816/15081/83814/17131/18186	5
GO:0043281	BP	GO:0043281	regulation of cysteine-type endopeptidase activity involved in apoptotic process	5/84	211/28943	0.000379940604173015	0.00490244875686074	0.00293780527458541	20202/20201/15370/19225/14751	5
GO:0001558	BP	GO:0001558	regulation of cell growth	7/84	459/28943	0.000381627747540058	0.00490244875686074	0.00293780527458541	11816/15081/19735/83814/108655/17131/18186	7
GO:0031345	BP	GO:0031345	negative regulation of cell projection organization	5/84	213/28943	0.000396675533633143	0.0050679092766901	0.00303695792502567	11816/14972/12010/16852/18186	5
GO:0003254	BP	GO:0003254	regulation of membrane depolarization	3/84	50/28943	0.000418852549568738	0.00532215902658538	0.0031893177544393	12010/83814/17131	3
GO:0048639	BP	GO:0048639	positive regulation of developmental growth	5/84	218/28943	0.000440950349520597	0.00553802737839827	0.003318677430394	11816/83814/17131/17938/18186	5
GO:0045646	BP	GO:0045646	regulation of erythrocyte differentiation	3/84	51/28943	0.000444101667210707	0.00553802737839827	0.003318677430394	12010/23871/97165	3
GO:0021782	BP	GO:0021782	glial cell development	4/84	122/28943	0.000446900703918745	0.00553802737839827	0.003318677430394	20202/20201/16176/12259	4
GO:0031620	BP	GO:0031620	regulation of fever generation	2/84	11/28943	0.000450053550853581	0.00553802737839827	0.003318677430394	16176/19225	2
GO:0035744	BP	GO:0035744	T-helper 1 cell cytokine production	2/84	11/28943	0.000450053550853581	0.00553802737839827	0.003318677430394	16176/16182	2
GO:2001280	BP	GO:2001280	positive regulation of unsaturated fatty acid biosynthetic process	2/84	11/28943	0.000450053550853581	0.00553802737839827	0.003318677430394	16176/19225	2
GO:0046596	BP	GO:0046596	regulation of viral entry into host cell	3/84	52/28943	0.000470307684798742	0.00575696003696051	0.0034498734002046	66141/16852/17069	3
GO:0002286	BP	GO:0002286	T cell activation involved in immune response	4/84	124/28943	0.000475227799787824	0.00578688852033299	0.00346780812235523	108655/16182/17131/30925	4
GO:0002040	BP	GO:0002040	sprouting angiogenesis	4/84	125/28943	0.000489860799923055	0.00590358015577372	0.00353773589092559	15370/79221/19225/18186	4
GO:0035710	BP	GO:0035710	CD4-positive, alpha-beta T cell activation	4/84	125/28943	0.000489860799923055	0.00590358015577372	0.00353773589092559	108655/16182/17131/30925	4
GO:0048640	BP	GO:0048640	negative regulation of developmental growth	4/84	126/28943	0.000504812007198956	0.00605256652733927	0.00362701636481409	19141/19735/108655/18186	4
GO:0033673	BP	GO:0033673	negative regulation of kinase activity	5/84	226/28943	0.000519420957639475	0.00616449847188372	0.0036940918761322	11816/21929/16176/19252/19735	5
GO:0045637	BP	GO:0045637	regulation of myeloid cell differentiation	5/84	226/28943	0.000519420957639475	0.00616449847188372	0.0036940918761322	12262/12010/108655/23871/97165	5
GO:0070374	BP	GO:0070374	positive regulation of ERK1 and ERK2 cascade	5/84	227/28943	0.000529921995113756	0.00625736174028263	0.00374974043326108	11816/20303/16176/20305/18186	5
GO:0031392	BP	GO:0031392	regulation of prostaglandin biosynthetic process	2/84	12/28943	0.000539046071903623	0.00630144858055335	0.00377615958791433	16176/19225	2
GO:0070262	BP	GO:0070262	peptidyl-serine dephosphorylation	2/84	12/28943	0.000539046071903623	0.00630144858055335	0.00377615958791433	19252/17872	2
GO:0046632	BP	GO:0046632	alpha-beta T cell differentiation	4/84	129/28943	0.000551614277345586	0.00641628945489543	0.00384497828304255	108655/16182/17131/30925	4
GO:0051592	BP	GO:0051592	response to calcium ion	4/84	130/28943	0.000567877748651425	0.00657276324924273	0.00393874561466934	16477/16478/14282/19141	4
GO:0050679	BP	GO:0050679	positive regulation of epithelial cell proliferation	5/84	232/28943	0.000584842620007086	0.00673577362352989	0.00403643000896775	21929/15370/108655/18124/97165	5
GO:0050808	BP	GO:0050808	synapse organization	7/84	496/28943	0.000604725674034144	0.00693063051907759	0.00415319851465142	11816/12262/12260/19141/12259/18186/108672	7
GO:0045862	BP	GO:0045862	positive regulation of proteolysis	6/84	357/28943	0.000611479256671176	0.00694527251720045	0.00416197277042628	11816/20202/20201/16176/19141/17131	6
GO:0022407	BP	GO:0022407	regulation of cell-cell adhesion	7/84	497/28943	0.000611944456177627	0.00694527251720045	0.00416197277042628	21929/16176/12010/16852/18124/23871/17131	7
GO:0052372	BP	GO:0052372	modulation by symbiont of entry into host	3/84	57/28943	0.00061620861103098	0.00695988276613735	0.00417072800041817	66141/16852/17069	3
GO:0003018	BP	GO:0003018	vascular process in circulatory system	5/84	235/28943	0.000619783771204347	0.00696660796671039	0.00417475809449891	11816/20303/19735/240672/19225	5
GO:0031652	BP	GO:0031652	positive regulation of heat generation	2/84	13/28943	0.000635853657592684	0.00707917072119855	0.00424221162033014	16176/19225	2
GO:0048742	BP	GO:0048742	regulation of skeletal muscle fiber development	2/84	13/28943	0.000635853657592684	0.00707917072119855	0.00424221162033014	79221/17938	2
GO:0045861	BP	GO:0045861	negative regulation of proteolysis	6/84	361/28943	0.000648088466573863	0.00718118879075684	0.00430334621606292	15370/13030/14433/19225/17872/14751	6
GO:0071241	BP	GO:0071241	cellular response to inorganic substance	5/84	241/28943	0.000694340829287473	0.00765740027770807	0.0045887171985185	16477/16478/14282/12010/19141	5
GO:0071715	BP	GO:0071715	icosanoid transport	3/84	60/28943	0.000716164703514141	0.00786100036063879	0.0047107250821711	16176/19225/108116	3
GO:0034341	BP	GO:0034341	response to interferon-gamma	4/84	139/28943	0.000729933756797139	0.00793936243055129	0.00475768375807652	66141/20303/20305/14433	4
GO:0001660	BP	GO:0001660	fever generation	2/84	14/28943	0.000740431281787447	0.00793936243055129	0.00475768375807652	16176/19225	2
GO:0061052	BP	GO:0061052	negative regulation of cell growth involved in cardiac muscle cell development	2/84	14/28943	0.000740431281787447	0.00793936243055129	0.00475768375807652	19735/108655	2
GO:1900152	BP	GO:1900152	negative regulation of nuclear-transcribed mRNA catabolic process, deadenylation-dependent decay	2/84	14/28943	0.000740431281787447	0.00793936243055129	0.00475768375807652	18458/22057	2
GO:2001279	BP	GO:2001279	regulation of unsaturated fatty acid biosynthetic process	2/84	14/28943	0.000740431281787447	0.00793936243055129	0.00475768375807652	16176/19225	2
GO:0002831	BP	GO:0002831	regulation of response to biotic stimulus	6/84	371/28943	0.000747074309119454	0.00793936243055129	0.00475768375807652	11816/21929/16176/108655/97165/30925	6
GO:1903037	BP	GO:1903037	regulation of leukocyte cell-cell adhesion	6/84	371/28943	0.000747074309119454	0.00793936243055129	0.00475768375807652	16176/12010/16852/18124/23871/17131	6
GO:0006402	BP	GO:0006402	mRNA catabolic process	5/84	246/28943	0.0007614398763426	0.00805541371442986	0.00482722779429388	13207/12193/18458/12227/22057	5
GO:0048872	BP	GO:0048872	homeostasis of number of cells	6/84	375/28943	0.000789792655779977	0.00831772625771886	0.00498441927379398	21929/12010/14605/23871/97165/14751	6
GO:0070098	BP	GO:0070098	chemokine-mediated signaling pathway	3/84	63/28943	0.000825893716863988	0.0086589215696323	0.0051888814592682	20303/56744/20305	3
GO:0032488	BP	GO:0032488	Cdc42 protein signal transduction	2/84	15/28943	0.000852734108474665	0.00882164754696357	0.00528639542794494	11816/18186	2
GO:0034392	BP	GO:0034392	negative regulation of smooth muscle cell apoptotic process	2/84	15/28943	0.000852734108474665	0.00882164754696357	0.00528639542794494	14433/18124	2
GO:2000271	BP	GO:2000271	positive regulation of fibroblast apoptotic process	2/84	15/28943	0.000852734108474665	0.00882164754696357	0.00528639542794494	12226/98267	2
GO:0010656	BP	GO:0010656	negative regulation of muscle cell apoptotic process	3/84	65/28943	0.000904655981634977	0.00931755808397611	0.00558357111781198	14433/18124/17938	3
GO:0031650	BP	GO:0031650	regulation of heat generation	2/84	16/28943	0.000972717491058254	0.00984508006101384	0.00589969004601748	16176/19225	2
GO:0035729	BP	GO:0035729	cellular response to hepatocyte growth factor stimulus	2/84	16/28943	0.000972717491058254	0.00984508006101384	0.00589969004601748	19141/18186	2
GO:0035970	BP	GO:0035970	peptidyl-threonine dephosphorylation	2/84	16/28943	0.000972717491058254	0.00984508006101384	0.00589969004601748	19252/240672	2
GO:0051044	BP	GO:0051044	positive regulation of membrane protein ectodomain proteolysis	2/84	16/28943	0.000972717491058254	0.00984508006101384	0.00589969004601748	11816/16176	2
GO:0043903	BP	GO:0043903	regulation of biological process involved in symbiotic interaction	3/84	67/28943	0.000988028779482048	0.00995694520012512	0.00596672552400456	66141/16852/17069	3
GO:0010466	BP	GO:0010466	negative regulation of peptidase activity	5/84	262/28943	0.0010089989536997	0.0101246332778966	0.00606721304438358	15370/13030/14433/19225/14751	5
GO:0002824	BP	GO:0002824	positive regulation of adaptive immune response based on somatic recombination of immune receptors built from immunoglobulin superfamily domains	4/84	154/28943	0.00106875573035904	0.0106305282633812	0.00637037194118248	14972/16176/12010/16182	4
GO:0050684	BP	GO:0050684	regulation of mRNA processing	4/84	154/28943	0.00106875573035904	0.0106305282633812	0.00637037194118248	13207/12877/170791/20462	4
GO:0033002	BP	GO:0033002	muscle cell proliferation	5/84	266/28943	0.00107926893149168	0.0106305282633812	0.00637037194118248	11816/21929/108655/18124/19225	5
GO:0051092	BP	GO:0051092	positive regulation of NF-kappaB transcription factor activity	4/84	155/28943	0.00109466560608452	0.0106305282633812	0.00637037194118248	16176/16182/19231/108116	4
GO:0006735	BP	GO:0006735	NADH regeneration	2/84	17/28943	0.00110033697165879	0.0106305282633812	0.00637037194118248	14433/14751	2
GO:0035728	BP	GO:0035728	response to hepatocyte growth factor	2/84	17/28943	0.00110033697165879	0.0106305282633812	0.00637037194118248	19141/18186	2
GO:0048143	BP	GO:0048143	astrocyte activation	2/84	17/28943	0.00110033697165879	0.0106305282633812	0.00637037194118248	16176/12259	2
GO:0061621	BP	GO:0061621	canonical glycolysis	2/84	17/28943	0.00110033697165879	0.0106305282633812	0.00637037194118248	14433/14751	2
GO:0061718	BP	GO:0061718	glucose catabolic process to pyruvate	2/84	17/28943	0.00110033697165879	0.0106305282633812	0.00637037194118248	14433/14751	2
GO:0150076	BP	GO:0150076	neuroinflammatory response	3/84	70/28943	0.00112195705329067	0.0107947966691094	0.00646881021412122	16176/12259/19225	3
GO:0051147	BP	GO:0051147	regulation of muscle cell differentiation	4/84	157/28943	0.00114780323681899	0.0109982129823066	0.00659070797327903	79221/19735/108655/17938	4
GO:1903039	BP	GO:1903039	positive regulation of leukocyte cell-cell adhesion	5/84	272/28943	0.00119140454153198	0.0113694033391909	0.00681314476811629	16176/12010/16852/18124/23871	5
GO:0006979	BP	GO:0006979	response to oxidative stress	6/84	407/28943	0.00120341530575534	0.0113910323273522	0.00682610599599555	11816/21929/18227/108655/18124/19225	6
GO:0030900	BP	GO:0030900	forebrain development	6/84	407/28943	0.00120341530575534	0.0113910323273522	0.00682610599599555	18227/12010/12227/18124/20462/18186	6
GO:0001906	BP	GO:0001906	cell killing	5/84	273/28943	0.00121090136342885	0.0114156749503898	0.00684087315247795	17105/14972/12010/14433/30925	5
GO:0007613	BP	GO:0007613	memory	4/84	160/28943	0.00123086452328212	0.0115548475184451	0.00692427267887555	11816/16176/19141/19225	4
GO:0060192	BP	GO:0060192	negative regulation of lipase activity	2/84	18/28943	0.00123554828041544	0.0115548475184451	0.00692427267887555	79221/19735	2
GO:0002821	BP	GO:0002821	positive regulation of adaptive immune response	4/84	161/28943	0.00125946226996319	0.011685011060214	0.00700227352264411	14972/16176/12010/16182	4
GO:0045667	BP	GO:0045667	regulation of osteoblast differentiation	4/84	161/28943	0.00125946226996319	0.011685011060214	0.00700227352264411	16478/13207/66141/22057	4
GO:0034101	BP	GO:0034101	erythrocyte homeostasis	4/84	162/28943	0.00128852201470601	0.0119073694481527	0.00713552236976781	12010/23871/97165/14751	4
GO:0043488	BP	GO:0043488	regulation of mRNA stability	4/84	164/28943	0.00134804349648786	0.0123597086070141	0.00740658779700861	12193/18458/12227/22057	4
GO:2001236	BP	GO:2001236	regulation of extrinsic apoptotic signaling pathway	4/84	164/28943	0.00134804349648786	0.0123597086070141	0.00740658779700861	21929/16176/97165/18186	4
GO:0007566	BP	GO:0007566	embryo implantation	3/84	75/28943	0.00136964918075146	0.0124420175627005	0.00745591165456504	15081/19225/11857	3
GO:0010611	BP	GO:0010611	regulation of cardiac muscle hypertrophy	3/84	75/28943	0.00136964918075146	0.0124420175627005	0.00745591165456504	19735/108655/18124	3
GO:0002827	BP	GO:0002827	positive regulation of T-helper 1 type immune response	2/84	19/28943	0.00137830733479018	0.0124420175627005	0.00745591165456504	16176/16182	2
GO:0051956	BP	GO:0051956	negative regulation of amino acid transport	2/84	19/28943	0.00137830733479018	0.0124420175627005	0.00745591165456504	16176/19735	2
GO:0006937	BP	GO:0006937	regulation of muscle contraction	4/84	167/28943	0.0014408906228232	0.0129569318313871	0.00776447538047643	15370/19735/19225/17131	4
GO:0007492	BP	GO:0007492	endoderm development	3/84	77/28943	0.00147757372980421	0.0132358903459089	0.00793164200189311	13537/19252/240672	3
GO:0002544	BP	GO:0002544	chronic inflammatory response	2/84	20/28943	0.00152857023887454	0.0134182997155493	0.00804095129503222	20202/21929	2
GO:0010801	BP	GO:0010801	negative regulation of peptidyl-threonine phosphorylation	2/84	20/28943	0.00152857023887454	0.0134182997155493	0.00804095129503222	17131/17872	2
GO:0019886	BP	GO:0019886	antigen processing and presentation of exogenous peptide antigen via MHC class II	2/84	20/28943	0.00152857023887454	0.0134182997155493	0.00804095129503222	13040/12010	2
GO:0045986	BP	GO:0045986	negative regulation of smooth muscle contraction	2/84	20/28943	0.00152857023887454	0.0134182997155493	0.00804095129503222	19735/19225	2
GO:0061620	BP	GO:0061620	glycolytic process through glucose-6-phosphate	2/84	20/28943	0.00152857023887454	0.0134182997155493	0.00804095129503222	14433/14751	2
GO:0014743	BP	GO:0014743	regulation of muscle hypertrophy	3/84	78/28943	0.00153347854364092	0.0134182997155493	0.00804095129503222	19735/108655/18124	3
GO:0034250	BP	GO:0034250	positive regulation of cellular amide metabolic process	4/84	170/28943	0.00153811134463952	0.0134182997155493	0.00804095129503222	11816/12877/18458/22057	4
GO:0048002	BP	GO:0048002	antigen processing and presentation of peptide antigen	3/84	79/28943	0.00159069353019133	0.0137742276799531	0.00825424206114879	14972/13040/12010	3
GO:0071347	BP	GO:0071347	cellular response to interleukin-1	3/84	79/28943	0.00159069353019133	0.0137742276799531	0.00825424206114879	20303/16176/20305	3
GO:0006401	BP	GO:0006401	RNA catabolic process	5/84	291/28943	0.00160381013714199	0.0137856915464632	0.0082611118132198	13207/12193/18458/12227/22057	5
GO:0014706	BP	GO:0014706	striated muscle tissue development	5/84	291/28943	0.00160381013714199	0.0137856915464632	0.0082611118132198	79221/19735/108655/17131/17069	5
GO:0003012	BP	GO:0003012	muscle system process	6/84	432/28943	0.00162862293270451	0.0139413926101334	0.00835441608396181	15370/19735/108655/18124/19225/17131	6
GO:0035296	BP	GO:0035296	regulation of tube diameter	4/84	173/28943	0.00163981307433135	0.0139413926101334	0.00835441608396181	11816/19735/240672/19225	4
GO:0097746	BP	GO:0097746	blood vessel diameter maintenance	4/84	173/28943	0.00163981307433135	0.0139413926101334	0.00835441608396181	11816/19735/240672/19225	4
GO:0035150	BP	GO:0035150	regulation of tube size	4/84	174/28943	0.00167472794890448	0.0141310168277754	0.00846804889368738	11816/19735/240672/19225	4
GO:0032310	BP	GO:0032310	prostaglandin secretion	2/84	21/28943	0.0016862932826986	0.0141310168277754	0.00846804889368738	16176/19225	2
GO:0043117	BP	GO:0043117	positive regulation of vascular permeability	2/84	21/28943	0.0016862932826986	0.0141310168277754	0.00846804889368738	11816/20303	2
GO:0061469	BP	GO:0061469	regulation of type B pancreatic cell proliferation	2/84	21/28943	0.0016862932826986	0.0141310168277754	0.00846804889368738	15370/18124	2
GO:0048844	BP	GO:0048844	artery morphogenesis	3/84	81/28943	0.00170909869486266	0.0142709741021032	0.00855191865737667	11816/17131/18186	3
GO:0010038	BP	GO:0010038	response to metal ion	5/84	296/28943	0.00172788352718084	0.0143764828702805	0.0086151450634115	16477/16478/14282/12010/19141	5
GO:0031346	BP	GO:0031346	positive regulation of cell projection organization	6/84	441/28943	0.00180681258402737	0.0149798858916879	0.00897673590645925	11816/20202/12877/19735/18186/108672	6
GO:0043487	BP	GO:0043487	regulation of RNA stability	4/84	178/28943	0.00181956442575553	0.0150323025703761	0.00900814673862976	12193/18458/12227/22057	4
GO:0001975	BP	GO:0001975	response to amphetamine	2/84	22/28943	0.0018514329415424	0.0152417261173455	0.00913364434838004	18227/15370	2
GO:0030099	BP	GO:0030099	myeloid cell differentiation	6/84	445/28943	0.00189060133074147	0.0155060789464041	0.00929205847447838	16477/12262/12010/108655/23871/97165	6
GO:0043154	BP	GO:0043154	negative regulation of cysteine-type endopeptidase activity involved in apoptotic process	3/84	84/28943	0.00189680863074063	0.0155060789464041	0.00929205847447838	15370/19225/14751	3
GO:0002253	BP	GO:0002253	activation of immune response	6/84	448/28943	0.00195535436123647	0.0159289843086093	0.00954548562188056	16176/12262/12260/12259/108655/18124	6
GO:0045766	BP	GO:0045766	positive regulation of angiogenesis	4/84	182/28943	0.00197287321870384	0.0159604760738048	0.00956435714476346	12226/16176/23871/18186	4
GO:1904018	BP	GO:1904018	positive regulation of vasculature development	4/84	182/28943	0.00197287321870384	0.0159604760738048	0.00956435714476346	12226/16176/23871/18186	4
GO:0061013	BP	GO:0061013	regulation of mRNA catabolic process	4/84	183/28943	0.002012553667582	0.0160791645251498	0.00963548151050127	12193/18458/12227/22057	4
GO:0019835	BP	GO:0019835	cytolysis	2/84	23/28943	0.00202394587524968	0.0160791645251498	0.00963548151050127	17105/14938	2
GO:0031649	BP	GO:0031649	heat generation	2/84	23/28943	0.00202394587524968	0.0160791645251498	0.00963548151050127	16176/19225	2
GO:0051043	BP	GO:0051043	regulation of membrane protein ectodomain proteolysis	2/84	23/28943	0.00202394587524968	0.0160791645251498	0.00963548151050127	11816/16176	2
GO:0061615	BP	GO:0061615	glycolytic process through fructose-6-phosphate	2/84	23/28943	0.00202394587524968	0.0160791645251498	0.00963548151050127	14433/14751	2
GO:0032729	BP	GO:0032729	positive regulation of interferon-gamma production	3/84	86/28943	0.00202880818431103	0.0160791645251498	0.00963548151050127	16176/16182/30925	3
GO:0045765	BP	GO:0045765	regulation of angiogenesis	5/84	308/28943	0.00205429755167652	0.016226174580472	0.00972357767169791	12226/16176/23871/17872/18186	5
GO:0002637	BP	GO:0002637	regulation of immunoglobulin production	3/84	87/28943	0.00209689719092728	0.016451495410698	0.00985860177013146	21929/108655/14751	3
GO:0006942	BP	GO:0006942	regulation of striated muscle contraction	3/84	87/28943	0.00209689719092728	0.016451495410698	0.00985860177013146	15370/19735/17131	3
GO:1901342	BP	GO:1901342	regulation of vasculature development	5/84	312/28943	0.00217249584395814	0.0168933065986819	0.0101233582832136	12226/16176/23871/17872/18186	5
GO:0043271	BP	GO:0043271	negative regulation of ion transport	4/84	187/28943	0.00217680568575462	0.0168933065986819	0.0101233582832136	16176/19735/83814/19225	4
GO:0002495	BP	GO:0002495	antigen processing and presentation of peptide antigen via MHC class II	2/84	24/28943	0.00220378892754405	0.0168933065986819	0.0101233582832136	13040/12010	2
GO:0006007	BP	GO:0006007	glucose catabolic process	2/84	24/28943	0.00220378892754405	0.0168933065986819	0.0101233582832136	14433/14751	2
GO:0010447	BP	GO:0010447	response to acidic pH	2/84	24/28943	0.00220378892754405	0.0168933065986819	0.0101233582832136	13040/19141	2
GO:0014075	BP	GO:0014075	response to amine	2/84	24/28943	0.00220378892754405	0.0168933065986819	0.0101233582832136	18227/15370	2
GO:1990000	BP	GO:1990000	amyloid fibril formation	2/84	24/28943	0.00220378892754405	0.0168933065986819	0.0101233582832136	11816/12010	2
GO:0010951	BP	GO:0010951	negative regulation of endopeptidase activity	4/84	188/28943	0.00221927070182296	0.0169011560288667	0.0101280620748375	15370/14433/19225/14751	4
GO:0045834	BP	GO:0045834	positive regulation of lipid metabolic process	4/84	188/28943	0.00221927070182296	0.0169011560288667	0.0101280620748375	11816/16176/18124/19225	4
GO:0050767	BP	GO:0050767	regulation of neurogenesis	6/84	463/28943	0.00230470745512529	0.0174948247729965	0.0104838196266978	11816/16176/20893/12010/97165/18186	6
GO:0046631	BP	GO:0046631	alpha-beta T cell activation	4/84	191/28943	0.00235009258852976	0.0177816067054452	0.0106556744518246	108655/16182/17131/30925	4
GO:0001912	BP	GO:0001912	positive regulation of leukocyte mediated cytotoxicity	3/84	91/28943	0.00238341815279267	0.0179165670354555	0.0107365497835267	14972/12010/30925	3
GO:0035023	BP	GO:0035023	regulation of Rho protein signal transduction	3/84	91/28943	0.00238341815279267	0.0179165670354555	0.0107365497835267	11816/11857/18186	3
GO:0034114	BP	GO:0034114	regulation of heterotypic cell-cell adhesion	2/84	25/28943	0.00239091912534735	0.0179165670354555	0.0107365497835267	21929/16176	2
GO:0006956	BP	GO:0006956	complement activation	4/84	193/28943	0.0024402014543704	0.018227447285361	0.0109228455885892	16176/12262/12260/12259	4
GO:0051099	BP	GO:0051099	positive regulation of binding	4/84	194/28943	0.00248613570273317	0.0185114180668476	0.0110930158241296	11816/12010/97165/59022	4
GO:0070301	BP	GO:0070301	cellular response to hydrogen peroxide	3/84	93/28943	0.00253531585648116	0.0188176776903268	0.0112765427066881	21929/108655/18124	3
GO:0002504	BP	GO:0002504	antigen processing and presentation of peptide or polysaccharide antigen via MHC class II	2/84	26/28943	0.00258529367810056	0.0188888019356222	0.01131916409721	13040/12010	2
GO:0002523	BP	GO:0002523	leukocyte migration involved in inflammatory response	2/84	26/28943	0.00258529367810056	0.0188888019356222	0.01131916409721	20202/20201	2
GO:0010575	BP	GO:0010575	positive regulation of vascular endothelial growth factor production	2/84	26/28943	0.00258529367810056	0.0188888019356222	0.01131916409721	16176/19225	2
GO:0035743	BP	GO:0035743	CD4-positive, alpha-beta T cell cytokine production	2/84	26/28943	0.00258529367810056	0.0188888019356222	0.01131916409721	16176/16182	2
GO:0060765	BP	GO:0060765	regulation of androgen receptor signaling pathway	2/84	26/28943	0.00258529367810056	0.0188888019356222	0.01131916409721	13207/108655	2
GO:0051899	BP	GO:0051899	membrane depolarization	3/84	94/28943	0.00261345774953186	0.0190350910230701	0.0114068282165172	12010/83814/17131	3
GO:0006397	BP	GO:0006397	mRNA processing	6/84	476/28943	0.00264392566335806	0.0191971993817738	0.0115039720756116	13207/12877/18458/170791/20384/20462	6
GO:0043405	BP	GO:0043405	regulation of MAP kinase activity	4/84	198/28943	0.00267582737286086	0.0193686823459712	0.0116067336916337	11816/16176/19252/19735	4
GO:0045069	BP	GO:0045069	regulation of viral genome replication	3/84	95/28943	0.00269307420901752	0.019373561540563	0.0116096575617889	13207/66141/18458	3
GO:0051341	BP	GO:0051341	regulation of oxidoreductase activity	3/84	95/28943	0.00269307420901752	0.019373561540563	0.0116096575617889	11816/16176/14938	3
GO:0003205	BP	GO:0003205	cardiac chamber development	4/84	199/28943	0.00272475800025207	0.0195413625907648	0.0117102127811931	17131/17938/18186/17069	4
GO:0070555	BP	GO:0070555	response to interleukin-1	3/84	96/28943	0.00277417449421731	0.0196256084530989	0.0117606973351378	20303/16176/20305	3
GO:2000117	BP	GO:2000117	negative regulation of cysteine-type endopeptidase activity	3/84	96/28943	0.00277417449421731	0.0196256084530989	0.0117606973351378	15370/19225/14751	3
GO:0045732	BP	GO:0045732	positive regulation of protein catabolic process	4/84	200/28943	0.00277429929817063	0.0196256084530989	0.0117606973351378	11816/21929/16176/17131	4
GO:0032069	BP	GO:0032069	regulation of nuclease activity	2/84	27/28943	0.00278686997708676	0.0196256084530989	0.0117606973351378	14938/97165	2
GO:0045723	BP	GO:0045723	positive regulation of fatty acid biosynthetic process	2/84	27/28943	0.00278686997708676	0.0196256084530989	0.0117606973351378	16176/19225	2
GO:2000269	BP	GO:2000269	regulation of fibroblast apoptotic process	2/84	27/28943	0.00278686997708676	0.0196256084530989	0.0117606973351378	12226/98267	2
GO:0021954	BP	GO:0021954	central nervous system neuron development	3/84	97/28943	0.00285676774931059	0.0200574264200846	0.0120194653843287	18227/12227/18186	3
GO:1901361	BP	GO:1901361	organic cyclic compound catabolic process	6/84	484/28943	0.0028705557449926	0.0200938902149482	0.0120413164090298	11816/13207/12193/18458/12227/22057	6
GO:0046578	BP	GO:0046578	regulation of Ras protein signal transduction	4/84	203/28943	0.00292662495081165	0.0204252212985004	0.0122398674297889	11816/11857/102442/18186	4
GO:0045648	BP	GO:0045648	positive regulation of erythrocyte differentiation	2/84	28/28943	0.00299560559475669	0.0208444222635153	0.0124910747074598	23871/97165	2
GO:0002262	BP	GO:0002262	myeloid cell homeostasis	4/84	206/28943	0.0030845821048848	0.0213998604190524	0.0128239224788432	12010/23871/97165/14751	4
GO:0006970	BP	GO:0006970	response to osmotic stress	3/84	100/28943	0.00311359506410537	0.0215372344966815	0.0129062442551362	14605/83814/19225	3
GO:0062197	BP	GO:0062197	cellular response to chemical stress	5/84	340/28943	0.00314350983596584	0.0216800176887556	0.0129918074574462	21929/18227/108655/18124/19225	5
GO:0099173	BP	GO:0099173	postsynapse organization	4/84	208/28943	0.00319306527718903	0.0218267135701278	0.0130797153490793	11816/19141/18186/108672	4
GO:0043502	BP	GO:0043502	regulation of muscle adaptation	3/84	101/28943	0.00320224936330146	0.0218267135701278	0.0130797153490793	19735/108655/18124	3
GO:0032770	BP	GO:0032770	positive regulation of monooxygenase activity	2/84	29/28943	0.00321145828405644	0.0218267135701278	0.0130797153490793	11816/16176	2
GO:0032891	BP	GO:0032891	negative regulation of organic acid transport	2/84	29/28943	0.00321145828405644	0.0218267135701278	0.0130797153490793	16176/19735	2
GO:2000765	BP	GO:2000765	regulation of cytoplasmic translation	2/84	29/28943	0.00321145828405644	0.0218267135701278	0.0130797153490793	12877/18458	2
GO:0031343	BP	GO:0031343	positive regulation of cell killing	3/84	102/28943	0.00329244065147514	0.0221350870168705	0.0132645089457722	14972/12010/30925	3
GO:0032611	BP	GO:0032611	interleukin-1 beta production	3/84	102/28943	0.00329244065147514	0.0221350870168705	0.0132645089457722	21929/16176/108655	3
GO:0097061	BP	GO:0097061	dendritic spine organization	3/84	102/28943	0.00329244065147514	0.0221350870168705	0.0132645089457722	11816/19141/108672	3
GO:0021953	BP	GO:0021953	central nervous system neuron differentiation	4/84	210/28943	0.00330412580045266	0.0221350870168705	0.0132645089457722	18227/12010/12227/18186	4
GO:0007265	BP	GO:0007265	Ras protein signal transduction	5/84	344/28943	0.00330416825016587	0.0221350870168705	0.0132645089457722	11816/11857/102442/18186/320292	5
GO:0010660	BP	GO:0010660	regulation of muscle cell apoptotic process	3/84	103/28943	0.00338417739697053	0.0223665582618301	0.0134032186963648	14433/18124/17938	3
GO:0050795	BP	GO:0050795	regulation of behavior	3/84	103/28943	0.00338417739697053	0.0223665582618301	0.0134032186963648	11816/11657/18124	3
GO:0071900	BP	GO:0071900	regulation of protein serine/threonine kinase activity	5/84	347/28943	0.00342848955204382	0.0223665582618301	0.0134032186963648	11816/21929/16176/19252/19735	5
GO:0001516	BP	GO:0001516	prostaglandin biosynthetic process	2/84	30/28943	0.00343438597775749	0.0223665582618301	0.0134032186963648	16176/19225	2
GO:0034390	BP	GO:0034390	smooth muscle cell apoptotic process	2/84	30/28943	0.00343438597775749	0.0223665582618301	0.0134032186963648	14433/18124	2
GO:0034391	BP	GO:0034391	regulation of smooth muscle cell apoptotic process	2/84	30/28943	0.00343438597775749	0.0223665582618301	0.0134032186963648	14433/18124	2
GO:0045932	BP	GO:0045932	negative regulation of muscle contraction	2/84	30/28943	0.00343438597775749	0.0223665582618301	0.0134032186963648	19735/19225	2
GO:0046457	BP	GO:0046457	prostanoid biosynthetic process	2/84	30/28943	0.00343438597775749	0.0223665582618301	0.0134032186963648	16176/19225	2
GO:0090025	BP	GO:0090025	regulation of monocyte chemotaxis	2/84	30/28943	0.00343438597775749	0.0223665582618301	0.0134032186963648	19141/19252	2
GO:1902042	BP	GO:1902042	negative regulation of extrinsic apoptotic signaling pathway via death domain receptors	2/84	30/28943	0.00343438597775749	0.0223665582618301	0.0134032186963648	21929/97165	2
GO:0042116	BP	GO:0042116	macrophage activation	3/84	104/28943	0.0034774679579218	0.0225842224600588	0.0135336545379939	16478/12259/108655	3
GO:0019217	BP	GO:0019217	regulation of fatty acid metabolic process	3/84	105/28943	0.00357232058293839	0.0230085000631128	0.0137879040043236	16176/18124/19225	3
GO:0019731	BP	GO:0019731	antibacterial humoral response	3/84	105/28943	0.00357232058293839	0.0230085000631128	0.0137879040043236	100034251/12010/14109	3
GO:0033077	BP	GO:0033077	T cell differentiation in thymus	3/84	105/28943	0.00357232058293839	0.0230085000631128	0.0137879040043236	12193/16176/12010	3
GO:0032801	BP	GO:0032801	receptor catabolic process	2/84	31/28943	0.00366434678778907	0.0233439858034083	0.013988944714032	11816/19141	2
GO:0046597	BP	GO:0046597	negative regulation of viral entry into host cell	2/84	31/28943	0.00366434678778907	0.0233439858034083	0.013988944714032	66141/17069	2
GO:0072539	BP	GO:0072539	T-helper 17 cell differentiation	2/84	31/28943	0.00366434678778907	0.0233439858034083	0.013988944714032	17131/30925	2
GO:2000178	BP	GO:2000178	negative regulation of neural precursor cell proliferation	2/84	31/28943	0.00366434678778907	0.0233439858034083	0.013988944714032	16176/12227	2
GO:0003300	BP	GO:0003300	cardiac muscle hypertrophy	3/84	107/28943	0.00376674447606953	0.0238662563280503	0.014301916695617	19735/108655/18124	3
GO:0021761	BP	GO:0021761	limbic system development	3/84	107/28943	0.00376674447606953	0.0238662563280503	0.014301916695617	12227/18124/18186	3
GO:0010657	BP	GO:0010657	muscle cell apoptotic process	3/84	108/28943	0.00386633169989986	0.0242586092358808	0.0145370352046091	14433/18124/17938	3
GO:0002313	BP	GO:0002313	mature B cell differentiation involved in immune response	2/84	32/28943	0.00390129900457279	0.0242586092358808	0.0145370352046091	21929/16852	2
GO:0002825	BP	GO:0002825	regulation of T-helper 1 type immune response	2/84	32/28943	0.00390129900457279	0.0242586092358808	0.0145370352046091	16176/16182	2
GO:0010574	BP	GO:0010574	regulation of vascular endothelial growth factor production	2/84	32/28943	0.00390129900457279	0.0242586092358808	0.0145370352046091	16176/19225	2
GO:0055022	BP	GO:0055022	negative regulation of cardiac muscle tissue growth	2/84	32/28943	0.00390129900457279	0.0242586092358808	0.0145370352046091	19735/108655	2
GO:0061050	BP	GO:0061050	regulation of cell growth involved in cardiac muscle cell development	2/84	32/28943	0.00390129900457279	0.0242586092358808	0.0145370352046091	19735/108655	2
GO:0061117	BP	GO:0061117	negative regulation of heart growth	2/84	32/28943	0.00390129900457279	0.0242586092358808	0.0145370352046091	19735/108655	2
GO:1903828	BP	GO:1903828	negative regulation of protein localization	4/84	221/28943	0.00396233886366074	0.0245398020146641	0.014705540714744	11816/16176/83814/17938	4
GO:0048661	BP	GO:0048661	positive regulation of smooth muscle cell proliferation	3/84	109/28943	0.00396751290057443	0.0245398020146641	0.014705540714744	108655/18124/19225	3
GO:0040013	BP	GO:0040013	negative regulation of locomotion	5/84	360/28943	0.00400641288569123	0.0247150219703063	0.01481054173269	11816/66141/19252/11857/18186	5
GO:0046889	BP	GO:0046889	positive regulation of lipid biosynthetic process	3/84	110/28943	0.00407029578924188	0.0250430304085461	0.0150071016495317	11816/16176/19225	3
GO:0002675	BP	GO:0002675	positive regulation of acute inflammatory response	2/84	33/28943	0.00414520109635954	0.0251726757488016	0.0150847919596843	16176/19225	2
GO:0044346	BP	GO:0044346	fibroblast apoptotic process	2/84	33/28943	0.00414520109635954	0.0251726757488016	0.0150847919596843	12226/98267	2
GO:0050999	BP	GO:0050999	regulation of nitric-oxide synthase activity	2/84	33/28943	0.00414520109635954	0.0251726757488016	0.0150847919596843	11816/16176	2
GO:1903792	BP	GO:1903792	negative regulation of anion transport	2/84	33/28943	0.00414520109635954	0.0251726757488016	0.0150847919596843	16176/19735	2
GO:2001014	BP	GO:2001014	regulation of skeletal muscle cell differentiation	2/84	33/28943	0.00414520109635954	0.0251726757488016	0.0150847919596843	13207/79221	2
GO:0014897	BP	GO:0014897	striated muscle hypertrophy	3/84	111/28943	0.00417468797156843	0.0252207247481318	0.015113585448545	19735/108655/18124	3
GO:0106027	BP	GO:0106027	neuron projection organization	3/84	111/28943	0.00417468797156843	0.0252207247481318	0.015113585448545	11816/19141/108672	3
GO:0071346	BP	GO:0071346	cellular response to interferon-gamma	3/84	112/28943	0.00428069694840031	0.02579450893134	0.0154574271251243	20303/20305/14433	3
GO:0014896	BP	GO:0014896	muscle hypertrophy	3/84	113/28943	0.00438833011642295	0.0261523546428337	0.0156718671062139	19735/108655/18124	3
GO:0031532	BP	GO:0031532	actin cytoskeleton reorganization	3/84	113/28943	0.00438833011642295	0.0261523546428337	0.0156718671062139	20202/11857/18186	3
GO:0010614	BP	GO:0010614	negative regulation of cardiac muscle hypertrophy	2/84	34/28943	0.0043960117085687	0.0261523546428337	0.0156718671062139	19735/108655	2
GO:1903205	BP	GO:1903205	regulation of hydrogen peroxide-induced cell death	2/84	34/28943	0.0043960117085687	0.0261523546428337	0.0156718671062139	108655/18124	2
GO:1903901	BP	GO:1903901	negative regulation of viral life cycle	2/84	34/28943	0.0043960117085687	0.0261523546428337	0.0156718671062139	66141/17069	2
GO:0055001	BP	GO:0055001	muscle cell development	4/84	229/28943	0.00449331792006037	0.0266633941550791	0.015978108874166	79221/19735/108655/17938	4
GO:0018107	BP	GO:0018107	peptidyl-threonine phosphorylation	3/84	115/28943	0.00460849809591084	0.0272776418942773	0.016346198442791	12747/17131/17872	3
GO:0050920	BP	GO:0050920	regulation of chemotaxis	4/84	231/28943	0.00463318905858807	0.0273375035989874	0.0163820707263303	16176/19141/19252/18186	4
GO:0002428	BP	GO:0002428	antigen processing and presentation of peptide antigen via MHC class Ib	2/84	35/28943	0.00465368966312959	0.0273375035989874	0.0163820707263303	14972/12010	2
GO:0035335	BP	GO:0035335	peptidyl-tyrosine dephosphorylation	2/84	35/28943	0.00465368966312959	0.0273375035989874	0.0163820707263303	19252/240672	2
GO:0048545	BP	GO:0048545	response to steroid hormone	4/84	232/28943	0.00470421268031755	0.0275257065348446	0.0164948518292189	13207/12193/108655/97165	4
GO:0048024	BP	GO:0048024	regulation of mRNA splicing, via spliceosome	3/84	116/28943	0.00472104718583091	0.0275257065348446	0.0164948518292189	13207/170791/20462	3
GO:0060840	BP	GO:0060840	artery development	3/84	116/28943	0.00472104718583091	0.0275257065348446	0.0164948518292189	11816/17131/18186	3
GO:0008045	BP	GO:0008045	motor neuron axon guidance	2/84	36/28943	0.00491819395782516	0.0283919443787536	0.0170139471289546	108655/18186	2
GO:0010573	BP	GO:0010573	vascular endothelial growth factor production	2/84	36/28943	0.00491819395782516	0.0283919443787536	0.0170139471289546	16176/19225	2
GO:0014741	BP	GO:0014741	negative regulation of muscle hypertrophy	2/84	36/28943	0.00491819395782516	0.0283919443787536	0.0170139471289546	19735/108655	2
GO:0019320	BP	GO:0019320	hexose catabolic process	2/84	36/28943	0.00491819395782516	0.0283919443787536	0.0170139471289546	14433/14751	2
GO:0051056	BP	GO:0051056	regulation of small GTPase mediated signal transduction	4/84	236/28943	0.00499564078313027	0.0287680003718191	0.0172392996690339	11816/11857/102442/18186	4
GO:0042060	BP	GO:0042060	wound healing	5/84	380/28943	0.0050272263012184	0.0288787594404143	0.0173056723313635	11816/20202/56744/66395/17938	5
GO:0045445	BP	GO:0045445	myoblast differentiation	3/84	119/28943	0.00506863839432967	0.0289742703323784	0.0173629074838574	12226/13207/16852	3
GO:2000106	BP	GO:2000106	regulation of leukocyte apoptotic process	3/84	119/28943	0.00506863839432967	0.0289742703323784	0.0173629074838574	14605/108655/18124	3
GO:0097191	BP	GO:0097191	extrinsic apoptotic signaling pathway	4/84	238/28943	0.00514580256430321	0.02934362535449	0.0175842444495188	21929/16176/97165/18186	4
GO:0044342	BP	GO:0044342	type B pancreatic cell proliferation	2/84	37/28943	0.00518948376563798	0.0294490607865573	0.0176474269086974	15370/18124	2
GO:0051953	BP	GO:0051953	negative regulation of amine transport	2/84	37/28943	0.00518948376563798	0.0294490607865573	0.0176474269086974	16176/19735	2
GO:0045088	BP	GO:0045088	regulation of innate immune response	4/84	240/28943	0.00529896542596522	0.0299801632094698	0.0179656914284833	11816/21929/97165/30925	4
GO:0006090	BP	GO:0006090	pyruvate metabolic process	3/84	121/28943	0.00530872008927309	0.0299801632094698	0.0179656914284833	14433/18124/14751	3
GO:0042542	BP	GO:0042542	response to hydrogen peroxide	3/84	122/28943	0.00543128696453412	0.0305084918828693	0.0182822937715992	21929/108655/18124	3
GO:0022617	BP	GO:0022617	extracellular matrix disassembly	2/84	38/28943	0.00546751843409848	0.0305084918828693	0.0182822937715992	13040/23871	2
GO:0036474	BP	GO:0036474	cell death in response to hydrogen peroxide	2/84	38/28943	0.00546751843409848	0.0305084918828693	0.0182822937715992	108655/18124	2
GO:0046365	BP	GO:0046365	monosaccharide catabolic process	2/84	38/28943	0.00546751843409848	0.0305084918828693	0.0182822937715992	14433/14751	2
GO:0095500	BP	GO:0095500	acetylcholine receptor signaling pathway	2/84	38/28943	0.00546751843409848	0.0305084918828693	0.0182822937715992	100041546/17069	2
GO:0003002	BP	GO:0003002	regionalization	5/84	389/28943	0.00554202862388428	0.0307793068973341	0.0184445803792498	20893/12227/12259/20462/18186	5
GO:0018210	BP	GO:0018210	peptidyl-threonine modification	3/84	123/28943	0.0055555464117515	0.0307793068973341	0.0184445803792498	12747/17131/17872	3
GO:0032612	BP	GO:0032612	interleukin-1 production	3/84	123/28943	0.0055555464117515	0.0307793068973341	0.0184445803792498	21929/16176/108655	3
GO:0015718	BP	GO:0015718	monocarboxylic acid transport	3/84	124/28943	0.00568150472444482	0.0314027376968132	0.0188181729208313	16176/19225/108116	3
GO:0048762	BP	GO:0048762	mesenchymal cell differentiation	4/84	245/28943	0.00569517689870143	0.0314040650687829	0.0188189683519653	13207/16176/17131/18186	4
GO:0002475	BP	GO:0002475	antigen processing and presentation via MHC class Ib	2/84	39/28943	0.00575225748463533	0.031569901406285	0.0189183462121315	14972/12010	2
GO:0006734	BP	GO:0006734	NADH metabolic process	2/84	39/28943	0.00575225748463533	0.031569901406285	0.0189183462121315	14433/14751	2
GO:0001910	BP	GO:0001910	regulation of leukocyte mediated cytotoxicity	3/84	125/28943	0.00580916809963797	0.0317332593854056	0.019016238909538	14972/12010/30925	3
GO:0032649	BP	GO:0032649	regulation of interferon-gamma production	3/84	125/28943	0.00580916809963797	0.0317332593854056	0.019016238909538	16176/16182/30925	3
GO:0002688	BP	GO:0002688	regulation of leukocyte chemotaxis	3/84	126/28943	0.00593854263847795	0.0323643652418682	0.0193944307491453	16176/19141/19252	3
GO:0030521	BP	GO:0030521	androgen receptor signaling pathway	2/84	40/28943	0.00604366061192816	0.0327732219467355	0.0196394392017941	13207/108655	2
GO:1905145	BP	GO:1905145	cellular response to acetylcholine	2/84	40/28943	0.00604366061192816	0.0327732219467355	0.0196394392017941	100041546/17069	2
GO:0018958	BP	GO:0018958	phenol-containing compound metabolic process	3/84	127/28943	0.00606963434685049	0.0327732219467355	0.0196394392017941	18227/13030/17069	3
GO:0051101	BP	GO:0051101	regulation of DNA binding	3/84	127/28943	0.00606963434685049	0.0327732219467355	0.0196394392017941	14938/97165/59022	3
GO:0032868	BP	GO:0032868	response to insulin	4/84	250/28943	0.00611072240093399	0.0329190529340638	0.0197268288034032	16176/12877/79221/20384	4
GO:0019882	BP	GO:0019882	antigen processing and presentation	3/84	128/28943	0.00620244913599287	0.0331697221554088	0.0198770429916929	14972/13040/12010	3
GO:0043500	BP	GO:0043500	muscle adaptation	3/84	128/28943	0.00620244913599287	0.0331697221554088	0.0198770429916929	19735/108655/18124	3
GO:0006470	BP	GO:0006470	protein dephosphorylation	4/84	252/28943	0.00628244459172721	0.0331697221554088	0.0198770429916929	13537/19252/240672/17872	4
GO:0006997	BP	GO:0006997	nucleus organization	3/84	129/28943	0.00633699282310352	0.0331697221554088	0.0198770429916929	15081/23871/97165	3
GO:0002335	BP	GO:0002335	mature B cell differentiation	2/84	41/28943	0.0063416876832625	0.0331697221554088	0.0198770429916929	21929/16852	2
GO:0002483	BP	GO:0002483	antigen processing and presentation of endogenous peptide antigen	2/84	41/28943	0.0063416876832625	0.0331697221554088	0.0198770429916929	14972/12010	2
GO:0006636	BP	GO:0006636	unsaturated fatty acid biosynthetic process	2/84	41/28943	0.0063416876832625	0.0331697221554088	0.0198770429916929	16176/19225	2
GO:0006953	BP	GO:0006953	acute-phase response	2/84	41/28943	0.0063416876832625	0.0331697221554088	0.0198770429916929	16176/19225	2
GO:0019885	BP	GO:0019885	antigen processing and presentation of endogenous peptide antigen via MHC class I	2/84	41/28943	0.0063416876832625	0.0331697221554088	0.0198770429916929	14972/12010	2
GO:0048520	BP	GO:0048520	positive regulation of behavior	2/84	41/28943	0.0063416876832625	0.0331697221554088	0.0198770429916929	11657/18124	2
GO:0051154	BP	GO:0051154	negative regulation of striated muscle cell differentiation	2/84	41/28943	0.0063416876832625	0.0331697221554088	0.0198770429916929	19735/108655	2
GO:1901031	BP	GO:1901031	regulation of response to reactive oxygen species	2/84	41/28943	0.0063416876832625	0.0331697221554088	0.0198770429916929	108655/18124	2
GO:2000249	BP	GO:2000249	regulation of actin cytoskeleton reorganization	2/84	41/28943	0.0063416876832625	0.0331697221554088	0.0198770429916929	11857/18186	2
GO:0019079	BP	GO:0019079	viral genome replication	3/84	130/28943	0.00647327113194885	0.0337823837198581	0.0202441820409397	13207/66141/18458	3
GO:0034655	BP	GO:0034655	nucleobase-containing compound catabolic process	5/84	405/28943	0.00654762775692002	0.0340943289436058	0.02043111603437	13207/12193/18458/12227/22057	5
GO:0050829	BP	GO:0050829	defense response to Gram-negative bacterium	3/84	131/28943	0.00661128969346696	0.0343493228962794	0.0205839218292503	17105/12010/97165	3
GO:1900744	BP	GO:1900744	regulation of p38MAPK cascade	2/84	42/28943	0.00664629873788683	0.0344546484460741	0.0206470384411889	16176/19252	2
GO:0032102	BP	GO:0032102	negative regulation of response to external stimulus	5/84	407/28943	0.00668175255896244	0.0345618085903854	0.0207112544387029	11816/21929/19252/23871/18186	5
GO:0051098	BP	GO:0051098	regulation of binding	5/84	408/28943	0.006749533834947	0.0348353423975852	0.0208751702900301	11816/12010/14938/97165/59022	5
GO:1901216	BP	GO:1901216	positive regulation of neuron death	3/84	133/28943	0.00689256963773433	0.0354952154471869	0.0212706009455701	11816/16176/12259	3
GO:0045601	BP	GO:0045601	regulation of endothelial cell differentiation	2/84	43/28943	0.00695745398637192	0.0356722092546876	0.0213766649488943	12226/16176	2
GO:1905144	BP	GO:1905144	response to acetylcholine	2/84	43/28943	0.00695745398637192	0.0356722092546876	0.0213766649488943	100041546/17069	2
GO:0010001	BP	GO:0010001	glial cell differentiation	4/84	261/28943	0.00709494903642588	0.0361394136103784	0.0216566383843202	20202/20201/16176/12259	4
GO:0043547	BP	GO:0043547	positive regulation of GTPase activity	4/84	261/28943	0.00709494903642588	0.0361394136103784	0.0216566383843202	20303/20305/50778/320292	4
GO:0045926	BP	GO:0045926	negative regulation of growth	4/84	261/28943	0.00709494903642588	0.0361394136103784	0.0216566383843202	19141/19735/108655/18186	4
GO:0010830	BP	GO:0010830	regulation of myotube differentiation	2/84	44/28943	0.00727511380997238	0.0368164850383451	0.0220623752131995	79221/17938	2
GO:0019883	BP	GO:0019883	antigen processing and presentation of endogenous antigen	2/84	44/28943	0.00727511380997238	0.0368164850383451	0.0220623752131995	14972/12010	2
GO:0046621	BP	GO:0046621	negative regulation of organ growth	2/84	44/28943	0.00727511380997238	0.0368164850383451	0.0220623752131995	19735/108655	2
GO:0003298	BP	GO:0003298	physiological muscle hypertrophy	2/84	45/28943	0.00759923875999043	0.0381004100902913	0.0228317706677672	19735/108655	2
GO:0003301	BP	GO:0003301	physiological cardiac muscle hypertrophy	2/84	45/28943	0.00759923875999043	0.0381004100902913	0.0228317706677672	19735/108655	2
GO:0006509	BP	GO:0006509	membrane protein ectodomain proteolysis	2/84	45/28943	0.00759923875999043	0.0381004100902913	0.0228317706677672	11816/16176	2
GO:0061049	BP	GO:0061049	cell growth involved in cardiac muscle cell development	2/84	45/28943	0.00759923875999043	0.0381004100902913	0.0228317706677672	19735/108655	2
GO:0003158	BP	GO:0003158	endothelium development	3/84	138/28943	0.00762660048000699	0.0381004100902913	0.0228317706677672	12226/16176/108655	3
GO:0032609	BP	GO:0032609	interferon-gamma production	3/84	138/28943	0.00762660048000699	0.0381004100902913	0.0228317706677672	16176/16182/30925	3
GO:1903522	BP	GO:1903522	regulation of blood circulation	4/84	268/28943	0.00777290486749833	0.0386950582262742	0.023188115122764	19735/240672/19225/17131	4
GO:0007266	BP	GO:0007266	Rho protein signal transduction	3/84	139/28943	0.00777873283419542	0.0386950582262742	0.023188115122764	11816/11857/18186	3
GO:0032768	BP	GO:0032768	regulation of monooxygenase activity	2/84	46/28943	0.0079297895571417	0.0393627345745166	0.0235882219254791	11816/16176	2
GO:0048738	BP	GO:0048738	cardiac muscle tissue development	4/84	271/28943	0.00807606566295598	0.0399193266807422	0.023921761204839	19735/108655/17131/17069	4
GO:0051091	BP	GO:0051091	positive regulation of DNA-binding transcription factor activity	4/84	271/28943	0.00807606566295598	0.0399193266807422	0.023921761204839	16176/16182/19231/108116	4
GO:0002274	BP	GO:0002274	myeloid leukocyte activation	4/84	272/28943	0.00817882179909663	0.0402584837617249	0.0241250019750825	16478/12259/108655/18124	4
GO:0045727	BP	GO:0045727	positive regulation of translation	3/84	142/28943	0.00824586986331069	0.0402584837617249	0.0241250019750825	12877/18458/22057	3
GO:0009268	BP	GO:0009268	response to pH	2/84	47/28943	0.0082667270909234	0.0402584837617249	0.0241250019750825	13040/19141	2
GO:0043114	BP	GO:0043114	regulation of vascular permeability	2/84	47/28943	0.0082667270909234	0.0402584837617249	0.0241250019750825	11816/20303	2
GO:0050685	BP	GO:0050685	positive regulation of mRNA processing	2/84	47/28943	0.0082667270909234	0.0402584837617249	0.0241250019750825	12877/20462	2
GO:0072538	BP	GO:0072538	T-helper 17 type immune response	2/84	47/28943	0.0082667270909234	0.0402584837617249	0.0241250019750825	17131/30925	2
GO:1903524	BP	GO:1903524	positive regulation of blood circulation	2/84	47/28943	0.0082667270909234	0.0402584837617249	0.0241250019750825	19735/240672	2
GO:0034599	BP	GO:0034599	cellular response to oxidative stress	4/84	273/28943	0.00828243399888352	0.0402584837617249	0.0241250019750825	21929/18227/108655/18124	4
GO:0034614	BP	GO:0034614	cellular response to reactive oxygen species	3/84	143/28943	0.00840517769189638	0.0407703432440949	0.0244317351122823	21929/108655/18124	3
GO:0042304	BP	GO:0042304	regulation of fatty acid biosynthetic process	2/84	48/28943	0.00861001241898455	0.0415913409826155	0.0249237201602184	16176/19225	2
GO:0048741	BP	GO:0048741	skeletal muscle fiber development	2/84	48/28943	0.00861001241898455	0.0415913409826155	0.0249237201602184	79221/17938	2
GO:0007264	BP	GO:0007264	small GTPase mediated signal transduction	5/84	434/28943	0.00868595113402211	0.0418716572192653	0.0250917004001811	11816/11857/102442/18186/320292	5
GO:0046700	BP	GO:0046700	heterocycle catabolic process	5/84	436/28943	0.00884925772687885	0.0425711205050262	0.0255108556085678	13207/12193/18458/12227/22057	5
GO:0002181	BP	GO:0002181	cytoplasmic translation	3/84	146/28943	0.00889395032721974	0.0426107702152454	0.0255346158014009	12877/18458/14109	3
GO:0031341	BP	GO:0031341	regulation of cell killing	3/84	146/28943	0.00889395032721974	0.0426107702152454	0.0255346158014009	14972/12010/30925	3
GO:0010799	BP	GO:0010799	regulation of peptidyl-threonine phosphorylation	2/84	49/28943	0.00895960676649843	0.0427501237144353	0.0256181237512554	17131/17872	2
GO:0061900	BP	GO:0061900	glial cell activation	2/84	49/28943	0.00895960676649843	0.0427501237144353	0.0256181237512554	16176/12259	2
GO:0002377	BP	GO:0002377	immunoglobulin production	4/84	280/28943	0.00903192696200771	0.0430074241082974	0.0257723116870667	21929/12010/108655/14751	4
GO:0050728	BP	GO:0050728	negative regulation of inflammatory response	3/84	147/28943	0.00906050528602109	0.0430558157697506	0.0258013105171033	11816/21929/23871	3
GO:0022411	BP	GO:0022411	cellular component disassembly	5/84	439/28943	0.00909819207362962	0.043147207034779	0.0258560769723519	13040/12262/12260/12259/23871	5
GO:0042113	BP	GO:0042113	B cell activation	5/84	440/28943	0.00918223665191777	0.0434576301461209	0.0260420988359313	21929/12193/79221/16852/108655	5
GO:0071887	BP	GO:0071887	leukocyte apoptotic process	3/84	148/28943	0.00922888259162654	0.0435901565640866	0.0261215156394576	14605/108655/18124	3
GO:0030574	BP	GO:0030574	collagen catabolic process	2/84	50/28943	0.00931547152553716	0.0437340811781243	0.0262077628418727	13040/13030	2
GO:0042088	BP	GO:0042088	T-helper 1 type immune response	2/84	50/28943	0.00931547152553716	0.0437340811781243	0.0262077628418727	16176/16182	2
GO:0045429	BP	GO:0045429	positive regulation of nitric oxide biosynthetic process	2/84	50/28943	0.00931547152553716	0.0437340811781243	0.0262077628418727	16176/19225	2
GO:0003007	BP	GO:0003007	heart morphogenesis	4/84	283/28943	0.00936625970009017	0.0438624027519879	0.0262846598815434	17131/17938/18186/17069	4
GO:0034763	BP	GO:0034763	negative regulation of transmembrane transport	3/84	149/28943	0.00939908630399741	0.0438624027519879	0.0262846598815434	16176/19735/83814	3
GO:2001056	BP	GO:2001056	positive regulation of cysteine-type endopeptidase activity	3/84	149/28943	0.00939908630399741	0.0438624027519879	0.0262846598815434	20202/20201/19141	3
GO:0044270	BP	GO:0044270	cellular nitrogen compound catabolic process	5/84	443/28943	0.00943759277637527	0.0439543663569031	0.0263397693129702	13207/12193/18458/12227/22057	5
GO:0030218	BP	GO:0030218	erythrocyte differentiation	3/84	150/28943	0.00957112040119034	0.0444876331967853	0.0266593308653016	12010/23871/97165	3
GO:0001916	BP	GO:0001916	positive regulation of T cell mediated cytotoxicity	2/84	51/28943	0.00967756825444845	0.0445396743679143	0.0266905166735824	14972/12010	2
GO:0021879	BP	GO:0021879	forebrain neuron differentiation	2/84	51/28943	0.00967756825444845	0.0445396743679143	0.0266905166735824	12010/18186	2
GO:0032309	BP	GO:0032309	icosanoid secretion	2/84	51/28943	0.00967756825444845	0.0445396743679143	0.0266905166735824	16176/19225	2
GO:0046456	BP	GO:0046456	icosanoid biosynthetic process	2/84	51/28943	0.00967756825444845	0.0445396743679143	0.0266905166735824	16176/19225	2
GO:1902041	BP	GO:1902041	regulation of extrinsic apoptotic signaling pathway via death domain receptors	2/84	51/28943	0.00967756825444845	0.0445396743679143	0.0266905166735824	21929/97165	2
GO:0016064	BP	GO:0016064	immunoglobulin mediated immune response	4/84	286/28943	0.00970857176575571	0.0445866609929875	0.0267186735318835	12262/12260/12010/12259	4
GO:0003206	BP	GO:0003206	cardiac chamber morphogenesis	3/84	151/28943	0.00974498877990445	0.0445866609929875	0.0267186735318835	17131/18186/17069	3
GO:0050921	BP	GO:0050921	positive regulation of chemotaxis	3/84	151/28943	0.00974498877990445	0.0445866609929875	0.0267186735318835	16176/19141/18186	3
GO:0000375	BP	GO:0000375	RNA splicing, via transesterification reactions	4/84	287/28943	0.00982446145111119	0.0446879199857937	0.0267793532488818	13207/170791/20384/20462	4
GO:0000377	BP	GO:0000377	RNA splicing, via transesterification reactions with bulged adenosine as nucleophile	4/84	287/28943	0.00982446145111119	0.0446879199857937	0.0267793532488818	13207/170791/20384/20462	4
GO:0000398	BP	GO:0000398	mRNA splicing, via spliceosome	4/84	287/28943	0.00982446145111119	0.0446879199857937	0.0267793532488818	13207/170791/20384/20462	4
GO:0003231	BP	GO:0003231	cardiac ventricle development	3/84	152/28943	0.00992069525602531	0.0450380301137615	0.0269891576612564	17131/17938/17069	3
GO:0042692	BP	GO:0042692	muscle cell differentiation	5/84	449/28943	0.00996295246373298	0.0451422148453638	0.0270515906349013	15081/79221/19735/108655/17938	5
GO:0035196	BP	GO:0035196	miRNA processing	2/84	52/28943	0.0100458586772344	0.0452265199518622	0.0271021106910669	13207/106205	2
GO:0045773	BP	GO:0045773	positive regulation of axon extension	2/84	52/28943	0.0100458586772344	0.0452265199518622	0.0271021106910669	11816/18186	2
GO:1904407	BP	GO:1904407	positive regulation of nitric oxide metabolic process	2/84	52/28943	0.0100458586772344	0.0452265199518622	0.0271021106910669	16176/19225	2
GO:0019724	BP	GO:0019724	B cell mediated immunity	4/84	289/28943	0.0100589351475485	0.0452265199518622	0.0271021106910669	12262/12260/12010/12259	4
GO:0046942	BP	GO:0046942	carboxylic acid transport	4/84	290/28943	0.0101775243795765	0.0456718848357965	0.027368996765767	16176/19735/19225/108116	4
GO:0033120	BP	GO:0033120	positive regulation of RNA splicing	2/84	53/28943	0.0104203046829328	0.0465825475118486	0.0279147137626719	20384/20462	2
GO:0051955	BP	GO:0051955	regulation of amino acid transport	2/84	53/28943	0.0104203046829328	0.0465825475118486	0.0279147137626719	16176/19735	2
GO:0001837	BP	GO:0001837	epithelial to mesenchymal transition	3/84	155/28943	0.0104588802268367	0.0466657671189774	0.0279645833304934	13207/16176/17131	3
GO:0010565	BP	GO:0010565	regulation of cellular ketone metabolic process	3/84	156/28943	0.0106419756540694	0.047392264912789	0.0283999390387295	16176/18124/19225	3
GO:0019439	BP	GO:0019439	aromatic compound catabolic process	5/84	458/28943	0.0107882626535729	0.0474669739546041	0.0284447086279672	13207/12193/18458/12227/22057	5
GO:0002673	BP	GO:0002673	regulation of acute inflammatory response	2/84	54/28943	0.0108008683249997	0.0474669739546041	0.0284447086279672	16176/19225	2
GO:0006692	BP	GO:0006692	prostanoid metabolic process	2/84	54/28943	0.0108008683249997	0.0474669739546041	0.0284447086279672	16176/19225	2
GO:0006693	BP	GO:0006693	prostaglandin metabolic process	2/84	54/28943	0.0108008683249997	0.0474669739546041	0.0284447086279672	16176/19225	2
GO:0014904	BP	GO:0014904	myotube cell development	2/84	54/28943	0.0108008683249997	0.0474669739546041	0.0284447086279672	79221/17938	2
GO:0038066	BP	GO:0038066	p38MAPK cascade	2/84	54/28943	0.0108008683249997	0.0474669739546041	0.0284447086279672	16176/19252	2
GO:0048247	BP	GO:0048247	lymphocyte chemotaxis	2/84	54/28943	0.0108008683249997	0.0474669739546041	0.0284447086279672	20303/20305	2
GO:0007043	BP	GO:0007043	cell-cell junction assembly	3/84	158/28943	0.0110137378012969	0.0483116678788596	0.02895089367735	16176/83814/17131	3
GO:0045933	BP	GO:0045933	positive regulation of muscle contraction	2/84	55/28943	0.0111875118206955	0.0487992586507204	0.0292430837261307	19735/19225	2
GO:0055010	BP	GO:0055010	ventricular cardiac muscle tissue morphogenesis	2/84	55/28943	0.0111875118206955	0.0487992586507204	0.0292430837261307	17131/17069	2
GO:0098926	BP	GO:0098926	postsynaptic signal transduction	2/84	55/28943	0.0111875118206955	0.0487992586507204	0.0292430837261307	100041546/17069	2
GO:0002683	BP	GO:0002683	negative regulation of immune system process	5/84	465/28943	0.0114617415221388	0.0499023308729245	0.0299041026481755	21929/12262/19252/14605/17131	5
GO:0042824	CC	GO:0042824	MHC class I peptide loading complex	2/89	11/28804	0.000509885910096461	0.0399153999741939	0.0316451205658166	14972/12010	2
GO:0044853	CC	GO:0044853	plasma membrane raft	4/89	136/28804	0.000850974035913184	0.0399153999741939	0.0316451205658166	64380/13030/60361/19225	4
GO:1990124	CC	GO:1990124	messenger ribonucleoprotein complex	2/89	15/28804	0.000965619888930997	0.0399153999741939	0.0316451205658166	12877/18458	2
GO:0031965	CC	GO:0031965	nuclear membrane	5/89	246/28804	0.00101051645504288	0.0399153999741939	0.0316451205658166	13537/15370/14433/19225/20462	5
GO:0061629	MF	GO:0061629	RNA polymerase II-specific DNA-binding transcription factor binding	9/84	376/28404	1.7423687514351e-06	0.000510514044170483	0.000375984835835994	16478/13207/20893/18227/15370/79221/108655/18124/23871	9
GO:0008330	MF	GO:0008330	protein tyrosine/threonine phosphatase activity	3/84	11/28404	4.04693185350167e-06	0.000511631789546838	0.000376808036131136	13537/19252/240672	3
GO:0016922	MF	GO:0016922	nuclear receptor binding	6/84	155/28404	6.85719481344905e-06	0.000511631789546838	0.000376808036131136	16478/13207/18227/15370/108655/18124	6
GO:0017017	MF	GO:0017017	MAP kinase tyrosine/serine/threonine phosphatase activity	3/84	13/28404	6.98473432828447e-06	0.000511631789546838	0.000376808036131136	13537/19252/240672	3
GO:0033549	MF	GO:0033549	MAP kinase phosphatase activity	3/84	18/28404	1.97165389191812e-05	0.00114091246431889	0.000840262458003853	13537/19252/240672	3
GO:0035259	MF	GO:0035259	nuclear glucocorticoid receptor binding	3/84	19/28404	2.33633951737657e-05	0.00114091246431889	0.000840262458003853	18227/15370/18124	3
GO:0003712	MF	GO:0003712	transcription coregulator activity	8/84	490/28404	0.000102548266594221	0.00429237744458667	0.00316126235365643	13207/12227/79221/22057/23871/97165/59022/17938	8
GO:0016209	MF	GO:0016209	antioxidant activity	4/84	86/28404	0.000125651105395169	0.00460197173509808	0.00338927323763286	11816/20202/20201/19225	4
GO:0008009	MF	GO:0008009	chemokine activity	3/84	41/28404	0.000245229829038406	0.0071852339908253	0.00529180157398666	20303/56744/20305	3
GO:0008138	MF	GO:0008138	protein tyrosine/serine/threonine phosphatase activity	3/84	41/28404	0.000245229829038406	0.0071852339908253	0.00529180157398666	13537/19252/240672	3
GO:0003730	MF	GO:0003730	mRNA 3'-UTR binding	4/84	114/28404	0.000370816302219424	0.0093502643306578	0.0068863092789109	13207/12193/12877/18458	4
GO:0050786	MF	GO:0050786	RAGE receptor binding	2/84	10/28404	0.000382945979412606	0.0093502643306578	0.0068863092789109	20201/97165	2
GO:0004879	MF	GO:0004879	nuclear receptor activity	3/84	53/28404	0.000525304886012605	0.0107715597606292	0.00793306898124298	18227/15370/18124	3
GO:0098531	MF	GO:0098531	ligand-activated transcription factor activity	3/84	53/28404	0.000525304886012605	0.0107715597606292	0.00793306898124298	18227/15370/18124	3
GO:0043394	MF	GO:0043394	proteoglycan binding	3/84	55/28404	0.000585794719362901	0.0107715597606292	0.00793306898124298	11816/13040/13030	3
GO:0005125	MF	GO:0005125	cytokine activity	5/84	228/28404	0.000588208041536065	0.0107715597606292	0.00793306898124298	20303/56744/16176/20305/14751	5
GO:0001221	MF	GO:0001221	transcription coregulator binding	4/84	133/28404	0.000663452791664692	0.011434803997515	0.00842153698397906	16478/108655/18124/23871	4
GO:0030550	MF	GO:0030550	acetylcholine receptor inhibitor activity	2/84	15/28404	0.000884992825604953	0.0144057165501251	0.0106095631139775	100041546/17069	2
GO:0003729	MF	GO:0003729	mRNA binding	6/84	386/28404	0.00100970735138978	0.0155707502082739	0.0114675904174462	13207/12193/12877/18458/20384/20462	6
GO:0042379	MF	GO:0042379	chemokine receptor binding	3/84	77/28404	0.00155872700507129	0.0205066100299891	0.0151027665031355	20303/56744/20305	3
GO:0030695	MF	GO:0030695	GTPase regulator activity	6/84	424/28404	0.0016288137652962	0.0205066100299891	0.0151027665031355	50778/19735/11857/102442/18186/320292	6
GO:0060589	MF	GO:0060589	nucleoside-triphosphatase regulator activity	6/84	424/28404	0.0016288137652962	0.0205066100299891	0.0151027665031355	50778/19735/11857/102442/18186/320292	6
GO:0005518	MF	GO:0005518	collagen binding	3/84	80/28404	0.00173960644022495	0.0205066100299891	0.0151027665031355	13040/13030/17131	3
GO:0043621	MF	GO:0043621	protein self-association	3/84	80/28404	0.00173960644022495	0.0205066100299891	0.0151027665031355	21929/13030/108655	3
GO:0033130	MF	GO:0033130	acetylcholine receptor binding	2/84	21/28404	0.00174971075341204	0.0205066100299891	0.0151027665031355	100041546/17069	2
GO:0008234	MF	GO:0008234	cysteine-type peptidase activity	4/84	176/28404	0.00186905739020797	0.0210628390511898	0.0155124196353293	21929/13040/19141/13030	4
GO:0046332	MF	GO:0046332	SMAD binding	3/84	85/28404	0.00206923255664826	0.0224550051517755	0.0165377260862726	13207/22057/17131	3
GO:0005126	MF	GO:0005126	cytokine receptor binding	5/84	315/28404	0.0024548000381833	0.0237513874675568	0.0174924894228459	20303/56744/16176/20305/17131	5
GO:0030548	MF	GO:0030548	acetylcholine receptor regulator activity	2/84	25/28404	0.00248048266070581	0.0237513874675568	0.0174924894228459	100041546/17069	2
GO:0099602	MF	GO:0099602	neurotransmitter receptor regulator activity	2/84	25/28404	0.00248048266070581	0.0237513874675568	0.0174924894228459	100041546/17069	2
GO:0004722	MF	GO:0004722	protein serine/threonine phosphatase activity	3/84	91/28404	0.00251294543172103	0.0237513874675568	0.0174924894228459	13537/19252/240672	3
GO:0048306	MF	GO:0048306	calcium-dependent protein binding	3/84	94/28404	0.00275516359438782	0.0252269666611135	0.0185792281858389	20202/13207/20201	3
GO:0035035	MF	GO:0035035	histone acetyltransferase binding	2/84	27/28404	0.0028910602090889	0.0256691103413044	0.0189048594214744	18124/23871	2
GO:0035925	MF	GO:0035925	mRNA 3'-UTR AU-rich region binding	2/84	28/28404	0.00310748923313025	0.0267792454502107	0.019722454885192	12193/12877	2
GO:0004725	MF	GO:0004725	protein tyrosine phosphatase activity	3/84	100/28404	0.00328165060722092	0.0271129629784825	0.019968232119953	13537/19252/240672	3
GO:0043236	MF	GO:0043236	laminin binding	2/84	29/28404	0.0033312855536702	0.0271129629784825	0.019968232119953	13040/16852	2
GO:0004197	MF	GO:0004197	cysteine-type endopeptidase activity	3/84	105/28404	0.00376440211593976	0.0298099951343338	0.0219545500360641	13040/19141/13030	3
GO:0050681	MF	GO:0050681	nuclear androgen receptor binding	2/84	33/28404	0.00429925847863731	0.0322995572882239	0.0237880698548083	13207/108655	2
GO:0051019	MF	GO:0051019	mitogen-activated protein kinase binding	2/84	33/28404	0.00429925847863731	0.0322995572882239	0.0237880698548083	13537/19252	2
GO:0030547	MF	GO:0030547	signaling receptor inhibitor activity	2/84	37/28404	0.00538158983548925	0.037768307741271	0.0278157107489153	100041546/17069	2
GO:0036002	MF	GO:0036002	pre-mRNA binding	2/84	37/28404	0.00538158983548925	0.037768307741271	0.0278157107489153	13207/20462	2
GO:0005096	MF	GO:0005096	GTPase activator activity	4/84	237/28404	0.00541388711649619	0.037768307741271	0.0278157107489153	50778/19735/11857/18186	4
GO:0001965	MF	GO:0001965	G-protein alpha-subunit binding	2/84	40/28404	0.00626672215606648	0.0427011532959879	0.031448666878669	50778/19735	2
GO:0042056	MF	GO:0042056	chemoattractant activity	2/84	41/28404	0.00657551663437561	0.0437869630425467	0.032248347130311	20305/97165	2
GO:0003713	MF	GO:0003713	transcription coactivator activity	4/84	261/28404	0.00756830049926917	0.0492780454730192	0.0362924351426943	23871/97165/59022/17938	4
