# Supplementary material for: Alveolar echinococcosis drives functional reprogramming of hepatic CD8+ T cells
Source: Front Cell Infect Microbiol. 2026 Feb 19;16:1747682. doi: 10.3389/fcimb.2026.1747682 (PMC12960575; doi:10.3389/fcimb.2026.1747682)
Supplement: Supplementary file 2 [file DataSheet2.zip › Supplementary Date 2/Enrichment_GO_KEGG_with_geneSymbol/CD8_Cytotoxic 3dpi vs 3mpi/KEGG_enrichment.csv]

	ID	Description	GeneRatio	BgRatio	pvalue	p.adjust	qvalue	geneID	Count
mmu04657	mmu04657	IL-17 signaling pathway - Mus musculus (house mouse)	7/59	93/9577	1.46597967934205e-06	0.000190577358314467	0.000168201878998194	20202/21929/16478/20201/16176/14282/19225	7
mmu04612	mmu04612	Antigen processing and presentation - Mus musculus (house mouse)	5/59	87/9577	0.000187565014777898	0.0121917259605634	0.0107603087425215	14972/13040/12010/19141/13030	5
mmu04148	mmu04148	Efferocytosis - Mus musculus (house mouse)	6/59	163/9577	0.000473953047820373	0.0205379654055495	0.0181266253376915	13537/12262/12260/12259/240672/19225	6
mmu04668	mmu04668	TNF signaling pathway - Mus musculus (house mouse)	5/59	118/9577	0.000768031561266971	0.0249610257411766	0.0220303789942368	21929/16477/16176/16182/19225	5
mmu05133	mmu05133	Pertussis - Mus musculus (house mouse)	4/59	77/9577	0.00125782001484994	0.0276903208805016	0.0244392305746938	16176/12262/12260/12259	4
mmu04380	mmu04380	Osteoclast differentiation - Mus musculus (house mouse)	5/59	136/9577	0.00145234568404556	0.0276903208805016	0.0244392305746938	16477/16478/16176/14282/14284	5
mmu03018	mmu03018	RNA degradation - Mus musculus (house mouse)	4/59	83/9577	0.00166183771604129	0.0276903208805016	0.0244392305746938	12226/18458/12227/22057	4
mmu04936	mmu04936	Alcoholic liver disease - Mus musculus (house mouse)	5/59	141/9577	0.00170401974649241	0.0276903208805016	0.0244392305746938	16176/12262/12260/12259/20462	5
mmu04061	mmu04061	Viral protein interaction with cytokine and cytokine receptor - Mus musculus (house mouse)	4/59	95/9577	0.00272566431331817	0.0393707067479291	0.0347482351054597	20303/56744/20305/16182	4
mmu05142	mmu05142	Chagas disease - Mus musculus (house mouse)	4/59	103/9577	0.00364990889337661	0.0474488156138959	0.0418779020397948	16176/12262/12260/12259	4
mmu04064	mmu04064	NF-kappa B signaling pathway - Mus musculus (house mouse)	4/59	107/9577	0.00418339090070544	0.0494400742810643	0.0436353692035304	21929/20303/16176/19225	4
