# Supplementary material for: Alveolar echinococcosis drives functional reprogramming of hepatic CD8+ T cells
Source: Front Cell Infect Microbiol. 2026 Feb 19;16:1747682. doi: 10.3389/fcimb.2026.1747682 (PMC12960575; doi:10.3389/fcimb.2026.1747682)
Supplement: Supplementary file 2 [file DataSheet2.zip › Supplementary Date 2/Enrichment_GO_KEGG_with_geneSymbol/CD8_Cytotoxic Ctrl vs 3dpi/GO_enrichment.csv]

	ONTOLOGY	ID	Description	GeneRatio	BgRatio	pvalue	p.adjust	qvalue	geneID	Count
GO:0019731	BP	GO:0019731	antibacterial humoral response	2/6	105/28943	0.000193694324497784	0.0317977966837916	0.00874477101782793	14109/12010	2
GO:0061844	BP	GO:0061844	antimicrobial humoral immune response mediated by antimicrobial peptide	2/6	139/28943	0.000339176051560332	0.0317977966837916	0.00874477101782793	14109/12010	2
GO:0010977	BP	GO:0010977	negative regulation of neuron projection development	2/6	160/28943	0.000448958540914039	0.0317977966837916	0.00874477101782793	16852/12010	2
GO:0050830	BP	GO:0050830	defense response to Gram-positive bacterium	2/6	174/28943	0.000530545823218396	0.0317977966837916	0.00874477101782793	14109/12010	2
GO:0019730	BP	GO:0019730	antimicrobial humoral response	2/6	177/28943	0.000548899871175711	0.0317977966837916	0.00874477101782793	14109/12010	2
GO:0031345	BP	GO:0031345	negative regulation of cell projection organization	2/6	213/28943	0.000793008807158679	0.0317977966837916	0.00874477101782793	16852/12010	2
GO:0045637	BP	GO:0045637	regulation of myeloid cell differentiation	2/6	226/28943	0.000891931787497186	0.0317977966837916	0.00874477101782793	234515/12010	2
GO:0050870	BP	GO:0050870	positive regulation of T cell activation	2/6	246/28943	0.00105520981679122	0.0317977966837916	0.00874477101782793	16852/12010	2
GO:1903039	BP	GO:1903039	positive regulation of leukocyte cell-cell adhesion	2/6	272/28943	0.00128745338600058	0.0317977966837916	0.00874477101782793	16852/12010	2
GO:0022409	BP	GO:0022409	positive regulation of cell-cell adhesion	2/6	324/28943	0.0018190769174105	0.0317977966837916	0.00874477101782793	16852/12010	2
GO:0002317	BP	GO:0002317	plasma cell differentiation	1/6	10/28943	0.00207142909078106	0.0317977966837916	0.00874477101782793	16852	1
GO:0002399	BP	GO:0002399	MHC class II protein complex assembly	1/6	11/28943	0.00227837518781404	0.0317977966837916	0.00874477101782793	12010	1
GO:0002503	BP	GO:0002503	peptide antigen assembly with MHC class II protein complex	1/6	11/28943	0.00227837518781404	0.0317977966837916	0.00874477101782793	12010	1
GO:0060052	BP	GO:0060052	neurofilament cytoskeleton organization	1/6	11/28943	0.00227837518781404	0.0317977966837916	0.00874477101782793	50769	1
GO:1903037	BP	GO:1903037	regulation of leukocyte cell-cell adhesion	2/6	371/28943	0.00237568569964653	0.0317977966837916	0.00874477101782793	16852/12010	2
GO:0050863	BP	GO:0050863	regulation of T cell activation	2/6	378/28943	0.00246470459804232	0.0317977966837916	0.00874477101782793	16852/12010	2
GO:0042989	BP	GO:0042989	sequestering of actin monomers	1/6	12/28943	0.00248528552062466	0.0317977966837916	0.00874477101782793	19241	1
GO:0046598	BP	GO:0046598	positive regulation of viral entry into host cell	1/6	12/28943	0.00248528552062466	0.0317977966837916	0.00874477101782793	16852	1
GO:0071281	BP	GO:0071281	cellular response to iron ion	1/6	12/28943	0.00248528552062466	0.0317977966837916	0.00874477101782793	12010	1
GO:0075294	BP	GO:0075294	positive regulation by symbiont of entry into host	1/6	12/28943	0.00248528552062466	0.0317977966837916	0.00874477101782793	16852	1
GO:0034756	BP	GO:0034756	regulation of iron ion transport	1/6	13/28943	0.00269216009415707	0.0317977966837916	0.00874477101782793	12010	1
GO:1900121	BP	GO:1900121	negative regulation of receptor binding	1/6	13/28943	0.00269216009415707	0.0317977966837916	0.00874477101782793	12010	1
GO:2000774	BP	GO:2000774	positive regulation of cellular senescence	1/6	13/28943	0.00269216009415707	0.0317977966837916	0.00874477101782793	12010	1
GO:0051152	BP	GO:0051152	positive regulation of smooth muscle cell differentiation	1/6	14/28943	0.00289899891335665	0.0317977966837916	0.00874477101782793	19241	1
GO:2001140	BP	GO:2001140	positive regulation of phospholipid transport	1/6	14/28943	0.00289899891335665	0.0317977966837916	0.00874477101782793	50769	1
GO:0007159	BP	GO:0007159	leukocyte cell-cell adhesion	2/6	411/28943	0.00290555678383218	0.0317977966837916	0.00874477101782793	16852/12010	2
GO:0006959	BP	GO:0006959	humoral immune response	2/6	425/28943	0.00310309361477915	0.0317977966837916	0.00874477101782793	14109/12010	2
GO:0002396	BP	GO:0002396	MHC protein complex assembly	1/6	15/28943	0.00310580198316612	0.0317977966837916	0.00874477101782793	12010	1
GO:0002501	BP	GO:0002501	peptide antigen assembly with MHC protein complex	1/6	15/28943	0.00310580198316612	0.0317977966837916	0.00874477101782793	12010	1
GO:2001138	BP	GO:2001138	regulation of phospholipid transport	1/6	15/28943	0.00310580198316612	0.0317977966837916	0.00874477101782793	50769	1
GO:1903706	BP	GO:1903706	regulation of hemopoiesis	2/6	435/28943	0.00324800312950879	0.0317977966837916	0.00874477101782793	234515/12010	2
GO:0006968	BP	GO:0006968	cellular defense response	1/6	16/28943	0.00331256930852908	0.0317977966837916	0.00874477101782793	12010	1
GO:0034112	BP	GO:0034112	positive regulation of homotypic cell-cell adhesion	1/6	16/28943	0.00331256930852908	0.0317977966837916	0.00874477101782793	16852	1
GO:0030099	BP	GO:0030099	myeloid cell differentiation	2/6	445/28943	0.0033960786376853	0.0317977966837916	0.00874477101782793	234515/12010	2
GO:0046855	BP	GO:0046855	inositol phosphate dephosphorylation	1/6	17/28943	0.00351930089438834	0.0317977966837916	0.00874477101782793	234515	1
GO:0051251	BP	GO:0051251	positive regulation of lymphocyte activation	2/6	465/28943	0.00370169069596614	0.0317977966837916	0.00874477101782793	16852/12010	2
GO:0030098	BP	GO:0030098	lymphocyte differentiation	2/6	471/28943	0.00379582555665796	0.0317977966837916	0.00874477101782793	16852/12010	2
GO:0046838	BP	GO:0046838	phosphorylated carbohydrate dephosphorylation	1/6	19/28943	0.00393265686736366	0.0317977966837916	0.00874477101782793	234515	1
GO:0071545	BP	GO:0071545	inositol phosphate catabolic process	1/6	19/28943	0.00393265686736366	0.0317977966837916	0.00874477101782793	234515	1
GO:0019886	BP	GO:0019886	antigen processing and presentation of exogenous peptide antigen via MHC class II	1/6	20/28943	0.00413928126436225	0.0317977966837916	0.00874477101782793	12010	1
GO:0050884	BP	GO:0050884	neuromuscular process controlling posture	1/6	20/28943	0.00413928126436225	0.0317977966837916	0.00874477101782793	50769	1
GO:0022407	BP	GO:0022407	regulation of cell-cell adhesion	2/6	497/28943	0.00421675028305107	0.0317977966837916	0.00874477101782793	16852/12010	2
GO:1903902	BP	GO:1903902	positive regulation of viral life cycle	1/6	21/28943	0.00434586994162345	0.0317977966837916	0.00874477101782793	16852	1
GO:0010039	BP	GO:0010039	response to iron ion	1/6	22/28943	0.00455242290408586	0.0317977966837916	0.00874477101782793	12010	1
GO:0046174	BP	GO:0046174	polyol catabolic process	1/6	23/28943	0.00475894015669065	0.0317977966837916	0.00874477101782793	234515	1
GO:1900120	BP	GO:1900120	regulation of receptor binding	1/6	23/28943	0.00475894015669065	0.0317977966837916	0.00874477101782793	12010	1
GO:0002495	BP	GO:0002495	antigen processing and presentation of peptide antigen via MHC class II	1/6	24/28943	0.00496542170437586	0.0317977966837916	0.00874477101782793	12010	1
GO:0010842	BP	GO:0010842	retina layer formation	1/6	24/28943	0.00496542170437586	0.0317977966837916	0.00874477101782793	50769	1
GO:0042026	BP	GO:0042026	protein refolding	1/6	24/28943	0.00496542170437586	0.0317977966837916	0.00874477101782793	12010	1
GO:0050908	BP	GO:0050908	detection of light stimulus involved in visual perception	1/6	24/28943	0.00496542170437586	0.0317977966837916	0.00874477101782793	50769	1
GO:0050962	BP	GO:0050962	detection of light stimulus involved in sensory perception	1/6	24/28943	0.00496542170437586	0.0317977966837916	0.00874477101782793	50769	1
GO:1990000	BP	GO:1990000	amyloid fibril formation	1/6	24/28943	0.00496542170437586	0.0317977966837916	0.00874477101782793	12010	1
GO:0002504	BP	GO:0002504	antigen processing and presentation of peptide or polysaccharide antigen via MHC class II	1/6	26/28943	0.00537827770474308	0.0325630268305354	0.00895521837918944	12010	1
GO:0002726	BP	GO:0002726	positive regulation of T cell cytokine production	1/6	26/28943	0.00537827770474308	0.0325630268305354	0.00895521837918944	12010	1
GO:0010996	BP	GO:0010996	response to auditory stimulus	1/6	26/28943	0.00537827770474308	0.0325630268305354	0.00895521837918944	50769	1
GO:0046856	BP	GO:0046856	phosphatidylinositol dephosphorylation	1/6	30/28943	0.00620356146371115	0.0366415461137384	0.0100768595286715	234515	1
GO:0035094	BP	GO:0035094	response to nicotine	1/6	31/28943	0.00640979321521451	0.0366415461137384	0.0100768595286715	12010	1
GO:0002313	BP	GO:0002313	mature B cell differentiation involved in immune response	1/6	32/28943	0.00661598930129326	0.0366415461137384	0.0100768595286715	16852	1
GO:0031295	BP	GO:0031295	T cell costimulation	1/6	32/28943	0.00661598930129326	0.0366415461137384	0.0100768595286715	16852	1
GO:0051150	BP	GO:0051150	regulation of smooth muscle cell differentiation	1/6	32/28943	0.00661598930129326	0.0366415461137384	0.0100768595286715	19241	1
GO:0002478	BP	GO:0002478	antigen processing and presentation of exogenous peptide antigen	1/6	33/28943	0.00682214972688222	0.0366415461137384	0.0100768595286715	12010	1
GO:0009584	BP	GO:0009584	detection of visible light	1/6	33/28943	0.00682214972688222	0.0366415461137384	0.0100768595286715	50769	1
GO:0031294	BP	GO:0031294	lymphocyte costimulation	1/6	34/28943	0.00702827449691423	0.0371494509122609	0.010216539368948	16852	1
GO:0002428	BP	GO:0002428	antigen processing and presentation of peptide antigen via MHC class Ib	1/6	35/28943	0.00723436361632435	0.0376412981911876	0.0103518032009904	12010	1
GO:0002724	BP	GO:0002724	regulation of T cell cytokine production	1/6	37/28943	0.00764643492300743	0.0385797398388102	0.0106098857783357	12010	1
GO:0045671	BP	GO:0045671	negative regulation of osteoclast differentiation	1/6	37/28943	0.00764643492300743	0.0385797398388102	0.0106098857783357	234515	1
GO:0002475	BP	GO:0002475	antigen processing and presentation via MHC class Ib	1/6	39/28943	0.00805836368638913	0.0390419534207901	0.0107369999924411	12010	1
GO:0019884	BP	GO:0019884	antigen processing and presentation of exogenous antigen	1/6	40/28943	0.00826427462666979	0.0390419534207901	0.0107369999924411	12010	1
GO:0002335	BP	GO:0002335	mature B cell differentiation	1/6	41/28943	0.00847014994591844	0.0390419534207901	0.0107369999924411	16852	1
GO:0002483	BP	GO:0002483	antigen processing and presentation of endogenous peptide antigen	1/6	41/28943	0.00847014994591844	0.0390419534207901	0.0107369999924411	12010	1
GO:0019885	BP	GO:0019885	antigen processing and presentation of endogenous peptide antigen via MHC class I	1/6	41/28943	0.00847014994591844	0.0390419534207901	0.0107369999924411	12010	1
GO:0034110	BP	GO:0034110	regulation of homotypic cell-cell adhesion	1/6	41/28943	0.00847014994591844	0.0390419534207901	0.0107369999924411	16852	1
GO:0003009	BP	GO:0003009	skeletal muscle contraction	1/6	42/28943	0.00867598964906446	0.0390419534207901	0.0107369999924411	50769	1
GO:0040018	BP	GO:0040018	positive regulation of multicellular organism growth	1/6	42/28943	0.00867598964906446	0.0390419534207901	0.0107369999924411	50769	1
GO:0019883	BP	GO:0019883	antigen processing and presentation of endogenous antigen	1/6	44/28943	0.00908756222676566	0.039300756123545	0.0108081738035354	12010	1
GO:0046839	BP	GO:0046839	phospholipid dephosphorylation	1/6	44/28943	0.00908756222676566	0.039300756123545	0.0108081738035354	234515	1
GO:2000772	BP	GO:2000772	regulation of cellular senescence	1/6	44/28943	0.00908756222676566	0.039300756123545	0.0108081738035354	12010	1
GO:0046164	BP	GO:0046164	alcohol catabolic process	1/6	47/28943	0.00970465409576671	0.0409348494725253	0.0112575688449809	234515	1
GO:0002369	BP	GO:0002369	T cell cytokine production	1/6	48/28943	0.00991028020579676	0.0409348494725253	0.0112575688449809	12010	1
GO:0003254	BP	GO:0003254	regulation of membrane depolarization	1/6	50/28943	0.0103214256859595	0.0409348494725253	0.0112575688449809	12010	1
GO:0007157	BP	GO:0007157	heterophilic cell-cell adhesion via plasma membrane cell adhesion molecules	1/6	50/28943	0.0103214256859595	0.0409348494725253	0.0112575688449809	16852	1
GO:0001916	BP	GO:0001916	positive regulation of T cell mediated cytotoxicity	1/6	51/28943	0.0105269450659441	0.0409348494725253	0.0112575688449809	12010	1
GO:0021879	BP	GO:0021879	forebrain neuron differentiation	1/6	51/28943	0.0105269450659441	0.0409348494725253	0.0112575688449809	12010	1
GO:0045646	BP	GO:0045646	regulation of erythrocyte differentiation	1/6	51/28943	0.0105269450659441	0.0409348494725253	0.0112575688449809	12010	1
GO:0045332	BP	GO:0045332	phospholipid translocation	1/6	52/28943	0.0107324288790965	0.0409348494725253	0.0112575688449809	50769	1
GO:0046596	BP	GO:0046596	regulation of viral entry into host cell	1/6	52/28943	0.0107324288790965	0.0409348494725253	0.0112575688449809	16852	1
GO:0042755	BP	GO:0042755	eating behavior	1/6	53/28943	0.0109378771303416	0.0409348494725253	0.0112575688449809	50769	1
GO:0051289	BP	GO:0051289	protein homotetramerization	1/6	53/28943	0.0109378771303416	0.0409348494725253	0.0112575688449809	12010	1
GO:0034204	BP	GO:0034204	lipid translocation	1/6	54/28943	0.0111432898246033	0.0409348494725253	0.0112575688449809	50769	1
GO:0009583	BP	GO:0009583	detection of light stimulus	1/6	55/28943	0.0113486669668047	0.0409348494725253	0.0112575688449809	50769	1
GO:0002474	BP	GO:0002474	antigen processing and presentation of peptide antigen via MHC class I	1/6	56/28943	0.0115540085618682	0.0409348494725253	0.0112575688449809	12010	1
GO:0002762	BP	GO:0002762	negative regulation of myeloid leukocyte differentiation	1/6	57/28943	0.0117593146147166	0.0409348494725253	0.0112575688449809	234515	1
GO:0043647	BP	GO:0043647	inositol phosphate metabolic process	1/6	57/28943	0.0117593146147166	0.0409348494725253	0.0112575688449809	234515	1
GO:0052372	BP	GO:0052372	modulation by symbiont of entry into host	1/6	57/28943	0.0117593146147166	0.0409348494725253	0.0112575688449809	16852	1
GO:0001914	BP	GO:0001914	regulation of T cell mediated cytotoxicity	1/6	58/28943	0.011964585130271	0.0409348494725253	0.0112575688449809	12010	1
GO:0006826	BP	GO:0006826	iron ion transport	1/6	58/28943	0.011964585130271	0.0409348494725253	0.0112575688449809	12010	1
GO:0050879	BP	GO:0050879	multicellular organismal movement	1/6	59/28943	0.0121698201134535	0.0409348494725253	0.0112575688449809	50769	1
GO:0050881	BP	GO:0050881	musculoskeletal movement	1/6	59/28943	0.0121698201134535	0.0409348494725253	0.0112575688449809	50769	1
GO:0097035	BP	GO:0097035	regulation of membrane lipid distribution	1/6	59/28943	0.0121698201134535	0.0409348494725253	0.0112575688449809	50769	1
GO:0010812	BP	GO:0010812	negative regulation of cell-substrate adhesion	1/6	61/28943	0.0125801835023829	0.0413350375600391	0.0113676253128604	16852	1
GO:0048524	BP	GO:0048524	positive regulation of viral process	1/6	61/28943	0.0125801835023829	0.0413350375600391	0.0113676253128604	16852	1
GO:0021872	BP	GO:0021872	forebrain generation of neurons	1/6	62/28943	0.0127853119179701	0.0413350375600391	0.0113676253128604	12010	1
GO:0048260	BP	GO:0048260	positive regulation of receptor-mediated endocytosis	1/6	62/28943	0.0127853119179701	0.0413350375600391	0.0113676253128604	12010	1
GO:0046850	BP	GO:0046850	regulation of bone remodeling	1/6	63/28943	0.0129904048208641	0.0415942769744976	0.01143891922485	234515	1
GO:0014911	BP	GO:0014911	positive regulation of smooth muscle cell migration	1/6	64/28943	0.0131954622159846	0.0418484658849796	0.0115088241883775	19241	1
GO:0002227	BP	GO:0002227	innate immune response in mucosa	1/6	67/28943	0.01381042140388	0.042817496881539	0.0117753191992853	14109	1
GO:0043903	BP	GO:0043903	regulation of biological process involved in symbiotic interaction	1/6	67/28943	0.01381042140388	0.042817496881539	0.0117753191992853	16852	1
GO:0030837	BP	GO:0030837	negative regulation of actin filament polymerization	1/6	68/28943	0.0140153368170803	0.042817496881539	0.0117753191992853	19241	1
GO:1901616	BP	GO:1901616	organic hydroxy compound catabolic process	1/6	68/28943	0.0140153368170803	0.042817496881539	0.0117753191992853	234515	1
GO:0032507	BP	GO:0032507	maintenance of protein location in cell	1/6	70/28943	0.0144250611988318	0.0436685943564635	0.0120093810937643	19241	1
GO:0001913	BP	GO:0001913	T cell mediated cytotoxicity	1/6	71/28943	0.0146298701772131	0.0438896105316392	0.0120701631618543	12010	1
GO:0048002	BP	GO:0048002	antigen processing and presentation of peptide antigen	1/6	79/28943	0.0162670655530263	0.0462327525113601	0.012714554981787	12010	1
GO:0051149	BP	GO:0051149	positive regulation of muscle cell differentiation	1/6	80/28943	0.016471555492282	0.0462327525113601	0.012714554981787	19241	1
GO:0002385	BP	GO:0002385	mucosal immune response	1/6	81/28943	0.0166760100073029	0.0462327525113601	0.012714554981787	14109	1
GO:0007568	BP	GO:0007568	aging	1/6	81/28943	0.0166760100073029	0.0462327525113601	0.012714554981787	50769	1
GO:0051145	BP	GO:0051145	smooth muscle cell differentiation	1/6	81/28943	0.0166760100073029	0.0462327525113601	0.012714554981787	19241	1
GO:0002711	BP	GO:0002711	positive regulation of T cell mediated immunity	1/6	82/28943	0.016880429102998	0.0462327525113601	0.012714554981787	12010	1
GO:0002381	BP	GO:0002381	immunoglobulin production involved in immunoglobulin-mediated immune response	1/6	83/28943	0.0170848127842769	0.0462327525113601	0.012714554981787	12010	1
GO:0032272	BP	GO:0032272	negative regulation of protein polymerization	1/6	84/28943	0.0172891610560471	0.0462327525113601	0.012714554981787	19241	1
GO:0034109	BP	GO:0034109	homotypic cell-cell adhesion	1/6	84/28943	0.0172891610560471	0.0462327525113601	0.012714554981787	16852	1
GO:0060042	BP	GO:0060042	retina morphogenesis in camera-type eye	1/6	84/28943	0.0172891610560471	0.0462327525113601	0.012714554981787	50769	1
GO:0002251	BP	GO:0002251	organ or tissue specific immune response	1/6	85/28943	0.0174934739232173	0.0462327525113601	0.012714554981787	14109	1
GO:0002720	BP	GO:0002720	positive regulation of cytokine production involved in immune response	1/6	85/28943	0.0174934739232173	0.0462327525113601	0.012714554981787	12010	1
GO:0034103	BP	GO:0034103	regulation of tissue remodeling	1/6	85/28943	0.0174934739232173	0.0462327525113601	0.012714554981787	234515	1
GO:0045670	BP	GO:0045670	regulation of osteoclast differentiation	1/6	85/28943	0.0174934739232173	0.0462327525113601	0.012714554981787	234515	1
GO:0051262	BP	GO:0051262	protein tetramerization	1/6	85/28943	0.0174934739232173	0.0462327525113601	0.012714554981787	12010	1
GO:0003407	BP	GO:0003407	neural retina development	1/6	87/28943	0.0179019934633863	0.0469398726244695	0.0129090213950651	50769	1
GO:0040014	BP	GO:0040014	regulation of multicellular organism growth	1/6	89/28943	0.0183103714440361	0.0473317809631448	0.0130168008338663	50769	1
GO:0045665	BP	GO:0045665	negative regulation of neuron differentiation	1/6	90/28943	0.0185145073618064	0.0473317809631448	0.0130168008338663	12010	1
GO:0001912	BP	GO:0001912	positive regulation of leukocyte mediated cytotoxicity	1/6	91/28943	0.0187186079044128	0.0473317809631448	0.0130168008338663	12010	1
GO:0015914	BP	GO:0015914	phospholipid transport	1/6	92/28943	0.0189226730767607	0.0473317809631448	0.0130168008338663	50769	1
GO:0045638	BP	GO:0045638	negative regulation of myeloid cell differentiation	1/6	92/28943	0.0189226730767607	0.0473317809631448	0.0130168008338663	234515	1
GO:0045104	BP	GO:0045104	intermediate filament cytoskeleton organization	1/6	93/28943	0.019126702883753	0.0473317809631448	0.0130168008338663	50769	1
GO:0055072	BP	GO:0055072	iron ion homeostasis	1/6	93/28943	0.019126702883753	0.0473317809631448	0.0130168008338663	12010	1
GO:0045103	BP	GO:0045103	intermediate filament-based process	1/6	94/28943	0.0193306973302934	0.0473317809631448	0.0130168008338663	50769	1
GO:0051899	BP	GO:0051899	membrane depolarization	1/6	94/28943	0.0193306973302934	0.0473317809631448	0.0130168008338663	12010	1
GO:0002312	BP	GO:0002312	B cell activation involved in immune response	1/6	96/28943	0.0197385801616303	0.0479777167432328	0.0131944408302869	16852	1
GO:0032091	BP	GO:0032091	negative regulation of protein binding	1/6	98/28943	0.0201463216099868	0.0486139499719246	0.0133694125100599	12010	1
GO:0014910	BP	GO:0014910	regulation of smooth muscle cell migration	1/6	100/28943	0.0205539217145722	0.0486781950855064	0.0133870806778538	19241	1
GO:0032092	BP	GO:0032092	positive regulation of protein binding	1/6	101/28943	0.0207576687752009	0.0486781950855064	0.0133870806778538	12010	1
GO:0032370	BP	GO:0032370	positive regulation of lipid transport	1/6	101/28943	0.0207576687752009	0.0486781950855064	0.0133870806778538	50769	1
GO:0045185	BP	GO:0045185	maintenance of protein location	1/6	101/28943	0.0207576687752009	0.0486781950855064	0.0133870806778538	19241	1
GO:0031343	BP	GO:0031343	positive regulation of cell killing	1/6	102/28943	0.0209613805145861	0.0488121658136864	0.0134239242161869	12010	1
GO:0046718	BP	GO:0046718	viral entry into host cell	1/6	104/28943	0.0213686980492206	0.0492025834484289	0.0135312936937358	16852	1
GO:0033077	BP	GO:0033077	T cell differentiation in thymus	1/6	105/28943	0.0215723038542661	0.0492025834484289	0.0135312936937358	12010	1
GO:0046849	BP	GO:0046849	bone remodeling	1/6	105/28943	0.0215723038542661	0.0492025834484289	0.0135312936937358	234515	1
GO:0042824	CC	GO:0042824	MHC class I peptide loading complex	1/6	11/28804	0.00228936044170969	0.0199781388630553	0.00438117080330161	12010	1
GO:0042613	CC	GO:0042613	MHC class II protein complex	1/6	12/28804	0.00249726735788192	0.0199781388630553	0.00438117080330161	12010	1
GO:1990531	CC	GO:1990531	phospholipid-translocating ATPase complex	1/6	12/28804	0.00249726735788192	0.0199781388630553	0.00438117080330161	50769	1
GO:0042612	CC	GO:0042612	MHC class I protein complex	1/6	26/28804	0.0054041754430405	0.0269353982926676	0.00590688559049728	12010	1
GO:0030670	CC	GO:0030670	phagocytic vesicle membrane	1/6	27/28804	0.00561154131097241	0.0269353982926676	0.00590688559049728	12010	1
GO:0042611	CC	GO:0042611	MHC protein complex	1/6	38/28804	0.00789018899348559	0.0292538972133222	0.00641532833625486	12010	1
GO:0030666	CC	GO:0030666	endocytic vesicle membrane	1/6	45/28804	0.00933797069025277	0.0292538972133222	0.00641532833625486	12010	1
GO:0022627	CC	GO:0022627	cytosolic small ribosomal subunit	1/6	47/28804	0.00975129907110739	0.0292538972133222	0.00641532833625486	14109	1
GO:0098636	CC	GO:0098636	protein complex involved in cell adhesion	1/6	56/28804	0.0116094988406843	0.0309586635751581	0.00678918060858731	16852	1
GO:0015935	CC	GO:0015935	small ribosomal subunit	1/6	83/28804	0.0171666727033641	0.0412000144880739	0.00903509089650744	14109	1
GO:0022626	CC	GO:0022626	cytosolic ribosome	1/6	112/28804	0.0231064626365139	0.0466214963886125	0.0102240123659238	14109	1
GO:0045335	CC	GO:0045335	phagocytic vesicle	1/6	113/28804	0.0233107481943062	0.0466214963886125	0.0102240123659238	12010	1
GO:0140534	CC	GO:0140534	endoplasmic reticulum protein-containing complex	1/6	131/28804	0.0269818052742207	0.0498125635831766	0.0109238078033282	12010	1
GO:0023026	MF	GO:0023026	MHC class II protein complex binding	1/6	13/28404	0.00274319310198845	0.0132740601501366	0.00266146569426298	12010	1
GO:0106019	MF	GO:0106019	phosphatidylinositol-4,5-bisphosphate phosphatase activity	1/6	14/28404	0.0029539479482914	0.0132740601501366	0.00266146569426298	234515	1
GO:0140327	MF	GO:0140327	flippase activity	1/6	17/28404	0.00358598980134239	0.0132740601501366	0.00266146569426298	50769	1
GO:0070492	MF	GO:0070492	oligosaccharide binding	1/6	19/28404	0.00400716551745406	0.0132740601501366	0.00266146569426298	16852	1
GO:0034593	MF	GO:0034593	phosphatidylinositol bisphosphate phosphatase activity	1/6	22/28404	0.00463865091729598	0.0132740601501366	0.00266146569426298	234515	1
GO:0023023	MF	GO:0023023	MHC protein complex binding	1/6	23/28404	0.00484907189166339	0.0132740601501366	0.00266146569426298	12010	1
GO:0003785	MF	GO:0003785	actin monomer binding	1/6	27/28404	0.00569038513390907	0.0132740601501366	0.00266146569426298	19241	1
GO:0140326	MF	GO:0140326	ATPase-coupled intramembrane lipid transporter activity	1/6	28/28404	0.00590062080678466	0.0132740601501366	0.00266146569426298	50769	1
GO:0043236	MF	GO:0043236	laminin binding	1/6	29/28404	0.00611081943503278	0.0132740601501366	0.00266146569426298	16852	1
GO:0052866	MF	GO:0052866	phosphatidylinositol phosphate phosphatase activity	1/6	30/28404	0.00632098102387457	0.0132740601501366	0.00266146569426298	234515	1
GO:0140303	MF	GO:0140303	intramembrane lipid transporter activity	1/6	45/28404	0.00946896367717331	0.0180771124746036	0.00362448370418117	50769	1
GO:0050840	MF	GO:0050840	extracellular matrix binding	1/6	57/28404	0.0119813620938032	0.0203677889337281	0.00408376720475751	16852	1
GO:0005548	MF	GO:0005548	phospholipid transporter activity	1/6	60/28404	0.0126086312446888	0.0203677889337281	0.00408376720475751	50769	1
GO:0048029	MF	GO:0048029	monosaccharide binding	1/6	91/28404	0.0190710034530399	0.0286065051795599	0.00573564013625261	16852	1
GO:0003735	MF	GO:0003735	structural constituent of ribosome	1/6	164/28404	0.0341497460535022	0.0453601675722777	0.00909477044055692	14109	1
GO:0005319	MF	GO:0005319	lipid transporter activity	1/6	166/28404	0.0345601276741163	0.0453601675722777	0.00909477044055692	50769	1
