# Supplementary material for: Alveolar echinococcosis drives functional reprogramming of hepatic CD8+ T cells
Source: Front Cell Infect Microbiol. 2026 Feb 19;16:1747682. doi: 10.3389/fcimb.2026.1747682 (PMC12960575; doi:10.3389/fcimb.2026.1747682)
Supplement: Supplementary file 2 [file DataSheet2.zip › Supplementary Date 2/Enrichment_GO_KEGG_with_geneSymbol/CD8_Cytotoxic Ctrl vs 3mpi/GO_enrichment.csv]

	ONTOLOGY	ID	Description	GeneRatio	BgRatio	pvalue	p.adjust	qvalue	geneID	Count
GO:0030098	BP	GO:0030098	lymphocyte differentiation	20/171	471/28943	7.00838018544749e-12	2.32818389760566e-08	1.45626763011298e-08	21929/12193/17131/328066/12043/94176/13653/235320/11461/75863/15978/230738/15902/232174/12525/108655/270110/216742/108723/16428	20
GO:1903706	BP	GO:1903706	regulation of hemopoiesis	19/171	435/28943	1.49426156922017e-11	2.4819684664747e-08	1.55245912507401e-08	234515/12193/14281/97165/17131/20304/18035/235320/11461/20302/75863/12608/15978/230738/15902/232174/108655/108723/16825	19
GO:0034248	BP	GO:0034248	regulation of cellular amide metabolic process	19/171	453/28943	2.99594716440565e-11	3.31751216005185e-08	2.07508761492518e-08	12877/20202/12193/18458/17872/20918/22057/19735/12227/15979/18626/11816/15978/13205/230738/27058/13690/69635/11820	19
GO:0062197	BP	GO:0062197	cellular response to chemical stress	16/171	340/28943	2.2130112814728e-10	1.83790586926316e-07	1.14960112358613e-07	21929/14281/18227/12043/11911/11852/15502/13205/230738/216850/69635/108655/20655/11820/71514/17210	16
GO:1902105	BP	GO:1902105	regulation of leukocyte differentiation	16/171	349/28943	3.24157165038859e-10	2.15370020451818e-07	1.34712893428781e-07	234515/12193/14281/17131/20304/235320/11461/20302/75863/12608/15978/230738/15902/232174/108655/108723	16
GO:0016032	BP	GO:0016032	viral process	16/171	355/28943	4.15499038028068e-10	2.30047967388207e-07	1.43893877380247e-07	18458/18571/12043/13207/20304/17254/11816/17069/75863/15978/23983/12767/192231/13205/230738/66141	16
GO:0097193	BP	GO:0097193	intrinsic apoptotic signaling pathway	15/171	310/28943	5.66048235143584e-10	2.49247734178635e-07	1.55903237513428e-07	20202/22070/20201/12043/13207/11911/12608/58801/15502/13205/57748/20655/20482/71514/17210	15
GO:2000112	BP	GO:2000112	regulation of cellular macromolecule biosynthetic process	18/171	482/28943	6.58164446806939e-10	2.49247734178635e-07	1.55903237513428e-07	12877/20202/12193/18458/17872/20918/22057/19735/12043/12227/18626/13205/230738/27058/13690/69635/11820/16825	18
GO:0060326	BP	GO:0060326	cell chemotaxis	15/171	314/28943	6.75264782542961e-10	2.49247734178635e-07	1.55903237513428e-07	15370/20303/20202/19252/20201/97165/20304/20302/18761/15978/12767/17101/227541/245195/11820	15
GO:0060537	BP	GO:0060537	muscle tissue development	18/171	494/28943	9.71880927724178e-10	3.09812742545885e-07	1.93786353745548e-07	15370/14281/17131/19735/12043/13207/12227/13653/56758/17069/216850/15902/232174/108655/19084/20482/15982/17691	18
GO:0034599	BP	GO:0034599	cellular response to oxidative stress	14/171	273/28943	1.02587000843008e-09	3.09812742545885e-07	1.93786353745548e-07	21929/14281/18227/12043/11911/11852/230738/216850/69635/108655/20655/11820/71514/17210	14
GO:0030217	BP	GO:0030217	T cell differentiation	15/171	326/28943	1.12929259979663e-09	3.12625834710366e-07	1.95545929122679e-07	12193/17131/12043/94176/13653/235320/11461/75863/15978/230738/232174/12525/108655/108723/16428	15
GO:0046631	BP	GO:0046631	alpha-beta T cell activation	12/171	191/28943	1.69983265566209e-09	4.34372621700728e-07	2.71697948362508e-07	17131/12043/94176/235320/18761/75863/12608/15978/230738/108655/108723/16428	12
GO:0006417	BP	GO:0006417	regulation of translation	16/171	394/28943	1.86968000126148e-09	4.43648354585046e-07	2.77499873871441e-07	12877/20202/12193/18458/17872/20918/22057/19735/12227/18626/13205/230738/27058/13690/69635/11820	16
GO:1901214	BP	GO:1901214	regulation of neuron death	16/171	399/28943	2.23904799407e-09	4.9587449575337e-07	3.10167069494329e-07	14281/18227/12043/12227/13653/20304/11911/11816/20302/12608/15978/58801/30841/20655/11820/17210	16
GO:0006979	BP	GO:0006979	response to oxidative stress	16/171	407/28943	2.97159238839582e-09	6.16976869640683e-07	3.85916011492984e-07	21929/14281/18227/12043/56338/11911/11816/11852/230738/216850/69635/108655/20655/11820/71514/17210	16
GO:0031349	BP	GO:0031349	positive regulation of defense response	14/171	305/28943	4.26554979535633e-09	8.33538612951395e-07	5.21374321735814e-07	20202/225825/20201/97165/20304/18035/20302/12608/15978/192231/243655/11820/13040/71514	14
GO:0019058	BP	GO:0019058	viral life cycle	13/171	261/28943	5.87718931249285e-09	1.08466793867229e-06	6.78454485547421e-07	18458/18571/12043/13207/20304/17254/11816/17069/75863/23983/13205/230738/66141	13
GO:0051090	BP	GO:0051090	regulation of DNA-binding transcription factor activity	16/171	436/28943	7.87024414192507e-09	1.37605005470922e-06	8.60712572640449e-07	21929/19231/20893/17131/18035/66214/18761/230738/227541/15902/57748/11820/52440/108723/15982/17691	16
GO:2001242	BP	GO:2001242	regulation of intrinsic apoptotic signaling pathway	11/171	177/28943	9.26371388213694e-09	1.53870287582295e-06	9.62451115965175e-07	20202/22070/20201/12043/58801/15502/13205/20655/20482/71514/17210	11
GO:0045637	BP	GO:0045637	regulation of myeloid cell differentiation	12/171	226/28943	1.13278276021871e-08	1.7919544425936e-06	1.12085873116378e-06	234515/14281/97165/20304/18035/235320/20302/12608/15978/15902/108655/16825	12
GO:0070997	BP	GO:0070997	neuron death	16/171	450/28943	1.22604450916595e-08	1.85132720884058e-06	1.1579961057864e-06	14281/18227/12043/12227/13653/20304/11911/11816/20302/12608/15978/58801/30841/20655/11820/17210	16
GO:0032103	BP	GO:0032103	positive regulation of response to external stimulus	16/171	459/28943	1.61645010349861e-08	2.33471619296625e-06	1.46035354888158e-06	20202/225825/20201/97165/20304/18035/20302/12608/15978/12767/192231/227541/243655/11820/13040/71514	16
GO:0043523	BP	GO:0043523	regulation of neuron apoptotic process	13/171	290/28943	2.05735906917085e-08	2.78044824097071e-06	1.73915676278595e-06	18227/12043/12227/13653/11911/11816/20302/12608/58801/30841/20655/11820/17210	13
GO:0001933	BP	GO:0001933	negative regulation of protein phosphorylation	14/171	346/28943	2.09900664258401e-08	2.78044824097071e-06	1.73915676278595e-06	21929/19252/17872/17131/19735/11816/11461/15978/192231/15502/230738/17873/19263/19084	14
GO:0071900	BP	GO:0071900	regulation of protein serine/threonine kinase activity	14/171	347/28943	2.17614853296925e-08	2.78044824097071e-06	1.73915676278595e-06	21929/19252/19735/66214/11816/11461/15978/23994/192231/15502/13205/56706/19084/11820	14
GO:0006469	BP	GO:0006469	negative regulation of protein kinase activity	11/171	202/28943	3.63224841323249e-08	4.46901082546605e-06	2.79534439287366e-06	21929/19252/19735/11816/11461/15978/192231/15502/17873/19263/19084	11
GO:0051348	BP	GO:0051348	negative regulation of transferase activity	12/171	262/28943	5.79376187808399e-08	6.87388462821251e-06	4.2995811832097e-06	21929/19252/17131/19735/11816/11461/15978/192231/15502/17873/19263/19084	12
GO:0034249	BP	GO:0034249	negative regulation of cellular amide metabolic process	11/171	213/28943	6.24539206860505e-08	7.15420429376068e-06	4.47491976167926e-06	12877/12193/18458/22057/19735/12227/11816/13205/230738/27058/69635	11
GO:0030099	BP	GO:0030099	myeloid cell differentiation	15/171	445/28943	7.16830144840401e-08	7.93769913719938e-06	4.96499195057878e-06	16477/234515/14281/97165/16598/20304/18035/235320/20302/12608/15978/15902/108655/11820/16825	15
GO:0070661	BP	GO:0070661	leukocyte proliferation	14/171	384/28943	7.64136228282874e-08	8.18858242050228e-06	5.12191821606245e-06	16477/328066/12043/94176/27371/20304/18761/75863/12608/15978/12767/19084/108723/19171	14
GO:0051402	BP	GO:0051402	neuron apoptotic process	13/171	329/28943	8.98917896072285e-08	9.3318914086004e-06	5.83705239094306e-06	18227/12043/12227/13653/11911/11816/20302/12608/58801/30841/20655/11820/17210	13
GO:0050792	BP	GO:0050792	regulation of viral process	10/171	175/28943	9.83013990832864e-08	9.89567417438417e-06	6.18969575089019e-06	18458/12043/13207/20304/17069/75863/12767/192231/13205/66141	10
GO:1901216	BP	GO:1901216	positive regulation of neuron death	9/171	133/28943	1.03205272730864e-07	9.93980954925967e-06	6.21730221180601e-06	14281/13653/11911/11816/20302/15978/58801/11820/17210	9
GO:0042326	BP	GO:0042326	negative regulation of phosphorylation	14/171	394/28943	1.04724062078293e-07	9.93980954925967e-06	6.21730221180601e-06	21929/19252/17872/17131/19735/11816/11461/15978/192231/15502/230738/17873/19263/19084	14
GO:0033673	BP	GO:0033673	negative regulation of kinase activity	11/171	226/28943	1.13916984020541e-07	1.05120061365622e-05	6.57520837592248e-06	21929/19252/19735/11816/11461/15978/192231/15502/17873/19263/19084	11
GO:0030595	BP	GO:0030595	leukocyte chemotaxis	11/171	228/28943	1.24516797527106e-07	1.10604029786776e-05	6.91822791593828e-06	20303/20202/19252/20201/20304/20302/15978/17101/227541/245195/11820	11
GO:1903209	BP	GO:1903209	positive regulation of oxidative stress-induced cell death	5/171	21/28943	1.27956750540434e-07	1.10604029786776e-05	6.91822791593828e-06	108655/20655/11820/71514/17210	5
GO:2001233	BP	GO:2001233	regulation of apoptotic signaling pathway	14/171	401/28943	1.29848198726197e-07	1.10604029786776e-05	6.91822791593828e-06	21929/20202/22070/20201/18227/97165/12043/58801/15502/13205/20655/20482/71514/17210	14
GO:0046651	BP	GO:0046651	lymphocyte proliferation	13/171	344/28943	1.50274519826754e-07	1.24802988716119e-05	7.80636584573715e-06	328066/12043/94176/27371/20304/18761/75863/12608/15978/12767/19084/108723/19171	13
GO:0007159	BP	GO:0007159	leukocyte cell-cell adhesion	14/171	411/28943	1.7520363698462e-07	1.41957678551929e-05	8.87938329673019e-06	78473/20202/20201/17131/20304/235320/11461/18761/75863/12608/15978/230738/19084/108723	14
GO:0043484	BP	GO:0043484	regulation of RNA splicing	10/171	187/28943	1.82664894447183e-07	1.42028750988027e-05	8.88382884281395e-06	20384/13207/12747/56758/59013/66395/56706/20462/233908/170791	10
GO:0042098	BP	GO:0042098	T cell proliferation	11/171	237/28943	1.83842152091667e-07	1.42028750988027e-05	8.88382884281395e-06	94176/27371/20304/18761/75863/12608/15978/12767/19084/108723/19171	11
GO:0032943	BP	GO:0032943	mononuclear cell proliferation	13/171	351/28943	1.89303937103083e-07	1.42924472512828e-05	8.9398557856815e-06	328066/12043/94176/27371/20304/18761/75863/12608/15978/12767/19084/108723/19171	13
GO:0002819	BP	GO:0002819	regulation of adaptive immune response	11/171	239/28943	2.00010138522181e-07	1.47651928926819e-05	9.23555587000668e-06	21929/14972/78473/225825/17131/14964/18761/75863/15978/230738/110557	11
GO:2001244	BP	GO:2001244	positive regulation of intrinsic apoptotic signaling pathway	7/171	71/28943	2.14936695106779e-07	1.55221674161895e-05	9.70903972862199e-06	20202/20201/58801/20655/20482/71514/17210	7
GO:0017148	BP	GO:0017148	negative regulation of translation	10/171	191/28943	2.22356348940577e-07	1.57163359825659e-05	9.83049121632025e-06	12877/12193/18458/22057/19735/12227/13205/230738/27058/69635	10
GO:0097529	BP	GO:0097529	myeloid leukocyte migration	11/171	243/28943	2.3616985491886e-07	1.63449220425094e-05	1.02236687195138e-05	20303/20202/19252/20201/20304/20302/15978/17101/227541/245195/11820	11
GO:0050729	BP	GO:0050729	positive regulation of inflammatory response	9/171	148/28943	2.57632613689058e-07	1.74664396464296e-05	1.09251724902728e-05	20202/20201/20304/18035/20302/12608/15978/11820/13040	9
GO:0050727	BP	GO:0050727	regulation of inflammatory response	13/171	367/28943	3.14610064652109e-07	2.09026926954861e-05	1.30745319499634e-05	21929/20202/20201/20304/18035/11816/20302/12608/15978/108655/20655/11820/13040	13
GO:0002831	BP	GO:0002831	regulation of response to biotic stimulus	13/171	371/28943	3.5575634599499e-07	2.31729917920658e-05	1.44945929204151e-05	21929/225825/97165/20304/11816/15978/192231/230738/243655/69635/108655/12314/71514	13
GO:0048872	BP	GO:0048872	homeostasis of number of cells	13/171	375/28943	4.01656177164961e-07	2.56596503950385e-05	1.60499857029075e-05	21929/14605/97165/328066/16598/12043/15978/58801/15902/20655/20482/108723/16825	13
GO:0007519	BP	GO:0007519	skeletal muscle tissue development	10/171	207/28943	4.67136387586236e-07	2.9279756218141e-05	1.83143441726957e-05	15370/14281/12043/13207/12227/13653/56758/232174/108655/20482	10
GO:1902947	BP	GO:1902947	regulation of tau-protein kinase activity	4/171	12/28943	5.61170069087357e-07	3.34644775712161e-05	2.09318668923542e-05	13653/11816/15978/11820	4
GO:0010563	BP	GO:0010563	negative regulation of phosphorus metabolic process	14/171	453/28943	5.6412123539678e-07	3.34644775712161e-05	2.09318668923542e-05	21929/19252/17872/17131/19735/11816/11461/15978/192231/15502/230738/17873/19263/19084	14
GO:0045936	BP	GO:0045936	negative regulation of phosphate metabolic process	14/171	453/28943	5.6412123539678e-07	3.34644775712161e-05	2.09318668923542e-05	21929/19252/17872/17131/19735/11816/11461/15978/192231/15502/230738/17873/19263/19084	14
GO:2000113	BP	GO:2000113	negative regulation of cellular macromolecule biosynthetic process	10/171	212/28943	5.8131862561699e-07	3.38796574438534e-05	2.11915598701374e-05	12877/12193/18458/22057/19735/12227/13205/230738/27058/69635	10
GO:0008625	BP	GO:0008625	extrinsic apoptotic signaling pathway via death domain receptors	7/171	83/28943	6.32304685687291e-07	3.62157959629858e-05	2.26528030770728e-05	21929/97165/12043/58801/13205/69635/20482	7
GO:0030316	BP	GO:0030316	osteoclast differentiation	8/171	123/28943	7.28485706784347e-07	4.10174494565695e-05	2.56562138303711e-05	16477/234515/14281/20304/20302/12608/15978/108655	8
GO:0060538	BP	GO:0060538	skeletal muscle organ development	10/171	219/28943	7.8191804406423e-07	4.32921957063562e-05	2.70790564733823e-05	15370/14281/12043/13207/12227/13653/56758/232174/108655/20482	10
GO:0045619	BP	GO:0045619	regulation of lymphocyte differentiation	10/171	221/28943	8.49342595125831e-07	4.62543623116068e-05	2.89318771834062e-05	12193/17131/235320/11461/75863/15978/230738/15902/232174/108723	10
GO:0042149	BP	GO:0042149	cellular response to glucose starvation	6/171	55/28943	8.88373421330336e-07	4.68440715184028e-05	2.93007374052813e-05	14828/12043/11911/58801/230738/17691	6
GO:0043620	BP	GO:0043620	regulation of DNA-templated transcription in response to stress	6/171	55/28943	8.88373421330336e-07	4.68440715184028e-05	2.93007374052813e-05	17872/16598/13653/11911/12608/57748	6
GO:0002822	BP	GO:0002822	regulation of adaptive immune response based on somatic recombination of immune receptors built from immunoglobulin superfamily domains	10/171	223/28943	9.21794070874964e-07	4.78468734913536e-05	2.99279851300523e-05	21929/14972/225825/17131/14964/18761/75863/15978/230738/110557	10
GO:0071621	BP	GO:0071621	granulocyte chemotaxis	8/171	129/28943	1.04631132734242e-06	5.34745573758693e-05	3.34480738489705e-05	20303/20202/20201/20304/20302/15978/17101/227541	8
GO:0019079	BP	GO:0019079	viral genome replication	8/171	130/28943	1.10936304922628e-06	5.58379401443894e-05	3.49263582005212e-05	18458/12043/13207/20304/23983/13205/230738/66141	8
GO:0022407	BP	GO:0022407	regulation of cell-cell adhesion	14/171	497/28943	1.68099149471269e-06	8.10185346756583e-05	5.06766968059031e-05	21929/78473/17131/20304/66214/235320/11461/18761/75863/12608/15978/230738/19084/108723	14
GO:0032651	BP	GO:0032651	regulation of interleukin-1 beta production	7/171	96/28943	1.70206103315375e-06	8.10185346756583e-05	5.06766968059031e-05	21929/13653/20302/15978/230738/108655/11820	7
GO:0070555	BP	GO:0070555	response to interleukin-1	7/171	96/28943	1.70206103315375e-06	8.10185346756583e-05	5.06766968059031e-05	20303/13653/20304/20302/12608/230738/11820	7
GO:0008380	BP	GO:0008380	RNA splicing	13/171	427/28943	1.71132041044823e-06	8.10185346756583e-05	5.06766968059031e-05	18458/20384/13207/12747/56758/59013/66395/56706/20462/20638/233908/170791/71514	13
GO:0032680	BP	GO:0032680	regulation of tumor necrosis factor production	9/171	186/28943	1.75208356889503e-06	8.10185346756583e-05	5.06766968059031e-05	21929/20303/15979/20302/15978/230738/108655/11820/56490	9
GO:0072594	BP	GO:0072594	establishment of protein localization to organelle	13/171	428/28943	1.7559706492015e-06	8.10185346756583e-05	5.06766968059031e-05	21929/14828/13207/18035/56338/18761/15978/58801/15502/22631/230738/27058/19386	13
GO:0014002	BP	GO:0014002	astrocyte development	5/171	35/28943	1.90918752464066e-06	8.6881108998031e-05	5.4343708343773e-05	20202/20201/15979/15978/11820	5
GO:1903555	BP	GO:1903555	regulation of tumor necrosis factor superfamily cytokine production	9/171	189/28943	1.99947899034898e-06	8.97603946748558e-05	5.61446874388179e-05	21929/20303/15979/20302/15978/230738/108655/11820/56490	9
GO:0031668	BP	GO:0031668	cellular response to extracellular stimulus	10/171	245/28943	2.15299023388524e-06	9.53631140928904e-05	5.9649161006168e-05	14281/18227/14828/12043/11911/58801/230738/57748/216742/17691	10
GO:0002573	BP	GO:0002573	myeloid leukocyte differentiation	10/171	246/28943	2.23290626756066e-06	9.76015081689017e-05	6.10492655424481e-05	16477/234515/14281/20304/20302/12608/15978/15902/108655/11820	10
GO:0002761	BP	GO:0002761	regulation of myeloid leukocyte differentiation	8/171	143/28943	2.27422064386681e-06	9.81163763496824e-05	6.13713130689417e-05	234515/14281/20304/20302/12608/15978/15902/108655	8
GO:0007517	BP	GO:0007517	muscle organ development	12/171	371/28943	2.33448022608399e-06	9.8166371025962e-05	6.14025844942011e-05	15370/14281/17131/12043/13207/12227/13653/56758/17069/232174/108655/20482	12
GO:1903037	BP	GO:1903037	regulation of leukocyte cell-cell adhesion	12/171	371/28943	2.33448022608399e-06	9.8166371025962e-05	6.14025844942011e-05	78473/17131/20304/235320/11461/18761/75863/12608/15978/230738/19084/108723	12
GO:0032640	BP	GO:0032640	tumor necrosis factor production	9/171	193/28943	2.37577933484176e-06	9.82691650346865e-05	6.14668816434206e-05	21929/20303/15979/20302/15978/230738/108655/11820/56490	9
GO:0036473	BP	GO:0036473	cell death in response to oxidative stress	7/171	101/28943	2.39608740752848e-06	9.82691650346865e-05	6.14668816434206e-05	12043/11911/108655/20655/11820/71514/17210	7
GO:0032611	BP	GO:0032611	interleukin-1 beta production	7/171	102/28943	2.55994552004321e-06	0.000103709012409555	6.48694795451257e-05	21929/13653/20302/15978/230738/108655/11820	7
GO:0071706	BP	GO:0071706	tumor necrosis factor superfamily cytokine production	9/171	196/28943	2.69662073017866e-06	0.000107929808019922	6.75095665361152e-05	21929/20303/15979/20302/15978/230738/108655/11820/56490	9
GO:0030593	BP	GO:0030593	neutrophil chemotaxis	7/171	103/28943	2.73305477547371e-06	0.00010808580909671	6.76071444459285e-05	20303/20202/20201/20304/20302/15978/227541	7
GO:0050863	BP	GO:0050863	regulation of T cell activation	12/171	378/28943	2.82891354267303e-06	0.000110560597514821	6.91551124859017e-05	17131/20304/235320/11461/18761/75863/12608/15978/230738/232174/19084/108723	12
GO:0002253	BP	GO:0002253	activation of immune response	13/171	448/28943	2.89581643851756e-06	0.000111859328008783	6.99674620518197e-05	78473/225825/12043/66214/15978/192231/230738/243655/12525/108655/108723/16428/71514	13
GO:0002456	BP	GO:0002456	T cell mediated immunity	8/171	148/28943	2.94013196025636e-06	0.000112265728413467	7.02216635153787e-05	14972/17131/14964/14939/75863/17101/12525/110557	8
GO:1903311	BP	GO:1903311	regulation of mRNA metabolic process	11/171	317/28943	3.18983175752011e-06	0.000120416148846384	7.53197115950323e-05	12877/12193/18458/22057/13207/12227/56758/230738/20462/233908/170791	11
GO:1900221	BP	GO:1900221	regulation of amyloid-beta clearance	4/171	18/28943	3.37422531257285e-06	0.000125945803240079	7.87784833473543e-05	15979/11816/15978/11820	4
GO:1903900	BP	GO:1903900	regulation of viral life cycle	8/171	151/28943	3.41405727253457e-06	0.00012601664732622	7.88227959764122e-05	18458/12043/13207/20304/17069/75863/13205/66141	8
GO:0071901	BP	GO:0071901	negative regulation of protein serine/threonine kinase activity	7/171	107/28943	3.52643040823994e-06	0.000128734085892012	8.05225404958431e-05	21929/19252/19735/11816/192231/15502/19084	7
GO:1901215	BP	GO:1901215	negative regulation of neuron death	10/171	267/28943	4.62340244820157e-06	0.000166945031879626	0.00010442330014588	18227/12043/12227/20304/11911/11816/12608/30841/20655/11820	10
GO:1990868	BP	GO:1990868	response to chemokine	6/171	73/28943	4.77809851775235e-06	0.00016886003485078	0.000105621125129262	20303/19252/20304/20302/12767/230738	6
GO:1990869	BP	GO:1990869	cellular response to chemokine	6/171	73/28943	4.77809851775235e-06	0.00016886003485078	0.000105621125129262	20303/19252/20304/20302/12767/230738	6
GO:0097530	BP	GO:0097530	granulocyte migration	8/171	163/28943	6.01258101971517e-06	0.000210250464710461	0.00013151063637582	20303/20202/20201/20304/20302/15978/17101/227541	8
GO:0032652	BP	GO:0032652	regulation of interleukin-1 production	7/171	117/28943	6.38348912373323e-06	0.000220895321552519	0.000138168942217647	21929/13653/20302/15978/230738/108655/11820	7
GO:0002460	BP	GO:0002460	adaptive immune response based on somatic recombination of immune receptors built from immunoglobulin superfamily domains	13/171	486/28943	6.97412856930216e-06	0.000238845928940431	0.000149396959259929	21929/14972/225825/17131/14964/14939/18761/75863/15978/17101/230738/12525/110557	13
GO:0046634	BP	GO:0046634	regulation of alpha-beta T cell activation	7/171	119/28943	7.13925922330115e-06	0.000242006317753127	0.000151373766990295	17131/235320/18761/75863/15978/230738/108723	7
GO:0071347	BP	GO:0071347	cellular response to interleukin-1	6/171	79/28943	7.57713497842273e-06	0.000251712423983203	0.000157444888920068	20303/13653/20304/20302/12608/230738	6
GO:1903201	BP	GO:1903201	regulation of oxidative stress-induced cell death	6/171	79/28943	7.57713497842273e-06	0.000251712423983203	0.000157444888920068	11911/108655/20655/11820/71514/17210	6
GO:0001909	BP	GO:0001909	leukocyte mediated cytotoxicity	8/171	169/28943	7.84115249038406e-06	0.000257904045277781	0.000161317717728172	14972/225825/14964/75234/14939/17101/243655/110557	8
GO:0043433	BP	GO:0043433	negative regulation of DNA-binding transcription factor activity	8/171	170/28943	8.18741149042425e-06	0.000264108781202078	0.000165198749672962	21929/20893/17131/18035/230738/15902/52440/17691	8
GO:0009991	BP	GO:0009991	response to extracellular stimulus	12/171	420/28943	8.23731099675838e-06	0.000264108781202078	0.000165198749672962	14281/18227/14828/12043/11911/11816/58801/230738/57748/20655/216742/17691	12
GO:0001649	BP	GO:0001649	osteoblast differentiation	9/171	225/28943	8.26830621463458e-06	0.000264108781202078	0.000165198749672962	16477/16478/15081/22057/13207/11911/12608/15902/66141	9
GO:0021782	BP	GO:0021782	glial cell development	7/171	122/28943	8.41123935914469e-06	0.000266115591915035	0.00016645399994939	20202/20201/15979/15978/15902/20655/11820	7
GO:0009267	BP	GO:0009267	cellular response to starvation	8/171	171/28943	8.54649470099538e-06	0.000267843918836855	0.000167535059977804	14828/12043/11911/58801/230738/57748/216742/17691	8
GO:0032612	BP	GO:0032612	interleukin-1 production	7/171	123/28943	8.8748538036837e-06	0.000275535180708759	0.000172345906625397	21929/13653/20302/15978/230738/108655/11820	7
GO:0000956	BP	GO:0000956	nuclear-transcribed mRNA catabolic process	7/171	124/28943	9.35946986129238e-06	0.000286722230017859	0.000179343351201006	12193/18458/22057/319885/13207/12227/230738	7
GO:0002347	BP	GO:0002347	response to tumor cell	5/171	48/28943	9.46438063615133e-06	0.000286722230017859	0.000179343351201006	225825/56338/243655/69635/12314	5
GO:0001503	BP	GO:0001503	ossification	12/171	426/28943	9.49411357675029e-06	0.000286722230017859	0.000179343351201006	16477/16478/15081/17131/22057/12043/13207/235320/11911/12608/15902/66141	12
GO:0045862	BP	GO:0045862	positive regulation of proteolysis	11/171	357/28943	9.81872135116736e-06	0.000292627546621925	0.000183037097826826	20202/20201/17131/75234/11816/15978/58801/13205/230738/69635/11820	11
GO:0035710	BP	GO:0035710	CD4-positive, alpha-beta T cell activation	7/171	125/28943	9.86582938641046e-06	0.000292627546621925	0.000183037097826826	17131/18761/12608/15978/230738/108655/108723	7
GO:0030183	BP	GO:0030183	B cell differentiation	8/171	175/28943	1.01188244738791e-05	0.000297475530108197	0.000186069487763738	21929/12193/12043/15902/108655/270110/216742/108723	8
GO:0031331	BP	GO:0031331	positive regulation of cellular catabolic process	12/171	431/28943	1.06667904286732e-05	0.000310834015825021	0.000194425155181911	12193/18458/17131/22057/12227/75234/11816/15978/230738/69635/11820/56490	12
GO:0010038	BP	GO:0010038	response to metal ion	10/171	296/28943	1.13895372500787e-05	0.000326564324080529	0.000204264385986553	16477/16478/14281/14282/12043/15902/20655/11820/12314/233908	10
GO:0045670	BP	GO:0045670	regulation of osteoclast differentiation	6/171	85/28943	1.15786526048037e-05	0.000326564324080529	0.000204264385986553	234515/14281/20304/20302/12608/15978	6
GO:0070228	BP	GO:0070228	regulation of lymphocyte apoptotic process	6/171	85/28943	1.15786526048037e-05	0.000326564324080529	0.000204264385986553	14605/12043/20304/18761/108655/216742	6
GO:0043618	BP	GO:0043618	regulation of transcription from RNA polymerase II promoter in response to stress	5/171	50/28943	1.15998164483752e-05	0.000326564324080529	0.000204264385986553	17872/16598/13653/11911/12608	5
GO:0046632	BP	GO:0046632	alpha-beta T cell differentiation	7/171	129/28943	1.21241912929632e-05	0.000338458516598518	0.000211704145177438	17131/12043/235320/15978/230738/108655/16428	7
GO:0051592	BP	GO:0051592	response to calcium ion	7/171	130/28943	1.27510514369157e-05	0.000351404314689924	0.000219801678506262	16477/16478/14281/14282/11820/12314/233908	7
GO:1902041	BP	GO:1902041	regulation of extrinsic apoptotic signaling pathway via death domain receptors	5/171	51/28943	1.27994949059244e-05	0.000351404314689924	0.000219801678506262	21929/97165/58801/13205/20482	5
GO:0097191	BP	GO:0097191	extrinsic apoptotic signaling pathway	9/171	238/28943	1.29567406595019e-05	0.000352805675990698	0.000220678223139402	21929/97165/12043/15978/58801/13205/69635/20482/17210	9
GO:0048708	BP	GO:0048708	astrocyte differentiation	6/171	87/28943	1.3239483507017e-05	0.000357573692766752	0.000223660594290557	20202/20201/15979/15978/15902/11820	6
GO:1902993	BP	GO:1902993	positive regulation of amyloid precursor protein catabolic process	4/171	25/28943	1.35056585597432e-05	0.000361820949479573	0.000226317232571589	15979/11816/15978/11820	4
GO:0043525	BP	GO:0043525	positive regulation of neuron apoptotic process	6/171	88/28943	1.41392144817216e-05	0.000375763764066234	0.000235038394837209	13653/11911/20302/58801/11820/17210	6
GO:1990266	BP	GO:1990266	neutrophil migration	7/171	133/28943	1.47947051819927e-05	0.000390063576306187	0.000243982857387247	20303/20202/20201/20304/20302/15978/227541	7
GO:0042692	BP	GO:0042692	muscle cell differentiation	12/171	449/28943	1.60059534226315e-05	0.000414268295347174	0.000259122790650946	15081/11465/19735/12043/94176/216850/15902/232174/108655/19084/15982/17691	12
GO:0071496	BP	GO:0071496	cellular response to external stimulus	10/171	308/28943	1.60479536434597e-05	0.000414268295347174	0.000259122790650946	14281/18227/14828/12043/11911/58801/230738/57748/216742/17691	10
GO:1900407	BP	GO:1900407	regulation of cellular response to oxidative stress	6/171	90/28943	1.60868784165519e-05	0.000414268295347174	0.000259122790650946	11911/108655/20655/11820/71514/17210	6
GO:0045580	BP	GO:0045580	regulation of T cell differentiation	8/171	188/28943	1.70165406439084e-05	0.000434838061685107	0.000271989078794132	17131/235320/11461/75863/15978/230738/232174/108723	8
GO:0050852	BP	GO:0050852	T cell receptor signaling pathway	7/171	137/28943	1.79341300643713e-05	0.000454787634151461	0.000284467438706861	78473/225825/15978/230738/12525/108723/16428	7
GO:0042594	BP	GO:0042594	response to starvation	8/171	191/28943	1.90731773891189e-05	0.000480008297626159	0.000300242840240197	14828/12043/11911/58801/230738/57748/216742/17691	8
GO:0034341	BP	GO:0034341	response to interferon-gamma	7/171	139/28943	1.96988602572806e-05	0.000489225355912006	0.000306008065075034	20303/11465/20304/20302/15978/69635/66141	7
GO:0050900	BP	GO:0050900	leukocyte migration	11/171	385/28943	1.97760861393365e-05	0.000489225355912006	0.000306008065075034	20303/20202/19252/20201/20304/20302/15978/17101/227541/245195/11820	11
GO:0001558	BP	GO:0001558	regulation of cell growth	12/171	459/28943	1.98812230728841e-05	0.000489225355912006	0.000306008065075034	15081/17131/29817/19735/12043/11816/12767/30841/13205/13690/108655/15982	12
GO:0035914	BP	GO:0035914	skeletal muscle cell differentiation	6/171	94/28943	2.06318088024395e-05	0.000503962270894883	0.000315225933250895	15370/14281/13207/12227/13653/232174	6
GO:0045069	BP	GO:0045069	regulation of viral genome replication	6/171	95/28943	2.19158106967479e-05	0.000531418417040849	0.000332399618251097	18458/12043/13207/20304/13205/66141	6
GO:0002683	BP	GO:0002683	negative regulation of immune system process	12/171	465/28943	2.25796517180869e-05	0.000543547847880325	0.00033998651786044	21929/234515/14605/19252/17131/75863/12608/15978/230738/243655/15902/19084	12
GO:0034976	BP	GO:0034976	response to endoplasmic reticulum stress	9/171	257/28943	2.37816097774307e-05	0.000568363364608813	0.000355508502087454	17872/14828/12043/11911/12608/15978/58801/13205/11820	9
GO:0070229	BP	GO:0070229	negative regulation of lymphocyte apoptotic process	5/171	58/28943	2.41477741510822e-05	0.000572992183784964	0.000358403805821325	14605/12043/20304/18761/108655	5
GO:0043153	BP	GO:0043153	entrainment of circadian clock by photoperiod	4/171	29/28943	2.48942444889086e-05	0.000586515462355705	0.000366862550362864	20893/18626/15902/17691	4
GO:0010631	BP	GO:0010631	epithelial cell migration	10/171	328/28943	2.74647050335144e-05	0.000642519367051654	0.000401892718577891	15370/66214/11816/11852/15978/12767/230738/11946/108655/11845	10
GO:1902882	BP	GO:1902882	regulation of response to oxidative stress	6/171	99/28943	2.77112043877847e-05	0.000643752594239305	0.000402664096146389	11911/108655/20655/11820/71514/17210	6
GO:0006397	BP	GO:0006397	mRNA processing	12/171	476/28943	2.83637381010487e-05	0.000650567608263535	0.000406926854055014	12877/18458/20384/13207/56758/23983/59013/20462/11820/20638/170791/71514	12
GO:0002548	BP	GO:0002548	monocyte chemotaxis	5/171	60/28943	2.85093124377675e-05	0.000650567608263535	0.000406926854055014	20303/19252/20304/20302/11820	5
GO:0009648	BP	GO:0009648	photoperiodism	4/171	30/28943	2.85920742945443e-05	0.000650567608263535	0.000406926854055014	20893/18626/15902/17691	4
GO:0090132	BP	GO:0090132	epithelium migration	10/171	330/28943	2.89176414729402e-05	0.000653499353558553	0.000408760646384418	15370/66214/11816/11852/15978/12767/230738/11946/108655/11845	10
GO:0071887	BP	GO:0071887	leukocyte apoptotic process	7/171	148/28943	2.95117705317542e-05	0.000657973836956292	0.000411559413844456	14605/12043/20304/18761/15978/108655/216742	7
GO:1903313	BP	GO:1903313	positive regulation of mRNA metabolic process	7/171	148/28943	2.95117705317542e-05	0.000657973836956292	0.000411559413844456	12877/12193/18458/22057/12227/230738/20462	7
GO:0090130	BP	GO:0090130	tissue migration	10/171	332/28943	3.04359601962691e-05	0.000672425227802783	0.000420598688070817	15370/66214/11816/11852/15978/12767/230738/11946/108655/11845	10
GO:0032872	BP	GO:0032872	regulation of stress-activated MAPK cascade	8/171	204/28943	3.05647830819447e-05	0.000672425227802783	0.000420598688070817	19252/665113/18626/17318/15502/230738/17873/11820	8
GO:0009649	BP	GO:0009649	entrainment of circadian clock	4/171	31/28943	3.26770424400846e-05	0.000703372294235207	0.000439955926620077	20893/18626/15902/17691	4
GO:0070233	BP	GO:0070233	negative regulation of T cell apoptotic process	4/171	31/28943	3.26770424400846e-05	0.000703372294235207	0.000439955926620077	14605/12043/20304/18761	4
GO:0002449	BP	GO:0002449	lymphocyte mediated immunity	12/171	483/28943	3.26815269163679e-05	0.000703372294235207	0.000439955926620077	14972/225825/17131/14964/75234/14939/75863/15978/17101/243655/12525/110557	12
GO:0031343	BP	GO:0031343	positive regulation of cell killing	6/171	102/28943	3.28183942222929e-05	0.000703372294235207	0.000439955926620077	14972/225825/14964/15978/243655/110557	6
GO:0070302	BP	GO:0070302	regulation of stress-activated protein kinase signaling cascade	8/171	207/28943	3.391071397569e-05	0.000722124306584886	0.000451685218542592	19252/665113/18626/17318/15502/230738/17873/11820	8
GO:0002274	BP	GO:0002274	myeloid leukocyte activation	9/171	272/28943	3.70425969666758e-05	0.000783793039001893	0.000490258708764453	16478/225825/94176/20304/15979/15978/22631/108655/11820	9
GO:0001906	BP	GO:0001906	cell killing	9/171	273/28943	3.81137224216151e-05	0.000801353075219022	0.000501242425451487	14972/225825/14964/75234/14939/15978/17101/243655/110557	9
GO:0030307	BP	GO:0030307	positive regulation of cell growth	8/171	211/28943	3.88437477571716e-05	0.000806493312808275	0.000504457618899057	15081/17131/12043/11816/12767/30841/13205/13690	8
GO:0043281	BP	GO:0043281	regulation of cysteine-type endopeptidase activity involved in apoptotic process	8/171	211/28943	3.88437477571716e-05	0.000806493312808275	0.000504457618899057	15370/20202/20201/58801/13205/69635/11820/216742	8
GO:2001235	BP	GO:2001235	positive regulation of apoptotic signaling pathway	7/171	156/28943	4.13191877006048e-05	0.000851551475696289	0.000532641279199111	20202/20201/58801/20655/20482/71514/17210	7
GO:0031669	BP	GO:0031669	cellular response to nutrient levels	8/171	213/28943	4.15265921320888e-05	0.000851551475696289	0.000532641279199111	14828/12043/11911/58801/230738/57748/216742/17691	8
GO:0002834	BP	GO:0002834	regulation of response to tumor cell	4/171	33/28943	4.21065789825548e-05	0.000858147579018694	0.000536767109535442	225825/243655/69635/12314	4
GO:0009615	BP	GO:0009615	response to virus	10/171	347/28943	4.41614281809111e-05	0.000894538197664552	0.000559529263344791	12043/20304/15979/15978/17101/58801/13205/230738/12525/66141	10
GO:0002429	BP	GO:0002429	immune response-activating cell surface receptor signaling pathway	10/171	349/28943	4.63395895348761e-05	0.000932970402635505	0.000583568419405713	78473/225825/12043/15978/230738/243655/12525/108655/108723/16428	10
GO:0002757	BP	GO:0002757	immune response-activating signal transduction	10/171	350/28943	4.74626292064172e-05	0.000948917598358515	0.000593543312259485	78473/225825/12043/15978/230738/243655/12525/108655/108723/16428	10
GO:0070227	BP	GO:0070227	lymphocyte apoptotic process	6/171	109/28943	4.77029617477038e-05	0.000948917598358515	0.000593543312259485	14605/12043/20304/18761/108655/216742	6
GO:0016311	BP	GO:0016311	dephosphorylation	10/171	351/28943	4.86088187696033e-05	0.000961181523527514	0.000601214337413515	234515/13537/19252/17872/240672/12043/15978/19263/319468/12314	10
GO:0030522	BP	GO:0030522	intracellular receptor signaling pathway	8/171	218/28943	4.89179314187633e-05	0.000961570225876519	0.00060145746882989	21929/16598/13207/18626/18035/15502/232174/108655	8
GO:0002821	BP	GO:0002821	positive regulation of adaptive immune response	7/171	161/28943	5.04918452892192e-05	0.000980900058776527	0.000613548184677862	14972/78473/225825/14964/18761/15978/110557	7
GO:0045667	BP	GO:0045667	regulation of osteoblast differentiation	7/171	161/28943	5.04918452892192e-05	0.000980900058776527	0.000613548184677862	16478/22057/13207/11911/12608/15902/66141	7
GO:0032760	BP	GO:0032760	positive regulation of tumor necrosis factor production	6/171	111/28943	5.28222776935169e-05	0.00102020701452246	0.00063813449306611	20303/15979/20302/15978/11820/56490	6
GO:0045672	BP	GO:0045672	positive regulation of osteoclast differentiation	4/171	35/28943	5.33844376949633e-05	0.00102510463596918	0.000641197931304275	14281/20304/20302/15978	4
GO:0060213	BP	GO:0060213	positive regulation of nuclear-transcribed mRNA poly(A) tail shortening	3/171	13/28943	5.54862061274595e-05	0.00104931537736682	0.000656341631522576	18458/22057/12227	3
GO:0071346	BP	GO:0071346	cellular response to interferon-gamma	6/171	112/28943	5.55416691322954e-05	0.00104931537736682	0.000656341631522576	20303/11465/20304/20302/15978/69635	6
GO:0007623	BP	GO:0007623	circadian rhythm	8/171	222/28943	5.55928676750632e-05	0.00104931537736682	0.000656341631522576	20893/13207/13653/18626/11911/15902/71514/17691	8
GO:0009314	BP	GO:0009314	response to radiation	11/171	432/28943	5.62263105693332e-05	0.00105527572718263	0.000660069801152922	20893/12043/13653/18626/11852/18538/58801/15902/50769/11820/17691	11
GO:2001236	BP	GO:2001236	regulation of extrinsic apoptotic signaling pathway	7/171	164/28943	5.67530976432916e-05	0.00105917859758997	0.000662511027485852	21929/97165/12043/58801/13205/20482/17210	7
GO:0045639	BP	GO:0045639	positive regulation of myeloid cell differentiation	6/171	113/28943	5.83718445951074e-05	0.00107133297096656	0.000670113528530049	14281/97165/20304/20302/15978/15902	6
GO:1902106	BP	GO:1902106	negative regulation of leukocyte differentiation	6/171	113/28943	5.83718445951074e-05	0.00107133297096656	0.000670113528530049	234515/17131/75863/15978/230738/15902	6
GO:1903557	BP	GO:1903557	positive regulation of tumor necrosis factor superfamily cytokine production	6/171	113/28943	5.83718445951074e-05	0.00107133297096656	0.000670113528530049	20303/15979/20302/15978/11820/56490	6
GO:0051607	BP	GO:0051607	defense response to virus	9/171	289/28943	5.91675853127768e-05	0.00107997098026947	0.000675516561060852	12043/20304/15979/15978/17101/58801/230738/12525/66141	9
GO:0097242	BP	GO:0097242	amyloid-beta clearance	4/171	36/28943	5.9781672738659e-05	0.00108384038938769	0.000677936857521246	15979/11816/15978/11820	4
GO:0002768	BP	GO:0002768	immune response-regulating cell surface receptor signaling pathway	10/171	360/28943	6.00320986295409e-05	0.00108384038938769	0.000677936857521246	78473/225825/12043/15978/230738/243655/12525/108655/108723/16428	10
GO:0140546	BP	GO:0140546	defense response to symbiont	9/171	290/28943	6.0757236358662e-05	0.0010909459898397	0.000682381375817855	12043/20304/15979/15978/17101/58801/230738/12525/66141	9
GO:0050866	BP	GO:0050866	negative regulation of cell activation	8/171	225/28943	6.10824666195618e-05	0.0010909459898397	0.000682381375817855	21929/17131/11816/75863/12608/230738/15902/19084	8
GO:0014706	BP	GO:0014706	striated muscle tissue development	9/171	291/28943	6.23827412573372e-05	0.00110821105057152	0.000693180586782908	17131/19735/17069/216850/15902/108655/19084/15982/17691	9
GO:0032675	BP	GO:0032675	regulation of interleukin-6 production	7/171	167/28943	6.3636002903909e-05	0.00112446171088716	0.000703345295253731	21929/16598/12608/15978/230738/11820/56490	7
GO:0000079	BP	GO:0000079	regulation of cyclin-dependent protein serine/threonine kinase activity	5/171	71/28943	6.44977724791417e-05	0.00113365926018893	0.00070909831731454	21929/66214/11461/192231/56706	5
GO:0032922	BP	GO:0032922	circadian regulation of gene expression	5/171	72/28943	6.89821727666442e-05	0.00120609883121469	0.000754408914356541	20893/13653/18626/11911/15902	5
GO:0019218	BP	GO:0019218	regulation of steroid metabolic process	6/171	117/28943	7.08671780661888e-05	0.00122529834211694	0.000766418114432915	29817/13653/11816/15978/20655/69863	6
GO:1903707	BP	GO:1903707	negative regulation of hemopoiesis	6/171	117/28943	7.08671780661888e-05	0.00122529834211694	0.000766418114432915	234515/17131/75863/15978/230738/15902	6
GO:0034250	BP	GO:0034250	positive regulation of cellular amide metabolic process	7/171	170/28943	7.11868091597138e-05	0.00122529834211694	0.000766418114432915	12877/18458/22057/15979/11816/15978/13205	7
GO:0062012	BP	GO:0062012	regulation of small molecule metabolic process	10/171	368/28943	7.20324423792225e-05	0.00123346275043184	0.000771524911864272	13653/11816/15978/58801/20655/11820/56490/17691/69863/19386	10
GO:0002706	BP	GO:0002706	regulation of lymphocyte mediated immunity	8/171	231/28943	7.34206801107544e-05	0.00124550516890889	0.000779057385666893	14972/225825/17131/14964/75863/15978/243655/110557	8
GO:0002763	BP	GO:0002763	positive regulation of myeloid leukocyte differentiation	5/171	73/28943	7.37030605790625e-05	0.00124550516890889	0.000779057385666893	14281/20304/20302/15978/15902	5
GO:0051250	BP	GO:0051250	negative regulation of lymphocyte activation	7/171	171/28943	7.38604811183176e-05	0.00124550516890889	0.000779057385666893	21929/17131/75863/12608/230738/15902/19084	7
GO:2000106	BP	GO:2000106	regulation of leukocyte apoptotic process	6/171	119/28943	7.78680452197852e-05	0.00130645275868751	0.000817179804698862	14605/12043/20304/18761/108655/216742	6
GO:1904029	BP	GO:1904029	regulation of cyclin-dependent protein kinase activity	5/171	74/28943	7.86689047455856e-05	0.00131325679178309	0.000821435694090378	21929/66214/11461/192231/56706	5
GO:0006941	BP	GO:0006941	striated muscle contraction	7/171	173/28943	7.94539955484833e-05	0.00131973086606031	0.000825485195856348	15370/17131/19735/12767/230738/50769/12314	7
GO:0043542	BP	GO:0043542	endothelial cell migration	8/171	234/28943	8.03259666497368e-05	0.00132757642393247	0.00083039255389673	15370/66214/11816/11852/12767/230738/11946/108655	8
GO:0044772	BP	GO:0044772	mitotic cell cycle phase transition	11/171	451/28943	8.24486562889728e-05	0.00135591305045529	0.00084811697506218	12193/12043/71375/66214/448987/11461/18761/13205/15902/11820/12314	11
GO:0022898	BP	GO:0022898	regulation of transmembrane transporter activity	9/171	303/28943	8.49292395476323e-05	0.00138982725998638	0.000869330147093732	12043/15979/11461/15978/66395/69635/11820/12314/13040	9
GO:0060211	BP	GO:0060211	regulation of nuclear-transcribed mRNA poly(A) tail shortening	3/171	15/28943	8.75086594893299e-05	0.00141118333409492	0.000882688266897993	18458/22057/12227	3
GO:1900153	BP	GO:1900153	positive regulation of nuclear-transcribed mRNA catabolic process, deadenylation-dependent decay	3/171	15/28943	8.75086594893299e-05	0.00141118333409492	0.000882688266897993	12193/18458/22057	3
GO:2000271	BP	GO:2000271	positive regulation of fibroblast apoptotic process	3/171	15/28943	8.75086594893299e-05	0.00141118333409492	0.000882688266897993	12226/98267/58801	3
GO:0032635	BP	GO:0032635	interleukin-6 production	7/171	176/28943	8.84883104485058e-05	0.0014200877647823	0.000888257944700486	21929/16598/12608/15978/230738/11820/56490	7
GO:0042542	BP	GO:0042542	response to hydrogen peroxide	6/171	122/28943	8.93920387897998e-05	0.00142769400413324	0.000893015610177454	21929/12043/11852/216850/108655/20655	6
GO:0006606	BP	GO:0006606	protein import into nucleus	7/171	177/28943	9.16793244522586e-05	0.00145721873603064	0.00091148318543822	13207/18035/56338/18761/15978/230738/19386	7
GO:0050851	BP	GO:0050851	antigen receptor-mediated signaling pathway	9/171	307/28943	9.38207121137794e-05	0.00148415431258083	0.000928331256704764	78473/225825/12043/15978/230738/12525/108655/108723/16428	9
GO:2001234	BP	GO:2001234	negative regulation of apoptotic signaling pathway	8/171	241/28943	9.85560877396358e-05	0.00155167451882024	0.000970564815156105	21929/22070/18227/97165/12043/15502/13205/17210	8
GO:0071277	BP	GO:0071277	cellular response to calcium ion	5/171	78/28943	0.000101156506199577	0.00157766156617368	0.000986819586053692	16477/16478/14281/14282/233908	5
GO:2000514	BP	GO:2000514	regulation of CD4-positive, alpha-beta T cell activation	5/171	78/28943	0.000101156506199577	0.00157766156617368	0.000986819586053692	17131/18761/15978/230738/108723	5
GO:2000116	BP	GO:2000116	regulation of cysteine-type endopeptidase activity	8/171	243/28943	0.000104352095606374	0.00161364425436282	0.00100932658135943	15370/20202/20201/58801/13205/69635/11820/216742	8
GO:0045786	BP	GO:0045786	negative regulation of cell cycle	10/171	385/28943	0.000104435133861531	0.00161364425436282	0.00100932658135943	12226/21929/15370/12193/12043/12227/71375/66214/11852/192231	10
GO:0051170	BP	GO:0051170	import into nucleus	7/171	181/28943	0.000105395386290492	0.00162094200581951	0.00101389128916877	13207/18035/56338/18761/15978/230738/19386	7
GO:0002697	BP	GO:0002697	regulation of immune effector process	11/171	464/28943	0.000105899427933516	0.00162104847150258	0.00101395788293231	21929/14972/225825/17131/14964/75863/15978/230738/243655/108655/110557	11
GO:0032496	BP	GO:0032496	response to lipopolysaccharide	10/171	386/28943	0.000106674010714393	0.00162104847150258	0.00101395788293231	21929/20202/20201/97165/20304/18035/12608/15978/230738/108655	10
GO:0051044	BP	GO:0051044	positive regulation of membrane protein ectodomain proteolysis	3/171	16/28943	0.000107235539579689	0.00162104847150258	0.00101395788293231	11816/15978/11820	3
GO:0051403	BP	GO:0051403	stress-activated MAPK cascade	8/171	244/28943	0.000107354203410767	0.00162104847150258	0.00101395788293231	19252/665113/18626/17318/15502/230738/17873/11820	8
GO:0031667	BP	GO:0031667	response to nutrient levels	10/171	387/28943	0.000108953411778796	0.0016377521897247	0.00102440597690566	14828/12043/11911/11816/58801/230738/57748/20655/216742/17691	10
GO:1900744	BP	GO:1900744	regulation of p38MAPK cascade	4/171	42/28943	0.000110503205419729	0.00165356598380333	0.00103429742768395	19252/18626/230738/17873	4
GO:0019216	BP	GO:0019216	regulation of lipid metabolic process	10/171	388/28943	0.000111273926947503	0.00165477922722046	0.00103505630550182	29817/13653/11816/15978/15902/20655/11820/56490/17691/69863	10
GO:0043280	BP	GO:0043280	positive regulation of cysteine-type endopeptidase activity involved in apoptotic process	6/171	127/28943	0.000111580537898069	0.00165477922722046	0.00103505630550182	20202/20201/58801/13205/69635/11820	6
GO:0007369	BP	GO:0007369	gastrulation	7/171	183/28943	0.000112854057553724	0.00166622746308209	0.00104221712098737	21929/13537/19252/240672/216850/19084/16825	7
GO:0006402	BP	GO:0006402	mRNA catabolic process	8/171	246/28943	0.0001135730698209	0.00166942361922579	0.00104421630100818	12193/18458/22057/319885/13207/12227/230738/233908	8
GO:2000107	BP	GO:2000107	negative regulation of leukocyte apoptotic process	5/171	80/28943	0.00011410128686868	0.00166979944924121	0.00104445138084291	14605/12043/20304/18761/108655	5
GO:0032409	BP	GO:0032409	regulation of transporter activity	9/171	317/28943	0.000119526794368629	0.00174152636356397	0.00108931621460606	12043/15979/11461/15978/66395/69635/11820/12314/13040	9
GO:0010632	BP	GO:0010632	regulation of epithelial cell migration	8/171	248/28943	0.000120086917092138	0.0017420468933628	0.00108964180344693	66214/11816/11852/15978/230738/11946/108655/11845	8
GO:0048660	BP	GO:0048660	regulation of smooth muscle cell proliferation	7/171	185/28943	0.000120736290423749	0.00174385198603346	0.00109077088007543	21929/13653/20304/11816/15978/15902/108655	7
GO:0034504	BP	GO:0034504	protein localization to nucleus	9/171	320/28943	0.000128300014360372	0.00184507639699201	0.00115408625357655	13207/18035/56338/235320/18761/15978/230738/11820/19386	9
GO:0043409	BP	GO:0043409	negative regulation of MAPK cascade	7/171	187/28943	0.000129060029966198	0.00184800611874012	0.00115591878018727	13537/19252/240672/19735/18626/11816/15502	7
GO:0048143	BP	GO:0048143	astrocyte activation	3/171	17/28943	0.000129649610250931	0.00184848070924289	0.00115621563422335	15979/15978/11820	3
GO:1902991	BP	GO:1902991	regulation of amyloid precursor protein catabolic process	4/171	44/28943	0.000132793966764527	0.00188522033158871	0.00117919608813844	15979/11816/15978/11820	4
GO:0006470	BP	GO:0006470	protein dephosphorylation	8/171	252/28943	0.000134042876886925	0.00189245768305174	0.00118372301604745	13537/19252/17872/240672/12043/19263/319468/12314	8
GO:0009416	BP	GO:0009416	response to light stimulus	9/171	322/28943	0.000134443110535885	0.00189245768305174	0.00118372301604745	20893/12043/18626/18538/58801/15902/50769/11820/17691	9
GO:0050810	BP	GO:0050810	regulation of steroid biosynthetic process	5/171	83/28943	0.000135856177763059	0.00190427941995308	0.00119111745460483	29817/13653/11816/15978/20655	5
GO:0050670	BP	GO:0050670	regulation of lymphocyte proliferation	8/171	253/28943	0.000137733369930725	0.00191723702886891	0.00119922237554651	12043/20304/18761/75863/12608/15978/19084/108723	8
GO:0001776	BP	GO:0001776	leukocyte homeostasis	6/171	132/28943	0.000137934873539937	0.00191723702886891	0.00119922237554651	21929/14605/12043/15978/58801/20482	6
GO:0045927	BP	GO:0045927	positive regulation of growth	9/171	324/28943	0.000140830291168017	0.0019493259469173	0.00121929383669151	15081/17131/12043/11816/12767/30841/13205/13690/50769	9
GO:0031098	BP	GO:0031098	stress-activated protein kinase signaling cascade	8/171	254/28943	0.000141507313126464	0.00195056968550255	0.00122007178908775	19252/665113/18626/17318/15502/230738/17873/11820	8
GO:0000302	BP	GO:0000302	response to reactive oxygen species	7/171	190/28943	0.000142413899884614	0.00195495444387061	0.00122281443398098	21929/14281/12043/11852/216850/108655/20655	7
GO:0006509	BP	GO:0006509	membrane protein ectodomain proteolysis	4/171	45/28943	0.000145081150641563	0.0019752441902921	0.0012355055710373	11816/18761/15978/11820	4
GO:0008631	BP	GO:0008631	intrinsic apoptotic signaling pathway in response to oxidative stress	4/171	45/28943	0.000145081150641563	0.0019752441902921	0.0012355055710373	12043/20655/71514/17210	4
GO:0048638	BP	GO:0048638	regulation of developmental growth	10/171	402/28943	0.000148423594112875	0.00201250277405294	0.00125881063277687	17131/19735/12043/11816/12767/50769/108655/20655/11820/15982	10
GO:0048659	BP	GO:0048659	smooth muscle cell proliferation	7/171	192/28943	0.000151923070353047	0.00205157902322285	0.00128325263533126	21929/13653/20304/11816/15978/15902/108655	7
GO:0032944	BP	GO:0032944	regulation of mononuclear cell proliferation	8/171	258/28943	0.000157466920611351	0.00211783445453809	0.00132469508325935	12043/20304/18761/75863/12608/15978/19084/108723	8
GO:0033028	BP	GO:0033028	myeloid cell apoptotic process	4/171	46/28943	0.000158169911602695	0.00211871147719417	0.00132524365663718	12043/20304/15978/11845	4
GO:0002237	BP	GO:0002237	response to molecule of bacterial origin	10/171	407/28943	0.000164006725790084	0.0021880736669665	0.00136862936677077	21929/20202/20201/97165/20304/18035/12608/15978/230738/108655	10
GO:0043524	BP	GO:0043524	negative regulation of neuron apoptotic process	7/171	195/28943	0.00016714580535598	0.00222103346157026	0.0013892455569377	18227/12043/12227/11816/12608/30841/20655	7
GO:0018105	BP	GO:0018105	peptidyl-serine phosphorylation	9/171	332/28943	0.000168974433465768	0.00223629804439422	0.00139879347876492	17872/17131/12043/12747/18761/15978/227541/11820/216742	9
GO:0006942	BP	GO:0006942	regulation of striated muscle contraction	5/171	87/28943	0.000169640911254468	0.00223629804439422	0.00139879347876492	15370/17131/19735/230738/12314	5
GO:0010001	BP	GO:0010001	glial cell differentiation	8/171	261/28943	0.000170385794517409	0.00223723956279381	0.00139938239391456	20202/20201/15979/15978/12767/15902/20655/11820	8
GO:0042129	BP	GO:0042129	regulation of T cell proliferation	7/171	196/28943	0.000172485872533571	0.00224705124924127	0.00140551955575343	20304/18761/75863/12608/15978/19084/108723	7
GO:2001257	BP	GO:2001257	regulation of cation channel activity	7/171	196/28943	0.000172485872533571	0.00224705124924127	0.00140551955575343	15979/15978/66395/69635/11820/12314/13040	7
GO:0032609	BP	GO:0032609	interferon-gamma production	6/171	138/28943	0.000175822490071156	0.00228157153131398	0.00142711182319269	225825/75234/230738/243655/11820/16428	6
GO:0051146	BP	GO:0051146	striated muscle cell differentiation	9/171	334/28943	0.000176699426499639	0.00228402916276965	0.00142864905963665	11465/19735/12043/94176/216850/232174/108655/19084/17691	9
GO:1902004	BP	GO:1902004	positive regulation of amyloid-beta formation	3/171	19/28943	0.000183151628640549	0.00235825469125544	0.00147507676432658	15979/11816/15978	3
GO:0002260	BP	GO:0002260	lymphocyte homeostasis	5/171	89/28943	0.000188765673352057	0.002414281823245	0.00151012146110004	21929/14605/12043/58801/20482	5
GO:0045444	BP	GO:0045444	fat cell differentiation	8/171	265/28943	0.000188956434089013	0.002414281823245	0.00151012146110004	15370/12193/18227/19735/235320/12608/230738/15902	8
GO:0033002	BP	GO:0033002	muscle cell proliferation	8/171	266/28943	0.000193850084526888	0.00246731793409318	0.0015432952887924	21929/13653/20304/11816/15978/15902/108655/19084	8
GO:0045732	BP	GO:0045732	positive regulation of protein catabolic process	7/171	200/28943	0.000195244603418236	0.00247558233799764	0.00154846463297549	21929/17131/18245/75234/11816/15978/11820	7
GO:0070232	BP	GO:0070232	regulation of T cell apoptotic process	4/171	49/28943	0.000202553857766046	0.00255849397528062	0.00160032545619441	14605/12043/20304/18761	4
GO:0002695	BP	GO:0002695	negative regulation of leukocyte activation	7/171	202/28943	0.000207500540634039	0.00261104846964498	0.00163319803513394	21929/17131/75863/12608/230738/15902/19084	7
GO:0001912	BP	GO:0001912	positive regulation of leukocyte mediated cytotoxicity	5/171	91/28943	0.000209492113384727	0.00262616151193986	0.00164265116910209	14972/225825/14964/243655/110557	5
GO:1901990	BP	GO:1901990	regulation of mitotic cell cycle phase transition	9/171	342/28943	0.000210608602506251	0.00263023224633747	0.00164519739353914	12193/12043/71375/66214/11461/18761/13205/15902/11820	9
GO:0034614	BP	GO:0034614	cellular response to reactive oxygen species	6/171	143/28943	0.000213297524238272	0.00263748659325832	0.0016497349520238	21929/14281/11852/216850/108655/20655	6
GO:0002544	BP	GO:0002544	chronic inflammatory response	3/171	20/28943	0.000214538370145939	0.00263748659325832	0.0016497349520238	21929/20202/12608	3
GO:0003159	BP	GO:0003159	morphogenesis of an endothelium	3/171	20/28943	0.000214538370145939	0.00263748659325832	0.0016497349520238	11852/12767/108655	3
GO:0061154	BP	GO:0061154	endothelial tube morphogenesis	3/171	20/28943	0.000214538370145939	0.00263748659325832	0.0016497349520238	11852/12767/108655	3
GO:0019221	BP	GO:0019221	cytokine-mediated signaling pathway	10/171	421/28943	0.000215159201316377	0.00263748659325832	0.0016497349520238	20303/23849/13653/20304/15979/18035/20302/15978/12767/66141	10
GO:0048738	BP	GO:0048738	cardiac muscle tissue development	8/171	271/28943	0.000219907600812335	0.0026731588208322	0.00167204775573458	17131/19735/17069/216850/15902/108655/19084/17691	8
GO:0051091	BP	GO:0051091	positive regulation of DNA-binding transcription factor activity	8/171	271/28943	0.000219907600812335	0.0026731588208322	0.00167204775573458	19231/66214/18761/227541/57748/11820/108723/15982	8
GO:0045638	BP	GO:0045638	negative regulation of myeloid cell differentiation	5/171	92/28943	0.000220483298286581	0.0026731588208322	0.00167204775573458	234515/18035/235320/15978/16825	5
GO:0044403	BP	GO:0044403	biological process involved in symbiotic interaction	8/171	272/28943	0.000225448964565233	0.00272342349194801	0.00170348806144218	20304/17254/11816/17069/75863/15978/230738/66141	8
GO:0046890	BP	GO:0046890	regulation of lipid biosynthetic process	7/171	205/28943	0.000227042172955705	0.00273273224115526	0.00170931063849947	29817/13653/11816/15978/20655/56490/17691	7
GO:0031341	BP	GO:0031341	regulation of cell killing	6/171	146/28943	0.000238635105061283	0.00286189826358694	0.00179010335318629	14972/225825/14964/15978/243655/110557	6
GO:0045821	BP	GO:0045821	positive regulation of glycolytic process	3/171	21/28943	0.000249209959922146	0.00297390544578965	0.00186016329731258	15978/11820/56490	3
GO:0070371	BP	GO:0070371	ERK1 and ERK2 cascade	9/171	350/28943	0.000249765087108763	0.00297390544578965	0.00186016329731258	20303/12193/19252/20304/11816/20302/12767/22631/11820	9
GO:0035196	BP	GO:0035196	miRNA processing	4/171	52/28943	0.00025527330006	0.00301910454178177	0.0018884351105793	13207/106205/13205/230738	4
GO:0022408	BP	GO:0022408	negative regulation of cell-cell adhesion	7/171	209/28943	0.000255378800794906	0.00301910454178177	0.0018884351105793	21929/17131/66214/75863/12608/230738/19084	7
GO:1902107	BP	GO:1902107	positive regulation of leukocyte differentiation	7/171	210/28943	0.000262889876213406	0.00308593699215878	0.00193023848110569	14281/20304/235320/11461/20302/15978/15902	7
GO:1903708	BP	GO:1903708	positive regulation of hemopoiesis	7/171	210/28943	0.000262889876213406	0.00308593699215878	0.00193023848110569	14281/20304/235320/11461/20302/15978/15902	7
GO:2001056	BP	GO:2001056	positive regulation of cysteine-type endopeptidase activity	6/171	149/28943	0.000266283917996772	0.00311477174501857	0.00194827447785629	20202/20201/58801/13205/69635/11820	6
GO:0018209	BP	GO:0018209	peptidyl-serine modification	9/171	354/28943	0.000271501127244813	0.00316465524458691	0.00197947636262701	17872/17131/12043/12747/18761/15978/227541/11820/216742	9
GO:0070663	BP	GO:0070663	regulation of leukocyte proliferation	8/171	280/28943	0.000274037734065479	0.00318305368029902	0.00199098449409369	12043/20304/18761/75863/12608/15978/19084/108723	8
GO:0061157	BP	GO:0061157	mRNA destabilization	5/171	97/28943	0.00028216925016998	0.00326608449151455	0.00204291986002399	12193/18458/22057/12227/230738	5
GO:0002327	BP	GO:0002327	immature B cell differentiation	3/171	22/28943	0.000287308593162415	0.003302557600296	0.00206573361100932	108655/270110/216742	3
GO:2000209	BP	GO:2000209	regulation of anoikis	3/171	22/28943	0.000287308593162415	0.003302557600296	0.00206573361100932	12043/17210/17691	3
GO:0038066	BP	GO:0038066	p38MAPK cascade	4/171	54/28943	0.000295476457391371	0.00338473376363495	0.00211713439887683	19252/18626/230738/17873	4
GO:2001237	BP	GO:2001237	negative regulation of extrinsic apoptotic signaling pathway	5/171	99/28943	0.000310200389928395	0.0035382236423813	0.00221314156660879	21929/97165/12043/13205/17210	5
GO:0031346	BP	GO:0031346	positive regulation of cell projection organization	10/171	441/28943	0.000311005810829422	0.0035382236423813	0.00221314156660879	12877/20202/14828/19735/665113/11816/18761/227541/50769/20482	10
GO:0002824	BP	GO:0002824	positive regulation of adaptive immune response based on somatic recombination of immune receptors built from immunoglobulin superfamily domains	6/171	154/28943	0.000317900761481861	0.00360432194417319	0.00225448573078927	14972/225825/14964/18761/15978/110557	6
GO:2001243	BP	GO:2001243	negative regulation of intrinsic apoptotic signaling pathway	5/171	100/28943	0.000324982675878466	0.00367208316077641	0.0022968700400433	22070/12043/15502/13205/17210	5
GO:0042063	BP	GO:0042063	gliogenesis	9/171	363/28943	0.000326187130603231	0.00367319880631842	0.00229756787086808	20202/20201/15979/20302/15978/12767/15902/20655/11820	9
GO:0051043	BP	GO:0051043	regulation of membrane protein ectodomain proteolysis	3/171	23/28943	0.000328973646297273	0.00369206234121466	0.0023093669195975	11816/15978/11820	3
GO:0046633	BP	GO:0046633	alpha-beta T cell proliferation	4/171	56/28943	0.000340028593401589	0.003780772301155	0.00236485456525238	94176/18761/75863/108723	4
GO:0070918	BP	GO:0070918	small regulatory ncRNA processing	4/171	56/28943	0.000340028593401589	0.003780772301155	0.00236485456525238	13207/106205/13205/230738	4
GO:0050779	BP	GO:0050779	RNA destabilization	5/171	101/28943	0.000340292269128641	0.003780772301155	0.00236485456525238	12193/18458/22057/12227/230738	5
GO:0051147	BP	GO:0051147	regulation of muscle cell differentiation	6/171	157/28943	0.000352440957776833	0.00390269620578214	0.00244111737070691	19735/12043/15902/232174/108655/17691	6
GO:0006401	BP	GO:0006401	RNA catabolic process	8/171	291/28943	0.000354528564013268	0.0039127703975152	0.0024474187283168	12193/18458/22057/319885/13207/12227/230738/233908	8
GO:0061014	BP	GO:0061014	positive regulation of mRNA catabolic process	5/171	102/28943	0.000356141437938247	0.00391755581732072	0.0024504119849777	12193/18458/22057/12227/230738	5
GO:0002320	BP	GO:0002320	lymphoid progenitor cell differentiation	3/171	24/28943	0.000374341710872569	0.00410416885649727	0.00256713752740125	328066/12043/216742	3
GO:0033619	BP	GO:0033619	membrane protein proteolysis	4/171	58/28943	0.000389193370799933	0.0041912254728941	0.00262159101476376	11816/18761/15978/11820	4
GO:0042311	BP	GO:0042311	vasodilation	4/171	58/28943	0.000389193370799933	0.0041912254728941	0.00262159101476376	16598/19735/11816/20655	4
GO:0042116	BP	GO:0042116	macrophage activation	5/171	104/28943	0.000389508146899027	0.0041912254728941	0.00262159101476376	16478/15979/15978/108655/11820	5
GO:0051153	BP	GO:0051153	regulation of striated muscle cell differentiation	5/171	104/28943	0.000389508146899027	0.0041912254728941	0.00262159101476376	19735/12043/232174/108655/17691	5
GO:0002708	BP	GO:0002708	positive regulation of lymphocyte mediated immunity	6/171	160/28943	0.000389852098472088	0.0041912254728941	0.00262159101476376	14972/225825/14964/15978/243655/110557	6
GO:0010634	BP	GO:0010634	positive regulation of epithelial cell migration	6/171	160/28943	0.000389852098472088	0.0041912254728941	0.00262159101476376	11852/15978/230738/11946/108655/11845	6
GO:0033077	BP	GO:0033077	T cell differentiation in thymus	5/171	105/28943	0.000407050790131311	0.00436200878972973	0.00272841514335894	12193/12043/94176/75863/108723	5
GO:0042987	BP	GO:0042987	amyloid precursor protein catabolic process	4/171	59/28943	0.00041558864848621	0.00443918164074338	0.00277668638386116	15979/11816/15978/11820	4
GO:0010976	BP	GO:0010976	positive regulation of neuron projection development	7/171	227/28943	0.000420221539160403	0.00447428190093224	0.00279864142477272	12877/20202/14828/19735/11816/227541/50769	7
GO:0001704	BP	GO:0001704	formation of primary germ layer	5/171	106/28943	0.000425183211671297	0.00451264737754648	0.0028226388425732	13537/19252/240672/216850/19084	5
GO:0033135	BP	GO:0033135	regulation of peptidyl-serine phosphorylation	6/171	163/28943	0.000430297871041169	0.00455238703056931	0.00284749580098984	17872/17131/12043/15978/11820/216742	6
GO:0043488	BP	GO:0043488	regulation of mRNA stability	6/171	164/28943	0.000444483115600582	0.00468753304769884	0.00293202897308454	12193/18458/22057/12227/230738/233908	6
GO:0002703	BP	GO:0002703	regulation of leukocyte mediated immunity	8/171	303/28943	0.000463320934350546	0.00487073463263453	0.00304662066758154	14972/225825/17131/14964/75863/15978/243655/110557	8
GO:0006446	BP	GO:0006446	regulation of translational initiation	4/171	61/28943	0.000472172605836307	0.00491710782629533	0.00307562687319211	17872/20918/13205/13690	4
GO:0043407	BP	GO:0043407	negative regulation of MAP kinase activity	4/171	61/28943	0.000472172605836307	0.00491710782629533	0.00307562687319211	19252/19735/11816/15502	4
GO:0045620	BP	GO:0045620	negative regulation of lymphocyte differentiation	4/171	61/28943	0.000472172605836307	0.00491710782629533	0.00307562687319211	17131/75863/230738/15902	4
GO:0050857	BP	GO:0050857	positive regulation of antigen receptor-mediated signaling pathway	3/171	26/28943	0.000476719517062288	0.00493352721395925	0.00308589711979327	225825/108655/108723	3
GO:1904030	BP	GO:1904030	negative regulation of cyclin-dependent protein kinase activity	3/171	26/28943	0.000476719517062288	0.00493352721395925	0.00308589711979327	21929/11461/192231	3
GO:0048545	BP	GO:0048545	response to steroid hormone	7/171	232/28943	0.00047856299077946	0.00493722439555703	0.00308820968878278	12193/97165/12043/13207/18626/15502/108655	7
GO:0006937	BP	GO:0006937	regulation of muscle contraction	6/171	167/28943	0.000489237655342569	0.00503172597847682	0.00314731996625788	15370/17131/19735/230738/20655/12314	6
GO:0048511	BP	GO:0048511	rhythmic process	8/171	306/28943	0.00049437038945845	0.00506882232648448	0.00317052355032807	20893/13207/13653/18626/11911/15902/71514/17691	8
GO:0032731	BP	GO:0032731	positive regulation of interleukin-1 beta production	4/171	62/28943	0.000502428736657239	0.00513451533300528	0.00321161420430065	13653/20302/15978/11820	4
GO:0032642	BP	GO:0032642	regulation of chemokine production	5/171	110/28943	0.000503868753329236	0.00513451533300528	0.00321161420430065	13653/20304/15978/108655/11820	5
GO:0045765	BP	GO:0045765	regulation of angiogenesis	8/171	308/28943	0.000515992124069106	0.0052317038696213	0.00327240515815851	12226/17872/16598/20304/66214/11852/12767/230738	8
GO:0007163	BP	GO:0007163	establishment or maintenance of cell polarity	7/171	235/28943	0.00051655595100415	0.0052317038696213	0.00327240515815851	18571/94176/11852/11843/11461/232174/11845	7
GO:0001667	BP	GO:0001667	ameboidal-type cell migration	10/171	471/28943	0.000519952938814648	0.00523327171381574	0.00327338583702661	15370/66214/11816/11852/15978/12767/230738/11946/108655/11845	10
GO:0002709	BP	GO:0002709	regulation of T cell mediated immunity	5/171	111/28943	0.000525144530481865	0.00523327171381574	0.00327338583702661	14972/17131/14964/75863/110557	5
GO:0031330	BP	GO:0031330	negative regulation of cellular catabolic process	7/171	236/28943	0.000529740821062626	0.00523327171381574	0.00327338583702661	21929/18458/22057/12043/13690/233908/17210	7
GO:0000289	BP	GO:0000289	nuclear-transcribed mRNA poly(A) tail shortening	3/171	27/28943	0.0005339888176379	0.00523327171381574	0.00327338583702661	18458/22057/12227	3
GO:0032069	BP	GO:0032069	regulation of nuclease activity	3/171	27/28943	0.0005339888176379	0.00523327171381574	0.00327338583702661	14938/97165/18538	3
GO:0036003	BP	GO:0036003	positive regulation of transcription from RNA polymerase II promoter in response to stress	3/171	27/28943	0.0005339888176379	0.00523327171381574	0.00327338583702661	16598/11911/12608	3
GO:1902175	BP	GO:1902175	regulation of oxidative stress-induced intrinsic apoptotic signaling pathway	3/171	27/28943	0.0005339888176379	0.00523327171381574	0.00327338583702661	20655/71514/17210	3
GO:2000269	BP	GO:2000269	regulation of fibroblast apoptotic process	3/171	27/28943	0.0005339888176379	0.00523327171381574	0.00327338583702661	12226/98267/58801	3
GO:0000288	BP	GO:0000288	nuclear-transcribed mRNA catabolic process, deadenylation-dependent decay	4/171	63/28943	0.000534039467484508	0.00523327171381574	0.00327338583702661	12193/18458/22057/12227	4
GO:0010517	BP	GO:0010517	regulation of phospholipase activity	4/171	63/28943	0.000534039467484508	0.00523327171381574	0.00327338583702661	19735/20304/11843/16428	4
GO:0070098	BP	GO:0070098	chemokine-mediated signaling pathway	4/171	63/28943	0.000534039467484508	0.00523327171381574	0.00327338583702661	20303/20304/20302/12767	4
GO:0010950	BP	GO:0010950	positive regulation of endopeptidase activity	6/171	170/28943	0.000537426586522794	0.00523557513322206	0.00327482661458865	20202/20201/58801/13205/69635/11820	6
GO:0071248	BP	GO:0071248	cellular response to metal ion	6/171	170/28943	0.000537426586522794	0.00523557513322206	0.00327482661458865	16477/16478/14281/14282/15902/233908	6
GO:1901342	BP	GO:1901342	regulation of vasculature development	8/171	312/28943	0.000561536387180594	0.00545445578425126	0.00341173539025698	12226/17872/16598/20304/66214/11852/12767/230738	8
GO:0051851	BP	GO:0051851	modulation by host of symbiont process	4/171	64/28943	0.000567038804740587	0.00547381865555321	0.00342384677146362	20304/11816/15978/230738	4
GO:0070059	BP	GO:0070059	intrinsic apoptotic signaling pathway in response to endoplasmic reticulum stress	4/171	64/28943	0.000567038804740587	0.00547381865555321	0.00342384677146362	12043/11911/12608/58801	4
GO:0008630	BP	GO:0008630	intrinsic apoptotic signaling pathway in response to DNA damage	5/171	113/28943	0.000569714364646967	0.00547381865555321	0.00342384677146362	22070/12043/58801/20482/17210	5
GO:2001022	BP	GO:2001022	positive regulation of response to DNA damage stimulus	6/171	172/28943	0.000571548642522375	0.00547381865555321	0.00342384677146362	13207/11461/18538/58801/233908/20482	6
GO:0007162	BP	GO:0007162	negative regulation of cell adhesion	8/171	313/28943	0.000573416283001961	0.00547381865555321	0.00342384677146362	21929/19252/17131/66214/75863/12608/230738/19084	8
GO:2001020	BP	GO:2001020	regulation of response to DNA damage stimulus	8/171	313/28943	0.000573416283001961	0.00547381865555321	0.00342384677146362	22070/13207/11461/18538/58801/233908/20482/17210	8
GO:0045088	BP	GO:0045088	regulation of innate immune response	7/171	240/28943	0.000585185901294339	0.00557016494011403	0.00348411090078427	21929/225825/97165/11816/192231/243655/71514	7
GO:1900151	BP	GO:1900151	regulation of nuclear-transcribed mRNA catabolic process, deadenylation-dependent decay	3/171	28/28943	0.000595480313044716	0.00563585641006993	0.00352520059364303	12193/18458/22057	3
GO:2000310	BP	GO:2000310	regulation of NMDA receptor activity	3/171	28/28943	0.000595480313044716	0.00563585641006993	0.00352520059364303	15979/15978/69635	3
GO:0046777	BP	GO:0046777	protein autophosphorylation	7/171	241/28943	0.000599743203409225	0.00566007648217456	0.00354035013017288	98267/12747/665113/13205/69635/12314/17691	7
GO:0060047	BP	GO:0060047	heart contraction	7/171	242/28943	0.000614586878821991	0.00578373261033047	0.0036176964329644	17131/19735/15978/12767/230738/20655/12314	7
GO:0018107	BP	GO:0018107	peptidyl-threonine phosphorylation	5/171	115/28943	0.000617065276861173	0.00579065211788931	0.00362202455106737	17872/17131/12043/12747/11820	5
GO:0006936	BP	GO:0006936	muscle contraction	8/171	317/28943	0.000622987318623903	0.00581338166423765	0.00363624177103366	15370/17131/19735/12767/230738/50769/20655/12314	8
GO:0009410	BP	GO:0009410	response to xenobiotic stimulus	8/171	317/28943	0.000622987318623903	0.00581338166423765	0.00363624177103366	20303/14281/12043/18538/17101/22631/232174/20655	8
GO:0070231	BP	GO:0070231	T cell apoptotic process	4/171	66/28943	0.000637339781954652	0.00593065197662004	0.00370959377732119	14605/12043/20304/18761	4
GO:0010594	BP	GO:0010594	regulation of endothelial cell migration	6/171	176/28943	0.000644827097393681	0.00598356317749109	0.00374268947443436	66214/11816/11852/230738/11946/108655	6
GO:0010586	BP	GO:0010586	miRNA metabolic process	5/171	117/28943	0.000667306617216268	0.00615775717331234	0.00385164696603776	14281/13207/13653/230738/11820	5
GO:0032602	BP	GO:0032602	chemokine production	5/171	117/28943	0.000667306617216268	0.00615775717331234	0.00385164696603776	13653/20304/15978/108655/11820	5
GO:0043487	BP	GO:0043487	regulation of RNA stability	6/171	178/28943	0.000684094127861974	0.00629518197439744	0.00393760550634068	12193/18458/22057/12227/230738/233908	6
GO:0030968	BP	GO:0030968	endoplasmic reticulum unfolded protein response	4/171	68/28943	0.00071360541005869	0.00654861097296953	0.00409612410426244	17872/14828/11911/15978	4
GO:0022409	BP	GO:0022409	positive regulation of cell-cell adhesion	8/171	324/28943	0.000718037250859439	0.00657112878059245	0.00411020888269257	78473/17131/20304/235320/11461/18761/15978/108723	8
GO:0010952	BP	GO:0010952	positive regulation of peptidase activity	6/171	180/28943	0.000725188160964983	0.00660446057383739	0.00413105775618841	20202/20201/58801/13205/69635/11820	6
GO:0044788	BP	GO:0044788	modulation by host of viral process	3/171	30/28943	0.000731619955199326	0.00660446057383739	0.00413105775618841	11816/15978/230738	3
GO:0045932	BP	GO:0045932	negative regulation of muscle contraction	3/171	30/28943	0.000731619955199326	0.00660446057383739	0.00413105775618841	19735/230738/20655	3
GO:0090025	BP	GO:0090025	regulation of monocyte chemotaxis	3/171	30/28943	0.000731619955199326	0.00660446057383739	0.00413105775618841	19252/20304/11820	3
GO:1902042	BP	GO:1902042	negative regulation of extrinsic apoptotic signaling pathway via death domain receptors	3/171	30/28943	0.000731619955199326	0.00660446057383739	0.00413105775618841	21929/97165/13205	3
GO:0007409	BP	GO:0007409	axonogenesis	10/171	493/28943	0.000738097532906787	0.0066448780604779	0.00415633869621451	18227/12043/11816/11461/12767/50769/108655/11820/20482/15982	10
GO:0070372	BP	GO:0070372	regulation of ERK1 and ERK2 cascade	8/171	326/28943	0.000747239308749897	0.00670899725315448	0.00419644493733228	20303/19252/20304/11816/20302/12767/22631/11820	8
GO:1903320	BP	GO:1903320	regulation of protein modification by small protein conjugation or removal	7/171	252/28943	0.000779676632494609	0.00698136326993825	0.00436680854743753	21929/17131/14828/13653/15502/13205/230738	7
GO:0061013	BP	GO:0061013	regulation of mRNA catabolic process	6/171	183/28943	0.000790380545317168	0.0070226038003314	0.00439260429730162	12193/18458/22057/12227/230738/233908	6
GO:0071356	BP	GO:0071356	cellular response to tumor necrosis factor	6/171	183/28943	0.000790380545317168	0.0070226038003314	0.00439260429730162	20303/12193/20304/18035/20302/230738	6
GO:0002294	BP	GO:0002294	CD4-positive, alpha-beta T cell differentiation involved in immune response	4/171	70/28943	0.000796110452056759	0.0070226038003314	0.00439260429730162	17131/15978/230738/108655	4
GO:0045600	BP	GO:0045600	positive regulation of fat cell differentiation	4/171	70/28943	0.000796110452056759	0.0070226038003314	0.00439260429730162	235320/12608/230738/15902	4
GO:0099601	BP	GO:0099601	regulation of neurotransmitter receptor activity	4/171	70/28943	0.000796110452056759	0.0070226038003314	0.00439260429730162	15979/15978/69635/11820	4
GO:0030003	BP	GO:0030003	cellular cation homeostasis	10/171	498/28943	0.000796966174811841	0.0070226038003314	0.00439260429730162	234515/331004/12043/20304/11911/11816/15978/20655/11820/12314	10
GO:0043534	BP	GO:0043534	blood vessel endothelial cell migration	5/171	122/28943	0.000806286011136063	0.00703206100687844	0.00439851973369817	15370/66214/11816/12767/11946	5
GO:0043276	BP	GO:0043276	anoikis	3/171	31/28943	0.000806506695852103	0.00703206100687844	0.00439851973369817	12043/17210/17691	3
GO:1901798	BP	GO:1901798	positive regulation of signal transduction by p53 class mediator	3/171	31/28943	0.000806506695852103	0.00703206100687844	0.00439851973369817	13207/58801/192231	3
GO:2000316	BP	GO:2000316	regulation of T-helper 17 type immune response	3/171	31/28943	0.000806506695852103	0.00703206100687844	0.00439851973369817	17131/18761/230738	3
GO:0071674	BP	GO:0071674	mononuclear cell migration	6/171	184/28943	0.00081308749229127	0.00707088128112984	0.00442280162519418	20303/19252/20304/20302/245195/11820	6
GO:0003015	BP	GO:0003015	heart process	7/171	254/28943	0.000816546760021526	0.00708242385585251	0.00443002144917547	17131/19735/15978/12767/230738/20655/12314	7
GO:1904062	BP	GO:1904062	regulation of cation transmembrane transport	9/171	414/28943	0.000835716501370534	0.00714213899801836	0.00446737297825921	19735/12043/15979/15978/66395/69635/11820/12314/13040	9
GO:0002705	BP	GO:0002705	positive regulation of leukocyte mediated immunity	6/171	185/28943	0.000836294795147166	0.00714213899801836	0.00446737297825921	14972/225825/14964/15978/243655/110557	6
GO:0018210	BP	GO:0018210	peptidyl-threonine modification	5/171	123/28943	0.000836487913082535	0.00714213899801836	0.00446737297825921	17872/17131/12043/12747/11820	5
GO:0001913	BP	GO:0001913	T cell mediated cytotoxicity	4/171	71/28943	0.000839788820986768	0.00714213899801836	0.00446737297825921	14972/14964/14939/110557	4
GO:0002293	BP	GO:0002293	alpha-beta T cell differentiation involved in immune response	4/171	71/28943	0.000839788820986768	0.00714213899801836	0.00446737297825921	17131/15978/230738/108655	4
GO:0034121	BP	GO:0034121	regulation of toll-like receptor signaling pathway	4/171	71/28943	0.000839788820986768	0.00714213899801836	0.00446737297825921	21929/13205/11845/11820	4
GO:0055117	BP	GO:0055117	regulation of cardiac muscle contraction	4/171	71/28943	0.000839788820986768	0.00714213899801836	0.00446737297825921	17131/19735/230738/12314	4
GO:0002263	BP	GO:0002263	cell activation involved in immune response	8/171	332/28943	0.000840631050037681	0.00714213899801836	0.00446737297825921	21929/17131/94176/15978/22631/230738/108655/11820	8
GO:0002224	BP	GO:0002224	toll-like receptor signaling pathway	5/171	124/28943	0.000867525198027054	0.00735183343838233	0.00459853582412837	21929/18035/13205/11845/11820	5
GO:0002287	BP	GO:0002287	alpha-beta T cell activation involved in immune response	4/171	72/28943	0.000885130388529129	0.00743333473303064	0.00464951448493377	17131/15978/230738/108655	4
GO:0046637	BP	GO:0046637	regulation of alpha-beta T cell differentiation	4/171	72/28943	0.000885130388529129	0.00743333473303064	0.00464951448493377	17131/235320/15978/230738	4
GO:0072574	BP	GO:0072574	hepatocyte proliferation	3/171	32/28943	0.000886092882083122	0.00743333473303064	0.00464951448493377	21929/12608/15978	3
GO:0072575	BP	GO:0072575	epithelial cell proliferation involved in liver morphogenesis	3/171	32/28943	0.000886092882083122	0.00743333473303064	0.00464951448493377	21929/12608/15978	3
GO:0090257	BP	GO:0090257	regulation of muscle system process	7/171	258/28943	0.000894416571220672	0.00748426158588179	0.00468136898207505	15370/17131/19735/230738/108655/20655/12314	7
GO:0001910	BP	GO:0001910	regulation of leukocyte mediated cytotoxicity	5/171	125/28943	0.000899412322367449	0.00750715511282579	0.00469568877110115	14972/225825/14964/243655/110557	5
GO:0045428	BP	GO:0045428	regulation of nitric oxide biosynthetic process	4/171	73/28943	0.000932169653917537	0.00775917111251719	0.00485332354514051	16598/15978/230738/11820	4
GO:0001659	BP	GO:0001659	temperature homeostasis	6/171	189/28943	0.000934277075558963	0.00775917111251719	0.00485332354514051	13653/20304/11911/12608/12767/216850	6
GO:0002486	BP	GO:0002486	antigen processing and presentation of endogenous peptide antigen via MHC class I via ER pathway, TAP-independent	3/171	33/28943	0.000970491512393177	0.00801983284619437	0.00501636618346199	14972/14964/110557	3
GO:0044346	BP	GO:0044346	fibroblast apoptotic process	3/171	33/28943	0.000970491512393177	0.00801983284619437	0.00501636618346199	12226/98267/58801	3
GO:0071216	BP	GO:0071216	cellular response to biotic stimulus	8/171	340/28943	0.000979512612904752	0.00804613930430267	0.00503282074422303	21929/14828/20304/18035/56338/12608/15978/230738	8
GO:0032732	BP	GO:0032732	positive regulation of interleukin-1 production	4/171	74/28943	0.00098094112529879	0.00804613930430267	0.00503282074422303	13653/20302/15978/11820	4
GO:0042982	BP	GO:0042982	amyloid precursor protein metabolic process	4/171	74/28943	0.00098094112529879	0.00804613930430267	0.00503282074422303	15979/11816/15978/11820	4
GO:0001952	BP	GO:0001952	regulation of cell-matrix adhesion	5/171	128/28943	0.00100031837847054	0.00816476081886769	0.00510701792086087	78473/11465/12043/22288/16825	5
GO:0019882	BP	GO:0019882	antigen processing and presentation	5/171	128/28943	0.00100031837847054	0.00816476081886769	0.00510701792086087	14972/14964/15978/13040/110557	5
GO:0006875	BP	GO:0006875	cellular metal ion homeostasis	9/171	425/28943	0.00100395801071446	0.00817438360684663	0.00511303692763245	234515/12043/20304/11911/11816/15978/20655/11820/12314	9
GO:0010507	BP	GO:0010507	negative regulation of autophagy	4/171	75/28943	0.00103147931119695	0.00835419636286052	0.00522550892622918	21929/12043/13690/17210	4
GO:0033138	BP	GO:0033138	positive regulation of peptidyl-serine phosphorylation	5/171	129/28943	0.00103575085469158	0.00835419636286052	0.00522550892622918	17872/12043/15978/11820/216742	5
GO:0042752	BP	GO:0042752	regulation of circadian rhythm	5/171	129/28943	0.00103575085469158	0.00835419636286052	0.00522550892622918	20893/18626/15902/71514/17691	5
GO:0043270	BP	GO:0043270	positive regulation of ion transport	8/171	343/28943	0.00103610141526145	0.00835419636286052	0.00522550892622918	20304/15979/11911/12608/15978/12767/12314/13040	8
GO:0002476	BP	GO:0002476	antigen processing and presentation of endogenous peptide antigen via MHC class Ib	3/171	34/28943	0.00105981312146724	0.00848361250485342	0.00530645808947706	14972/14964/110557	3
GO:0002484	BP	GO:0002484	antigen processing and presentation of endogenous peptide antigen via MHC class I via ER pathway	3/171	34/28943	0.00105981312146724	0.00848361250485342	0.00530645808947706	14972/14964/110557	3
GO:0072576	BP	GO:0072576	liver morphogenesis	3/171	34/28943	0.00105981312146724	0.00848361250485342	0.00530645808947706	21929/12608/15978	3
GO:0007626	BP	GO:0007626	locomotory behavior	7/171	266/28943	0.00106768443624936	0.00851546972144447	0.00532638462249481	18227/13653/11816/15902/20655/11820/20363	7
GO:0031047	BP	GO:0031047	gene silencing by RNA	6/171	194/28943	0.00106891958875447	0.00851546972144447	0.00532638462249481	18458/13207/106205/13205/230738/63830	6
GO:1901652	BP	GO:1901652	response to peptide	9/171	430/28943	0.00108902046559085	0.00865484685811676	0.00541356433914968	21929/15370/12877/20384/18227/13653/18035/18761/11820	9
GO:1903522	BP	GO:1903522	regulation of blood circulation	7/171	268/28943	0.0011148688546879	0.00880284815775281	0.005506138427518	17131/240672/19735/15978/230738/11820/12314	7
GO:0006913	BP	GO:0006913	nucleocytoplasmic transport	8/171	347/28943	0.00111559273763213	0.00880284815775281	0.005506138427518	234515/13207/18035/56338/18761/15978/230738/19386	8
GO:0051169	BP	GO:0051169	nuclear transport	8/171	347/28943	0.00111559273763213	0.00880284815775281	0.005506138427518	234515/13207/18035/56338/18761/15978/230738/19386	8
GO:0003012	BP	GO:0003012	muscle system process	9/171	432/28943	0.00112463969220864	0.0088532062974339	0.0055376371973556	15370/17131/19735/12767/230738/50769/108655/20655/12314	9
GO:0007492	BP	GO:0007492	endoderm development	4/171	77/28943	0.00113799381247111	0.00891607416280432	0.00557696073936935	13537/19252/240672/16825	4
GO:0080164	BP	GO:0080164	regulation of nitric oxide metabolic process	4/171	77/28943	0.00113799381247111	0.00891607416280432	0.00557696073936935	16598/15978/230738/11820	4
GO:0060048	BP	GO:0060048	cardiac muscle contraction	5/171	132/28943	0.00114764687161243	0.00895826827737499	0.00560335295146812	17131/19735/12767/230738/12314	5
GO:0002428	BP	GO:0002428	antigen processing and presentation of peptide antigen via MHC class Ib	3/171	35/28943	0.00115416581057089	0.00895826827737499	0.00560335295146812	14972/14964/110557	3
GO:0035335	BP	GO:0035335	peptidyl-tyrosine dephosphorylation	3/171	35/28943	0.00115416581057089	0.00895826827737499	0.00560335295146812	19252/240672/19263	3
GO:1903203	BP	GO:1903203	regulation of oxidative stress-induced neuron death	3/171	35/28943	0.00115416581057089	0.00895826827737499	0.00560335295146812	11911/11820/17210	3
GO:1901987	BP	GO:1901987	regulation of cell cycle phase transition	9/171	434/28943	0.00116119671118949	0.00899183094305707	0.00562434623454313	12193/12043/71375/66214/11461/18761/13205/15902/11820	9
GO:0002292	BP	GO:0002292	T cell differentiation involved in immune response	4/171	78/28943	0.00119403907226957	0.00920324315099658	0.0057565835356213	17131/15978/230738/108655	4
GO:0046635	BP	GO:0046635	positive regulation of alpha-beta T cell activation	4/171	78/28943	0.00119403907226957	0.00920324315099658	0.0057565835356213	235320/18761/15978/108723	4
GO:1903039	BP	GO:1903039	positive regulation of leukocyte cell-cell adhesion	7/171	272/28943	0.00121414454256793	0.00933654669076544	0.00583996424714693	78473/20304/235320/11461/18761/15978/108723	7
GO:0006109	BP	GO:0006109	regulation of carbohydrate metabolic process	6/171	199/28943	0.00121798512700923	0.00934444940398303	0.00584490735557607	15978/58801/11820/56490/17691/19386	6
GO:0050868	BP	GO:0050868	negative regulation of T cell activation	5/171	134/28943	0.00122705911870856	0.00939237417592125	0.00587488406580327	17131/75863/12608/230738/19084	5
GO:0048588	BP	GO:0048588	developmental cell growth	7/171	273/28943	0.00124001402084336	0.00946971626952104	0.00592326116671458	17131/19735/11816/12767/108655/11820/15982	7
GO:0000380	BP	GO:0000380	alternative mRNA splicing, via spliceosome	4/171	79/28943	0.00125198891950062	0.00948665793244152	0.00593385809393186	13207/56758/20462/71514	4
GO:0048002	BP	GO:0048002	antigen processing and presentation of peptide antigen	4/171	79/28943	0.00125198891950062	0.00948665793244152	0.00593385809393186	14972/14964/13040/110557	4
GO:0002902	BP	GO:0002902	regulation of B cell apoptotic process	3/171	36/28943	0.00125365527764655	0.00948665793244152	0.00593385809393186	12043/108655/216742	3
GO:0010922	BP	GO:0010922	positive regulation of phosphatase activity	3/171	36/28943	0.00125365527764655	0.00948665793244152	0.00593385809393186	17872/15978/12314	3
GO:0008202	BP	GO:0008202	steroid metabolic process	8/171	354/28943	0.00126637976036389	0.00956116719074737	0.00598046327023522	29817/13653/11816/15978/232174/20655/11820/69863	8
GO:0042113	BP	GO:0042113	B cell activation	9/171	440/28943	0.00127667687891375	0.00961705349603508	0.00601541988059611	21929/12193/12043/15978/15902/108655/270110/216742/108723	9
GO:0021700	BP	GO:0021700	developmental maturation	8/171	355/28943	0.00128918567019624	0.00968930949409934	0.00606061565364939	18227/328066/16598/12043/235320/22631/15902/11820	8
GO:0034612	BP	GO:0034612	response to tumor necrosis factor	6/171	202/28943	0.00131476117697107	0.00985503031734499	0.00616427321728794	20303/12193/20304/18035/20302/230738	6
GO:0050678	BP	GO:0050678	regulation of epithelial cell proliferation	9/171	442/28943	0.0013171684108673	0.00985503031734499	0.00616427321728794	21929/15370/97165/20304/66214/11816/15978/11946/108655	9
GO:0033687	BP	GO:0033687	osteoblast proliferation	3/171	37/28943	0.00135838484711206	0.0100502326550251	0.00628637132387576	16477/12043/63830	3
GO:0036475	BP	GO:0036475	neuron death in response to oxidative stress	3/171	37/28943	0.00135838484711206	0.0100502326550251	0.00628637132387576	11911/11820/17210	3
GO:0045577	BP	GO:0045577	regulation of B cell differentiation	3/171	37/28943	0.00135838484711206	0.0100502326550251	0.00628637132387576	12193/15902/108723	3
GO:0070306	BP	GO:0070306	lens fiber cell differentiation	3/171	37/28943	0.00135838484711206	0.0100502326550251	0.00628637132387576	11911/17132/20482	3
GO:1902003	BP	GO:1902003	regulation of amyloid-beta formation	3/171	37/28943	0.00135838484711206	0.0100502326550251	0.00628637132387576	15979/11816/15978	3
GO:0032088	BP	GO:0032088	negative regulation of NF-kappaB transcription factor activity	4/171	81/28943	0.0013737398812591	0.0101412530789839	0.00634330415346308	21929/18035/230738/52440	4
GO:0034329	BP	GO:0034329	cell junction assembly	9/171	445/28943	0.00137984376718304	0.0101637272607141	0.00635736164411089	11465/17131/18571/12043/72895/11461/11845/11820/16825	9
GO:0003158	BP	GO:0003158	endothelium development	5/171	138/28943	0.00139798242035162	0.0102518710825785	0.00641249517317088	12226/11852/12767/216850/108655	5
GO:0032874	BP	GO:0032874	positive regulation of stress-activated MAPK cascade	5/171	138/28943	0.00139798242035162	0.0102518710825785	0.00641249517317088	665113/17318/230738/17873/11820	5
GO:0052548	BP	GO:0052548	regulation of endopeptidase activity	8/171	361/28943	0.0014329862939162	0.0104854195338978	0.00655857858611308	15370/20202/20201/58801/13205/69635/11820/216742	8
GO:0042267	BP	GO:0042267	natural killer cell mediated cytotoxicity	4/171	82/28943	0.00143760962229913	0.0104961300335774	0.00656527795122843	225825/75234/17101/243655	4
GO:0000086	BP	GO:0000086	G2/M transition of mitotic cell cycle	5/171	139/28943	0.00144332259792664	0.010514731733141	0.00657691322323912	71375/448987/18761/11820/12314	5
GO:0002262	BP	GO:0002262	myeloid cell homeostasis	6/171	206/28943	0.00145281066055788	0.0105606936857183	0.00660566219956526	97165/16598/15978/15902/20655/16825	6
GO:1903580	BP	GO:1903580	positive regulation of ATP metabolic process	3/171	38/28943	0.00146845549936428	0.0106511117224632	0.00666221823889931	15978/11820/56490	3
GO:0002698	BP	GO:0002698	negative regulation of immune effector process	5/171	140/28943	0.00148973714651035	0.010758493045016	0.00672938473046094	21929/17131/75863/230738/243655	5
GO:0070304	BP	GO:0070304	positive regulation of stress-activated protein kinase signaling cascade	5/171	140/28943	0.00148973714651035	0.010758493045016	0.00672938473046094	665113/17318/230738/17873/11820	5
GO:0032722	BP	GO:0032722	positive regulation of chemokine production	4/171	83/28943	0.00150352118911109	0.010834484577499	0.00677691706200545	13653/20304/15978/11820	4
GO:0002858	BP	GO:0002858	regulation of natural killer cell mediated cytotoxicity directed against tumor cell target	2/171	10/28943	0.00151375470264591	0.0108377006943744	0.00677892872736622	225825/243655	2
GO:0017038	BP	GO:0017038	protein import	2/171	10/28943	0.00151375470264591	0.0108377006943744	0.00677892872736622	11816/11820	2
GO:0071362	BP	GO:0071362	cellular response to ether	2/171	10/28943	0.00151375470264591	0.0108377006943744	0.00677892872736622	230738/108655	2
GO:0045913	BP	GO:0045913	positive regulation of carbohydrate metabolic process	4/171	84/28943	0.00157150873618422	0.0112029013339141	0.00700735993952483	15978/58801/11820/56490	4
GO:0060191	BP	GO:0060191	regulation of lipase activity	4/171	84/28943	0.00157150873618422	0.0112029013339141	0.00700735993952483	19735/20304/11843/16428	4
GO:0002475	BP	GO:0002475	antigen processing and presentation via MHC class Ib	3/171	39/28943	0.00158396589999022	0.0112328293144355	0.0070260797448258	14972/14964/110557	3
GO:0010506	BP	GO:0010506	regulation of autophagy	7/171	285/28943	0.00158542447060125	0.0112328293144355	0.0070260797448258	21929/12043/15978/230738/13690/69635/17210	7
GO:0045089	BP	GO:0045089	positive regulation of innate immune response	5/171	142/28943	0.00158585097786582	0.0112328293144355	0.0070260797448258	225825/97165/192231/243655/71514	5
GO:0002228	BP	GO:0002228	natural killer cell mediated immunity	4/171	85/28943	0.00164160634180621	0.0115613139215014	0.00723154525841879	225825/75234/17101/243655	4
GO:0006809	BP	GO:0006809	nitric oxide biosynthetic process	4/171	85/28943	0.00164160634180621	0.0115613139215014	0.00723154525841879	16598/15978/230738/11820	4
GO:0000375	BP	GO:0000375	RNA splicing, via transesterification reactions	7/171	287/28943	0.00164962757338702	0.0115613139215014	0.00723154525841879	20384/13207/56758/20462/20638/170791/71514	7
GO:0000377	BP	GO:0000377	RNA splicing, via transesterification reactions with bulged adenosine as nucleophile	7/171	287/28943	0.00164962757338702	0.0115613139215014	0.00723154525841879	20384/13207/56758/20462/20638/170791/71514	7
GO:0000398	BP	GO:0000398	mRNA splicing, via spliceosome	7/171	287/28943	0.00164962757338702	0.0115613139215014	0.00723154525841879	20384/13207/56758/20462/20638/170791/71514	7
GO:0010959	BP	GO:0010959	regulation of metal ion transport	9/171	458/28943	0.00167982720282243	0.0117481809847918	0.00734842969168194	12043/20304/18626/11911/15978/12767/66395/12314/17691	9
GO:0030521	BP	GO:0030521	androgen receptor signaling pathway	3/171	40/28943	0.00170501242868828	0.0118743213587054	0.00742732987803304	13207/15502/108655	3
GO:0032633	BP	GO:0032633	interleukin-4 production	3/171	40/28943	0.00170501242868828	0.0118743213587054	0.00742732987803304	18761/12608/16428	3
GO:0031345	BP	GO:0031345	negative regulation of cell projection organization	6/171	213/28943	0.00172068105185126	0.0119583733352508	0.00747990397787795	14972/14964/11816/11845/11820/15982	6
GO:0090316	BP	GO:0090316	positive regulation of intracellular protein transport	5/171	145/28943	0.00173846571443466	0.0120567496938454	0.00754143790856831	18245/18761/15978/58801/230738	5
GO:0050767	BP	GO:0050767	regulation of neurogenesis	9/171	463/28943	0.00180827655895088	0.012494576312546	0.00781529631514493	20893/97165/665113/11816/15978/12767/15902/20482/15982	9
GO:0006874	BP	GO:0006874	cellular calcium ion homeostasis	7/171	292/28943	0.00181900733429746	0.012494576312546	0.00781529631514493	234515/12043/20304/11911/11816/11820/12314	7
GO:0002483	BP	GO:0002483	antigen processing and presentation of endogenous peptide antigen	3/171	41/28943	0.0018316892079022	0.012494576312546	0.00781529631514493	14972/14964/110557	3
GO:0019885	BP	GO:0019885	antigen processing and presentation of endogenous peptide antigen via MHC class I	3/171	41/28943	0.0018316892079022	0.012494576312546	0.00781529631514493	14972/14964/110557	3
GO:0090181	BP	GO:0090181	regulation of cholesterol metabolic process	3/171	41/28943	0.0018316892079022	0.012494576312546	0.00781529631514493	11816/20655/69863	3
GO:0002420	BP	GO:0002420	natural killer cell mediated cytotoxicity directed against tumor cell target	2/171	11/28943	0.00184296881190474	0.012494576312546	0.00781529631514493	225825/243655	2
GO:0002855	BP	GO:0002855	regulation of natural killer cell mediated immune response to tumor cell	2/171	11/28943	0.00184296881190474	0.012494576312546	0.00781529631514493	225825/243655	2
GO:0060052	BP	GO:0060052	neurofilament cytoskeleton organization	2/171	11/28943	0.00184296881190474	0.012494576312546	0.00781529631514493	50769/20655	2
GO:1990440	BP	GO:1990440	positive regulation of transcription from RNA polymerase II promoter in response to endoplasmic reticulum stress	2/171	11/28943	0.00184296881190474	0.012494576312546	0.00781529631514493	11911/12608	2
GO:2000320	BP	GO:2000320	negative regulation of T-helper 17 cell differentiation	2/171	11/28943	0.00184296881190474	0.012494576312546	0.00781529631514493	17131/230738	2
GO:2000563	BP	GO:2000563	positive regulation of CD4-positive, alpha-beta T cell proliferation	2/171	11/28943	0.00184296881190474	0.012494576312546	0.00781529631514493	18761/108723	2
GO:0032412	BP	GO:0032412	regulation of ion transmembrane transporter activity	7/171	293/28943	0.00185444691969315	0.0125467875096143	0.0078479541633064	15979/15978/66395/69635/11820/12314/13040	7
GO:1903038	BP	GO:1903038	negative regulation of leukocyte cell-cell adhesion	5/171	148/28943	0.00190158669211799	0.0128395751853983	0.00803109142114018	17131/75863/12608/230738/19084	5
GO:0034620	BP	GO:0034620	cellular response to unfolded protein	4/171	89/28943	0.00194377587027671	0.0130713025122656	0.00817603572965315	17872/14828/11911/15978	4
GO:0040014	BP	GO:0040014	regulation of multicellular organism growth	4/171	89/28943	0.00194377587027671	0.0130713025122656	0.00817603572965315	12043/50769/20655/11820	4
GO:0050671	BP	GO:0050671	positive regulation of lymphocyte proliferation	5/171	149/28943	0.00195836803844165	0.0131281705668954	0.00821160641942128	12043/20304/18761/15978/108723	5
GO:0001706	BP	GO:0001706	endoderm formation	3/171	42/28943	0.00196408813117009	0.0131281705668954	0.00821160641942128	13537/19252/240672	3
GO:0001774	BP	GO:0001774	microglial cell activation	3/171	42/28943	0.00196408813117009	0.0131281705668954	0.00821160641942128	15979/15978/11820	3
GO:0006914	BP	GO:0006914	autophagy	9/171	469/28943	0.00197268173829337	0.0131327629952116	0.00821447896085036	21929/20202/20201/12043/15978/230738/13690/69635/17210	9
GO:0061919	BP	GO:0061919	process utilizing autophagic mechanism	9/171	469/28943	0.00197268173829337	0.0131327629952116	0.00821447896085036	21929/20202/20201/12043/15978/230738/13690/69635/17210	9
GO:0001666	BP	GO:0001666	response to hypoxia	6/171	219/28943	0.00197878533344483	0.0131470497554075	0.00822341525941074	12877/14284/18227/12043/13653/66214	6
GO:0045598	BP	GO:0045598	regulation of fat cell differentiation	5/171	150/28943	0.00201637938683092	0.0133434508427337	0.00834626317803361	12193/235320/12608/230738/15902	5
GO:0046328	BP	GO:0046328	regulation of JNK cascade	5/171	150/28943	0.00201637938683092	0.0133434508427337	0.00834626317803361	665113/18626/15502/17873/11820	5
GO:0019915	BP	GO:0019915	lipid storage	4/171	90/28943	0.00202493180612564	0.013346871944344	0.00834840306034254	18035/11816/230738/69863	4
GO:0061614	BP	GO:0061614	miRNA transcription	4/171	90/28943	0.00202493180612564	0.013346871944344	0.00834840306034254	14281/13207/13653/11820	4
GO:0048469	BP	GO:0048469	cell maturation	6/171	221/28943	0.00207101225970164	0.0136235697558987	0.00852147618687031	18227/328066/16598/12043/15902/11820	6
GO:0071695	BP	GO:0071695	anatomical structure maturation	7/171	299/28943	0.00207848507579981	0.0136457063672074	0.00853532252887211	18227/328066/16598/12043/235320/15902/11820	7
GO:0010874	BP	GO:0010874	regulation of cholesterol efflux	3/171	43/28943	0.00210229889119116	0.0136532276590876	0.00854002706012195	18035/11816/69863	3
GO:0045981	BP	GO:0045981	positive regulation of nucleotide metabolic process	3/171	43/28943	0.00210229889119116	0.0136532276590876	0.00854002706012195	15978/11820/56490	3
GO:1900544	BP	GO:1900544	positive regulation of purine nucleotide metabolic process	3/171	43/28943	0.00210229889119116	0.0136532276590876	0.00854002706012195	15978/11820/56490	3
GO:2000516	BP	GO:2000516	positive regulation of CD4-positive, alpha-beta T cell activation	3/171	43/28943	0.00210229889119116	0.0136532276590876	0.00854002706012195	18761/15978/108723	3
GO:0010720	BP	GO:0010720	positive regulation of cell development	8/171	384/28943	0.00210640349158088	0.0136532276590876	0.00854002706012195	17131/12043/665113/11816/15978/12767/15902/20482	8
GO:0046209	BP	GO:0046209	nitric oxide metabolic process	4/171	91/28943	0.00210840029774591	0.0136532276590876	0.00854002706012195	16598/15978/230738/11820	4
GO:0050766	BP	GO:0050766	positive regulation of phagocytosis	4/171	91/28943	0.00210840029774591	0.0136532276590876	0.00854002706012195	94176/15978/227541/20655	4
GO:0032946	BP	GO:0032946	positive regulation of mononuclear cell proliferation	5/171	152/28943	0.00213615505200489	0.0138060449080939	0.00863561350124444	12043/20304/18761/15978/108723	5
GO:2001259	BP	GO:2001259	positive regulation of cation channel activity	4/171	92/28943	0.00219421470681225	0.0139662775664259	0.00873583824459735	15979/15978/12314/13040	4
GO:0002423	BP	GO:0002423	natural killer cell mediated immune response to tumor cell	2/171	12/28943	0.00220298899602865	0.0139662775664259	0.00873583824459735	225825/243655	2
GO:0033632	BP	GO:0033632	regulation of cell-cell adhesion mediated by integrin	2/171	12/28943	0.00220298899602865	0.0139662775664259	0.00873583824459735	78473/20304	2
GO:0034333	BP	GO:0034333	adherens junction assembly	2/171	12/28943	0.00220298899602865	0.0139662775664259	0.00873583824459735	17131/11461	2
GO:0036490	BP	GO:0036490	regulation of translation in response to endoplasmic reticulum stress	2/171	12/28943	0.00220298899602865	0.0139662775664259	0.00873583824459735	17872/13205	2
GO:0070262	BP	GO:0070262	peptidyl-serine dephosphorylation	2/171	12/28943	0.00220298899602865	0.0139662775664259	0.00873583824459735	19252/17872	2
GO:0072124	BP	GO:0072124	regulation of glomerular mesangial cell proliferation	2/171	12/28943	0.00220298899602865	0.0139662775664259	0.00873583824459735	13653/15978	2
GO:0090209	BP	GO:0090209	negative regulation of triglyceride metabolic process	2/171	12/28943	0.00220298899602865	0.0139662775664259	0.00873583824459735	11816/17691	2
GO:1900272	BP	GO:1900272	negative regulation of long-term synaptic potentiation	2/171	12/28943	0.00220298899602865	0.0139662775664259	0.00873583824459735	11816/11820	2
GO:2000317	BP	GO:2000317	negative regulation of T-helper 17 type immune response	2/171	12/28943	0.00220298899602865	0.0139662775664259	0.00873583824459735	17131/230738	2
GO:0035264	BP	GO:0035264	multicellular organism growth	6/171	224/28943	0.00221539928053185	0.0140182026855749	0.0087683171524208	15081/16598/12043/50769/20655/11820	6
GO:0010830	BP	GO:0010830	regulation of myotube differentiation	3/171	44/28943	0.00224640900761262	0.0141336566728961	0.00884053305627454	12043/232174/17691	3
GO:0019883	BP	GO:0019883	antigen processing and presentation of endogenous antigen	3/171	44/28943	0.00224640900761262	0.0141336566728961	0.00884053305627454	14972/14964/110557	3
GO:0050691	BP	GO:0050691	regulation of defense response to virus by host	3/171	44/28943	0.00224640900761262	0.0141336566728961	0.00884053305627454	20304/15978/230738	3
GO:0016125	BP	GO:0016125	sterol metabolic process	5/171	154/28943	0.00226103983849206	0.014145337746649	0.00884783951072125	11816/232174/20655/11820/69863	5
GO:0044839	BP	GO:0044839	cell cycle G2/M phase transition	5/171	154/28943	0.00226103983849206	0.014145337746649	0.00884783951072125	71375/448987/18761/11820/12314	5
GO:0050684	BP	GO:0050684	regulation of mRNA processing	5/171	154/28943	0.00226103983849206	0.014145337746649	0.00884783951072125	12877/13207/56758/20462/170791	5
GO:0043367	BP	GO:0043367	CD4-positive, alpha-beta T cell differentiation	4/171	93/28943	0.00228240826810823	0.0141988019974823	0.00888128113787827	17131/15978/230738/108655	4
GO:0070301	BP	GO:0070301	cellular response to hydrogen peroxide	4/171	93/28943	0.00228240826810823	0.0141988019974823	0.00888128113787827	21929/11852/216850/108655	4
GO:2001057	BP	GO:2001057	reactive nitrogen species metabolic process	4/171	93/28943	0.00228240826810823	0.0141988019974823	0.00888128113787827	16598/15978/230738/11820	4
GO:0016570	BP	GO:0016570	histone modification	9/171	480/28943	0.00230501435810363	0.0143126312105052	0.00895248075336266	18626/72895/11461/50708/30841/216850/11820/71514/16825	9
GO:0070374	BP	GO:0070374	positive regulation of ERK1 and ERK2 cascade	6/171	227/28943	0.00236725533044523	0.0146716832233938	0.00917706602965218	20303/20304/11816/20302/12767/11820	6
GO:0046636	BP	GO:0046636	negative regulation of alpha-beta T cell activation	3/171	45/28943	0.00239650385453912	0.0148252994502401	0.00927315222750215	17131/75863/230738	3
GO:1901361	BP	GO:1901361	organic cyclic compound catabolic process	9/171	484/28943	0.0024363620579018	0.015043856424442	0.00940985854489955	12193/18458/22057/319885/13207/12227/11816/230738/233908	9
GO:0001783	BP	GO:0001783	B cell apoptotic process	3/171	46/28943	0.00255266668776725	0.0156746002527963	0.00980438572167048	12043/108655/216742	3
GO:0002269	BP	GO:0002269	leukocyte activation involved in inflammatory response	3/171	46/28943	0.00255266668776725	0.0156746002527963	0.00980438572167048	15979/15978/11820	3
GO:0030225	BP	GO:0030225	macrophage differentiation	3/171	46/28943	0.00255266668776725	0.0156746002527963	0.00980438572167048	15978/15902/11820	3
GO:0044557	BP	GO:0044557	relaxation of smooth muscle	2/171	13/28943	0.00259344404873796	0.0157215714049407	0.00983376594738521	19735/20655	2
GO:0045472	BP	GO:0045472	response to ether	2/171	13/28943	0.00259344404873796	0.0157215714049407	0.00983376594738521	230738/108655	2
GO:0048385	BP	GO:0048385	regulation of retinoic acid receptor signaling pathway	2/171	13/28943	0.00259344404873796	0.0157215714049407	0.00983376594738521	16598/232174	2
GO:0070932	BP	GO:0070932	histone H3 deacetylation	2/171	13/28943	0.00259344404873796	0.0157215714049407	0.00983376594738521	18626/71514	2
GO:0072110	BP	GO:0072110	glomerular mesangial cell proliferation	2/171	13/28943	0.00259344404873796	0.0157215714049407	0.00983376594738521	13653/15978	2
GO:1902931	BP	GO:1902931	negative regulation of alcohol biosynthetic process	2/171	13/28943	0.00259344404873796	0.0157215714049407	0.00983376594738521	11816/20655	2
GO:1902950	BP	GO:1902950	regulation of dendritic spine maintenance	2/171	13/28943	0.00259344404873796	0.0157215714049407	0.00983376594738521	11816/11820	2
GO:0061515	BP	GO:0061515	myeloid cell development	4/171	97/28943	0.00265963397279302	0.0160934500138769	0.0100663741967087	16598/12608/108655/11820	4
GO:0010977	BP	GO:0010977	negative regulation of neuron projection development	5/171	160/28943	0.00266761490469731	0.0161123940243718	0.0100782235825311	14972/14964/11816/11845/15982	5
GO:0034205	BP	GO:0034205	amyloid-beta formation	3/171	47/28943	0.00271497867174741	0.0163390564267118	0.010219999805548	15979/11816/15978	3
GO:0072538	BP	GO:0072538	T-helper 17 type immune response	3/171	47/28943	0.00271497867174741	0.0163390564267118	0.010219999805548	17131/18761/230738	3
GO:2000377	BP	GO:2000377	regulation of reactive oxygen species metabolic process	5/171	161/28943	0.00274019908034781	0.016461015090263	0.0102962843525394	12043/11843/230738/20655/11820	5
GO:0006473	BP	GO:0006473	protein acetylation	6/171	234/28943	0.00275199311843857	0.0165020237174241	0.0103219350480672	18626/72895/11461/13205/11820/16825	6
GO:0003018	BP	GO:0003018	vascular process in circulatory system	6/171	235/28943	0.00281056352457222	0.0168228685200521	0.0105226219013856	20303/16598/240672/19735/11816/20655	6
GO:0062207	BP	GO:0062207	regulation of pattern recognition receptor signaling pathway	4/171	99/28943	0.00286337557522105	0.0171054460832995	0.0106993727838123	21929/13205/11845/11820	4
GO:0032728	BP	GO:0032728	positive regulation of interferon-beta production	3/171	48/28943	0.00288351890627565	0.0171054460832995	0.0106993727838123	97165/13205/56490	3
GO:0032873	BP	GO:0032873	negative regulation of stress-activated MAPK cascade	3/171	48/28943	0.00288351890627565	0.0171054460832995	0.0106993727838123	19252/18626/15502	3
GO:0043124	BP	GO:0043124	negative regulation of I-kappaB kinase/NF-kappaB signaling	3/171	48/28943	0.00288351890627565	0.0171054460832995	0.0106993727838123	21929/18626/230738	3
GO:0070303	BP	GO:0070303	negative regulation of stress-activated protein kinase signaling cascade	3/171	48/28943	0.00288351890627565	0.0171054460832995	0.0106993727838123	19252/18626/15502	3
GO:0034655	BP	GO:0034655	nucleobase-containing compound catabolic process	8/171	405/28943	0.00291881738681826	0.0172839774670414	0.010811043290326	12193/18458/22057/319885/13207/12227/230738/233908	8
GO:0007178	BP	GO:0007178	transmembrane receptor protein serine/threonine kinase signaling pathway	8/171	407/28943	0.00300739057074623	0.0175041873282059	0.0109487834804267	14281/17131/22057/14828/13207/13653/74007/20482	8
GO:0001767	BP	GO:0001767	establishment of lymphocyte polarity	2/171	14/28943	0.00301396603002222	0.0175041873282059	0.0109487834804267	94176/232174	2
GO:0001768	BP	GO:0001768	establishment of T cell polarity	2/171	14/28943	0.00301396603002222	0.0175041873282059	0.0109487834804267	94176/232174	2
GO:0001865	BP	GO:0001865	NK T cell differentiation	2/171	14/28943	0.00301396603002222	0.0175041873282059	0.0109487834804267	235320/16428	2
GO:0034393	BP	GO:0034393	positive regulation of smooth muscle cell apoptotic process	2/171	14/28943	0.00301396603002222	0.0175041873282059	0.0109487834804267	11911/15978	2
GO:0043517	BP	GO:0043517	positive regulation of DNA damage response, signal transduction by p53 class mediator	2/171	14/28943	0.00301396603002222	0.0175041873282059	0.0109487834804267	13207/58801	2
GO:0045176	BP	GO:0045176	apical protein localization	2/171	14/28943	0.00301396603002222	0.0175041873282059	0.0109487834804267	11843/11461	2
GO:0060263	BP	GO:0060263	regulation of respiratory burst	2/171	14/28943	0.00301396603002222	0.0175041873282059	0.0109487834804267	16069/227541	2
GO:0061052	BP	GO:0061052	negative regulation of cell growth involved in cardiac muscle cell development	2/171	14/28943	0.00301396603002222	0.0175041873282059	0.0109487834804267	19735/108655	2
GO:1900152	BP	GO:1900152	negative regulation of nuclear-transcribed mRNA catabolic process, deadenylation-dependent decay	2/171	14/28943	0.00301396603002222	0.0175041873282059	0.0109487834804267	18458/22057	2
GO:2001140	BP	GO:2001140	positive regulation of phospholipid transport	2/171	14/28943	0.00301396603002222	0.0175041873282059	0.0109487834804267	11816/50769	2
GO:0002699	BP	GO:0002699	positive regulation of immune effector process	7/171	320/28943	0.00303132639025146	0.0175436694571696	0.010973479358805	14972/225825/14964/15978/243655/108655/110557	7
GO:0072503	BP	GO:0072503	cellular divalent inorganic cation homeostasis	7/171	320/28943	0.00303132639025146	0.0175436694571696	0.010973479358805	234515/12043/20304/11911/11816/11820/12314	7
GO:0006110	BP	GO:0006110	regulation of glycolytic process	3/171	49/28943	0.00305836445291758	0.0175776586723049	0.0109947394464748	15978/11820/56490	3
GO:0010799	BP	GO:0010799	regulation of peptidyl-threonine phosphorylation	3/171	49/28943	0.00305836445291758	0.0175776586723049	0.0109947394464748	17872/17131/11820	3
GO:0043631	BP	GO:0043631	RNA polyadenylation	3/171	49/28943	0.00305836445291758	0.0175776586723049	0.0109947394464748	12877/319885/11820	3
GO:0061900	BP	GO:0061900	glial cell activation	3/171	49/28943	0.00305836445291758	0.0175776586723049	0.0109947394464748	15979/15978/11820	3
GO:0048525	BP	GO:0048525	negative regulation of viral process	4/171	101/28943	0.00307754811827022	0.0176573658875538	0.011044595919399	20304/17069/192231/66141	4
GO:0051222	BP	GO:0051222	positive regulation of protein transport	7/171	321/28943	0.00308383443652099	0.0176629275829702	0.0110480747326541	18245/18761/15978/58801/230738/11845/11820	7
GO:0045930	BP	GO:0045930	negative regulation of mitotic cell cycle	6/171	241/28943	0.00318182303187734	0.0180892376617083	0.0113147295998644	12226/12193/12043/12227/71375/66214	6
GO:0071241	BP	GO:0071241	cellular response to inorganic substance	6/171	241/28943	0.00318182303187734	0.0180892376617083	0.0113147295998644	16477/16478/14281/14282/15902/233908	6
GO:0060395	BP	GO:0060395	SMAD protein signal transduction	4/171	102/28943	0.00318862594195724	0.0180892376617083	0.0113147295998644	14281/17131/22057/74007	4
GO:0150115	BP	GO:0150115	cell-substrate junction organization	4/171	102/28943	0.00318862594195724	0.0180892376617083	0.0113147295998644	11465/12043/11845/16825	4
GO:2000628	BP	GO:2000628	regulation of miRNA metabolic process	4/171	102/28943	0.00318862594195724	0.0180892376617083	0.0113147295998644	14281/13653/230738/11820	4
GO:0006310	BP	GO:0006310	DNA recombination	7/171	323/28943	0.00319093716729712	0.0180892376617083	0.0113147295998644	97165/11461/15978/50708/108655/233908/71514	7
GO:0045429	BP	GO:0045429	positive regulation of nitric oxide biosynthetic process	3/171	50/28943	0.00323959036116693	0.0183050873863689	0.0114497425459274	16598/15978/11820	3
GO:0009895	BP	GO:0009895	negative regulation of catabolic process	7/171	324/28943	0.00324554379005757	0.0183050873863689	0.0114497425459274	21929/18458/22057/12043/13690/233908/17210	7
GO:0055074	BP	GO:0055074	calcium ion homeostasis	7/171	324/28943	0.00324554379005757	0.0183050873863689	0.0114497425459274	234515/12043/20304/11911/11816/11820/12314	7
GO:0070665	BP	GO:0070665	positive regulation of leukocyte proliferation	5/171	168/28943	0.00328893830885218	0.0185183950203508	0.0115831654267158	12043/20304/18761/15978/108723	5
GO:0010660	BP	GO:0010660	regulation of muscle cell apoptotic process	4/171	103/28943	0.00330240708849175	0.0185627687782903	0.0116109209950712	12043/11911/15978/230738	4
GO:0006694	BP	GO:0006694	steroid biosynthetic process	5/171	169/28943	0.00337332755409253	0.0188974605981372	0.0118202690898707	29817/13653/11816/15978/20655	5
GO:0071383	BP	GO:0071383	cellular response to steroid hormone stimulus	5/171	169/28943	0.00337332755409253	0.0188974605981372	0.0118202690898707	12193/13207/18626/15502/108655	5
GO:0045664	BP	GO:0045664	regulation of neuron differentiation	6/171	244/28943	0.0033806199660017	0.0189064301802317	0.0118258795195594	12043/20304/15978/21406/15902/11820	6
GO:0046718	BP	GO:0046718	viral entry into host cell	4/171	104/28943	0.00341892304615546	0.0189588797037587	0.011858686439754	17254/17069/75863/66141	4
GO:0001916	BP	GO:0001916	positive regulation of T cell mediated cytotoxicity	3/171	51/28943	0.00342726969434101	0.0189588797037587	0.011858686439754	14972/14964/110557	3
GO:0010518	BP	GO:0010518	positive regulation of phospholipase activity	3/171	51/28943	0.00342726969434101	0.0189588797037587	0.011858686439754	20304/11843/16428	3
GO:0043029	BP	GO:0043029	T cell homeostasis	3/171	51/28943	0.00342726969434101	0.0189588797037587	0.011858686439754	14605/12043/58801	3
GO:0045646	BP	GO:0045646	regulation of erythrocyte differentiation	3/171	51/28943	0.00342726969434101	0.0189588797037587	0.011858686439754	97165/15902/16825	3
GO:0046640	BP	GO:0046640	regulation of alpha-beta T cell proliferation	3/171	51/28943	0.00342726969434101	0.0189588797037587	0.011858686439754	18761/75863/108723	3
GO:0072593	BP	GO:0072593	reactive oxygen species metabolic process	6/171	245/28943	0.0034488980412402	0.0189588797037587	0.011858686439754	12043/11843/58801/230738/20655/11820	6
GO:2000045	BP	GO:2000045	regulation of G1/S transition of mitotic cell cycle	5/171	170/28943	0.00345926394704918	0.0189588797037587	0.011858686439754	12043/66214/11461/13205/15902	5
GO:0044794	BP	GO:0044794	positive regulation by host of viral process	2/171	15/28943	0.00346419024087343	0.0189588797037587	0.011858686439754	11816/15978	2
GO:0048102	BP	GO:0048102	autophagic cell death	2/171	15/28943	0.00346419024087343	0.0189588797037587	0.011858686439754	69635/12314	2
GO:1905906	BP	GO:1905906	regulation of amyloid fibril formation	2/171	15/28943	0.00346419024087343	0.0189588797037587	0.011858686439754	11816/11820	2
GO:2000811	BP	GO:2000811	negative regulation of anoikis	2/171	15/28943	0.00346419024087343	0.0189588797037587	0.011858686439754	12043/17210	2
GO:2001138	BP	GO:2001138	regulation of phospholipid transport	2/171	15/28943	0.00346419024087343	0.0189588797037587	0.011858686439754	11816/50769	2
GO:0002366	BP	GO:0002366	leukocyte activation involved in immune response	7/171	328/28943	0.00347114529417547	0.0189656984658732	0.0118629515420748	21929/17131/94176/15978/22631/230738/108655	7
GO:0036293	BP	GO:0036293	response to decreased oxygen levels	6/171	246/28943	0.00351819783109071	0.0191597593358743	0.0119843356662175	12877/14284/18227/12043/13653/66214	6
GO:0050870	BP	GO:0050870	positive regulation of T cell activation	6/171	246/28943	0.00351819783109071	0.0191597593358743	0.0119843356662175	20304/235320/11461/18761/15978/108723	6
GO:0042307	BP	GO:0042307	positive regulation of protein import into nucleus	3/171	52/28943	0.00362147355521536	0.019625669087154	0.0122757599347388	18761/15978/230738	3
GO:0045581	BP	GO:0045581	negative regulation of T cell differentiation	3/171	52/28943	0.00362147355521536	0.019625669087154	0.0122757599347388	17131/75863/230738	3
GO:1904407	BP	GO:1904407	positive regulation of nitric oxide metabolic process	3/171	52/28943	0.00362147355521536	0.019625669087154	0.0122757599347388	16598/15978/11820	3
GO:0035296	BP	GO:0035296	regulation of tube diameter	5/171	173/28943	0.0037265146464206	0.02012923846408	0.0125907401147356	16598/240672/19735/11816/20655	5
GO:0097746	BP	GO:0097746	blood vessel diameter maintenance	5/171	173/28943	0.0037265146464206	0.02012923846408	0.0125907401147356	16598/240672/19735/11816/20655	5
GO:0001936	BP	GO:0001936	regulation of endothelial cell proliferation	5/171	174/28943	0.00381879820065042	0.0205462534499526	0.0128515809468635	15370/97165/66214/11816/11946	5
GO:0035150	BP	GO:0035150	regulation of tube size	5/171	174/28943	0.00381879820065042	0.0205462534499526	0.0128515809468635	16598/240672/19735/11816/20655	5
GO:0043370	BP	GO:0043370	regulation of CD4-positive, alpha-beta T cell differentiation	3/171	53/28943	0.00382227111139997	0.0205462534499526	0.0128515809468635	17131/15978/230738	3
GO:0001822	BP	GO:0001822	kidney development	7/171	334/28943	0.00383173738374198	0.0205638636329416	0.0128625960301108	17131/12043/13653/235320/15978/12767/15902	7
GO:0010657	BP	GO:0010657	muscle cell apoptotic process	4/171	108/28943	0.00391295810074793	0.0208949836816971	0.0130697099995786	12043/11911/15978/230738	4
GO:0044409	BP	GO:0044409	entry into host	4/171	108/28943	0.00391295810074793	0.0208949836816971	0.0130697099995786	17254/17069/75863/66141	4
GO:0018119	BP	GO:0018119	peptidyl-cysteine S-nitrosylation	2/171	16/28943	0.0039437551982011	0.0208949836816971	0.0130697099995786	20202/20201	2
GO:0035970	BP	GO:0035970	peptidyl-threonine dephosphorylation	2/171	16/28943	0.0039437551982011	0.0208949836816971	0.0130697099995786	19252/240672	2
GO:0070431	BP	GO:0070431	nucleotide-binding oligomerization domain containing 2 signaling pathway	2/171	16/28943	0.0039437551982011	0.0208949836816971	0.0130697099995786	21929/18035	2
GO:0072109	BP	GO:0072109	glomerular mesangium development	2/171	16/28943	0.0039437551982011	0.0208949836816971	0.0130697099995786	13653/15978	2
GO:1901722	BP	GO:1901722	regulation of cell proliferation involved in kidney development	2/171	16/28943	0.0039437551982011	0.0208949836816971	0.0130697099995786	13653/15978	2
GO:1902043	BP	GO:1902043	positive regulation of extrinsic apoptotic signaling pathway via death domain receptors	2/171	16/28943	0.0039437551982011	0.0208949836816971	0.0130697099995786	58801/20482	2
GO:0030509	BP	GO:0030509	BMP signaling pathway	5/171	176/28943	0.00400826019487961	0.0211208880502408	0.013211012076167	17131/22057/13207/13653/20482	5
GO:1904951	BP	GO:1904951	positive regulation of establishment of protein localization	7/171	337/28943	0.00402237506222149	0.0211208880502408	0.013211012076167	18245/18761/15978/58801/230738/11845/11820	7
GO:0010883	BP	GO:0010883	regulation of lipid storage	3/171	54/28943	0.0040297296204593	0.0211208880502408	0.013211012076167	18035/230738/69863	3
GO:0032715	BP	GO:0032715	negative regulation of interleukin-6 production	3/171	54/28943	0.0040297296204593	0.0211208880502408	0.013211012076167	21929/16598/230738	3
GO:0048247	BP	GO:0048247	lymphocyte chemotaxis	3/171	54/28943	0.0040297296204593	0.0211208880502408	0.013211012076167	20303/20304/20302	3
GO:0051259	BP	GO:0051259	protein complex oligomerization	6/171	253/28943	0.00403268852949831	0.0211208880502408	0.013211012076167	18571/230738/11820/14660/233908/108723	6
GO:0035967	BP	GO:0035967	cellular response to topologically incorrect protein	4/171	109/28943	0.00404361372665658	0.0211208880502408	0.013211012076167	17872/14828/11911/15978	4
GO:0048661	BP	GO:0048661	positive regulation of smooth muscle cell proliferation	4/171	109/28943	0.00404361372665658	0.0211208880502408	0.013211012076167	13653/20304/15902/108655	4
GO:0072676	BP	GO:0072676	lymphocyte migration	4/171	109/28943	0.00404361372665658	0.0211208880502408	0.013211012076167	20303/20304/20302/11820	4
GO:0007254	BP	GO:0007254	JNK cascade	5/171	177/28943	0.00410547020661503	0.0213694455733982	0.0133664835900656	665113/18626/15502/17873/11820	5
GO:0055088	BP	GO:0055088	lipid homeostasis	5/171	177/28943	0.00410547020661503	0.0213694455733982	0.0133664835900656	11816/17101/13205/56490/69863	5
GO:0043583	BP	GO:0043583	ear development	6/171	254/28943	0.0041104984110179	0.0213694455733982	0.0133664835900656	14972/29817/12043/17132/50769/20655	6
GO:0010595	BP	GO:0010595	positive regulation of endothelial cell migration	4/171	110/28943	0.00417718900866895	0.0216146758361343	0.0135198739188597	11852/230738/11946/108655	4
GO:0042102	BP	GO:0042102	positive regulation of T cell proliferation	4/171	110/28943	0.00417718900866895	0.0216146758361343	0.0135198739188597	20304/18761/15978/108723	4
GO:0071456	BP	GO:0071456	cellular response to hypoxia	4/171	110/28943	0.00417718900866895	0.0216146758361343	0.0135198739188597	12877/12043/13653/66214	4
GO:0000209	BP	GO:0000209	protein polyubiquitination	6/171	255/28943	0.00418941424324193	0.021644221020295	0.013538354286911	21929/12043/78889/448987/75234/13205	6
GO:0002823	BP	GO:0002823	negative regulation of adaptive immune response based on somatic recombination of immune receptors built from immunoglobulin superfamily domains	3/171	55/28943	0.00424391445477833	0.0218578043701917	0.0136719496266543	17131/75863/230738	3
GO:0032330	BP	GO:0032330	regulation of chondrocyte differentiation	3/171	55/28943	0.00424391445477833	0.0218578043701917	0.0136719496266543	17131/235320/17132	3
GO:0030518	BP	GO:0030518	intracellular steroid hormone receptor signaling pathway	4/171	111/28943	0.00431371403589089	0.022182907162894	0.0138752998319189	13207/18626/15502/108655	4
GO:0001967	BP	GO:0001967	suckling behavior	2/171	17/28943	0.0044523026099278	0.0227546911848925	0.0142329479384574	11820/14660	2
GO:0017014	BP	GO:0017014	protein nitrosylation	2/171	17/28943	0.0044523026099278	0.0227546911848925	0.0142329479384574	20202/20201	2
GO:0061158	BP	GO:0061158	3'-UTR-mediated mRNA destabilization	2/171	17/28943	0.0044523026099278	0.0227546911848925	0.0142329479384574	12193/230738	2
GO:0071243	BP	GO:0071243	cellular response to arsenic-containing substance	2/171	17/28943	0.0044523026099278	0.0227546911848925	0.0142329479384574	13205/230738	2
GO:0002474	BP	GO:0002474	antigen processing and presentation of peptide antigen via MHC class I	3/171	56/28943	0.00446488912617703	0.0227839657099233	0.0142512590105481	14972/14964/110557	3
GO:0016573	BP	GO:0016573	histone acetylation	5/171	181/28943	0.00451120435045983	0.0229850013070975	0.0143770057923922	18626/72895/11461/11820/16825	5
GO:0046700	BP	GO:0046700	heterocycle catabolic process	8/171	436/28943	0.00454271531167683	0.0231101076039669	0.0144552591686146	12193/18458/22057/319885/13207/12227/230738/233908	8
GO:0002221	BP	GO:0002221	pattern recognition receptor signaling pathway	5/171	182/28943	0.00461693988120412	0.0233802961667075	0.0146242607918757	21929/18035/13205/11845/11820	5
GO:0045766	BP	GO:0045766	positive regulation of angiogenesis	5/171	182/28943	0.00461693988120412	0.0233802961667075	0.0146242607918757	12226/20304/11852/12767/230738	5
GO:1904018	BP	GO:1904018	positive regulation of vasculature development	5/171	182/28943	0.00461693988120412	0.0233802961667075	0.0146242607918757	12226/20304/11852/12767/230738	5
GO:0030514	BP	GO:0030514	negative regulation of BMP signaling pathway	3/171	57/28943	0.00469271531027517	0.0236917937093224	0.0148191009798163	17131/22057/20482	3
GO:0051055	BP	GO:0051055	negative regulation of lipid biosynthetic process	3/171	57/28943	0.00469271531027517	0.0236917937093224	0.0148191009798163	11816/20655/17691	3
GO:0072001	BP	GO:0072001	renal system development	7/171	348/28943	0.00478352680382721	0.0241136207015387	0.0150829516983546	17131/12043/13653/235320/15978/12767/15902	7
GO:0030101	BP	GO:0030101	natural killer cell activation	4/171	115/28943	0.00488990576677585	0.0246125256927718	0.0153950143279354	328066/17101/243655/15902	4
GO:0001914	BP	GO:0001914	regulation of T cell mediated cytotoxicity	3/171	58/28943	0.00492745287061019	0.0246703878413734	0.0154312068186163	14972/14964/110557	3
GO:0045058	BP	GO:0045058	T cell selection	3/171	58/28943	0.00492745287061019	0.0246703878413734	0.0154312068186163	12043/94176/108723	3
GO:1905953	BP	GO:1905953	negative regulation of lipid localization	3/171	58/28943	0.00492745287061019	0.0246703878413734	0.0154312068186163	18035/11816/69863	3
GO:0050807	BP	GO:0050807	regulation of synapse organization	6/171	264/28943	0.00495097736844727	0.0246703878413734	0.0154312068186163	11816/72895/11843/22631/11845/11820	6
GO:0033631	BP	GO:0033631	cell-cell adhesion mediated by integrin	2/171	18/28943	0.00498947735026394	0.0246703878413734	0.0154312068186163	78473/20304	2
GO:0043217	BP	GO:0043217	myelin maintenance	2/171	18/28943	0.00498947735026394	0.0246703878413734	0.0154312068186163	12767/20655	2
GO:0050862	BP	GO:0050862	positive regulation of T cell receptor signaling pathway	2/171	18/28943	0.00498947735026394	0.0246703878413734	0.0154312068186163	225825/108723	2
GO:0060644	BP	GO:0060644	mammary gland epithelial cell differentiation	2/171	18/28943	0.00498947735026394	0.0246703878413734	0.0154312068186163	12608/15902	2
GO:0070423	BP	GO:0070423	nucleotide-binding oligomerization domain containing signaling pathway	2/171	18/28943	0.00498947735026394	0.0246703878413734	0.0154312068186163	21929/18035	2
GO:0070486	BP	GO:0070486	leukocyte aggregation	2/171	18/28943	0.00498947735026394	0.0246703878413734	0.0154312068186163	20202/20201	2
GO:2000319	BP	GO:2000319	regulation of T-helper 17 cell differentiation	2/171	18/28943	0.00498947735026394	0.0246703878413734	0.0154312068186163	17131/230738	2
GO:0044270	BP	GO:0044270	cellular nitrogen compound catabolic process	8/171	443/28943	0.00499051794985036	0.0246703878413734	0.0154312068186163	12193/18458/22057/319885/13207/12227/230738/233908	8
GO:0006986	BP	GO:0006986	response to unfolded protein	4/171	116/28943	0.00504162319586445	0.0248490686300619	0.0155429707771926	17872/14828/11911/15978	4
GO:0048024	BP	GO:0048024	regulation of mRNA splicing, via spliceosome	4/171	116/28943	0.00504162319586445	0.0248490686300619	0.0155429707771926	13207/56758/20462/170791	4
GO:0052547	BP	GO:0052547	regulation of peptidase activity	8/171	445/28943	0.00512447622277601	0.0251936695506155	0.0157585169659732	15370/20202/20201/58801/13205/69635/11820/216742	8
GO:0002218	BP	GO:0002218	activation of innate immune response	3/171	59/28943	0.00516915988250968	0.0251936695506155	0.0157585169659732	192231/243655/71514	3
GO:0002833	BP	GO:0002833	positive regulation of response to biotic stimulus	5/171	187/28943	0.00517221030509324	0.0251936695506155	0.0157585169659732	225825/97165/192231/243655/71514	5
GO:0032388	BP	GO:0032388	positive regulation of intracellular transport	5/171	187/28943	0.00517221030509324	0.0251936695506155	0.0157585169659732	18245/18761/15978/58801/230738	5
GO:0051260	BP	GO:0051260	protein homooligomerization	5/171	187/28943	0.00517221030509324	0.0251936695506155	0.0157585169659732	18571/11820/14660/233908/108723	5
GO:0071772	BP	GO:0071772	response to BMP	5/171	187/28943	0.00517221030509324	0.0251936695506155	0.0157585169659732	17131/22057/13207/13653/20482	5
GO:0071773	BP	GO:0071773	cellular response to BMP stimulus	5/171	187/28943	0.00517221030509324	0.0251936695506155	0.0157585169659732	17131/22057/13207/13653/20482	5
GO:1905952	BP	GO:1905952	regulation of lipid localization	5/171	187/28943	0.00517221030509324	0.0251936695506155	0.0157585169659732	18035/11816/230738/50769/69863	5
GO:0042176	BP	GO:0042176	regulation of protein catabolic process	7/171	355/28943	0.00532148846980864	0.0258828472865363	0.0161895942658585	21929/17131/18245/75234/11816/15978/11820	7
GO:0043401	BP	GO:0043401	steroid hormone mediated signaling pathway	4/171	118/28943	0.00535446347098364	0.0260051573839293	0.0162660986329974	13207/18626/15502/108655	4
GO:0002820	BP	GO:0002820	negative regulation of adaptive immune response	3/171	60/28943	0.00541789265672127	0.0262365005912945	0.0164108026766423	17131/75863/230738	3
GO:0043470	BP	GO:0043470	regulation of carbohydrate catabolic process	3/171	60/28943	0.00541789265672127	0.0262365005912945	0.0164108026766423	15978/11820/56490	3
GO:0045445	BP	GO:0045445	myoblast differentiation	4/171	119/28943	0.00551564309873016	0.0266322185668337	0.0166583223330682	12226/13207/56758/11461	4
GO:0045666	BP	GO:0045666	positive regulation of neuron differentiation	4/171	119/28943	0.00551564309873016	0.0266322185668337	0.0166583223330682	20304/15978/21406/11820	4
GO:0035872	BP	GO:0035872	nucleotide-binding domain, leucine rich repeat containing receptor signaling pathway	2/171	19/28943	0.00555492743516082	0.0267441578834844	0.0167283398276239	21929/18035	2
GO:0048245	BP	GO:0048245	eosinophil chemotaxis	2/171	19/28943	0.00555492743516082	0.0267441578834844	0.0167283398276239	20303/20304	2
GO:0050890	BP	GO:0050890	cognition	7/171	358/28943	0.00556546213847328	0.026756100179462	0.0167358096752932	18227/12227/13653/11816/72895/11843/11820	7
GO:0072507	BP	GO:0072507	divalent inorganic cation homeostasis	7/171	359/28943	0.0056486221086841	0.0269558145786824	0.0168607300542854	234515/12043/20304/11911/11816/11820/12314	7
GO:0001935	BP	GO:0001935	endothelial cell proliferation	5/171	191/28943	0.00564926801255843	0.0269558145786824	0.0168607300542854	15370/97165/66214/11816/11946	5
GO:0006475	BP	GO:0006475	internal protein amino acid acetylation	5/171	191/28943	0.00564926801255843	0.0269558145786824	0.0168607300542854	18626/72895/11461/11820/16825	5
GO:0018393	BP	GO:0018393	internal peptidyl-lysine acetylation	5/171	191/28943	0.00564926801255843	0.0269558145786824	0.0168607300542854	18626/72895/11461/11820/16825	5
GO:0000381	BP	GO:0000381	regulation of alternative mRNA splicing, via spliceosome	3/171	61/28943	0.00567370576280152	0.0269558145786824	0.0168607300542854	13207/56758/20462	3
GO:0031663	BP	GO:0031663	lipopolysaccharide-mediated signaling pathway	3/171	61/28943	0.00567370576280152	0.0269558145786824	0.0168607300542854	21929/20304/18035	3
GO:0048524	BP	GO:0048524	positive regulation of viral process	3/171	61/28943	0.00567370576280152	0.0269558145786824	0.0168607300542854	18458/75863/13205	3
GO:0006413	BP	GO:0006413	translational initiation	4/171	120/28943	0.00568003317431599	0.0269558145786824	0.0168607300542854	17872/20918/13205/13690	4
GO:0051702	BP	GO:0051702	biological process involved in interaction with symbiont	4/171	120/28943	0.00568003317431599	0.0269558145786824	0.0168607300542854	20304/11816/15978/230738	4
GO:0050803	BP	GO:0050803	regulation of synapse structure or activity	6/171	272/28943	0.00570931915853651	0.0270561458554327	0.0169234867767116	11816/72895/11843/22631/11845/11820	6
GO:0045744	BP	GO:0045744	negative regulation of G protein-coupled receptor signaling pathway	3/171	62/28943	0.00593665205226648	0.0280534254873816	0.0175472803042211	19735/20304/11820	3
GO:0090303	BP	GO:0090303	positive regulation of wound healing	3/171	62/28943	0.00593665205226648	0.0280534254873816	0.0175472803042211	20202/11465/12767	3
GO:0009636	BP	GO:0009636	response to toxic substance	4/171	122/28943	0.00601855556801777	0.0283989279766127	0.0177633904197958	18227/12043/20304/20655	4
GO:0050777	BP	GO:0050777	negative regulation of immune response	5/171	194/28943	0.00602686460671642	0.0283989279766127	0.0177633904197958	21929/17131/75863/230738/243655	5
GO:0019439	BP	GO:0019439	aromatic compound catabolic process	8/171	458/28943	0.00606357222427588	0.0285314262451055	0.0178462674380805	12193/18458/22057/319885/13207/12227/230738/233908	8
GO:0043543	BP	GO:0043543	protein acylation	6/171	276/28943	0.00611880188870988	0.0286044340262661	0.0178919334477801	18626/72895/11461/13205/11820/16825	6
GO:0010801	BP	GO:0010801	negative regulation of peptidyl-threonine phosphorylation	2/171	20/28943	0.00614830399794025	0.0286044340262661	0.0178919334477801	17872/17131	2
GO:0032495	BP	GO:0032495	response to muramyl dipeptide	2/171	20/28943	0.00614830399794025	0.0286044340262661	0.0178919334477801	21929/18035	2
GO:0043374	BP	GO:0043374	CD8-positive, alpha-beta T cell differentiation	2/171	20/28943	0.00614830399794025	0.0286044340262661	0.0178919334477801	12043/15978	2
GO:0045540	BP	GO:0045540	regulation of cholesterol biosynthetic process	2/171	20/28943	0.00614830399794025	0.0286044340262661	0.0178919334477801	11816/20655	2
GO:0045623	BP	GO:0045623	negative regulation of T-helper cell differentiation	2/171	20/28943	0.00614830399794025	0.0286044340262661	0.0178919334477801	17131/230738	2
GO:0045986	BP	GO:0045986	negative regulation of smooth muscle contraction	2/171	20/28943	0.00614830399794025	0.0286044340262661	0.0178919334477801	19735/20655	2
GO:0106118	BP	GO:0106118	regulation of sterol biosynthetic process	2/171	20/28943	0.00614830399794025	0.0286044340262661	0.0178919334477801	11816/20655	2
GO:1902806	BP	GO:1902806	regulation of cell cycle G1/S phase transition	5/171	195/28943	0.00615658348247449	0.0286044340262661	0.0178919334477801	12043/66214/11461/13205/15902	5
GO:0050764	BP	GO:0050764	regulation of phagocytosis	4/171	123/28943	0.00619274271608282	0.0287171755821192	0.0179624527390295	94176/15978/227541/20655	4
GO:0042551	BP	GO:0042551	neuron maturation	3/171	63/28943	0.00620678268150559	0.0287171755821192	0.0179624527390295	18227/12043/11820	3
GO:0050435	BP	GO:0050435	amyloid-beta metabolic process	3/171	63/28943	0.00620678268150559	0.0287171755821192	0.0179624527390295	15979/11816/15978	3
GO:0051346	BP	GO:0051346	negative regulation of hydrolase activity	7/171	366/28943	0.00625708750637857	0.0289096588264111	0.0180828500660146	15370/14938/17872/19735/13205/11820/216742	7
GO:0050864	BP	GO:0050864	regulation of B cell activation	6/171	278/28943	0.00633138466264459	0.0292123053462574	0.0182721539825445	21929/12193/12043/15978/15902/108723	6
GO:0002286	BP	GO:0002286	T cell activation involved in immune response	4/171	124/28943	0.00637024996668468	0.0293102082954661	0.0183333917979816	17131/15978/230738/108655	4
GO:1905954	BP	GO:1905954	positive regulation of lipid localization	4/171	124/28943	0.00637024996668468	0.0293102082954661	0.0183333917979816	18035/11816/230738/50769	4
GO:0014911	BP	GO:0014911	positive regulation of smooth muscle cell migration	3/171	64/28943	0.00648414713446124	0.0296698853728378	0.0185583680490452	12043/13653/20304	3
GO:0030865	BP	GO:0030865	cortical cytoskeleton organization	3/171	64/28943	0.00648414713446124	0.0296698853728378	0.0185583680490452	18571/11852/11845	3
GO:0033344	BP	GO:0033344	cholesterol efflux	3/171	64/28943	0.00648414713446124	0.0296698853728378	0.0185583680490452	18035/11816/69863	3
GO:0060193	BP	GO:0060193	positive regulation of lipase activity	3/171	64/28943	0.00648414713446124	0.0296698853728378	0.0185583680490452	20304/11843/16428	3
GO:0032649	BP	GO:0032649	regulation of interferon-gamma production	4/171	125/28943	0.00655110410368691	0.0299231510339555	0.0187167844801889	225825/230738/243655/11820	4
GO:0043405	BP	GO:0043405	regulation of MAP kinase activity	5/171	198/28943	0.00655751172568321	0.0299231510339555	0.0187167844801889	19252/19735/11816/15502/11820	5
GO:0051251	BP	GO:0051251	positive regulation of lymphocyte activation	8/171	465/28943	0.00662065013540313	0.0301698213303281	0.0188710755429727	12043/20304/235320/11461/18761/15978/17101/108723	8
GO:0008016	BP	GO:0008016	regulation of heart contraction	5/171	199/28943	0.0066951283905975	0.0303474843760626	0.0189822029083138	17131/19735/15978/230738/12314	5
GO:0002688	BP	GO:0002688	regulation of leukocyte chemotaxis	4/171	126/28943	0.0067353316541211	0.0303474843760626	0.0189822029083138	19252/20304/227541/11820	4
GO:0002707	BP	GO:0002707	negative regulation of lymphocyte mediated immunity	3/171	65/28943	0.00676879324507617	0.0303474843760626	0.0189822029083138	17131/75863/243655	3
GO:0003229	BP	GO:0003229	ventricular cardiac muscle tissue development	3/171	65/28943	0.00676879324507617	0.0303474843760626	0.0189822029083138	17131/17069/15902	3
GO:0035306	BP	GO:0035306	positive regulation of dephosphorylation	3/171	65/28943	0.00676879324507617	0.0303474843760626	0.0189822029083138	17872/15978/12314	3
GO:0043331	BP	GO:0043331	response to dsRNA	3/171	65/28943	0.00676879324507617	0.0303474843760626	0.0189822029083138	17254/18035/58801	3
GO:0050854	BP	GO:0050854	regulation of antigen receptor-mediated signaling pathway	3/171	65/28943	0.00676879324507617	0.0303474843760626	0.0189822029083138	225825/108655/108723	3
GO:0032332	BP	GO:0032332	positive regulation of chondrocyte differentiation	2/171	21/28943	0.00676926126510005	0.0303474843760626	0.0189822029083138	17131/235320	2
GO:0035994	BP	GO:0035994	response to muscle stretch	2/171	21/28943	0.00676926126510005	0.0303474843760626	0.0189822029083138	14281/18035	2
GO:0043117	BP	GO:0043117	positive regulation of vascular permeability	2/171	21/28943	0.00676926126510005	0.0303474843760626	0.0189822029083138	20303/11816	2
GO:0043555	BP	GO:0043555	regulation of translation in response to stress	2/171	21/28943	0.00676926126510005	0.0303474843760626	0.0189822029083138	17872/13205	2
GO:0070230	BP	GO:0070230	positive regulation of lymphocyte apoptotic process	2/171	21/28943	0.00676926126510005	0.0303474843760626	0.0189822029083138	20304/216742	2
GO:0030308	BP	GO:0030308	negative regulation of cell growth	5/171	200/28943	0.00683475690632504	0.0305998146129539	0.0191400342361833	19735/12043/13205/108655/15982	5
GO:0044000	BP	GO:0044000	movement in host	4/171	127/28943	0.00692295888587663	0.0309113836275298	0.0193349191294857	17254/17069/75863/66141	4
GO:0051101	BP	GO:0051101	regulation of DNA binding	4/171	127/28943	0.00692295888587663	0.0309113836275298	0.0193349191294857	14938/97165/15978/15902	4
GO:0032835	BP	GO:0032835	glomerulus development	3/171	66/28943	0.00706076721951054	0.0314421832482762	0.019666931693684	12043/13653/15978	3
GO:0051148	BP	GO:0051148	negative regulation of muscle cell differentiation	3/171	66/28943	0.00706076721951054	0.0314421832482762	0.019666931693684	19735/15902/108655	3
GO:0031334	BP	GO:0031334	positive regulation of protein-containing complex assembly	5/171	203/28943	0.00726586182169184	0.0322689745610432	0.0201840856121865	78473/15978/13205/11845/216742	5
GO:0046578	BP	GO:0046578	regulation of Ras protein signal transduction	5/171	203/28943	0.00726586182169184	0.0322689745610432	0.0201840856121865	102442/94176/11816/78826/11845	5
GO:2000278	BP	GO:2000278	regulation of DNA biosynthetic process	4/171	129/28943	0.0073085161558953	0.0324150743256131	0.02027547029968	19252/66214/18761/18538	4
GO:0032608	BP	GO:0032608	interferon-beta production	3/171	67/28943	0.0073601136581308	0.0324220928951053	0.0202798603805374	97165/13205/56490	3
GO:0032648	BP	GO:0032648	regulation of interferon-beta production	3/171	67/28943	0.0073601136581308	0.0324220928951053	0.0202798603805374	97165/13205/56490	3
GO:0032663	BP	GO:0032663	regulation of interleukin-2 production	3/171	67/28943	0.0073601136581308	0.0324220928951053	0.0202798603805374	21929/18761/108723	3
GO:0018394	BP	GO:0018394	peptidyl-lysine acetylation	5/171	204/28943	0.00741368571991448	0.0324220928951053	0.0202798603805374	18626/72895/11461/11820/16825	5
GO:0071902	BP	GO:0071902	positive regulation of protein serine/threonine kinase activity	5/171	204/28943	0.00741368571991448	0.0324220928951053	0.0202798603805374	66214/15978/23994/13205/11820	5
GO:0001975	BP	GO:0001975	response to amphetamine	2/171	22/28943	0.00741745653229381	0.0324220928951053	0.0202798603805374	15370/18227	2
GO:0032516	BP	GO:0032516	positive regulation of phosphoprotein phosphatase activity	2/171	22/28943	0.00741745653229381	0.0324220928951053	0.0202798603805374	17872/12314	2
GO:0045475	BP	GO:0045475	locomotor rhythm	2/171	22/28943	0.00741745653229381	0.0324220928951053	0.0202798603805374	13653/15902	2
GO:0051770	BP	GO:0051770	positive regulation of nitric-oxide synthase biosynthetic process	2/171	22/28943	0.00741745653229381	0.0324220928951053	0.0202798603805374	12877/15978	2
GO:0072111	BP	GO:0072111	cell proliferation involved in kidney development	2/171	22/28943	0.00741745653229381	0.0324220928951053	0.0202798603805374	13653/15978	2
GO:0090026	BP	GO:0090026	positive regulation of monocyte chemotaxis	2/171	22/28943	0.00741745653229381	0.0324220928951053	0.0202798603805374	20304/11820	2
GO:0042060	BP	GO:0042060	wound healing	7/171	380/28943	0.00761917471391135	0.0332600504594133	0.0208039987347133	20202/11465/11816/18761/12767/17101/66395	7
GO:0002700	BP	GO:0002700	regulation of production of molecular mediator of immune response	5/171	207/28943	0.00786972891539889	0.0343087131981038	0.021459932143939	21929/225825/17131/15978/108655	5
GO:0046822	BP	GO:0046822	regulation of nucleocytoplasmic transport	4/171	132/28943	0.00791299122621259	0.0344521059678614	0.0215496236194297	234515/18761/15978/230738	4
GO:0042093	BP	GO:0042093	T-helper cell differentiation	3/171	69/28943	0.00798109443077941	0.0346577721556199	0.0216782668130149	17131/230738/108655	3
GO:0150116	BP	GO:0150116	regulation of cell-substrate junction organization	3/171	69/28943	0.00798109443077941	0.0346577721556199	0.0216782668130149	11465/11845/16825	3
GO:0019827	BP	GO:0019827	stem cell population maintenance	5/171	208/28943	0.00802598214877006	0.0347618157734213	0.0217433455865945	12193/22070/11461/30841/16825	5
GO:0099173	BP	GO:0099173	postsynapse organization	5/171	208/28943	0.00802598214877006	0.0347618157734213	0.0217433455865945	11816/11843/11461/11845/11820	5
GO:0019835	BP	GO:0019835	cytolysis	2/171	23/28943	0.00809255014048396	0.0348682899697636	0.0218099446751524	14938/14939	2
GO:0033630	BP	GO:0033630	positive regulation of cell adhesion mediated by integrin	2/171	23/28943	0.00809255014048396	0.0348682899697636	0.0218099446751524	78473/20304	2
GO:0071398	BP	GO:0071398	cellular response to fatty acid	2/171	23/28943	0.00809255014048396	0.0348682899697636	0.0218099446751524	230738/108655	2
GO:0072677	BP	GO:0072677	eosinophil migration	2/171	23/28943	0.00809255014048396	0.0348682899697636	0.0218099446751524	20303/20304	2
GO:0150076	BP	GO:0150076	neuroinflammatory response	3/171	70/28943	0.00830281013131923	0.0356816756225647	0.0223187134189748	15979/15978/11820	3
GO:1902373	BP	GO:1902373	negative regulation of mRNA catabolic process	3/171	70/28943	0.00830281013131923	0.0356816756225647	0.0223187134189748	18458/22057/233908	3
GO:0010212	BP	GO:0010212	response to ionizing radiation	4/171	134/28943	0.00833369167365063	0.0357681185269605	0.0223727830324852	12043/13653/11852/58801	4
GO:0000018	BP	GO:0000018	regulation of DNA recombination	4/171	135/28943	0.00854943020281431	0.0365523901335253	0.0228633410829173	11461/15978/50708/233908	4
GO:0032414	BP	GO:0032414	positive regulation of ion transmembrane transporter activity	4/171	135/28943	0.00854943020281431	0.0365523901335253	0.0228633410829173	15979/15978/12314/13040	4
GO:0036294	BP	GO:0036294	cellular response to decreased oxygen levels	4/171	135/28943	0.00854943020281431	0.0365523901335253	0.0228633410829173	12877/12043/13653/66214	4
GO:0003002	BP	GO:0003002	regionalization	7/171	389/28943	0.00860357924357138	0.0366894611644982	0.0229490783417471	20893/12227/235320/30841/232174/20462/16825	7
GO:1902903	BP	GO:1902903	regulation of supramolecular fiber organization	7/171	389/28943	0.00860357924357138	0.0366894611644982	0.0229490783417471	11465/66214/11816/18761/17318/11845/11820	7
GO:0001818	BP	GO:0001818	negative regulation of cytokine production	6/171	297/28943	0.00862717813156117	0.0367166541350316	0.02296608741169	21929/17131/16598/66214/15978/230738	6
GO:0001937	BP	GO:0001937	negative regulation of endothelial cell proliferation	3/171	71/28943	0.00863206107148095	0.0367166541350316	0.02296608741169	66214/11816/11946	3
GO:0002710	BP	GO:0002710	negative regulation of T cell mediated immunity	2/171	24/28943	0.0087942054522668	0.0369801905220637	0.0231309281316118	17131/75863	2
GO:0014075	BP	GO:0014075	response to amine	2/171	24/28943	0.0087942054522668	0.0369801905220637	0.0231309281316118	15370/18227	2
GO:0032930	BP	GO:0032930	positive regulation of superoxide anion generation	2/171	24/28943	0.0087942054522668	0.0369801905220637	0.0231309281316118	20655/11820	2
GO:0033033	BP	GO:0033033	negative regulation of myeloid cell apoptotic process	2/171	24/28943	0.0087942054522668	0.0369801905220637	0.0231309281316118	12043/20304	2
GO:0042026	BP	GO:0042026	protein refolding	2/171	24/28943	0.0087942054522668	0.0369801905220637	0.0231309281316118	14828/15502	2
GO:0043371	BP	GO:0043371	negative regulation of CD4-positive, alpha-beta T cell differentiation	2/171	24/28943	0.0087942054522668	0.0369801905220637	0.0231309281316118	17131/230738	2
GO:1903747	BP	GO:1903747	regulation of establishment of protein localization to mitochondrion	2/171	24/28943	0.0087942054522668	0.0369801905220637	0.0231309281316118	58801/15502	2
GO:1990000	BP	GO:1990000	amyloid fibril formation	2/171	24/28943	0.0087942054522668	0.0369801905220637	0.0231309281316118	11816/11820	2
GO:2000345	BP	GO:2000345	regulation of hepatocyte proliferation	2/171	24/28943	0.0087942054522668	0.0369801905220637	0.0231309281316118	21929/15978	2
GO:0001655	BP	GO:0001655	urogenital system development	7/171	391/28943	0.00883447806391698	0.0370775670011489	0.023191836642564	17131/12043/13653/235320/15978/12767/15902	7
GO:0098727	BP	GO:0098727	maintenance of cell number	5/171	213/28943	0.00883968484795602	0.0370775670011489	0.023191836642564	12193/22070/11461/30841/16825	5
GO:0007585	BP	GO:0007585	respiratory gaseous exchange by respiratory system	3/171	72/28943	0.00896888414465276	0.0374304436288147	0.0234125592456289	18227/22631/14660	3
GO:0032371	BP	GO:0032371	regulation of sterol transport	3/171	72/28943	0.00896888414465276	0.0374304436288147	0.0234125592456289	18035/11816/69863	3
GO:0032374	BP	GO:0032374	regulation of cholesterol transport	3/171	72/28943	0.00896888414465276	0.0374304436288147	0.0234125592456289	18035/11816/69863	3
GO:0032481	BP	GO:0032481	positive regulation of type I interferon production	3/171	72/28943	0.00896888414465276	0.0374304436288147	0.0234125592456289	97165/13205/56490	3
GO:0001889	BP	GO:0001889	liver development	4/171	137/28943	0.0089918030927681	0.0374320424488416	0.0234135592997286	21929/12608/15978/11845	4
GO:0061041	BP	GO:0061041	regulation of wound healing	4/171	137/28943	0.0089918030927681	0.0374320424488416	0.0234135592997286	20202/11465/11816/12767	4
GO:0031032	BP	GO:0031032	actomyosin structure organization	5/171	215/28943	0.00918056719387644	0.0381700177948155	0.0238751592658087	11465/18571/66214/18761/19084	5
GO:0008277	BP	GO:0008277	regulation of G protein-coupled receptor signaling pathway	4/171	138/28943	0.00921848430687008	0.0382319661266197	0.0239139076440785	50778/19735/20304/11820	4
GO:0035966	BP	GO:0035966	response to topologically incorrect protein	4/171	138/28943	0.00921848430687008	0.0382319661266197	0.0239139076440785	17872/14828/11911/15978	4
GO:0001541	BP	GO:0001541	ovarian follicle development	3/171	73/28943	0.00931331476568428	0.0384100146832527	0.0240252761445993	12043/12608/20655	3
GO:0048168	BP	GO:0048168	regulation of neuronal synaptic plasticity	3/171	73/28943	0.00931331476568428	0.0384100146832527	0.0240252761445993	12877/13653/11820	3
GO:0048662	BP	GO:0048662	negative regulation of smooth muscle cell proliferation	3/171	73/28943	0.00931331476568428	0.0384100146832527	0.0240252761445993	21929/11816/15978	3
GO:0061035	BP	GO:0061035	regulation of cartilage development	3/171	73/28943	0.00931331476568428	0.0384100146832527	0.0240252761445993	17131/235320/17132	3
GO:0061448	BP	GO:0061448	connective tissue development	6/171	302/28943	0.00931922692194511	0.0384100146832527	0.0240252761445993	17131/13653/235320/15978/17132/15902	6
GO:0006479	BP	GO:0006479	protein methylation	5/171	216/28943	0.00935436462689449	0.0384594050625538	0.024056169585057	12226/12227/72895/50708/20638	5
GO:0008213	BP	GO:0008213	protein alkylation	5/171	216/28943	0.00935436462689449	0.0384594050625538	0.024056169585057	12226/12227/72895/50708/20638	5
GO:0010894	BP	GO:0010894	negative regulation of steroid biosynthetic process	2/171	25/28943	0.00952208882836852	0.0388604165698283	0.0243070003196683	11816/20655	2
GO:0034114	BP	GO:0034114	regulation of heterotypic cell-cell adhesion	2/171	25/28943	0.00952208882836852	0.0388604165698283	0.0243070003196683	21929/78473	2
GO:0045736	BP	GO:0045736	negative regulation of cyclin-dependent protein serine/threonine kinase activity	2/171	25/28943	0.00952208882836852	0.0388604165698283	0.0243070003196683	21929/192231	2
GO:0097062	BP	GO:0097062	dendritic spine maintenance	2/171	25/28943	0.00952208882836852	0.0388604165698283	0.0243070003196683	11816/11820	2
GO:0150105	BP	GO:0150105	protein localization to cell-cell junction	2/171	25/28943	0.00952208882836852	0.0388604165698283	0.0243070003196683	11465/11461	2
GO:1903798	BP	GO:1903798	regulation of miRNA maturation	2/171	25/28943	0.00952208882836852	0.0388604165698283	0.0243070003196683	13207/230738	2
GO:0050808	BP	GO:0050808	synapse organization	8/171	496/28943	0.00956624802783882	0.0389927312251295	0.0243897624888006	11816/72895/11843/11461/22631/11845/11820/22288	8
GO:0071222	BP	GO:0071222	cellular response to lipopolysaccharide	6/171	304/28943	0.00960685445282795	0.0391102579562432	0.0244632748837492	21929/20304/18035/12608/15978/230738	6
GO:0032623	BP	GO:0032623	interleukin-2 production	3/171	74/28943	0.00966538689133437	0.0391413081503966	0.0244826966281831	21929/18761/108723	3
GO:0046824	BP	GO:0046824	positive regulation of nucleocytoplasmic transport	3/171	74/28943	0.00966538689133437	0.0391413081503966	0.0244826966281831	18761/15978/230738	3
GO:0048488	BP	GO:0048488	synaptic vesicle endocytosis	3/171	74/28943	0.00966538689133437	0.0391413081503966	0.0244826966281831	11465/11461/11845	3
GO:0140238	BP	GO:0140238	presynaptic endocytosis	3/171	74/28943	0.00966538689133437	0.0391413081503966	0.0244826966281831	11465/11461/11845	3
GO:0061008	BP	GO:0061008	hepaticobiliary system development	4/171	140/28943	0.00968295130161968	0.0391413081503966	0.0244826966281831	21929/12608/15978/11845	4
GO:0031396	BP	GO:0031396	regulation of protein ubiquitination	5/171	218/28943	0.00970874109449935	0.0391413081503966	0.0244826966281831	21929/17131/14828/15502/13205	5
GO:0035265	BP	GO:0035265	organ growth	5/171	218/28943	0.00970874109449935	0.0391413081503966	0.0244826966281831	19735/12043/17069/108655/19084	5
GO:0048639	BP	GO:0048639	positive regulation of developmental growth	5/171	218/28943	0.00970874109449935	0.0391413081503966	0.0244826966281831	17131/12043/11816/12767/50769	5
GO:0050769	BP	GO:0050769	positive regulation of neurogenesis	6/171	305/28943	0.00975302020354299	0.0392246163634017	0.0245348055075747	665113/11816/15978/12767/15902/20482	6
GO:0070482	BP	GO:0070482	response to oxygen levels	6/171	305/28943	0.00975302020354299	0.0392246163634017	0.0245348055075747	12877/14284/18227/12043/13653/66214	6
GO:0043954	BP	GO:0043954	cellular component maintenance	3/171	75/28943	0.0100251330405068	0.0400764042846733	0.0250675946823236	11816/11845/11820	3
GO:0045911	BP	GO:0045911	positive regulation of DNA recombination	3/171	75/28943	0.0100251330405068	0.0400764042846733	0.0250675946823236	11461/15978/233908	3
GO:0050688	BP	GO:0050688	regulation of defense response to virus	3/171	75/28943	0.0100251330405068	0.0400764042846733	0.0250675946823236	20304/15978/230738	3
GO:0070972	BP	GO:0070972	protein localization to endoplasmic reticulum	3/171	75/28943	0.0100251330405068	0.0400764042846733	0.0250675946823236	17872/14828/27058	3
GO:1903578	BP	GO:1903578	regulation of ATP metabolic process	3/171	75/28943	0.0100251330405068	0.0400764042846733	0.0250675946823236	15978/11820/56490	3
GO:0045727	BP	GO:0045727	positive regulation of translation	4/171	142/28943	0.0101623744565448	0.0404460175657822	0.0252987859801813	12877/18458/22057/13205	4
GO:0048839	BP	GO:0048839	inner ear development	5/171	221/28943	0.0102574647901437	0.0404460175657822	0.0252987859801813	14972/29817/17132/50769/20655	5
GO:0002523	BP	GO:0002523	leukocyte migration involved in inflammatory response	2/171	26/28943	0.0102758696043107	0.0404460175657822	0.0252987859801813	20202/20201	2
GO:0006817	BP	GO:0006817	phosphate ion transport	2/171	26/28943	0.0102758696043107	0.0404460175657822	0.0252987859801813	11911/12608	2
GO:0010888	BP	GO:0010888	negative regulation of lipid storage	2/171	26/28943	0.0102758696043107	0.0404460175657822	0.0252987859801813	18035/69863	2
GO:0032753	BP	GO:0032753	positive regulation of interleukin-4 production	2/171	26/28943	0.0102758696043107	0.0404460175657822	0.0252987859801813	18761/12608	2
GO:0035020	BP	GO:0035020	regulation of Rac protein signal transduction	2/171	26/28943	0.0102758696043107	0.0404460175657822	0.0252987859801813	94176/11845	2
GO:0043576	BP	GO:0043576	regulation of respiratory gaseous exchange	2/171	26/28943	0.0102758696043107	0.0404460175657822	0.0252987859801813	18227/14660	2
GO:0045730	BP	GO:0045730	respiratory burst	2/171	26/28943	0.0102758696043107	0.0404460175657822	0.0252987859801813	16069/227541	2
GO:0045939	BP	GO:0045939	negative regulation of steroid metabolic process	2/171	26/28943	0.0102758696043107	0.0404460175657822	0.0252987859801813	11816/20655	2
GO:0046685	BP	GO:0046685	response to arsenic-containing substance	2/171	26/28943	0.0102758696043107	0.0404460175657822	0.0252987859801813	13205/230738	2
GO:0060765	BP	GO:0060765	regulation of androgen receptor signaling pathway	2/171	26/28943	0.0102758696043107	0.0404460175657822	0.0252987859801813	13207/108655	2
GO:2000561	BP	GO:2000561	regulation of CD4-positive, alpha-beta T cell proliferation	2/171	26/28943	0.0102758696043107	0.0404460175657822	0.0252987859801813	18761/108723	2
GO:0014902	BP	GO:0014902	myotube differentiation	4/171	143/28943	0.010407749802763	0.0408682563177054	0.0255628942524004	12043/94176/232174/17691	4
GO:0032411	BP	GO:0032411	positive regulation of transporter activity	4/171	143/28943	0.010407749802763	0.0408682563177054	0.0255628942524004	15979/15978/12314/13040	4
GO:0002285	BP	GO:0002285	lymphocyte activation involved in immune response	5/171	222/28943	0.0104450025455753	0.0409178047834919	0.0255938865751808	21929/17131/15978/230738/108655	5
GO:1901888	BP	GO:1901888	regulation of cell junction assembly	5/171	222/28943	0.0104450025455753	0.0409178047834919	0.0255938865751808	11465/72895/11845/11820/16825	5
GO:0030336	BP	GO:0030336	negative regulation of cell migration	6/171	312/28943	0.0108209154710317	0.0423148664042927	0.0264677417795474	19252/12043/66214/11816/11852/66141	6
GO:0046034	BP	GO:0046034	ATP metabolic process	5/171	224/28943	0.0108271030835788	0.0423148664042927	0.0264677417795474	15978/11946/228033/11820/56490	5
GO:0030900	BP	GO:0030900	forebrain development	7/171	407/28943	0.0108487867598743	0.042349788033258	0.0264895850875032	18227/12227/12767/30841/15902/20462/11820	7
GO:0008203	BP	GO:0008203	cholesterol metabolic process	4/171	145/28943	0.0109099359417958	0.0425385061016966	0.0266076273154248	11816/20655/11820/69863	4
GO:0051098	BP	GO:0051098	regulation of binding	7/171	408/28943	0.0109848823081449	0.042654403093364	0.0266801203163283	14938/97165/11816/11461/15978/15902/11820	7
GO:0010810	BP	GO:0010810	regulation of cell-substrate adhesion	5/171	225/28943	0.0110216923313435	0.042654403093364	0.0266801203163283	78473/11465/12043/22288/16825	5
GO:0019068	BP	GO:0019068	virion assembly	2/171	27/28943	0.0110552200672445	0.042654403093364	0.0266801203163283	18571/11816	2
GO:0035739	BP	GO:0035739	CD4-positive, alpha-beta T cell proliferation	2/171	27/28943	0.0110552200672445	0.042654403093364	0.0266801203163283	18761/108723	2
GO:0070920	BP	GO:0070920	regulation of production of small RNA involved in gene silencing by RNA	2/171	27/28943	0.0110552200672445	0.042654403093364	0.0266801203163283	13207/230738	2
GO:0072012	BP	GO:0072012	glomerulus vasculature development	2/171	27/28943	0.0110552200672445	0.042654403093364	0.0266801203163283	13653/15978	2
GO:0072567	BP	GO:0072567	chemokine (C-X-C motif) ligand 2 production	2/171	27/28943	0.0110552200672445	0.042654403093364	0.0266801203163283	20304/108655	2
GO:1901223	BP	GO:1901223	negative regulation of NIK/NF-kappaB signaling	2/171	27/28943	0.0110552200672445	0.042654403093364	0.0266801203163283	13205/230738	2
GO:2000341	BP	GO:2000341	regulation of chemokine (C-X-C motif) ligand 2 production	2/171	27/28943	0.0110552200672445	0.042654403093364	0.0266801203163283	20304/108655	2
GO:0071219	BP	GO:0071219	cellular response to molecule of bacterial origin	6/171	314/28943	0.0111406724165174	0.0426759109929367	0.0266935734022171	21929/20304/18035/12608/15978/230738	6
GO:0002704	BP	GO:0002704	negative regulation of leukocyte mediated immunity	3/171	78/28943	0.0111507196694368	0.0426759109929367	0.0266935734022171	17131/75863/243655	3
GO:0006919	BP	GO:0006919	activation of cysteine-type endopeptidase activity involved in apoptotic process	3/171	78/28943	0.0111507196694368	0.0426759109929367	0.0266935734022171	20202/20201/58801	3
GO:0042130	BP	GO:0042130	negative regulation of T cell proliferation	3/171	78/28943	0.0111507196694368	0.0426759109929367	0.0266935734022171	75863/12608/19084	3
GO:0042306	BP	GO:0042306	regulation of protein import into nucleus	3/171	78/28943	0.0111507196694368	0.0426759109929367	0.0266935734022171	18761/15978/230738	3
GO:2000379	BP	GO:2000379	positive regulation of reactive oxygen species metabolic process	3/171	78/28943	0.0111507196694368	0.0426759109929367	0.0266935734022171	230738/20655/11820	3
GO:2000630	BP	GO:2000630	positive regulation of miRNA metabolic process	3/171	78/28943	0.0111507196694368	0.0426759109929367	0.0266935734022171	14281/13653/230738	3
GO:0018205	BP	GO:0018205	peptidyl-lysine modification	7/171	410/28943	0.0112607918206228	0.0430475839218745	0.0269260529997086	13653/18626/72895/11461/50708/11820/16825	7
GO:0016358	BP	GO:0016358	dendrite development	6/171	315/28943	0.0113030353378323	0.0431594061980216	0.0269959972860023	665113/11816/11843/227541/11845/11820	6
GO:0010469	BP	GO:0010469	regulation of signaling receptor activity	4/171	147/28943	0.0114275098554172	0.0434349974138397	0.0271683782423143	15979/15978/69635/11820	4
GO:0090101	BP	GO:0090101	negative regulation of transmembrane receptor protein serine/threonine kinase signaling pathway	4/171	147/28943	0.0114275098554172	0.0434349974138397	0.0271683782423143	17131/22057/14828/20482	4
GO:0120161	BP	GO:0120161	regulation of cold-induced thermogenesis	4/171	147/28943	0.0114275098554172	0.0434349974138397	0.0271683782423143	11911/12608/12767/216850	4
GO:1903322	BP	GO:1903322	positive regulation of protein modification by small protein conjugation or removal	4/171	147/28943	0.0114275098554172	0.0434349974138397	0.0271683782423143	17131/14828/13205/230738	4
GO:0033143	BP	GO:0033143	regulation of intracellular steroid hormone receptor signaling pathway	3/171	79/28943	0.0115414590411448	0.0437180466758074	0.0273454241699813	13207/18626/108655	3
GO:0045669	BP	GO:0045669	positive regulation of osteoblast differentiation	3/171	79/28943	0.0115414590411448	0.0437180466758074	0.0273454241699813	16478/12608/66141	3
GO:1903036	BP	GO:1903036	positive regulation of response to wounding	3/171	79/28943	0.0115414590411448	0.0437180466758074	0.0273454241699813	20202/11465/12767	3
GO:0033157	BP	GO:0033157	regulation of intracellular protein transport	5/171	228/28943	0.0116197730481089	0.0439645627173323	0.027499618747113	18245/18761/15978/58801/230738	5
GO:1904019	BP	GO:1904019	epithelial cell apoptotic process	4/171	148/28943	0.0116921188321755	0.0441879621848544	0.0276393540203754	21929/12043/66214/11845	4
GO:0055001	BP	GO:0055001	muscle cell development	5/171	229/28943	0.0118239474155034	0.0442180772932293	0.0276581908732325	11465/19735/12043/108655/19084	5
GO:0002903	BP	GO:0002903	negative regulation of B cell apoptotic process	2/171	28/28943	0.0118598154329522	0.0442180772932293	0.0276581908732325	12043/108655	2
GO:0006925	BP	GO:0006925	inflammatory cell apoptotic process	2/171	28/28943	0.0118598154329522	0.0442180772932293	0.0276581908732325	20304/15978	2
GO:0032469	BP	GO:0032469	endoplasmic reticulum calcium ion homeostasis	2/171	28/28943	0.0118598154329522	0.0442180772932293	0.0276581908732325	12043/11820	2
GO:0032928	BP	GO:0032928	regulation of superoxide anion generation	2/171	28/28943	0.0118598154329522	0.0442180772932293	0.0276581908732325	20655/11820	2
GO:0045061	BP	GO:0045061	thymic T cell selection	2/171	28/28943	0.0118598154329522	0.0442180772932293	0.0276581908732325	94176/108723	2
GO:0045648	BP	GO:0045648	positive regulation of erythrocyte differentiation	2/171	28/28943	0.0118598154329522	0.0442180772932293	0.0276581908732325	97165/15902	2
GO:0046639	BP	GO:0046639	negative regulation of alpha-beta T cell differentiation	2/171	28/28943	0.0118598154329522	0.0442180772932293	0.0276581908732325	17131/230738	2
GO:0051767	BP	GO:0051767	nitric-oxide synthase biosynthetic process	2/171	28/28943	0.0118598154329522	0.0442180772932293	0.0276581908732325	12877/15978	2
GO:0051769	BP	GO:0051769	regulation of nitric-oxide synthase biosynthetic process	2/171	28/28943	0.0118598154329522	0.0442180772932293	0.0276581908732325	12877/15978	2
GO:0061437	BP	GO:0061437	renal system vasculature development	2/171	28/28943	0.0118598154329522	0.0442180772932293	0.0276581908732325	13653/15978	2
GO:0061440	BP	GO:0061440	kidney vasculature development	2/171	28/28943	0.0118598154329522	0.0442180772932293	0.0276581908732325	13653/15978	2
GO:2000573	BP	GO:2000573	positive regulation of DNA biosynthetic process	3/171	80/28943	0.0119400141566854	0.0444443323367874	0.0277997122953257	66214/18761/18538	3
GO:0034763	BP	GO:0034763	negative regulation of transmembrane transport	4/171	149/28943	0.0119606360954509	0.0444443323367874	0.0277997122953257	19735/12043/18245/12314	4
GO:0106106	BP	GO:0106106	cold-induced thermogenesis	4/171	149/28943	0.0119606360954509	0.0444443323367874	0.0277997122953257	11911/12608/12767/216850	4
GO:0000082	BP	GO:0000082	G1/S transition of mitotic cell cycle	5/171	230/28943	0.0120305502021342	0.0446043390306806	0.0278997956990283	12043/66214/11461/13205/15902	5
GO:0007249	BP	GO:0007249	I-kappaB kinase/NF-kappaB signaling	5/171	230/28943	0.0120305502021342	0.0446043390306806	0.0278997956990283	21929/18626/18035/230738/108723	5
GO:0030218	BP	GO:0030218	erythrocyte differentiation	4/171	150/28943	0.0122330814847282	0.0451777017445421	0.0282584312695985	97165/16598/15902/16825	4
GO:0055007	BP	GO:0055007	cardiac muscle cell differentiation	4/171	150/28943	0.0122330814847282	0.0451777017445421	0.0282584312695985	19735/216850/108655/17691	4
GO:0072331	BP	GO:0072331	signal transduction by p53 class mediator	4/171	150/28943	0.0122330814847282	0.0451777017445421	0.0282584312695985	13207/58801/192231/57748	4
GO:0050920	BP	GO:0050920	regulation of chemotaxis	5/171	231/28943	0.0122395940909355	0.0451777017445421	0.0282584312695985	19252/20304/12767/227541/11820	5
GO:0007611	BP	GO:0007611	learning or memory	6/171	321/28943	0.0123125395412242	0.0453461822128013	0.028363814977683	18227/12227/13653/11816/11843/11820	6
GO:0090596	BP	GO:0090596	sensory organ morphogenesis	6/171	321/28943	0.0123125395412242	0.0453461822128013	0.028363814977683	12043/11911/30841/232174/50769/20655	6
GO:0007568	BP	GO:0007568	aging	3/171	81/28943	0.0123464093211248	0.0453703227486468	0.0283789147646721	11816/50769/20655	3
GO:1901796	BP	GO:1901796	regulation of signal transduction by p53 class mediator	3/171	81/28943	0.0123464093211248	0.0453703227486468	0.0283789147646721	13207/58801/192231	3
GO:0050679	BP	GO:0050679	positive regulation of epithelial cell proliferation	5/171	232/28943	0.0124510916769095	0.0457044492272855	0.0285879092413136	21929/15370/97165/20304/108655	5
GO:0050921	BP	GO:0050921	positive regulation of chemotaxis	4/171	151/28943	0.0125094745463018	0.0457670423379014	0.0286270609255735	20304/12767/227541/11820	4
GO:0071453	BP	GO:0071453	cellular response to oxygen levels	4/171	151/28943	0.0125094745463018	0.0457670423379014	0.0286270609255735	12877/12043/13653/66214	4
GO:1900180	BP	GO:1900180	regulation of protein localization to nucleus	4/171	151/28943	0.0125094745463018	0.0457670423379014	0.0286270609255735	18761/15978/230738/11820	4
GO:0043588	BP	GO:0043588	skin development	6/171	323/28943	0.0126627040970194	0.0459694296183804	0.0287536531787075	14284/12043/56338/232174/50769/16825	6
GO:0007160	BP	GO:0007160	cell-matrix adhesion	5/171	233/28943	0.0126650554662722	0.0459694296183804	0.0287536531787075	78473/11465/12043/22288/16825	5
GO:0002837	BP	GO:0002837	regulation of immune response to tumor cell	2/171	29/28943	0.0126893338230147	0.0459694296183804	0.0287536531787075	225825/243655	2
GO:0016577	BP	GO:0016577	histone demethylation	2/171	29/28943	0.0126893338230147	0.0459694296183804	0.0287536531787075	30841/216850	2
GO:0032770	BP	GO:0032770	positive regulation of monooxygenase activity	2/171	29/28943	0.0126893338230147	0.0459694296183804	0.0287536531787075	11816/15978	2
GO:0048384	BP	GO:0048384	retinoic acid receptor signaling pathway	2/171	29/28943	0.0126893338230147	0.0459694296183804	0.0287536531787075	16598/232174	2
GO:0070076	BP	GO:0070076	histone lysine demethylation	2/171	29/28943	0.0126893338230147	0.0459694296183804	0.0287536531787075	30841/216850	2
GO:1900745	BP	GO:1900745	positive regulation of p38MAPK cascade	2/171	29/28943	0.0126893338230147	0.0459694296183804	0.0287536531787075	230738/17873	2
GO:2000765	BP	GO:2000765	regulation of cytoplasmic translation	2/171	29/28943	0.0126893338230147	0.0459694296183804	0.0287536531787075	12877/18458	2
GO:0002711	BP	GO:0002711	positive regulation of T cell mediated immunity	3/171	82/28943	0.0127606675375359	0.0461774918950919	0.0288837951142024	14972/14964/110557	3
GO:0003231	BP	GO:0003231	cardiac ventricle development	4/171	152/28943	0.0127898345326341	0.0462326771680203	0.0289183132322545	17131/17069/12767/15902	4
GO:2000146	BP	GO:2000146	negative regulation of cell motility	6/171	325/28943	0.01301981315942	0.0470128470821665	0.0294063056941591	19252/12043/66214/11816/11852/66141	6
GO:1902369	BP	GO:1902369	negative regulation of RNA catabolic process	3/171	83/28943	0.0131828105256019	0.0475497248274152	0.0297421200954775	18458/22057/233908	3
GO:0009952	BP	GO:0009952	anterior/posterior pattern specification	5/171	236/28943	0.0133218677675168	0.0479471773821135	0.0299907247226757	20893/12227/235320/30841/16825	5
GO:0051056	BP	GO:0051056	regulation of small GTPase mediated signal transduction	5/171	236/28943	0.0133218677675168	0.0479471773821135	0.0299907247226757	102442/94176/11816/78826/11845	5
GO:0043254	BP	GO:0043254	regulation of protein-containing complex assembly	7/171	425/28943	0.0134928273261259	0.0483778082111866	0.0302600821980679	15081/78473/11816/15978/13205/11845/216742	7
GO:0032691	BP	GO:0032691	negative regulation of interleukin-1 beta production	2/171	30/28943	0.0135434562421444	0.0483778082111866	0.0302600821980679	21929/230738	2
GO:0034390	BP	GO:0034390	smooth muscle cell apoptotic process	2/171	30/28943	0.0135434562421444	0.0483778082111866	0.0302600821980679	11911/15978	2
GO:0034391	BP	GO:0034391	regulation of smooth muscle cell apoptotic process	2/171	30/28943	0.0135434562421444	0.0483778082111866	0.0302600821980679	11911/15978	2
GO:0046641	BP	GO:0046641	positive regulation of alpha-beta T cell proliferation	2/171	30/28943	0.0135434562421444	0.0483778082111866	0.0302600821980679	18761/108723	2
GO:0048668	BP	GO:0048668	collateral sprouting	2/171	30/28943	0.0135434562421444	0.0483778082111866	0.0302600821980679	11820/15982	2
GO:1903523	BP	GO:1903523	negative regulation of blood circulation	2/171	30/28943	0.0135434562421444	0.0483778082111866	0.0302600821980679	230738/11820	2
GO:0051054	BP	GO:0051054	positive regulation of DNA metabolic process	6/171	328/28943	0.0135686440342931	0.0484157201739222	0.0302837959451574	66214/11461/18761/18538/15978/233908	6
GO:0008088	BP	GO:0008088	axo-dendritic transport	3/171	84/28943	0.0136128587400247	0.0484174697370045	0.0302848902883003	20655/11820/71514	3
GO:0043154	BP	GO:0043154	negative regulation of cysteine-type endopeptidase activity involved in apoptotic process	3/171	84/28943	0.0136128587400247	0.0484174697370045	0.0302848902883003	15370/13205/216742	3
GO:0072332	BP	GO:0072332	intrinsic apoptotic signaling pathway by p53 class mediator	3/171	84/28943	0.0136128587400247	0.0484174697370045	0.0302848902883003	13207/58801/57748	3
GO:0051092	BP	GO:0051092	positive regulation of NF-kappaB transcription factor activity	4/171	155/28943	0.0136549041453435	0.0485150711987498	0.030345939524805	19231/18761/11820/108723	4
GO:0006338	BP	GO:0006338	chromatin remodeling	6/171	330/28943	0.0139434061167043	0.0494871742731749	0.0309539852388375	15081/19231/11461/50708/216850/63830	6
GO:0090575	CC	GO:0090575	RNA polymerase II transcription regulator complex	11/175	242/28804	2.99823973799622e-07	9.62434955896786e-05	7.16421495289623e-05	16477/16478/14281/14284/17131/11911/12608/21406/17132/71514/16825	11
GO:0043209	CC	GO:0043209	myelin sheath	10/175	215/28804	8.52730041114724e-07	0.000136863171598913	0.00010187879964897	11465/14828/18571/12043/22190/11461/11946/20655/11845/12314	10
GO:0001772	CC	GO:0001772	immunological synapse	5/175	47/28804	9.75246383963891e-06	0.00104351363084136	0.000776775190034397	78473/18571/18761/19084/108723	5
GO:0031252	CC	GO:0031252	cell leading edge	11/175	409/28804	4.43230955436956e-05	0.00355692841738157	0.00264772176011024	18458/11911/11843/11461/12767/13205/22631/57748/11845/11820/16825	11
GO:0005769	CC	GO:0005769	early endosome	10/175	348/28804	5.72210837803229e-05	0.00367359357869673	0.00273456547750175	14972/14964/11816/11852/12767/66141/11845/11820/13040/110557	10
GO:0045121	CC	GO:0045121	membrane raft	10/175	394/28804	0.000158411754981522	0.0074144664717356	0.00551921262201667	78473/14964/11461/60361/66395/12525/11946/19084/11820/108723	10
GO:0098857	CC	GO:0098857	membrane microdomain	10/175	395/28804	0.000161686184741898	0.0074144664717356	0.00551921262201667	78473/14964/11461/60361/66395/12525/11946/19084/11820/108723	10
GO:0032398	CC	GO:0032398	MHC class Ib protein complex	3/175	24/28804	0.000406164675870619	0.0162973576193086	0.0121314975556093	14972/14964/110557	3
GO:0042612	CC	GO:0042612	MHC class I protein complex	3/175	26/28804	0.000517117214195108	0.0184438473062922	0.0137293108330163	14972/14964/110557	3
GO:0070971	CC	GO:0070971	endoplasmic reticulum exit site	3/175	28/28804	0.000645781696305562	0.0207295924514085	0.0154307836906697	14972/18571/14964	3
GO:0033106	CC	GO:0033106	cis-Golgi network membrane	3/175	29/28804	0.000717091043818606	0.0209260204605248	0.0155770016217056	14972/14964/110557	3
GO:1902554	CC	GO:1902554	serine/threonine protein kinase complex	5/175	123/28804	0.000947711275673584	0.0253512766242684	0.0188710929454301	18538/69635/56706/19084/12314	5
GO:0034399	CC	GO:0034399	nuclear periphery	5/175	132/28804	0.00129866650730355	0.0317171696679218	0.0236097639436572	11911/11461/12608/18538/71514	5
GO:0016607	CC	GO:0016607	nuclear speck	8/175	350/28804	0.00140734607725852	0.0317171696679218	0.0236097639436572	20384/18227/235320/23983/23994/21406/56706/170791	8
GO:1902911	CC	GO:1902911	protein kinase complex	5/175	136/28804	0.00148211073214588	0.0317171696679218	0.0236097639436572	18538/69635/56706/19084/12314	5
GO:0042611	CC	GO:0042611	MHC protein complex	3/175	38/28804	0.00159053174551081	0.0319100431443107	0.023753335936247	14972/14964/110557	3
GO:0042824	CC	GO:0042824	MHC class I peptide loading complex	2/175	11/28804	0.00194718157958901	0.0367673698263573	0.0273690537812202	14972/14964	2
GO:0044194	CC	GO:0044194	cytolytic granule	2/175	13/28804	0.00273948623777136	0.0450115922273925	0.0335059237108316	75234/14939	2
GO:0098871	CC	GO:0098871	postsynaptic actin cytoskeleton	2/175	13/28804	0.00273948623777136	0.0450115922273925	0.0335059237108316	11465/11461	2
GO:0071013	CC	GO:0071013	catalytic step 2 spliceosome	4/175	98/28804	0.00305107654722037	0.0450115922273925	0.0335059237108316	18458/13207/59013/20638	4
GO:0031594	CC	GO:0031594	neuromuscular junction	4/175	99/28804	0.00316469698963036	0.0450115922273925	0.0335059237108316	18761/19084/11820/22288	4
GO:0034362	CC	GO:0034362	low-density lipoprotein particle	2/175	14/28804	0.00318333651676546	0.0450115922273925	0.0335059237108316	11816/11820	2
GO:0036464	CC	GO:0036464	cytoplasmic ribonucleoprotein granule	6/175	235/28804	0.00322512966115273	0.0450115922273925	0.0335059237108316	18458/56758/11461/23983/13205/230738	6
GO:1990124	CC	GO:1990124	messenger ribonucleoprotein complex	2/175	15/28804	0.00365845685255416	0.0477425054799349	0.0355387727297761	12877/18458	2
GO:0031901	CC	GO:0031901	early endosome membrane	4/175	106/28804	0.0040418194318845	0.0477425054799349	0.0355387727297761	14972/14964/66141/110557	4
GO:0005770	CC	GO:0005770	late endosome	6/175	247/28804	0.00411112554882107	0.0477425054799349	0.0355387727297761	22070/11816/11852/12767/19084/13040	6
GO:0071556	CC	GO:0071556	integral component of lumenal side of endoplasmic reticulum membrane	2/175	16/28804	0.00416445530666099	0.0477425054799349	0.0355387727297761	14972/14964	2
GO:0098553	CC	GO:0098553	lumenal side of endoplasmic reticulum membrane	2/175	16/28804	0.00416445530666099	0.0477425054799349	0.0355387727297761	14972/14964	2
GO:0005774	CC	GO:0005774	vacuolar membrane	6/175	252/28804	0.00452900679146909	0.0486775117397295	0.0362347767336238	14972/14964/66141/57748/216742/110557	6
GO:0035770	CC	GO:0035770	ribonucleoprotein granule	6/175	253/28804	0.00461620575984585	0.0486775117397295	0.0362347767336238	18458/56758/11461/23983/13205/230738	6
GO:0031527	CC	GO:0031527	filopodium membrane	2/175	17/28804	0.00470094350134459	0.0486775117397295	0.0362347767336238	11845/22288	2
GO:0061629	MF	GO:0061629	RNA polymerase II-specific DNA-binding transcription factor binding	17/172	376/28404	1.59559771489715e-10	7.19614569418614e-08	5.32425763813048e-08	16478/15370/20893/14281/18227/13207/18035/11911/11461/12608/18538/15502/15902/108655/233908/15982/16825	17
GO:0044389	MF	GO:0044389	ubiquitin-like protein ligase binding	14/172	332/28404	1.69880549768535e-08	3.83080639728048e-06	2.83432285666451e-06	11465/17131/14828/12043/22190/18626/18035/56338/12608/12767/17318/15502/22631/19084	14
GO:0031625	MF	GO:0031625	ubiquitin protein ligase binding	13/172	315/28404	7.20678419876591e-08	1.08341989121448e-05	8.01596698599577e-06	11465/17131/14828/12043/22190/18626/18035/56338/12767/17318/15502/22631/19084	13
GO:0046332	MF	GO:0046332	SMAD binding	7/172	85/28404	8.76398254906397e-07	9.88139032406963e-05	7.31100649487705e-05	14281/17131/22057/13207/66214/21406/20482	7
GO:0016922	MF	GO:0016922	nuclear receptor binding	8/172	155/28404	4.96053738392167e-06	0.000447440472029735	0.000331050600148036	16478/15370/18227/13207/12608/18538/108655/233908	8
GO:0000979	MF	GO:0000979	RNA polymerase II core promoter sequence-specific DNA binding	4/172	23/28404	1.05084836560342e-05	0.000789887688145239	0.000584419178765412	15081/14281/13653/12608	4
GO:0001046	MF	GO:0001046	core promoter sequence-specific DNA binding	5/172	51/28404	1.44022420825904e-05	0.000927915882749751	0.000686542968448293	15081/14281/13653/12608/108655	5
GO:0046982	MF	GO:0046982	protein heterodimerization activity	10/172	307/28404	1.92506487144368e-05	0.00108525532127637	0.000802954689799535	15370/20893/18227/12043/11911/12608/21406/11820/74007/17210	10
GO:0003729	MF	GO:0003729	mRNA binding	11/172	386/28404	2.5356639982787e-05	0.00114459527957073	0.000846858918482723	12877/12193/18458/20384/13207/23983/13205/230738/13690/20462/233908	11
GO:0050786	MF	GO:0050786	RAGE receptor binding	3/172	10/28404	2.53790527621005e-05	0.00114459527957073	0.000846858918482723	20201/97165/11820	3
GO:0140678	MF	GO:0140678	molecular function inhibitor activity	5/172	60/28404	3.2044834499505e-05	0.00130567343419913	0.000966036827263684	17131/12043/15902/12314/216742	5
GO:0008330	MF	GO:0008330	protein tyrosine/threonine phosphatase activity	3/172	11/28404	3.47407565640568e-05	0.00130567343419913	0.000966036827263684	13537/19252/240672	3
GO:0042608	MF	GO:0042608	T cell receptor binding	4/172	32/28404	4.08981109903504e-05	0.00141884985051139	0.0010497733752179	14972/94176/14964/110557	4
GO:0051087	MF	GO:0051087	chaperone binding	6/172	109/28404	5.46353714627459e-05	0.00176003946640703	0.00130221148523988	14972/14964/15502/20655/11820/216742	6
GO:0017017	MF	GO:0017017	MAP kinase tyrosine/serine/threonine phosphatase activity	3/172	13/28404	5.96822636875807e-05	0.00179444672820659	0.00132766860273425	13537/19252/240672	3
GO:0003730	MF	GO:0003730	mRNA 3'-UTR binding	6/172	114/28404	7.01842441303374e-05	0.00197831838142388	0.00146371088087612	12877/12193/18458/13207/230738/233908	6
GO:0043021	MF	GO:0043021	ribonucleoprotein complex binding	7/172	171/28404	8.60507471143176e-05	0.00228287570285631	0.00168904562447298	12877/20918/14828/13207/13205/230738/20638	7
GO:0042056	MF	GO:0042056	chemoattractant activity	4/172	41/28404	0.000110388984675336	0.00276585733825426	0.00204639228901062	97165/20304/20302/11820	4
GO:0043621	MF	GO:0043621	protein self-association	5/172	80/28404	0.000127947019572839	0.00300502690592071	0.00222334818339798	21929/20304/108655/108723/16825	5
GO:0042288	MF	GO:0042288	MHC class I protein binding	4/172	43/28404	0.000133260616670542	0.00300502690592071	0.00222334818339798	14972/14964/11946/110557	4
GO:0033549	MF	GO:0033549	MAP kinase phosphatase activity	3/172	18/28404	0.000166528498856835	0.00357639776116345	0.00264609193672264	13537/19252/240672	3
GO:0035259	MF	GO:0035259	nuclear glucocorticoid receptor binding	3/172	19/28404	0.0001968736633787	0.00403591009926335	0.00298607422445205	15370/18227/12608	3
GO:0048306	MF	GO:0048306	calcium-dependent protein binding	5/172	94/28404	0.000272906700934026	0.00535134444005416	0.00395933291515268	20202/20201/18571/13207/12314	5
GO:0019887	MF	GO:0019887	protein kinase regulator activity	7/172	214/28404	0.000341572299704088	0.00627888602222391	0.0046455989474734	20304/66214/23994/192231/13205/56706/19084	7
GO:0071889	MF	GO:0071889	14-3-3 protein binding	4/172	55/28404	0.000348053548903764	0.00627888602222391	0.0046455989474734	14972/14964/17691/110557	4
GO:0042610	MF	GO:0042610	CD8 receptor binding	3/172	25/28404	0.000454983454027927	0.00759990880617019	0.00562299239480908	14972/14964/110557	3
GO:0070412	MF	GO:0070412	R-SMAD binding	3/172	25/28404	0.000454983454027927	0.00759990880617019	0.00562299239480908	14281/13207/66214	3
GO:0030881	MF	GO:0030881	beta-2-microglobulin binding	3/172	26/28404	0.000512047588218038	0.00760729439551741	0.00562845681731595	14972/14964/110557	3
GO:0046979	MF	GO:0046979	TAP2 binding	3/172	26/28404	0.000512047588218038	0.00760729439551741	0.00562845681731595	14972/14964/110557	3
GO:0042287	MF	GO:0042287	MHC protein binding	4/172	61/28404	0.000517757811304879	0.00760729439551741	0.00562845681731595	14972/14964/11946/110557	4
GO:0008022	MF	GO:0008022	protein C-terminus binding	7/172	233/28404	0.00056768048968625	0.00760729439551741	0.00562845681731595	21929/18458/71375/235320/11911/18538/19263	7
GO:0035035	MF	GO:0035035	histone acetyltransferase binding	3/172	27/28404	0.000573498912300647	0.00760729439551741	0.00562845681731595	13653/12608/18538	3
GO:0046977	MF	GO:0046977	TAP binding	3/172	27/28404	0.000573498912300647	0.00760729439551741	0.00562845681731595	14972/14964/110557	3
GO:0046978	MF	GO:0046978	TAP1 binding	3/172	27/28404	0.000573498912300647	0.00760729439551741	0.00562845681731595	14972/14964/110557	3
GO:0031490	MF	GO:0031490	chromatin DNA binding	5/172	113/28404	0.0006363656014659	0.0080111517016177	0.00592726126598859	15081/18626/12608/50708/216850	5
GO:0035925	MF	GO:0035925	mRNA 3'-UTR AU-rich region binding	3/172	28/28404	0.000639471089264384	0.0080111517016177	0.00592726126598859	12877/12193/230738	3
GO:0050750	MF	GO:0050750	low-density lipoprotein particle receptor binding	3/172	29/28404	0.00071009491204698	0.0086554812252213	0.00640398540878784	11816/15502/11820	3
GO:0019207	MF	GO:0019207	kinase regulator activity	7/172	246/28404	0.000781430884779725	0.00927435076409622	0.00686187231233166	20304/66214/23994/192231/13205/56706/19084	7
GO:0008143	MF	GO:0008143	poly(A) binding	3/172	31/28404	0.000865806531673256	0.0100122755329394	0.00740784535871585	18458/13205/50926	3
GO:0070325	MF	GO:0070325	lipoprotein particle receptor binding	3/172	33/28404	0.00104162406928696	0.0117443113812105	0.00868933763063072	11816/15502/11820	3
GO:0001221	MF	GO:0001221	transcription coregulator binding	5/172	133/28404	0.00132261352937413	0.0145487488231154	0.0107642744239178	16478/14281/18626/235320/108655	5
GO:0035198	MF	GO:0035198	miRNA binding	3/172	37/28404	0.00145732088978953	0.0156488505070257	0.0115782135855459	106205/230738/63830	3
GO:0070717	MF	GO:0070717	poly-purine tract binding	3/172	38/28404	0.00157523914142817	0.0159253498276807	0.0117827888793903	18458/13205/50926	3
GO:0008140	MF	GO:0008140	cAMP response element binding protein binding	2/172	10/28404	0.00158900386307236	0.0159253498276807	0.0117827888793903	11911/17691	2
GO:0070878	MF	GO:0070878	primary miRNA binding	2/172	10/28404	0.00158900386307236	0.0159253498276807	0.0117827888793903	13207/13205	2
GO:0016209	MF	GO:0016209	antioxidant activity	4/172	86/28404	0.00187398877863236	0.0180791557333158	0.013376338820075	20202/20201/11816/20655	4
GO:0008009	MF	GO:0008009	chemokine activity	3/172	41/28404	0.00196425417058199	0.0180791557333158	0.013376338820075	20303/20304/20302	3
GO:0008138	MF	GO:0008138	protein tyrosine/serine/threonine phosphatase activity	3/172	41/28404	0.00196425417058199	0.0180791557333158	0.013376338820075	13537/19252/240672	3
GO:0046703	MF	GO:0046703	natural killer cell lectin-like receptor binding	3/172	41/28404	0.00196425417058199	0.0180791557333158	0.013376338820075	14972/14964/110557	3
GO:0043130	MF	GO:0043130	ubiquitin binding	4/172	89/28404	0.00212468211219702	0.0191646326520171	0.0141794574645569	21929/75234/12767/52440	4
GO:0004722	MF	GO:0004722	protein serine/threonine phosphatase activity	4/172	91/28404	0.00230410892325461	0.0200526035510171	0.0148364460862934	13537/19252/240672/319468	4
GO:0070513	MF	GO:0070513	death domain binding	2/172	12/28404	0.00231205185067159	0.0200526035510171	0.0148364460862934	12043/17210	2
GO:0051400	MF	GO:0051400	BH domain binding	2/172	13/28404	0.00272157359375959	0.0228502171139875	0.0169063340532945	12043/17210	2
GO:0070888	MF	GO:0070888	E-box binding	3/172	46/28404	0.0027359461732934	0.0228502171139875	0.0169063340532945	20893/18626/21406	3
GO:0003712	MF	GO:0003712	transcription coregulator activity	9/172	490/28404	0.0031110520670281	0.0254699484739325	0.0188446111943905	97165/22057/13207/12227/30841/57748/233908/270110/16825	9
GO:0010851	MF	GO:0010851	cyclase regulator activity	2/172	14/28404	0.00316256566416901	0.0254699484739325	0.0188446111943905	19735/12314	2
GO:0004725	MF	GO:0004725	protein tyrosine phosphatase activity	4/172	100/28404	0.00324146723129167	0.0256473986195183	0.0189759023512366	13537/19252/240672/19263	4
GO:0061980	MF	GO:0061980	regulatory RNA binding	3/172	51/28404	0.00367138522138035	0.028548185083492	0.0211221255023153	106205/230738/63830	3
GO:0004721	MF	GO:0004721	phosphoprotein phosphatase activity	5/172	170/28404	0.00383841654653307	0.029341116313329	0.0217087965254413	13537/19252/240672/19263/319468	5
GO:0004698	MF	GO:0004698	calcium-dependent protein kinase C activity	2/172	16/28404	0.00413739768828124	0.0305896124166367	0.0226325292007792	20302/18761	2
GO:0043024	MF	GO:0043024	ribosomal small subunit binding	2/172	16/28404	0.00413739768828124	0.0305896124166367	0.0226325292007792	20918/13205	2
GO:0090079	MF	GO:0090079	translation regulator activity, nucleic acid binding	4/172	108/28404	0.00426802367691652	0.0310464302949895	0.022970517921605	12877/20918/23983/13690	4
GO:0043394	MF	GO:0043394	proteoglycan binding	3/172	55/28404	0.00454426228843056	0.0321410477377947	0.0237803994232254	11816/11820/13040	3
GO:0004697	MF	GO:0004697	protein kinase C activity	2/172	17/28404	0.0046704649177727	0.0321410477377947	0.0237803994232254	20302/18761	2
GO:0016004	MF	GO:0016004	phospholipase activator activity	2/172	17/28404	0.0046704649177727	0.0321410477377947	0.0237803994232254	20304/20302	2
GO:0032182	MF	GO:0032182	ubiquitin-like protein binding	4/172	111/28404	0.0047035679616285	0.0321410477377947	0.0237803994232254	21929/75234/12767/52440	4
GO:0048020	MF	GO:0048020	CCR chemokine receptor binding	3/172	56/28404	0.0047803675763876	0.0321782951783703	0.023807957921679	20303/20304/20302	3
GO:0035613	MF	GO:0035613	RNA stem-loop binding	2/172	18/28404	0.00523345697013718	0.0347101337284098	0.0256812052559363	13205/230738	2
GO:0019903	MF	GO:0019903	protein phosphatase binding	5/172	185/28404	0.00547722523478271	0.0358004142157536	0.0264878779470041	78473/17872/12043/243655/20655	5
GO:0004674	MF	GO:0004674	protein serine/threonine kinase activity	8/172	441/28404	0.00561340024751185	0.0358636995285943	0.0265347012500044	98267/12747/665113/20302/18761/227541/69635/17691	8
GO:0016791	MF	GO:0016791	phosphatase activity	6/172	266/28404	0.0057700282803672	0.0358636995285943	0.0265347012500044	234515/13537/19252/240672/19263/319468	6
GO:0031492	MF	GO:0031492	nucleosomal DNA binding	2/172	19/28404	0.00582599618269701	0.0358636995285943	0.0265347012500044	15081/50708	2
GO:0140416	MF	GO:0140416	transcription regulator inhibitor activity	2/172	19/28404	0.00582599618269701	0.0358636995285943	0.0265347012500044	17131/15902	2
GO:0042578	MF	GO:0042578	phosphoric ester hydrolase activity	7/172	353/28404	0.00588450945701991	0.0358636995285943	0.0265347012500044	234515/13537/19252/240672/20304/19263/319468	7
GO:0030295	MF	GO:0030295	protein kinase activator activity	4/172	120/28404	0.0061871612236205	0.0371086453731127	0.0274558071730114	20304/66214/23994/13205	4
GO:0005516	MF	GO:0005516	calmodulin binding	5/172	191/28404	0.00625334157063541	0.0371086453731127	0.0274558071730114	226922/13207/227541/69635/20650	5
GO:0060229	MF	GO:0060229	lipase activator activity	2/172	20/28404	0.00644770832284366	0.0372809801743909	0.0275833136078467	20304/20302	2
GO:0099186	MF	GO:0099186	structural constituent of postsynapse	2/172	20/28404	0.00644770832284366	0.0372809801743909	0.0275833136078467	11465/11461	2
GO:0033130	MF	GO:0033130	acetylcholine receptor binding	2/172	21/28404	0.00709822256074262	0.0405227642391762	0.0299818328015378	17069/11820	2
GO:0019209	MF	GO:0019209	kinase activator activity	4/172	127/28404	0.00753519989116696	0.0424796893864537	0.0314297153355253	20304/66214/23994/13205	4
GO:0042605	MF	GO:0042605	peptide antigen binding	3/172	68/28404	0.00819817869478139	0.0456466492758816	0.0337728738953307	14972/14964/110557	3
GO:0009931	MF	GO:0009931	calcium-dependent protein serine/threonine kinase activity	2/172	23/28404	0.00848419086196861	0.0466630497408274	0.0345248845089095	20302/18761	2
GO:0004683	MF	GO:0004683	calmodulin-dependent protein kinase activity	2/172	24/28404	0.00921892003665539	0.0489145051356656	0.0361906829921952	227541/69635	2
GO:0010857	MF	GO:0010857	calcium-dependent protein kinase activity	2/172	24/28404	0.00921892003665539	0.0489145051356656	0.0361906829921952	20302/18761	2
GO:0043395	MF	GO:0043395	heparan sulfate proteoglycan binding	2/172	24/28404	0.00921892003665539	0.0489145051356656	0.0361906829921952	11816/11820	2
