# Supplementary material for: Alveolar echinococcosis drives functional reprogramming of hepatic CD8+ T cells
Source: Front Cell Infect Microbiol. 2026 Feb 19;16:1747682. doi: 10.3389/fcimb.2026.1747682 (PMC12960575; doi:10.3389/fcimb.2026.1747682)
Supplement: Supplementary file 2 [file DataSheet2.zip › Supplementary Date 2/Enrichment_GO_KEGG_with_geneSymbol/CD8_Cytotoxic Ctrl vs 3mpi/KEGG_enrichment.csv]

	ID	Description	GeneRatio	BgRatio	pvalue	p.adjust	qvalue	geneID	Count
mmu04210	mmu04210	Apoptosis - Mus musculus (house mouse)	11/115	136/9577	6.38714491041062e-07	0.000136046186591746	0.000104211311696173	14281/11465/12043/18035/11911/14939/11461/58801/17873/13040/17210	11
mmu04657	mmu04657	IL-17 signaling pathway - Mus musculus (house mouse)	9/115	93/9577	1.56724771726436e-06	0.000166911881888654	0.000127854419039987	21929/16478/20202/14281/14282/20201/18035/12608/15978	9
mmu04612	mmu04612	Antigen processing and presentation - Mus musculus (house mouse)	7/115	87/9577	7.93024217666949e-05	0.00563047194543533	0.00431293872766235	14972/14828/14964/15978/12525/13040/110557	7
mmu05416	mmu05416	Viral myocarditis - Mus musculus (house mouse)	7/115	94/9577	0.000129652728033451	0.00690400776778125	0.00528846653820654	14972/11465/14964/11461/13690/20650/110557	7
mmu04380	mmu04380	Osteoclast differentiation - Mus musculus (house mouse)	8/115	136/9577	0.000222229421463407	0.00946697335434114	0.00725169691091117	16477/16478/14281/14284/14282/15979/18035/15978	8
mmu04064	mmu04064	NF-kappa B signaling pathway - Mus musculus (house mouse)	7/115	107/9577	0.000290602537377436	0.010316390076899	0.00790234970061448	21929/20303/12043/18035/18761/17873/108723	7
mmu05202	mmu05202	Transcriptional misregulation in cancer - Mus musculus (house mouse)	10/115	226/9577	0.000375692344756212	0.0105118129647093	0.00805204353610055	15081/13207/235320/14939/12608/17132/15902/17873/233908/16825	10
mmu05418	mmu05418	Fluid shear stress and atherosclerosis - Mus musculus (house mouse)	8/115	148/9577	0.000394809876608801	0.0105118129647093	0.00805204353610055	19252/14281/11465/16598/12043/11461/15978/12314	8
mmu04668	mmu04668	TNF signaling pathway - Mus musculus (house mouse)	7/115	118/9577	0.000527311468447814	0.0112326371070234	0.00860419447288673	16477/21929/14281/20304/18035/11911/12608	7
mmu04650	mmu04650	Natural killer cell mediated cytotoxicity - Mus musculus (house mouse)	7/115	120/9577	0.000583394024349566	0.0112326371070234	0.00860419447288673	14972/16640/14964/15979/23900/14939/15978	7
mmu04658	mmu04658	Th1 and Th2 cell differentiation - Mus musculus (house mouse)	6/115	88/9577	0.000640214488862263	0.0112326371070234	0.00860419447288673	14281/15979/18035/18761/15978/17132	6
mmu04660	mmu04660	T cell receptor signaling pathway - Mus musculus (house mouse)	7/115	122/9577	0.000644123839054652	0.0112326371070234	0.00860419447288673	14281/18035/18761/15978/12525/108723/16428	7
mmu05330	mmu05330	Allograft rejection - Mus musculus (house mouse)	5/115	60/9577	0.000738295396705764	0.0112326371070234	0.00860419447288673	14972/14964/14939/15978/110557	5
mmu05332	mmu05332	Graft-versus-host disease - Mus musculus (house mouse)	5/115	60/9577	0.000738295396705764	0.0112326371070234	0.00860419447288673	14972/14964/14939/15978/110557	5
mmu05163	mmu05163	Human cytomegalovirus infection - Mus musculus (house mouse)	10/115	254/9577	0.000933603694228338	0.0132571724580424	0.0101549875512556	14972/20303/14964/20304/18035/11911/20302/12767/12314/110557	10
mmu05168	mmu05168	Herpes simplex virus 1 infection - Mus musculus (house mouse)	9/115	213/9577	0.00102984318690571	0.0137097874256822	0.0105016903927884	14972/20384/12043/14964/20304/15979/18035/15978/110557	9
mmu04940	mmu04940	Type I diabetes mellitus - Mus musculus (house mouse)	5/115	67/9577	0.00122148003624147	0.0153044263364372	0.011723183010367	14972/14964/14939/15978/110557	5
mmu05142	mmu05142	Chagas disease - Mus musculus (house mouse)	6/115	103/9577	0.00146063047668509	0.0172841273074402	0.0132396329758005	14281/20304/15979/18035/20302/15978	6
mmu04928	mmu04928	Parathyroid hormone synthesis, secretion and action - Mus musculus (house mouse)	6/115	116/9577	0.00267310325541787	0.0299668943896846	0.0229546262930621	16478/14281/18227/12043/13653/11911	6
mmu03018	mmu03018	RNA degradation - Mus musculus (house mouse)	5/115	83/9577	0.0031553241030948	0.0336042016979596	0.0257408018936681	12226/18458/22057/319885/12227	5
mmu05161	mmu05161	Hepatitis B - Mus musculus (house mouse)	7/115	164/9577	0.00354272735868307	0.035933377495214	0.0275249494033021	14281/12043/18035/11911/18538/13205/22631	7
mmu05235	mmu05235	PD-L1 expression and PD-1 checkpoint pathway in cancer - Mus musculus (house mouse)	5/115	88/9577	0.00406080633681519	0.0393159886246198	0.0301160278567634	14281/15979/18035/18761/15978	5
mmu05417	mmu05417	Lipid and atherosclerosis - Mus musculus (house mouse)	8/115	217/9577	0.0045339634832872	0.0419884444321815	0.0321631276846461	14281/14828/12043/20304/18035/11911/20302/12314	8
mmu05167	mmu05167	Kaposi sarcoma-associated herpesvirus infection - Mus musculus (house mouse)	8/115	223/9577	0.0053345348543847	0.0473439968326642	0.0362654781767381	14972/14281/22190/14964/15979/18035/12314/110557	8
mmu05135	mmu05135	Yersinia infection - Mus musculus (house mouse)	6/115	136/9577	0.00583816026962092	0.0497411254971702	0.0381016775491049	14281/11465/18035/11461/12525/11845	6
mmu05203	mmu05203	Viral carcinogenesis - Mus musculus (house mouse)	8/115	228/9577	0.00608088575824828	0.0498164871733417	0.0381594045558091	14972/14964/18035/11911/58801/13205/22631/110557	8
