# Supplementary material for: Alveolar echinococcosis drives functional reprogramming of hepatic CD8+ T cells
Source: Front Cell Infect Microbiol. 2026 Feb 19;16:1747682. doi: 10.3389/fcimb.2026.1747682 (PMC12960575; doi:10.3389/fcimb.2026.1747682)
Supplement: Supplementary file 2 [file DataSheet2.zip › Supplementary Date 2/Enrichment_GO_KEGG_with_geneSymbol/CD8_Effector_Mmemory 3dpi vs 3mpi/GO_enrichment.csv]

	ONTOLOGY	ID	Description	GeneRatio	BgRatio	pvalue	p.adjust	qvalue	geneID	Count
GO:0070933	BP	GO:0070933	histone H4 deacetylation	1/3	10/28943	0.00103619776307762	0.0119109219775154	NA	13990	1
GO:0070932	BP	GO:0070932	histone H3 deacetylation	1/3	13/28943	0.00134691745075166	0.0119109219775154	NA	13990	1
GO:0000729	BP	GO:0000729	DNA double-strand break processing	1/3	20/28943	0.00207167947493392	0.0119109219775154	NA	13990	1
GO:0019835	BP	GO:0019835	cytolysis	1/3	23/28943	0.00238218439550308	0.0119109219775154	NA	17105	1
GO:0031640	BP	GO:0031640	killing of cells of another organism	1/3	94/28943	0.0097120133727242	0.0232138883812893	NA	17105	1
GO:0016575	BP	GO:0016575	histone deacetylation	1/3	100/28943	0.0103297850251663	0.0232138883812893	NA	13990	1
GO:0006476	BP	GO:0006476	protein deacetylation	1/3	123/28943	0.01269552955831	0.0232138883812893	NA	13990	1
GO:0050829	BP	GO:0050829	defense response to Gram-negative bacterium	1/3	131/28943	0.0135175126329449	0.0232138883812893	NA	17105	1
GO:0051304	BP	GO:0051304	chromosome separation	1/3	132/28943	0.0136202284271312	0.0232138883812893	NA	13990	1
GO:0000018	BP	GO:0000018	regulation of DNA recombination	1/3	135/28943	0.0139283330287736	0.0232138883812893	NA	13990	1
GO:0035601	BP	GO:0035601	protein deacylation	1/3	135/28943	0.0139283330287736	0.0232138883812893	NA	13990	1
GO:0098732	BP	GO:0098732	macromolecule deacylation	1/3	135/28943	0.0139283330287736	0.0232138883812893	NA	13990	1
GO:0050830	BP	GO:0050830	defense response to Gram-positive bacterium	1/3	174/28943	0.0179278561602507	0.0275813171696165	NA	17105	1
GO:0001906	BP	GO:0001906	cell killing	1/3	273/28943	0.0280318894196555	0.0397856487847012	NA	17105	1
GO:0006302	BP	GO:0006302	double-strand break repair	1/3	292/28943	0.0299630859523825	0.0397856487847012	NA	13990	1
GO:0006310	BP	GO:0006310	DNA recombination	1/3	323/28943	0.0331084910186132	0.0397856487847012	NA	13990	1
GO:0006338	BP	GO:0006338	chromatin remodeling	1/3	330/28943	0.033817801466996	0.0397856487847012	NA	13990	1
GO:0007059	BP	GO:0007059	chromosome segregation	1/3	369/28943	0.0377633243945363	0.0419592493272626	NA	13990	1
GO:0006631	BP	GO:0006631	fatty acid metabolic process	1/3	453/28943	0.0462248607510954	0.0486577481590478	NA	109672	1
GO:0016570	BP	GO:0016570	histone modification	1/3	480/28943	0.0489340675158498	0.0489340675158498	NA	13990	1
GO:0000137	CC	GO:0000137	Golgi cis cisterna	1/3	13/28804	0.00135341458689908	0.016763909622024	NA	17105	1
GO:0030140	CC	GO:0030140	trans-Golgi network transport vesicle	1/3	35/28804	0.00364102561847746	0.016763909622024	NA	17105	1
GO:0043596	CC	GO:0043596	nuclear replication fork	1/3	37/28804	0.00384881685350869	0.016763909622024	NA	13990	1
GO:0031985	CC	GO:0031985	Golgi cisterna	1/3	61/28804	0.00634005867270315	0.016763909622024	NA	17105	1
GO:0035861	CC	GO:0035861	site of double-strand break	1/3	69/28804	0.00716954866851438	0.016763909622024	NA	13990	1
GO:0005657	CC	GO:0005657	replication fork	1/3	70/28804	0.00727320244801632	0.016763909622024	NA	13990	1
GO:0005788	CC	GO:0005788	endoplasmic reticulum lumen	1/3	85/28804	0.00882714351562008	0.016763909622024	NA	17105	1
GO:0005795	CC	GO:0005795	Golgi stack	1/3	86/28804	0.00893068188984825	0.016763909622024	NA	17105	1
GO:0005791	CC	GO:0005791	rough endoplasmic reticulum	1/3	89/28804	0.00924125374936469	0.016763909622024	NA	17105	1
GO:0005798	CC	GO:0005798	Golgi-associated vesicle	1/3	94/28804	0.00975872931973198	0.016763909622024	NA	17105	1
GO:0090734	CC	GO:0090734	site of DNA damage	1/3	94/28804	0.00975872931973198	0.016763909622024	NA	13990	1
GO:0000792	CC	GO:0000792	heterochromatin	1/3	101/28804	0.0104828923604414	0.016763909622024	NA	13990	1
GO:0005902	CC	GO:0005902	microvillus	1/3	105/28804	0.0108965412543156	0.016763909622024	NA	17105	1
GO:0030136	CC	GO:0030136	clathrin-coated vesicle	1/3	117/28804	0.0121367962314632	0.0173382803306618	NA	17105	1
GO:0030135	CC	GO:0030135	coated vesicle	1/3	203/28804	0.0209949632659403	0.0279932843545871	NA	17105	1
GO:0098858	CC	GO:0098858	actin-based cell projection	1/3	229/28804	0.0236625504549869	0.0295781880687336	NA	17105	1
GO:0000228	CC	GO:0000228	nuclear chromosome	1/3	288/28804	0.0296979375270326	0.0349387500318031	NA	13990	1
GO:0098791	CC	GO:0098791	Golgi apparatus subcompartment	1/3	311/28804	0.0320439608411662	0.0356044009346291	NA	17105	1
GO:0030133	CC	GO:0030133	transport vesicle	1/3	346/28804	0.0356067358267051	0.0374807745544265	NA	17105	1
GO:0030141	CC	GO:0030141	secretory granule	1/3	440/28804	0.0451320388178383	0.0451320388178383	NA	17105	1
GO:0003796	MF	GO:0003796	lysozyme activity	1/3	11/28404	0.00116139919505065	0.00791751560142939	NA	17105	1
GO:0016717	MF	GO:0016717	oxidoreductase activity, acting on paired donors, with oxidation of a pair of donors resulting in the reduction of molecular oxygen to two molecules of water	1/3	14/28404	0.00147798828988321	0.00791751560142939	NA	109672	1
GO:0061783	MF	GO:0061783	peptidoglycan muralytic activity	1/3	15/28404	0.00158350312028588	0.00791751560142939	NA	17105	1
GO:0140658	MF	GO:0140658	ATP-dependent chromatin remodeler activity	1/3	32/28404	0.00337611812514504	0.0126604429692939	NA	13990	1
GO:0003678	MF	GO:0003678	DNA helicase activity	1/3	70/28404	0.00737537845942304	0.0194639251097184	NA	13990	1
GO:0043130	MF	GO:0043130	ubiquitin binding	1/3	89/28404	0.00937099028638166	0.0194639251097184	NA	13990	1
GO:0004553	MF	GO:0004553	hydrolase activity, hydrolyzing O-glycosyl compounds	1/3	98/28404	0.0103153458095668	0.0194639251097184	NA	17105	1
GO:0008094	MF	GO:0008094	ATP-dependent activity, acting on DNA	1/3	109/28404	0.0114687428404939	0.0194639251097184	NA	13990	1
GO:0032182	MF	GO:0032182	ubiquitin-like protein binding	1/3	111/28404	0.011678355065831	0.0194639251097184	NA	13990	1
GO:0016798	MF	GO:0016798	hydrolase activity, acting on glycosyl bonds	1/3	139/28404	0.0146098156612035	0.0205945307501715	NA	17105	1
GO:0004386	MF	GO:0004386	helicase activity	1/3	151/28404	0.0158643793337068	0.0205945307501715	NA	13990	1
GO:0020037	MF	GO:0020037	heme binding	1/3	161/28404	0.0169090352738072	0.0205945307501715	NA	109672	1
GO:0046906	MF	GO:0046906	tetrapyrrole binding	1/3	170/28404	0.0178485933168153	0.0205945307501715	NA	109672	1
GO:0140097	MF	GO:0140097	catalytic activity, acting on DNA	1/3	223/28404	0.0233694059894872	0.0238891668060573	NA	13990	1
GO:0016705	MF	GO:0016705	oxidoreductase activity, acting on paired donors, with incorporation or reduction of molecular oxygen	1/3	228/28404	0.0238891668060573	0.0238891668060573	NA	109672	1
