# Supplementary material for: Alveolar echinococcosis drives functional reprogramming of hepatic CD8+ T cells
Source: Front Cell Infect Microbiol. 2026 Feb 19;16:1747682. doi: 10.3389/fcimb.2026.1747682 (PMC12960575; doi:10.3389/fcimb.2026.1747682)
Supplement: Supplementary file 2 [file DataSheet2.zip › Supplementary Date 2/Enrichment_GO_KEGG_with_geneSymbol/CD8_Effector_Mmemory 3dpi vs 3mpi/KEGG_enrichment_with_GeneSymbol.csv]

X	ID	Description	GeneRatio	BgRatio	pvalue	p.adjust	qvalue	geneID	Count	geneSymbol
mmu04970	mmu04970	Salivary secretion - Mus musculus (house mouse)	1/2	87/9577	0.0180869449388323	0.0290245208580255	NA	17105	1	Lyz2
mmu04550	mmu04550	Signaling pathways regulating pluripotency of stem cells - Mus musculus (house mouse)	1/2	140/9577	0.0290245208580255	0.0290245208580255	NA	13990	1	Smarcad1
