# Supplementary material for: Alveolar echinococcosis drives functional reprogramming of hepatic CD8+ T cells
Source: Front Cell Infect Microbiol. 2026 Feb 19;16:1747682. doi: 10.3389/fcimb.2026.1747682 (PMC12960575; doi:10.3389/fcimb.2026.1747682)
Supplement: Supplementary file 2 [file DataSheet2.zip › Supplementary Date 2/Enrichment_GO_KEGG_with_geneSymbol/CD8_Effector_Mmemory Ctrl vs 3mpi/GO_enrichment.csv]

	ONTOLOGY	ID	Description	GeneRatio	BgRatio	pvalue	p.adjust	qvalue	geneID	Count
GO:0034599	BP	GO:0034599	cellular response to oxidative stress	2/5	273/28943	0.000869975117443488	0.0301383469717582	0.00642044985613896	21929/53618	2
GO:0062197	BP	GO:0062197	cellular response to chemical stress	2/5	340/28943	0.00134410257093379	0.0301383469717582	0.00642044985613896	21929/53618	2
GO:0045786	BP	GO:0045786	negative regulation of cell cycle	2/5	385/28943	0.0017186471609864	0.0301383469717582	0.00642044985613896	21929/12226	2
GO:0002158	BP	GO:0002158	osteoclast proliferation	1/5	10/28943	0.00172645931377979	0.0301383469717582	0.00642044985613896	16477	1
GO:0002315	BP	GO:0002315	marginal zone B cell differentiation	1/5	10/28943	0.00172645931377979	0.0301383469717582	0.00642044985613896	21929	1
GO:0002634	BP	GO:0002634	regulation of germinal center formation	1/5	10/28943	0.00172645931377979	0.0301383469717582	0.00642044985613896	21929	1
GO:0035871	BP	GO:0035871	protein K11-linked deubiquitination	1/5	10/28943	0.00172645931377979	0.0301383469717582	0.00642044985613896	21929	1
GO:0002676	BP	GO:0002676	regulation of chronic inflammatory response	1/5	11/28943	0.00189897400992012	0.0301383469717582	0.00642044985613896	21929	1
GO:0034115	BP	GO:0034115	negative regulation of heterotypic cell-cell adhesion	1/5	11/28943	0.00189897400992012	0.0301383469717582	0.00642044985613896	21929	1
GO:0070587	BP	GO:0070587	regulation of cell-cell adhesion involved in gastrulation	1/5	11/28943	0.00189897400992012	0.0301383469717582	0.00642044985613896	21929	1
GO:0006979	BP	GO:0006979	response to oxidative stress	2/5	407/28943	0.00191800801384259	0.0301383469717582	0.00642044985613896	21929/53618	2
GO:0070586	BP	GO:0070586	cell-cell adhesion involved in gastrulation	1/5	12/28943	0.00207146485500365	0.0301383469717582	0.00642044985613896	21929	1
GO:0045603	BP	GO:0045603	positive regulation of endothelial cell differentiation	1/5	13/28943	0.00224393185150296	0.0301383469717582	0.00642044985613896	12226	1
GO:2000347	BP	GO:2000347	positive regulation of hepatocyte proliferation	1/5	13/28943	0.00224393185150296	0.0301383469717582	0.00642044985613896	21929	1
GO:0036065	BP	GO:0036065	fucosylation	1/5	14/28943	0.00241637500189151	0.0301383469717582	0.00642044985613896	53618	1
GO:2000271	BP	GO:2000271	positive regulation of fibroblast apoptotic process	1/5	15/28943	0.00258879430864223	0.0301383469717582	0.00642044985613896	12226	1
GO:0002467	BP	GO:0002467	germinal center formation	1/5	16/28943	0.00276118977422768	0.0301383469717582	0.00642044985613896	21929	1
GO:0023035	BP	GO:0023035	CD40 signaling pathway	1/5	16/28943	0.00276118977422768	0.0301383469717582	0.00642044985613896	21929	1
GO:0070431	BP	GO:0070431	nucleotide-binding oligomerization domain containing 2 signaling pathway	1/5	16/28943	0.00276118977422768	0.0301383469717582	0.00642044985613896	21929	1
GO:0018279	BP	GO:0018279	protein N-linked glycosylation via asparagine	1/5	17/28943	0.00293356140112067	0.0301383469717582	0.00642044985613896	53618	1
GO:0006491	BP	GO:0006491	N-glycan processing	1/5	18/28943	0.00310590919179321	0.0301383469717582	0.00642044985613896	53618	1
GO:0018196	BP	GO:0018196	peptidyl-asparagine modification	1/5	18/28943	0.00310590919179321	0.0301383469717582	0.00642044985613896	53618	1
GO:0070423	BP	GO:0070423	nucleotide-binding oligomerization domain containing signaling pathway	1/5	18/28943	0.00310590919179321	0.0301383469717582	0.00642044985613896	21929	1
GO:0035872	BP	GO:0035872	nucleotide-binding domain, leucine rich repeat containing receptor signaling pathway	1/5	19/28943	0.00327823314871767	0.0301383469717582	0.00642044985613896	21929	1
GO:0002544	BP	GO:0002544	chronic inflammatory response	1/5	20/28943	0.00345053327436617	0.0301383469717582	0.00642044985613896	21929	1
GO:0032495	BP	GO:0032495	response to muramyl dipeptide	1/5	20/28943	0.00345053327436617	0.0301383469717582	0.00642044985613896	21929	1
GO:0046697	BP	GO:0046697	decidualization	1/5	21/28943	0.00362280957121053	0.0301383469717582	0.00642044985613896	16477	1
GO:2000345	BP	GO:2000345	regulation of hepatocyte proliferation	1/5	24/28943	0.00413949551363446	0.0301383469717582	0.00642044985613896	21929	1
GO:0001829	BP	GO:0001829	trophectodermal cell differentiation	1/5	25/28943	0.00431167651997744	0.0301383469717582	0.00642044985613896	16477	1
GO:0034114	BP	GO:0034114	regulation of heterotypic cell-cell adhesion	1/5	25/28943	0.00431167651997744	0.0301383469717582	0.00642044985613896	21929	1
GO:0034138	BP	GO:0034138	toll-like receptor 3 signaling pathway	1/5	25/28943	0.00431167651997744	0.0301383469717582	0.00642044985613896	21929	1
GO:0045736	BP	GO:0045736	negative regulation of cyclin-dependent protein serine/threonine kinase activity	1/5	25/28943	0.00431167651997744	0.0301383469717582	0.00642044985613896	21929	1
GO:0031664	BP	GO:0031664	regulation of lipopolysaccharide-mediated signaling pathway	1/5	26/28943	0.00448383370987315	0.0301383469717582	0.00642044985613896	21929	1
GO:0032703	BP	GO:0032703	negative regulation of interleukin-2 production	1/5	26/28943	0.00448383370987315	0.0301383469717582	0.00642044985613896	21929	1
GO:0071108	BP	GO:0071108	protein K48-linked deubiquitination	1/5	26/28943	0.00448383370987315	0.0301383469717582	0.00642044985613896	21929	1
GO:1904030	BP	GO:1904030	negative regulation of cyclin-dependent protein kinase activity	1/5	26/28943	0.00448383370987315	0.0301383469717582	0.00642044985613896	21929	1
GO:0060716	BP	GO:0060716	labyrinthine layer blood vessel development	1/5	27/28943	0.00465596708579208	0.0301383469717582	0.00642044985613896	16477	1
GO:2000269	BP	GO:2000269	regulation of fibroblast apoptotic process	1/5	27/28943	0.00465596708579208	0.0301383469717582	0.00642044985613896	12226	1
GO:0002507	BP	GO:0002507	tolerance induction	1/5	30/28943	0.0051722243543959	0.0301383469717582	0.00642044985613896	21929	1
GO:0032691	BP	GO:0032691	negative regulation of interleukin-1 beta production	1/5	30/28943	0.0051722243543959	0.0301383469717582	0.00642044985613896	21929	1
GO:1902042	BP	GO:1902042	negative regulation of extrinsic apoptotic signaling pathway via death domain receptors	1/5	30/28943	0.0051722243543959	0.0301383469717582	0.00642044985613896	21929	1
GO:0001893	BP	GO:0001893	maternal placenta development	1/5	32/28943	0.00551627684220668	0.0301383469717582	0.00642044985613896	16477	1
GO:0002313	BP	GO:0002313	mature B cell differentiation involved in immune response	1/5	32/28943	0.00551627684220668	0.0301383469717582	0.00642044985613896	21929	1
GO:0072574	BP	GO:0072574	hepatocyte proliferation	1/5	32/28943	0.00551627684220668	0.0301383469717582	0.00642044985613896	21929	1
GO:0072575	BP	GO:0072575	epithelial cell proliferation involved in liver morphogenesis	1/5	32/28943	0.00551627684220668	0.0301383469717582	0.00642044985613896	21929	1
GO:2000352	BP	GO:2000352	negative regulation of endothelial cell apoptotic process	1/5	32/28943	0.00551627684220668	0.0301383469717582	0.00642044985613896	21929	1
GO:0044346	BP	GO:0044346	fibroblast apoptotic process	1/5	33/28943	0.00568826738614447	0.0301383469717582	0.00642044985613896	12226	1
GO:0009225	BP	GO:0009225	nucleotide-sugar metabolic process	1/5	34/28943	0.00586023413339742	0.0301383469717582	0.00642044985613896	53618	1
GO:0072576	BP	GO:0072576	liver morphogenesis	1/5	34/28943	0.00586023413339742	0.0301383469717582	0.00642044985613896	21929	1
GO:0034122	BP	GO:0034122	negative regulation of toll-like receptor signaling pathway	1/5	36/28943	0.00620409624772356	0.0305566949563859	0.00650957160725012	21929	1
GO:0070536	BP	GO:0070536	protein K63-linked deubiquitination	1/5	36/28943	0.00620409624772356	0.0305566949563859	0.00650957160725012	21929	1
GO:0033687	BP	GO:0033687	osteoblast proliferation	1/5	37/28943	0.00637599161973568	0.0305566949563859	0.00650957160725012	16477	1
GO:0032692	BP	GO:0032692	negative regulation of interleukin-1 production	1/5	38/28943	0.00654786320493983	0.0305566949563859	0.00650957160725012	21929	1
GO:0050869	BP	GO:0050869	negative regulation of B cell activation	1/5	38/28943	0.00654786320493983	0.0305566949563859	0.00650957160725012	21929	1
GO:0060674	BP	GO:0060674	placenta blood vessel development	1/5	39/28943	0.00671971100580382	0.0307884940629557	0.00655895236930134	16477	1
GO:0002335	BP	GO:0002335	mature B cell differentiation	1/5	41/28943	0.00706333526438696	0.0317850086897413	0.00677124245270179	21929	1
GO:0045601	BP	GO:0045601	regulation of endothelial cell differentiation	1/5	43/28943	0.00740686441523219	0.0327461374147108	0.00697599418609126	12226	1
GO:0001782	BP	GO:0001782	B cell homeostasis	1/5	44/28943	0.0075785933314233	0.0329276813710116	0.00701466896374934	21929	1
GO:0060135	BP	GO:0060135	maternal process involved in female pregnancy	1/5	47/28943	0.0080936374726831	0.0345694346290871	0.00736441589842709	16477	1
GO:0043124	BP	GO:0043124	negative regulation of I-kappaB kinase/NF-kappaB signaling	1/5	48/28943	0.00826527132555721	0.0347141395673403	0.00739524276497224	21929	1
GO:0002753	BP	GO:0002753	cytoplasmic pattern recognition receptor signaling pathway	1/5	50/28943	0.00860846775478741	0.0349892560355875	0.00745385153640336	21929	1
GO:0045663	BP	GO:0045663	positive regulation of myoblast differentiation	1/5	50/28943	0.00860846775478741	0.0349892560355875	0.00745385153640336	12226	1
GO:1902041	BP	GO:1902041	regulation of extrinsic apoptotic signaling pathway via death domain receptors	1/5	51/28943	0.00878003033607788	0.0351201213443115	0.00748173011094356	21929	1
GO:0072666	BP	GO:0072666	establishment of protein localization to vacuole	1/5	52/28943	0.00895156916510753	0.0352468035876109	0.00750871755625796	21929	1
GO:0032715	BP	GO:0032715	negative regulation of interleukin-6 production	1/5	54/28943	0.00929457557624869	0.0354883794729495	0.0075601810907286	21929	1
GO:2000351	BP	GO:2000351	regulation of endothelial cell apoptotic process	1/5	54/28943	0.00929457557624869	0.0354883794729495	0.0075601810907286	21929	1
GO:0034113	BP	GO:0034113	heterotypic cell-cell adhesion	1/5	57/28943	0.00980890711265758	0.0363506557704369	0.00774387403630862	21929	1
GO:0072577	BP	GO:0072577	endothelial cell apoptotic process	1/5	57/28943	0.00980890711265758	0.0363506557704369	0.00774387403630862	21929	1
GO:0001825	BP	GO:0001825	blastocyst formation	1/5	59/28943	0.0101516761121615	0.0364237909786249	0.00775945421850406	16477	1
GO:0031663	BP	GO:0031663	lipopolysaccharide-mediated signaling pathway	1/5	61/28943	0.0104943501815268	0.0364237909786249	0.00775945421850406	21929	1
GO:0030858	BP	GO:0030858	positive regulation of epithelial cell differentiation	1/5	62/28943	0.01066565162357	0.0364237909786249	0.00775945421850406	12226	1
GO:0060711	BP	GO:0060711	labyrinthine layer development	1/5	62/28943	0.01066565162357	0.0364237909786249	0.00775945421850406	16477	1
GO:0006487	BP	GO:0006487	protein N-linked glycosylation	1/5	63/28943	0.0108369293404734	0.0364237909786249	0.00775945421850406	53618	1
GO:0032663	BP	GO:0032663	regulation of interleukin-2 production	1/5	67/28943	0.0115218030059742	0.0364237909786249	0.00775945421850406	21929	1
GO:0006879	BP	GO:0006879	cellular iron ion homeostasis	1/5	68/28943	0.0116929621341419	0.0364237909786249	0.00775945421850406	20321	1
GO:0072665	BP	GO:0072665	protein localization to vacuole	1/5	69/28943	0.0118640975519543	0.0364237909786249	0.00775945421850406	21929	1
GO:0032720	BP	GO:0032720	negative regulation of tumor necrosis factor production	1/5	70/28943	0.0120352092618745	0.0364237909786249	0.00775945421850406	21929	1
GO:1904036	BP	GO:1904036	negative regulation of epithelial cell apoptotic process	1/5	70/28943	0.0120352092618745	0.0364237909786249	0.00775945421850406	21929	1
GO:0000079	BP	GO:0000079	regulation of cyclin-dependent protein serine/threonine kinase activity	1/5	71/28943	0.0122062972663661	0.0364237909786249	0.00775945421850406	21929	1
GO:0010761	BP	GO:0010761	fibroblast migration	1/5	71/28943	0.0122062972663661	0.0364237909786249	0.00775945421850406	53618	1
GO:0034121	BP	GO:0034121	regulation of toll-like receptor signaling pathway	1/5	71/28943	0.0122062972663661	0.0364237909786249	0.00775945421850406	21929	1
GO:1903556	BP	GO:1903556	negative regulation of tumor necrosis factor superfamily cytokine production	1/5	71/28943	0.0122062972663661	0.0364237909786249	0.00775945421850406	21929	1
GO:0007585	BP	GO:0007585	respiratory gaseous exchange by respiratory system	1/5	72/28943	0.0123773615678927	0.0364237909786249	0.00775945421850406	53618	1
GO:0070936	BP	GO:0070936	protein K48-linked ubiquitination	1/5	72/28943	0.0123773615678927	0.0364237909786249	0.00775945421850406	21929	1
GO:0043112	BP	GO:0043112	receptor metabolic process	1/5	73/28943	0.0125484021689164	0.0364237909786249	0.00775945421850406	53618	1
GO:0048662	BP	GO:0048662	negative regulation of smooth muscle cell proliferation	1/5	73/28943	0.0125484021689164	0.0364237909786249	0.00775945421850406	21929	1
GO:0032623	BP	GO:0032623	interleukin-2 production	1/5	74/28943	0.0127194190719008	0.0364237909786249	0.00775945421850406	21929	1
GO:1904029	BP	GO:1904029	regulation of cyclin-dependent protein kinase activity	1/5	74/28943	0.0127194190719008	0.0364237909786249	0.00775945421850406	21929	1
GO:0010507	BP	GO:0010507	negative regulation of autophagy	1/5	75/28943	0.0128904122793079	0.0364986954425346	0.00777541130981315	21929	1
GO:0071277	BP	GO:0071277	cellular response to calcium ion	1/5	78/28943	0.0134032497526918	0.037529099307537	0.00799492090511441	16477	1
GO:0032088	BP	GO:0032088	negative regulation of NF-kappaB transcription factor activity	1/5	81/28943	0.0139158740545218	0.0385362666125218	0.00820948035605102	21929	1
GO:0008625	BP	GO:0008625	extrinsic apoptotic signaling pathway via death domain receptors	1/5	83/28943	0.014257505193256	0.0390531663989185	0.00831959685189994	21929	1
GO:0045824	BP	GO:0045824	negative regulation of innate immune response	1/5	85/28943	0.0145990416383066	0.0392187689495719	0.00835487559076093	21929	1
GO:0045661	BP	GO:0045661	regulation of myoblast differentiation	1/5	86/28943	0.0147697743568529	0.0392187689495719	0.00835487559076093	12226	1
GO:0002637	BP	GO:0002637	regulation of immunoglobulin production	1/5	87/28943	0.0149404834093607	0.0392187689495719	0.00835487559076093	21929	1
GO:0031397	BP	GO:0031397	negative regulation of protein ubiquitination	1/5	87/28943	0.0149404834093607	0.0392187689495719	0.00835487559076093	21929	1
GO:0002260	BP	GO:0002260	lymphocyte homeostasis	1/5	89/28943	0.0152818305261022	0.039701250438946	0.00845765986794588	21929	1
GO:1900407	BP	GO:1900407	regulation of cellular response to oxidative stress	1/5	90/28943	0.0154524685952561	0.0397349192449442	0.00846483242060214	53618	1
GO:0055072	BP	GO:0055072	iron ion homeostasis	1/5	93/28943	0.0159642408753699	0.0400071125227651	0.00852281845723066	20321	1
GO:0070301	BP	GO:0070301	cellular response to hydrogen peroxide	1/5	93/28943	0.0159642408753699	0.0400071125227651	0.00852281845723066	21929	1
GO:0002312	BP	GO:0002312	B cell activation involved in immune response	1/5	96/28943	0.0164758003161102	0.0400071125227651	0.00852281845723066	21929	1
GO:0032651	BP	GO:0032651	regulation of interleukin-1 beta production	1/5	96/28943	0.0164758003161102	0.0400071125227651	0.00852281845723066	21929	1
GO:0001570	BP	GO:0001570	vasculogenesis	1/5	97/28943	0.0166462728435282	0.0400071125227651	0.00852281845723066	16477	1
GO:1903321	BP	GO:1903321	negative regulation of protein modification by small protein conjugation or removal	1/5	98/28943	0.0168167217319627	0.0400071125227651	0.00852281845723066	21929	1
GO:0062207	BP	GO:0062207	regulation of pattern recognition receptor signaling pathway	1/5	99/28943	0.0169871469838725	0.0400071125227651	0.00852281845723066	21929	1
GO:1902882	BP	GO:1902882	regulation of response to oxidative stress	1/5	99/28943	0.0169871469838725	0.0400071125227651	0.00852281845723066	53618	1
GO:2001237	BP	GO:2001237	negative regulation of extrinsic apoptotic signaling pathway	1/5	99/28943	0.0169871469838725	0.0400071125227651	0.00852281845723066	21929	1
GO:0032611	BP	GO:0032611	interleukin-1 beta production	1/5	102/28943	0.017498280945037	0.0408293222050864	0.00869797590835174	21929	1
GO:0007229	BP	GO:0007229	integrin-mediated signaling pathway	1/5	104/28943	0.0178389187815894	0.041242270944592	0.00878594744433664	53618	1
GO:0071901	BP	GO:0071901	negative regulation of protein serine/threonine kinase activity	1/5	107/28943	0.0183496983792338	0.0420374908324266	0.00895535518986532	21929	1
GO:0046916	BP	GO:0046916	cellular transition metal ion homeostasis	1/5	110/28943	0.018860265447229	0.0428178999342495	0.00912160775541657	20321	1
GO:1904035	BP	GO:1904035	regulation of epithelial cell apoptotic process	1/5	116/28943	0.0198807622595794	0.0442355876604817	0.00942362143143093	21929	1
GO:0032652	BP	GO:0032652	regulation of interleukin-1 production	1/5	117/28943	0.0200507624742637	0.0442355876604817	0.00942362143143093	21929	1
GO:0001892	BP	GO:0001892	embryonic placenta development	1/5	118/28943	0.0202207390991032	0.0442355876604817	0.00942362143143093	16477	1
GO:0002832	BP	GO:0002832	negative regulation of response to biotic stimulus	1/5	118/28943	0.0202207390991032	0.0442355876604817	0.00942362143143093	21929	1
GO:0045445	BP	GO:0045445	myoblast differentiation	1/5	119/28943	0.0203906921365536	0.0442355876604817	0.00942362143143093	12226	1
GO:0045446	BP	GO:0045446	endothelial cell differentiation	1/5	120/28943	0.0205606215890694	0.0442355876604817	0.00942362143143093	12226	1
GO:0042542	BP	GO:0042542	response to hydrogen peroxide	1/5	122/28943	0.020900409749117	0.0442355876604817	0.00942362143143093	21929	1
GO:0030316	BP	GO:0030316	osteoclast differentiation	1/5	123/28943	0.0210702684615576	0.0442355876604817	0.00942362143143093	16477	1
GO:0032612	BP	GO:0032612	interleukin-1 production	1/5	123/28943	0.0210702684615576	0.0442355876604817	0.00942362143143093	21929	1
GO:0002224	BP	GO:0002224	toll-like receptor signaling pathway	1/5	124/28943	0.0212401035988821	0.0442355876604817	0.00942362143143093	21929	1
GO:0051592	BP	GO:0051592	response to calcium ion	1/5	130/28943	0.0222586194828072	0.0459768205710443	0.00979456077328012	16477	1
GO:0001776	BP	GO:0001776	leukocyte homeostasis	1/5	132/28943	0.0225979362877529	0.0462982109310059	0.00986302739131704	21929	1
GO:0016579	BP	GO:0016579	protein deubiquitination	1/5	134/28943	0.0229371588805573	0.0464344147595536	0.00989204324451643	21929	1
GO:0001889	BP	GO:0001889	liver development	1/5	137/28943	0.0234458161649167	0.0464344147595536	0.00989204324451643	21929	1
GO:0055076	BP	GO:0055076	transition metal ion homeostasis	1/5	137/28943	0.0234458161649167	0.0464344147595536	0.00989204324451643	20321	1
GO:0003158	BP	GO:0003158	endothelium development	1/5	138/28943	0.0236153215082195	0.0464344147595536	0.00989204324451643	12226	1
GO:0002698	BP	GO:0002698	negative regulation of immune effector process	1/5	140/28943	0.0239542615823094	0.0464344147595536	0.00989204324451643	21929	1
GO:0030177	BP	GO:0030177	positive regulation of Wnt signaling pathway	1/5	140/28943	0.0239542615823094	0.0464344147595536	0.00989204324451643	21929	1
GO:0061008	BP	GO:0061008	hepaticobiliary system development	1/5	140/28943	0.0239542615823094	0.0464344147595536	0.00989204324451643	21929	1
GO:0034614	BP	GO:0034614	cellular response to reactive oxygen species	1/5	143/28943	0.0244624951989274	0.0470576243521352	0.0100248071928107	21929	1
GO:0050728	BP	GO:0050728	negative regulation of inflammatory response	1/5	147/28943	0.025139810667593	0.0479540477140537	0.0102157745756756	21929	1
GO:1904019	BP	GO:1904019	epithelial cell apoptotic process	1/5	148/28943	0.0253090807379728	0.0479540477140537	0.0102157745756756	21929	1
GO:0032580	CC	GO:0032580	Golgi cisterna membrane	1/6	18/28804	0.00374395082588519	0.0187197541294259	0.00394100086935283	53618	1
GO:0031985	CC	GO:0031985	Golgi cisterna	1/6	61/28804	0.0126405758461687	0.0296375431936099	0.00623948277760208	53618	1
GO:0005795	CC	GO:0005795	Golgi stack	1/6	86/28804	0.0177825259161659	0.0296375431936099	0.00623948277760208	53618	1
GO:0008417	MF	GO:0008417	fucosyltransferase activity	1/5	11/28404	0.00193498394476532	0.017715264759368	0.0017759663919166	53618	1
GO:0061578	MF	GO:0061578	Lys63-specific deubiquitinase activity	1/5	11/28404	0.00193498394476532	0.017715264759368	0.0017759663919166	21929	1
GO:0016722	MF	GO:0016722	oxidoreductase activity, acting on metal ions	1/5	17/28404	0.00298916652696501	0.017715264759368	0.0017759663919166	20321	1
GO:0140103	MF	GO:0140103	catalytic activity, acting on a glycoprotein	1/5	22/28404	0.00386697139938263	0.017715264759368	0.0017759663919166	53618	1
GO:0070530	MF	GO:0070530	K63-linked polyubiquitin modification-dependent protein binding	1/5	24/28404	0.00421792018080192	0.017715264759368	0.0017759663919166	21929	1
GO:0031593	MF	GO:0031593	polyubiquitin modification-dependent protein binding	1/5	57/28404	0.0099943088738238	0.0349800810583833	0.00350677504344695	21929	1
GO:0043621	MF	GO:0043621	protein self-association	1/5	80/28404	0.0140044002768021	0.0354461949892289	0.00355350325706555	21929	1
GO:0043130	MF	GO:0043130	ubiquitin binding	1/5	89/28404	0.015570024593719	0.0354461949892289	0.00355350325706555	21929	1
GO:0004843	MF	GO:0004843	cysteine-type deubiquitinase activity	1/5	94/28404	0.0164389561303462	0.0354461949892289	0.00355350325706555	21929	1
GO:0101005	MF	GO:0101005	deubiquitinase activity	1/5	100/28404	0.0174808639248162	0.0354461949892289	0.00355350325706555	21929	1
GO:0032182	MF	GO:0032182	ubiquitin-like protein binding	1/5	111/28404	0.0193887348576756	0.0354461949892289	0.00355350325706555	21929	1
GO:0019783	MF	GO:0019783	ubiquitin-like protein peptidase activity	1/5	116/28404	0.0202549685652736	0.0354461949892289	0.00355350325706555	21929	1
GO:0017124	MF	GO:0017124	SH3 domain binding	1/5	131/28404	0.0228499973915931	0.0369115342479581	0.00370040443588552	53618	1
GO:0008234	MF	GO:0008234	cysteine-type peptidase activity	1/5	176/28404	0.0306021090841647	0.0442169995827785	0.0044327819130605	21929	1
GO:0002020	MF	GO:0002020	protease binding	1/5	185/28404	0.0321466104414357	0.0442169995827785	0.0044327819130605	21929	1
GO:0016758	MF	GO:0016758	hexosyltransferase activity	1/5	194/28404	0.0336891425392598	0.0442169995827785	0.0044327819130605	53618	1
GO:0140030	MF	GO:0140030	modification-dependent protein binding	1/5	213/28404	0.036939140715132	0.0456307032363396	0.00457450659010923	21929	1
GO:0008022	MF	GO:0008022	protein C-terminus binding	1/5	233/28404	0.0403507383386968	0.0470758613951463	0.00471938460101717	21929	1
