# Supplementary material for: Alveolar echinococcosis drives functional reprogramming of hepatic CD8+ T cells
Source: Front Cell Infect Microbiol. 2026 Feb 19;16:1747682. doi: 10.3389/fcimb.2026.1747682 (PMC12960575; doi:10.3389/fcimb.2026.1747682)
Supplement: Supplementary file 2 [file DataSheet2.zip › Supplementary Date 2/Enrichment_GO_KEGG_with_geneSymbol/CD8_Effector_Mmemory Ctrl vs 3mpi/KEGG_enrichment_with_GeneSymbol.csv]

X	ID	Description	GeneRatio	BgRatio	pvalue	p.adjust	qvalue	geneID	Count	geneSymbol
mmu04668	mmu04668	TNF signaling pathway - Mus musculus (house mouse)	2/4	118/9577	0.000888720297765195	0.0124420841687127	0.00561297030167491	21929/16477	2	Tnfaip3/Junb
mmu00533	mmu00533	Glycosaminoglycan biosynthesis - keratan sulfate - Mus musculus (house mouse)	1/4	14/9577	0.00583544535473213	0.0408481174831249	0.0184277221728383	53618	1	Fut8
