# Supplementary material for: Alveolar echinococcosis drives functional reprogramming of hepatic CD8+ T cells
Source: Front Cell Infect Microbiol. 2026 Feb 19;16:1747682. doi: 10.3389/fcimb.2026.1747682 (PMC12960575; doi:10.3389/fcimb.2026.1747682)
Supplement: Supplementary file 2 [file DataSheet2.zip › Supplementary Date 2/Enrichment_GO_KEGG_with_geneSymbol/CD8_Exhausted 3dpiA vs 3mpi/GO_enrichment_with_GeneSymbol.csv]

X	ONTOLOGY	ID	Description	GeneRatio	BgRatio	pvalue	p.adjust	qvalue	geneID	Count	geneSymbol
GO:0032970	BP	GO:0032970	regulation of actin filament-based process	12/159	416/28943	3.5369511742491e-06	0.00862805646687591	0.00723616831856799	218952/20947/16416/17913/17242/14260/59030/15162/56188/235041/104445/110380	12	Fermt2/Swap70/Itgb3/Myo1c/Mdk/Fmn1/Mkks/Hck/Fxyd1/Kank2/Cdc42ep1/Shroom2
GO:0032956	BP	GO:0032956	regulation of actin cytoskeleton organization	11/159	368/28943	6.53145833980008e-06	0.00862805646687591	0.00723616831856799	218952/20947/16416/17913/17242/14260/59030/15162/235041/104445/110380	11	Fermt2/Swap70/Itgb3/Myo1c/Mdk/Fmn1/Mkks/Hck/Kank2/Cdc42ep1/Shroom2
GO:1902903	BP	GO:1902903	regulation of supramolecular fiber organization	11/159	389/28943	1.09882365646708e-05	0.0096769736679534	0.00811587297144982	218952/20947/17913/14260/59030/13191/235041/11568/104445/56327/110380	11	Fermt2/Swap70/Myo1c/Fmn1/Mkks/Dctn1/Kank2/Aebp1/Cdc42ep1/Arl2/Shroom2
GO:0051495	BP	GO:0051495	positive regulation of cytoskeleton organization	8/159	202/28943	1.68768252386251e-05	0.0111471430701119	0.00934887292823837	218952/20947/17913/14260/15162/13191/104445/56327	8	Fermt2/Swap70/Myo1c/Fmn1/Hck/Dctn1/Cdc42ep1/Arl2
GO:0060249	BP	GO:0060249	anatomical structure homeostasis	10/159	346/28943	2.31358800424089e-05	0.0122249990144088	0.010252847892478	16416/26889/244667/21934/59030/13191/12286/114304/11668/100201	10	Itgb3/Cln8/Disc1/Tnfrsf11a/Mkks/Dctn1/Cacna1a/Slc28a3/Aldh1a1/Tmem64
GO:1902905	BP	GO:1902905	positive regulation of supramolecular fiber organization	7/159	180/28943	6.45029214701643e-05	0.0284027864206957	0.0238208157359115	218952/20947/17913/14260/13191/104445/56327	7	Fermt2/Swap70/Myo1c/Fmn1/Dctn1/Cdc42ep1/Arl2
GO:0015849	BP	GO:0015849	organic acid transport	9/159	322/28943	7.71505240778629e-05	0.0289622820927447	0.0242900529125573	26889/21934/20910/12298/16592/56188/67903/12286/12140	9	Cln8/Tnfrsf11a/Stxbp1/Cacnb4/Fabp5/Fxyd1/Gipc1/Cacna1a/Fabp7
GO:1900026	BP	GO:1900026	positive regulation of substrate adhesion-dependent cell spreading	4/159	43/28943	9.15852362353332e-05	0.0289622820927447	0.0242900529125573	218952/16416/17242/13132	4	Fermt2/Itgb3/Mdk/Dab2
GO:0034103	BP	GO:0034103	regulation of tissue remodeling	5/159	85/28943	0.000108126580989668	0.0289622820927447	0.0242900529125573	16416/21934/17242/93695/100201	5	Itgb3/Tnfrsf11a/Mdk/Gpnmb/Tmem64
GO:0010811	BP	GO:0010811	positive regulation of cell-substrate adhesion	6/159	138/28943	0.000118241667248445	0.0289622820927447	0.0242900529125573	218952/16416/244667/17242/14260/13132	6	Fermt2/Itgb3/Disc1/Mdk/Fmn1/Dab2
GO:1901215	BP	GO:1901215	negative regulation of neuron death	8/159	267/28943	0.000120584823247612	0.0289622820927447	0.0242900529125573	26889/20910/17242/13856/93695/319583/12286/11799	8	Cln8/Stxbp1/Mdk/Epo/Gpnmb/Lig4/Cacna1a/Birc5
GO:0032273	BP	GO:0032273	positive regulation of protein polymerization	5/159	91/28943	0.000149296711387835	0.032870159290555	0.0275675067957362	17913/14260/13191/104445/56327	5	Myo1c/Fmn1/Dctn1/Cdc42ep1/Arl2
GO:0110053	BP	GO:0110053	regulation of actin filament organization	8/159	279/28943	0.00016293794643848	0.0331140041915741	0.0277720143524696	218952/20947/17913/14260/59030/235041/104445/110380	8	Fermt2/Swap70/Myo1c/Fmn1/Mkks/Kank2/Cdc42ep1/Shroom2
GO:0051656	BP	GO:0051656	establishment of organelle localization	10/159	455/28943	0.000222071514995111	0.0419080673297917	0.0351474089522338	17913/241035/68428/66977/20910/13191/28040/59045/11799/110380	10	Myo1c/Pkhd1/Steap3/Nuf2/Stxbp1/Dctn1/D6Wsu163e/Stard3/Birc5/Shroom2
GO:0008064	BP	GO:0008064	regulation of actin polymerization or depolymerization	6/159	165/28943	0.000311609033556382	0.0419331718119969	0.0351684635500432	20947/17913/14260/59030/104445/110380	6	Swap70/Myo1c/Fmn1/Mkks/Cdc42ep1/Shroom2
GO:1900024	BP	GO:1900024	regulation of substrate adhesion-dependent cell spreading	4/159	59/28943	0.000315488753029334	0.0419331718119969	0.0351684635500432	218952/16416/17242/13132	4	Fermt2/Itgb3/Mdk/Dab2
GO:0030832	BP	GO:0030832	regulation of actin filament length	6/159	168/28943	0.000343110217322405	0.0419331718119969	0.0351684635500432	20947/17913/14260/59030/104445/110380	6	Swap70/Myo1c/Fmn1/Mkks/Cdc42ep1/Shroom2
GO:0034446	BP	GO:0034446	substrate adhesion-dependent cell spreading	5/159	109/28943	0.000346498082686305	0.0419331718119969	0.0351684635500432	218952/16416/17242/57764/13132	5	Fermt2/Itgb3/Mdk/Ntn4/Dab2
GO:0032535	BP	GO:0032535	regulation of cellular component size	9/159	398/28943	0.000373187578720505	0.0419331718119969	0.0351684635500432	20947/26889/244667/17913/14260/59030/20498/104445/110380	9	Swap70/Cln8/Disc1/Myo1c/Fmn1/Mkks/Slc12a4/Cdc42ep1/Shroom2
GO:1901214	BP	GO:1901214	regulation of neuron death	9/159	399/28943	0.000380035230903576	0.0419331718119969	0.0351684635500432	26889/20910/17242/13856/93695/319583/12286/11799/12015	9	Cln8/Stxbp1/Mdk/Epo/Gpnmb/Lig4/Cacna1a/Birc5/Bad
GO:0046850	BP	GO:0046850	regulation of bone remodeling	4/159	63/28943	0.000405938809214653	0.0419331718119969	0.0351684635500432	16416/21934/17242/100201	4	Itgb3/Tnfrsf11a/Mdk/Tmem64
GO:0006836	BP	GO:0006836	neurotransmitter transport	7/159	243/28943	0.00040792058138413	0.0419331718119969	0.0351684635500432	16416/26889/20910/12298/67903/12286/19276	7	Itgb3/Cln8/Stxbp1/Cacnb4/Gipc1/Cacna1a/Ptprn2
GO:0021987	BP	GO:0021987	cerebral cortex development	5/159	113/28943	0.000409048373818251	0.0419331718119969	0.0351684635500432	244667/17242/59030/13649/12558	5	Disc1/Mdk/Mkks/Egfr/Cdh2
GO:0030198	BP	GO:0030198	extracellular matrix organization	8/159	322/28943	0.000426604728030805	0.0419331718119969	0.0351684635500432	16416/12832/240913/234911/57764/11568/224697/545291	8	Itgb3/Col5a2/Adamts4/Mmp27/Ntn4/Aebp1/Adamts10/Hpse2
GO:0001954	BP	GO:0001954	positive regulation of cell-matrix adhesion	4/159	64/28943	0.000431163129819684	0.0419331718119969	0.0351684635500432	218952/16416/244667/14260	4	Fermt2/Itgb3/Disc1/Fmn1
GO:0045780	BP	GO:0045780	positive regulation of bone resorption	3/159	27/28943	0.000431905837253438	0.0419331718119969	0.0351684635500432	16416/21934/100201	3	Itgb3/Tnfrsf11a/Tmem64
GO:0043062	BP	GO:0043062	extracellular structure organization	8/159	323/28943	0.000435432932151359	0.0419331718119969	0.0351684635500432	16416/12832/240913/234911/57764/11568/224697/545291	8	Itgb3/Col5a2/Adamts4/Mmp27/Ntn4/Aebp1/Adamts10/Hpse2
GO:0045229	BP	GO:0045229	external encapsulating structure organization	8/159	324/28943	0.000444409088090808	0.0419331718119969	0.0351684635500432	16416/12832/240913/234911/57764/11568/224697/545291	8	Itgb3/Col5a2/Adamts4/Mmp27/Ntn4/Aebp1/Adamts10/Hpse2
GO:0070372	BP	GO:0070372	regulation of ERK1 and ERK2 cascade	8/159	326/28943	0.000462812685161327	0.0421638315240078	0.0353619129678618	218952/16416/241035/21934/13856/93695/13649/13132	8	Fermt2/Itgb3/Pkhd1/Tnfrsf11a/Epo/Gpnmb/Egfr/Dab2
GO:0035249	BP	GO:0035249	synaptic transmission, glutamatergic	5/159	117/28943	0.000479765384006214	0.0422513381514806	0.0354353029239677	244667/20910/12298/12286/12558	5	Disc1/Stxbp1/Cacnb4/Cacna1a/Cdh2
GO:0001505	BP	GO:0001505	regulation of neurotransmitter levels	7/159	255/28943	0.000543501154560132	0.04632032420477	0.0388478753938566	16416/26889/20910/12298/67903/12286/19276	7	Itgb3/Cln8/Stxbp1/Cacnb4/Gipc1/Cacna1a/Ptprn2
GO:0034508	BP	GO:0034508	centromere complex assembly	3/159	30/28943	0.000592302787418827	0.0478785291863064	0.040154708927517	70645/69928/66336	3	Oip5/Cenps/Cenpp
GO:0043254	BP	GO:0043254	regulation of protein-containing complex assembly	9/159	425/28943	0.000598028562887249	0.0478785291863064	0.040154708927517	218952/17913/20910/14260/59030/15162/13191/104445/56327	9	Fermt2/Myo1c/Stxbp1/Fmn1/Mkks/Hck/Dctn1/Cdc42ep1/Arl2
