# Supplementary material for: Alveolar echinococcosis drives functional reprogramming of hepatic CD8+ T cells
Source: Front Cell Infect Microbiol. 2026 Feb 19;16:1747682. doi: 10.3389/fcimb.2026.1747682 (PMC12960575; doi:10.3389/fcimb.2026.1747682)
Supplement: Supplementary file 2 [file DataSheet2.zip › Supplementary Date 2/Enrichment_GO_KEGG_with_geneSymbol/CD8_Exhausted Ctrl vs 3mpi/GO_enrichment.csv]

	ONTOLOGY	ID	Description	GeneRatio	BgRatio	pvalue	p.adjust	qvalue	geneID	Count
GO:0060326	BP	GO:0060326	cell chemotaxis	5/25	314/28943	6.47228001382085e-06	0.00654347509397288	0.0035018441337936	20202/20201/19252/20303/15370	5
GO:0030595	BP	GO:0030595	leukocyte chemotaxis	4/25	228/28943	4.166196970082e-05	0.0124814846165074	0.00667966379601728	20202/20201/19252/20303	4
GO:0097529	BP	GO:0097529	myeloid leukocyte migration	4/25	243/28943	5.33766888114299e-05	0.0124814846165074	0.00667966379601728	20202/20201/19252/20303	4
GO:1900153	BP	GO:1900153	positive regulation of nuclear-transcribed mRNA catabolic process, deadenylation-dependent decay	2/25	15/28943	7.46925286437144e-05	0.0124814846165074	0.00667966379601728	18458/12193	2
GO:0018119	BP	GO:0018119	peptidyl-cysteine S-nitrosylation	2/25	16/28943	8.53176872386993e-05	0.0124814846165074	0.00667966379601728	20202/20201	2
GO:0030593	BP	GO:0030593	neutrophil chemotaxis	3/25	103/28943	9.50924257211399e-05	0.0124814846165074	0.00667966379601728	20202/20201/20303	3
GO:0017014	BP	GO:0017014	protein nitrosylation	2/25	17/28943	9.66421784164252e-05	0.0124814846165074	0.00667966379601728	20202/20201	2
GO:0070486	BP	GO:0070486	leukocyte aggregation	2/25	18/28943	0.000108664883043462	0.0124814846165074	0.00667966379601728	20202/20201	2
GO:0002544	BP	GO:0002544	chronic inflammatory response	2/25	20/28943	0.000134800462507833	0.0124814846165074	0.00667966379601728	20202/21929	2
GO:0000956	BP	GO:0000956	nuclear-transcribed mRNA catabolic process	3/25	124/28943	0.000164770206742736	0.0124814846165074	0.00667966379601728	13207/18458/12193	3
GO:0002793	BP	GO:0002793	positive regulation of peptide secretion	3/25	129/28943	0.000185164921657037	0.0124814846165074	0.00667966379601728	20202/20201/74244	3
GO:0071621	BP	GO:0071621	granulocyte chemotaxis	3/25	129/28943	0.000185164921657037	0.0124814846165074	0.00667966379601728	20202/20201/20303	3
GO:0019079	BP	GO:0019079	viral genome replication	3/25	130/28943	0.000189430980291705	0.0124814846165074	0.00667966379601728	13207/74244/18458	3
GO:1990266	BP	GO:1990266	neutrophil migration	3/25	133/28943	0.000202610915160868	0.0124814846165074	0.00667966379601728	20202/20201/20303	3
GO:0034114	BP	GO:0034114	regulation of heterotypic cell-cell adhesion	2/25	25/28943	0.000212280053180634	0.0124814846165074	0.00667966379601728	21929/78473	2
GO:0070371	BP	GO:0070371	ERK1 and ERK2 cascade	4/25	350/28943	0.000217514745165789	0.0124814846165074	0.00667966379601728	13132/19252/20303/12193	4
GO:0002523	BP	GO:0002523	leukocyte migration involved in inflammatory response	2/25	26/28943	0.000229848329874312	0.0124814846165074	0.00667966379601728	20202/20201	2
GO:0060765	BP	GO:0060765	regulation of androgen receptor signaling pathway	2/25	26/28943	0.000229848329874312	0.0124814846165074	0.00667966379601728	13207/13132	2
GO:0045862	BP	GO:0045862	positive regulation of proteolysis	4/25	357/28943	0.000234567960151969	0.0124814846165074	0.00667966379601728	20202/20201/13132/74244	4
GO:1900151	BP	GO:1900151	regulation of nuclear-transcribed mRNA catabolic process, deadenylation-dependent decay	2/25	28/28943	0.000267048372894555	0.0134992952498197	0.00722436124567375	18458/12193	2
GO:0045786	BP	GO:0045786	negative regulation of cell cycle	4/25	385/28943	0.000312537411217253	0.0143625146700292	0.00768632676390756	12226/21929/15370/12193	4
GO:0050900	BP	GO:0050900	leukocyte migration	4/25	385/28943	0.000312537411217253	0.0143625146700292	0.00768632676390756	20202/20201/19252/20303	4
GO:2001233	BP	GO:2001233	regulation of apoptotic signaling pathway	4/25	401/28943	0.000364642661348853	0.0155101414450647	0.00830049737390105	20202/20201/21929/13132	4
GO:0097530	BP	GO:0097530	granulocyte migration	3/25	163/28943	0.000368193268725572	0.0155101414450647	0.00830049737390105	20202/20201/20303	3
GO:0071383	BP	GO:0071383	cellular response to steroid hormone stimulus	3/25	169/28943	0.00040923841667673	0.0162619100860038	0.00870281824582848	13207/13132/12193	3
GO:0014002	BP	GO:0014002	astrocyte development	2/25	35/28943	0.000418799258977603	0.0162619100860038	0.00870281824582848	20202/20201	2
GO:0051047	BP	GO:0051047	positive regulation of secretion	4/25	420/28943	0.000434294334641052	0.0162619100860038	0.00870281824582848	20202/20201/13132/74244	4
GO:0071364	BP	GO:0071364	cellular response to epidermal growth factor stimulus	2/25	37/28943	0.000468277705575528	0.0166889956352993	0.00893137982877175	13132/12193	2
GO:0031331	BP	GO:0031331	positive regulation of cellular catabolic process	4/25	431/28943	0.000478715008332027	0.0166889956352993	0.00893137982877175	13132/74244/18458/12193	4
GO:0030521	BP	GO:0030521	androgen receptor signaling pathway	2/25	40/28943	0.000547563380991252	0.0178576315542631	0.0095567938142446	13207/13132	2
GO:0070849	BP	GO:0070849	response to epidermal growth factor	2/25	40/28943	0.000547563380991252	0.0178576315542631	0.0095567938142446	13132/12193	2
GO:0006914	BP	GO:0006914	autophagy	4/25	469/28943	0.000657284794614918	0.019871096698376	0.0106343315143581	20202/20201/21929/74244	4
GO:0061919	BP	GO:0061919	process utilizing autophagic mechanism	4/25	469/28943	0.000657284794614918	0.019871096698376	0.0106343315143581	20202/20201/21929/74244	4
GO:0045732	BP	GO:0045732	positive regulation of protein catabolic process	3/25	200/28943	0.000668266357808887	0.019871096698376	0.0106343315143581	21929/13132/74244	3
GO:0043281	BP	GO:0043281	regulation of cysteine-type endopeptidase activity involved in apoptotic process	3/25	211/28943	0.000780424819394458	0.0225431283545085	0.012064311493797	20202/20201/15370	3
GO:0018198	BP	GO:0018198	peptidyl-cysteine modification	2/25	50/28943	0.000855417829886072	0.0234354236938738	0.0125418374497903	20202/20201	2
GO:0030522	BP	GO:0030522	intracellular receptor signaling pathway	3/25	218/28943	0.000857676238054727	0.0234354236938738	0.0125418374497903	21929/13207/13132	3
GO:0007623	BP	GO:0007623	circadian rhythm	3/25	222/28943	0.000903926318133584	0.0240491975692909	0.0128703082415696	13207/74244/20893	3
GO:0001649	BP	GO:0001649	osteoblast differentiation	3/25	225/28943	0.000939635271607922	0.0243582374255285	0.0130356958058427	16477/16478/13207	3
GO:0048545	BP	GO:0048545	response to steroid hormone	3/25	232/28943	0.00102641354200976	0.0259426022742966	0.0138835936998162	13207/13132/12193	3
GO:0034113	BP	GO:0034113	heterotypic cell-cell adhesion	2/25	57/28943	0.00111036905292276	0.0263484254734881	0.0141007763999926	21929/78473	2
GO:0002819	BP	GO:0002819	regulation of adaptive immune response	3/25	239/28943	0.00111812044295734	0.0263484254734881	0.0141007763999926	21929/14972/78473	3
GO:0002791	BP	GO:0002791	regulation of peptide secretion	3/25	240/28943	0.00113163004347241	0.0263484254734881	0.0141007763999926	20202/20201/74244	3
GO:0090087	BP	GO:0090087	regulation of peptide transport	3/25	242/28943	0.00115895880544804	0.0263484254734881	0.0141007763999926	20202/20201/74244	3
GO:2000116	BP	GO:2000116	regulation of cysteine-type endopeptidase activity	3/25	243/28943	0.001172778581906	0.0263484254734881	0.0141007763999926	20202/20201/15370	3
GO:0006402	BP	GO:0006402	mRNA catabolic process	3/25	246/28943	0.00121486316416856	0.0264467392474775	0.0141533905702571	13207/18458/12193	3
GO:0002548	BP	GO:0002548	monocyte chemotaxis	2/25	60/28943	0.00122947254661864	0.0264467392474775	0.0141533905702571	19252/20303	2
GO:0000288	BP	GO:0000288	nuclear-transcribed mRNA catabolic process, deadenylation-dependent decay	2/25	63/28943	0.00135443761095642	0.0285278421807696	0.0152671257024473	18458/12193	2
GO:0019058	BP	GO:0019058	viral life cycle	3/25	261/28943	0.00143961179660368	0.0297030107421697	0.015896035734786	13207/74244/18458	3
GO:1904036	BP	GO:1904036	negative regulation of epithelial cell apoptotic process	2/25	70/28943	0.00166865675659822	0.0337402396184161	0.0180566225871892	21929/74244	2
GO:2001244	BP	GO:2001244	positive regulation of intrinsic apoptotic signaling pathway	2/25	71/28943	0.00171611644168714	0.034019484755798	0.0182060650366809	20202/20201	2
GO:1990868	BP	GO:1990868	response to chemokine	2/25	73/28943	0.0018129537055384	0.0345829470999873	0.0185076108172143	19252/20303	2
GO:1990869	BP	GO:1990869	cellular response to chemokine	2/25	73/28943	0.0018129537055384	0.0345829470999873	0.0185076108172143	19252/20303	2
GO:0006401	BP	GO:0006401	RNA catabolic process	3/25	291/28943	0.00196387385686561	0.0367680827646505	0.0196770207101154	13207/18458/12193	3
GO:0006919	BP	GO:0006919	activation of cysteine-type endopeptidase activity involved in apoptotic process	2/25	78/28943	0.00206618563620194	0.0369757593279482	0.0197881621058518	20202/20201	2
GO:0071277	BP	GO:0071277	cellular response to calcium ion	2/25	78/28943	0.00206618563620194	0.0369757593279482	0.0197881621058518	16477/16478	2
GO:0033143	BP	GO:0033143	regulation of intracellular steroid hormone receptor signaling pathway	2/25	79/28943	0.00211873315765771	0.0369757593279482	0.0197881621058518	13207/13132	2
GO:0002790	BP	GO:0002790	peptide secretion	3/25	299/28943	0.00212126017905143	0.0369757593279482	0.0197881621058518	20202/20201/74244	3
GO:0048511	BP	GO:0048511	rhythmic process	3/25	306/28943	0.00226525539983062	0.0388164950716738	0.0207732609368945	13207/74244/20893	3
GO:0070373	BP	GO:0070373	negative regulation of ERK1 and ERK2 cascade	2/25	83/28943	0.00233522561409637	0.0389517829750081	0.0208456623969537	13132/19252	2
GO:0097193	BP	GO:0097193	intrinsic apoptotic signaling pathway	3/25	310/28943	0.00235020649008457	0.0389517829750081	0.0208456623969537	20202/20201/13207	3
GO:1903311	BP	GO:1903311	regulation of mRNA metabolic process	3/25	317/28943	0.00250359782947148	0.0406168592375458	0.0217367542798673	13207/18458/12193	3
GO:0048708	BP	GO:0048708	astrocyte differentiation	2/25	87/28943	0.00256175202982924	0.0406168592375458	0.0217367542798673	20202/20201	2
GO:0015833	BP	GO:0015833	peptide transport	3/25	320/28943	0.00257119583699598	0.0406168592375458	0.0217367542798673	20202/20201/74244	3
GO:0070372	BP	GO:0070372	regulation of ERK1 and ERK2 cascade	3/25	326/28943	0.0027097726092425	0.0421473862760641	0.0225558400186339	13132/19252/20303	3
GO:0032436	BP	GO:0032436	positive regulation of proteasomal ubiquitin-dependent protein catabolic process	2/25	92/28943	0.00285891948921355	0.0437934485393167	0.0234367562592626	13132/74244	2
GO:0035914	BP	GO:0035914	skeletal muscle cell differentiation	2/25	94/28943	0.00298211854088863	0.0449988335050508	0.0240818370780323	13207/15370	2
GO:0045069	BP	GO:0045069	regulation of viral genome replication	2/25	95/28943	0.00304464226319905	0.0452271852512368	0.0242040431247183	13207/18458	2
GO:0044344	BP	GO:0044344	cellular response to fibroblast growth factor stimulus	2/25	96/28943	0.00310778075212479	0.0452271852512368	0.0242040431247183	15370/12193	2
GO:0061157	BP	GO:0061157	mRNA destabilization	2/25	97/28943	0.00317153298587357	0.0452271852512368	0.0242040431247183	18458/12193	2
GO:0071900	BP	GO:0071900	regulation of protein serine/threonine kinase activity	3/25	347/28943	0.00323095370801659	0.0452271852512368	0.0242040431247183	21929/13132/19252	3
GO:0071774	BP	GO:0071774	response to fibroblast growth factor	2/25	98/28943	0.00323589794383789	0.0452271852512368	0.0242040431247183	15370/12193	2
GO:2001237	BP	GO:2001237	negative regulation of extrinsic apoptotic signaling pathway	2/25	99/28943	0.0033008746065938	0.0452271852512368	0.0242040431247183	21929/13132	2
GO:0042886	BP	GO:0042886	amide transport	3/25	353/28943	0.00339039726382888	0.0452271852512368	0.0242040431247183	20202/20201/74244	3
GO:0050779	BP	GO:0050779	RNA destabilization	2/25	101/28943	0.00343265897469574	0.0452271852512368	0.0242040431247183	18458/12193	2
GO:0016032	BP	GO:0016032	viral process	3/25	355/28943	0.00344460263535632	0.0452271852512368	0.0242040431247183	13207/74244/18458	3
GO:0042176	BP	GO:0042176	regulation of protein catabolic process	3/25	355/28943	0.00344460263535632	0.0452271852512368	0.0242040431247183	21929/13132/74244	3
GO:0061014	BP	GO:0061014	positive regulation of mRNA catabolic process	2/25	102/28943	0.0034994646471015	0.0453584456182002	0.0242742891850225	18458/12193	2
GO:0052548	BP	GO:0052548	regulation of endopeptidase activity	3/25	361/28943	0.00361041526733281	0.046204175130044	0.0247268947023193	20202/20201/15370	3
GO:2000060	BP	GO:2000060	positive regulation of ubiquitin-dependent protein catabolic process	2/25	106/28943	0.00377275359646095	0.0471932051831954	0.0252561897695481	13132/74244	2
GO:0050727	BP	GO:0050727	regulation of inflammatory response	3/25	367/28943	0.00378105798203643	0.0471932051831954	0.0252561897695481	20202/20201/21929	3
GO:0071901	BP	GO:0071901	negative regulation of protein serine/threonine kinase activity	2/25	107/28943	0.00384258733993834	0.0473762902521666	0.0253541706383608	21929/19252	2
GO:1901800	BP	GO:1901800	positive regulation of proteasomal protein catabolic process	2/25	110/28943	0.00405570003922048	0.0494013583090591	0.0264379178206636	13132/74244	2
GO:0030518	BP	GO:0030518	intracellular steroid hormone receptor signaling pathway	2/25	111/28943	0.00412793807366165	0.0496826832437135	0.0265884733065425	13207/13132	2
GO:0048306	MF	GO:0048306	calcium-dependent protein binding	3/24	94/28404	6.75464913408661e-05	0.00788770829431362	0.00436992149269452	20202/20201/13207	3
GO:0003730	MF	GO:0003730	mRNA 3'-UTR binding	3/24	114/28404	0.000119837237986464	0.00788770829431362	0.00436992149269452	13207/18458/12193	3
GO:0061629	MF	GO:0061629	RNA polymerase II-specific DNA-binding transcription factor binding	4/24	376/28404	0.00026038148567355	0.00788770829431362	0.00436992149269452	16478/13207/15370/20893	4
GO:0003729	MF	GO:0003729	mRNA binding	4/24	386/28404	0.00028769783943569	0.00788770829431362	0.00436992149269452	13207/20384/18458/12193	4
GO:0016922	MF	GO:0016922	nuclear receptor binding	3/24	155/28404	0.000296530387004271	0.00788770829431362	0.00436992149269452	16478/13207/15370	3
GO:0008022	MF	GO:0008022	protein C-terminus binding	3/24	233/28404	0.000971012529872743	0.0215241110788458	0.011924715279139	21929/13132/18458	3
GO:0046332	MF	GO:0046332	SMAD binding	2/24	85/28404	0.00234031317008957	0.0398135764001054	0.0220573830471498	13207/13132	2
GO:0016209	MF	GO:0016209	antioxidant activity	2/24	86/28404	0.00239480158797626	0.0398135764001054	0.0220573830471498	20202/20201	2
