# Supplementary material for: Alveolar echinococcosis drives functional reprogramming of hepatic CD8+ T cells
Source: Front Cell Infect Microbiol. 2026 Feb 19;16:1747682. doi: 10.3389/fcimb.2026.1747682 (PMC12960575; doi:10.3389/fcimb.2026.1747682)
Supplement: Supplementary file 2 [file DataSheet2.zip › Supplementary Date 2/Enrichment_GO_KEGG_with_geneSymbol/CD8_Exhausted Ctrl vs 3mpi/KEGG_enrichment.csv]

	ID	Description	GeneRatio	BgRatio	pvalue	p.adjust	qvalue	geneID	Count
mmu04657	mmu04657	IL-17 signaling pathway - Mus musculus (house mouse)	4/18	93/9577	2.29777398254839e-05	0.00119484247092517	0.00108841925489134	20202/16478/20201/21929	4
